# Supplementary material for: Signals of Historical Interlocus Gene Conversion in Human Segmental Duplications
Source: PLoS One. 2013 Oct 4;8(10):e75949. doi: 10.1371/journal.pone.0075949 (PMC3790853; doi:10.1371/journal.pone.0075949)
Supplement: Table S1 — SD families excluded because of low confidence tree. (XLS) [file pone.0075949.s003.xls]

## Sheet: Sheet1
Table S1: SD families excluded because of low confidence tree
Column Header Explanations
SD FAMILY: Unique name derived from the coordinates of one paralog in the SD family. These coordinates may not correspond to the sequence coordinates of the final analyzed sequence because of alignment trimming. Also, this namesake sequence may not be in the final set of sequences for the paralog family if it was eliminated during one of the pruning or Q/C steps outlined in the Methods section of…
COORDINATES: semi-colon delimited list of the hg19 positions of each paralog in the SD family, including strand
GENES: includes any transcribed sequence in RefSeq overlapping a sequence in the family
REASON EXCLUDED: less than 88% bootstrap replicates supporting a single dominant tree (Low Boot Support) or trees generated using neighbor-joining and maximum likelihood methodologies are incongruent.
SD FAMILY	COORDINATES	GENES	REASON EXCLUDED
chr1_147912547_147937665	chr1:147912547-147933558,plus;chr5:49961207-49981348,minus;chr1:149574869-149595878,minus;chr1:144321384-144342368,plus;chr1:144501634-144522582,plus	LOC728855,LOC728875,PARP8,FAM91A2,FLJ39739	Low Boot Support
chr1_224089944_224108519	chr1:224089944-224108518,plus;chr1:243168362-243186866,plus;chrY:27484207-27502801,plus;chr8:60432-79008,plus		Low Boot Support
chr1_2583522_2599172	chr1:2584927-2594291,plus;chr1:2599215-2608179,plus;chr1:2599215-2608179,plus;chr1:2599215-2608179,plus;chr1:2599215-2608179,plus;chr1:2599215-2608179,plus	TTC34	Low Boot Support
chr1_317720_341487	chr1:321274-341486,plus;chr11:114057-134553,minus;chr3:197942174-197962429,plus;chr1:243203811-243223732,minus	LOC100132062,LOC100133161,LOC731275,LOC100132287,LOC100133331	NJ topology != ML topology
chr1_648176_669292	chr1:648176-665883,plus;chr1:243203811-243221271,plus;chr11:114057-132072,plus;chr3:197944646-197962429,minus;chr1:121837-140395,plus	LOC100133161,LOC729737,LOC731275,LOC100133331	Low Boot Support
chr1_740364_752672	chr1:740364-751607,plus;chr2:243050652-243062019,minus;chr8:375297-386521,minus;chr1:224217591-224228808,plus	FBXO25,LOC728323	Low Boot Support
chr10_37411798_37433097	chr10:37416200-37430179,plus;chr18:14749938-14763227,plus;chr10:27620969-27632821,minus;chr10:45680040-45692305,minus	ANKRD30A,LOC338579,ANKRD30B	Low Boot Support
chr10_38722069_38737700	chr10:38722069-38736962,plus;chr4:119537163-119551814,plus;chr1:224139773-224154401,minus;chr1:139476-148488,minus;chr1:243220352-243234997,minus;chr19:204856-213868,minus;chr7:65288134-65303389,plus;chr7:55815535-55830728,minus;chr7:56446009-56460894,minus;chr7:128276848-128291462,plus;chr7:56900463-56921129,minus;chr7:39816911-39831562,plus;chr4:120331073-120345713,minus;chr7:45832680-45847308,…	LOC399744,LINC00265,LOC729737,LOC731275,FLJ45340,FLJ14186	NJ topology != ML topology
chr10_43303754_43325352	chr10:43307455-43323954,plus;chr16:33492685-33509195,minus;chr9:67323016-67339592,minus;chr22:22652996-22669476,plus	LOC96610,BMS1	Low Boot Support
chr10_52455360_52471269	chr10:52455419-52471267,plus;chr10:81620408-81636269,plus;chr9:90456532-90471664,minus;chr10:89136720-89152567,plus	CTSL1P8	Low Boot Support
chr11_67483705_67498962	chr11:67483705-67494946,plus;chr12:8561561-8572314,plus;chr4:9457018-9468198,minus;chr4:9481348-9492594,minus;chr4:8947489-8958570,minus;chr8:11780821-11791218,plus;chr7:6899611-6911525,plus;chrUn_gl000222:148897-161207,minus;chr7:97570075-97581306,plus;chr2:71250930-71262298,minus;chr3:75400450-75411691,plus;chr4:4121782-4132750,plus;chr4:3884821-3895507,plus;chr4:4151985-4163150,plus;chr11:7130…	LOC100133315,LOC650293,OR7E91P	NJ topology != ML topology
chr11_67557076_67600000	chr11:67563570-67594528,plus;chr11:3434501-3465717,plus;chr16:5138523-5167964,plus;chr3:129821022-129839254,plus;chr4:9136025-9164262,minus;chr3:125604627-125644540,minus;chr11:71475866-71507795,minus;chr8:12284581-12313554,plus;chr8:8067170-8095380,minus	FAM86A,FAM86HP,FLJ10661,FAM86C2P,LOC100125556,FAM86C1,FAM86B2,LOC100506990	NJ topology != ML topology
chr11_67739884_67753943	chr11:67742747-67750600,plus;chr4:9477374-9485330,minus;chr3:125435334-125443303,minus;chr2:71271911-71282232,minus;chr8:11892170-11900123,plus;chr2:71246949-71255969,minus;chrUn_gl000222:144911-153925,minus;chr4:3892073-3899482,plus;chr4:4129372-4136731,plus;chr2:159722107-159731118,minus;chr7:97577320-97585289,plus;chr4:8943509-8951295,minus;chr9:92985339-92994347,minus;chr12:8591039-8596928,pl…	OR7E91P	NJ topology != ML topology
chr11_67739911_67750880	chr11:67739911-67750022,plus;chr4:9477960-9488170,minus;chr3:125435929-125446155,minus;chr2:71274019-71285095,minus;chr8:11889332-11899535,plus;chr2:71247530-71258867,minus;chrUn_gl000222:145496-156766,minus;chr4:3889234-3898895,plus;chr4:4126220-4136145,plus;chr2:159722697-159734018,minus;chr7:97574503-97584704,plus;chr4:8944098-8954138,minus;chr9:92985925-92997222,minus;chr12:8588207-8596338,pl…	LOC650293,OR7E91P	NJ topology != ML topology
chr12_8381620_8399896	chr12:8386288-8399894,plus;chr8:12042300-12055886,plus;chr4:9689742-9701702,minus;chr11:71494254-71507795,minus;chr3:125631112-125644540,minus;chr16:5138523-5152095,plus;chr8:8081766-8095380,minus	FAM86A,FAM86B1,FLJ10661,FAM86FP,LOC100125556,FAM86C1	NJ topology != ML topology
chr12_8582805_8596965	chr12:8587561-8593456,plus;chr4:9483454-9488813,minus;chr8:11888675-11894044,plus;chr7:6875868-6880568,plus;chrUn_gl000222:151001-157410,minus;chr4:9459048-9464418,minus;chr10:15047400-15053856,plus;chr4:8949421-8954782,minus;chr11:67739273-67744615,plus;chr4:8980249-8986589,minus;chr7:97573864-97579193,plus;chr2:159707195-159713538,minus;chr3:125441427-125446794,minus;chr4:4125590-4131245,plus;c…	LOC650293,OR7E91P	NJ topology != ML topology
chr14_19367860_19383349	chr14:19367860-19383347,plus;chr14:19801657-19817125,minus;chr14:20176319-20194547,minus;chr15:22292727-22308959,minus	OR11H12,LOC727924,OR11H2	Low Boot Support
chr14_52215305_52226544	chr14:52215305-52226498,plus;chr2:159722697-159734018,plus;chr3:125413705-125425004,plus;chr9:92985925-92997222,plus;chr11:71322629-71333876,plus;chrUn_gl000222:145496-156766,plus;chr4:8974741-8985951,plus;chr11:67488130-67498334,minus;chr4:9508724-9517332,plus;chr7:97574503-97584704,minus;chr8:12558751-12569613,minus;chr11:67739911-67750022,minus;chr4:9453633-9463766,plus;chr3:75403853-75415079,…	LOC650293	NJ topology != ML topology
chr15_20733744_20785255	chr15:20733744-20785253,plus;chr15:28589643-28641410,plus;chr15:23566321-23617742,plus;chr15:22698101-22749352,minus	GOLGA8C,GOLGA8G,LOC653061,GOLGA8DP,GOLGA6L6,GOLGA6L1,GOLGA8F	Low Boot Support
chr15_23566321_23619911	chr15:23566321-23617869,plus;chr15:28760376-28812278,minus;chr15:22697952-22749352,minus;chr15:23400538-23452779,plus	GOLGA8E,GOLGA8G,LOC653061,GOLGA8DP,GOLGA6L1,GOLGA8F	Low Boot Support
chr15_24501855_24523492	chr15:24501857-24523491,plus;chr15:24717790-24740163,plus;chr15:24667891-24689772,plus;chr15:24342460-24360057,plus		Low Boot Support
chr15_28588176_28644351	chr15:28589642-28641411,plus;chr15:23566320-23617743,plus;chr15:23400537-23452651,plus;chr15:22698100-22749353,minus	GOLGA8E,GOLGA8G,LOC653061,GOLGA8DP,GOLGA6L1,GOLGA8F	Low Boot Support
chr15_82926379_82941483	chr15:82928030-82941481,plus;chr15:82719887-82732977,minus;chr15:82801677-82815643,minus;chr15:85048719-85062410,plus;chr15:85781318-85794844,minus;chr15:83007004-83020482,plus;chr15:84902202-84915750,minus;chr15:83186253-83199986,minus;chr15:82630703-82643990,plus	DNM1P41,GOLGA6L9,GOLGA6L10,GOLGA6L5	NJ topology != ML topology
chr16_16448493_16471364	chr16:16448493-16471362,plus;chr16:15009814-15029563,plus;chr16:15219097-15233899,minus;chr16:2147419-2170963,minus;chr16:18468379-18491396,minus	PKD1	Low Boot Support
chr16_16448493_16479045	chr16:16448493-16479043,plus;chr16:15009814-15037197,plus;chr16:15211383-15233899,minus;chr16:18460720-18491396,minus	NPIP	Low Boot Support
chr16_21464447_21487349	chr16:21464447-21487348,plus;chr16:18876992-18914891,plus;chr16:70262683-70283576,plus;chr16:30286378-30323904,plus	LOC100271836,LOC440354,SMG1,LOC595101	Low Boot Support
chr17_18515268_18529241	chr17:18515268-18529239,plus;chr17:20224150-20238126,minus;chr17:16593236-16606798,minus;chr17:20786488-20799711,plus	CCDC144C,CCDC144A,CCDC144NL,CCDC144B	Low Boot Support
chr17_20786488_20803799	chr17:20786488-20799712,plus;chr17:18515268-18529240,plus;chr17:20224149-20238126,minus;chr17:16593235-16606798,minus	CCDC144C,CCDC144A,CCDC144NL,CCDC144B	Low Boot Support
chr17_34611381_34624911	chr17:34613610-34624910,plus;chr17:34600083-34611379,plus;chr17:34512021-34523336,plus;chr17:34405992-34416669,plus	CCL3L1,CCL3,CCL3L3	Low Boot Support
chr19_185492_198438	chr19:188365-197500,plus;chrUn_gl000227:63251-72388,plus;chr5:180754600-180763727,minus;chr6:137384-146521,plus;chr4:119555686-119564813,minus;chr16:90237979-90247115,minus;chr3:197948914-197958053,minus;chr1:228161607-228170746,minus;chr1:243208196-243217330,plus;chr11:118439-127582,plus;chr1:327985-337112,minus;chr7:45854398-45863510,minus;chrY:26423046-26432202,minus;chr10:38740513-38749597,mi…	FLJ45445,LOC100132062,LINC00266-1,LOC100133161,LOC399744,LOC100132287,LOC100133331	Low Boot Support
chr19_36779086_36789206	chr19:36779086-36789205,plus;chr19:37783847-37793962,minus;chr19:36766391-36776548,plus;chr19:36789207-36799315,plus;chr4:132647547-132657499,plus		Low Boot Support
chr2_114371496_114382066	chr2:114371720-114382048,plus;chr10:135503055-135513671,minus;chr19:59098121-59108437,minus;chr1:249220520-249228886,minus;chr22:51224865-51235186,minus;chr4:191020282-191037283,minus;chr8:164593-170392,plus	RPL23AP82,RPL23AP7,RPL23AP53	Low Boot Support
chr2_132433426_132461510	chr2:132433426-132461508,plus;chr22:16174069-16199800,minus;chr14:19906379-19932136,minus;chr14:19643252-19668982,plus		Low Boot Support
chr2_132957458_132977818	chr2:132957458-132975970,plus;chr9:69668272-69686697,plus;chr9:69939677-69957735,plus;chr15:20035769-20052762,minus	ANKRD30BL	Low Boot Support
chr2_243050652_243062020	chr2:243050652-243062018,plus;chr1:740365-751607,minus;chr8:375297-386520,plus;chr1:224217592-224228808,minus	FBXO25,LOC728323	Low Boot Support
chr22_20325255_20341991	chr22:20325255-20341990,plus;chr22:18861040-18880808,minus;chr22:18669035-18688980,minus;chr22:18717325-18737002,plus;chr22:20688896-20708767,plus;chr22:20640877-20657966,minus;chr22:21520077-21537697,plus;chr22:21663675-21681261,minus;chrUn_gl000212:41622-61206,plus	LINC00281,LOC729444	NJ topology != ML topology
chr3_125435298_125489962	chr3:125448093-125485742,plus;chr3:129721550-129759370,minus;chr8:12522688-12558597,minus;chr12:8548920-8586261,minus		Low Boot Support
chr3_129920419_129931618	chr3:129920419-129930613,plus;chr8:7959534-7969646,minus;chr11:67677694-67687835,plus;chr8:12470580-12480713,plus;chr16:5324771-5334589,minus;chr11:71386635-71396876,minus;chr4:9570849-9580927,minus;chr8:7032881-7043011,plus;chr4:9038073-9048949,minus;chr8:6986420-6996531,minus;chr4:4064421-4075122,plus;chr3:125520005-125530286,minus		NJ topology != ML topology
chr3_195200004_195220142	chr3:195204792-195219228,plus;chr3:195220144-195233875,plus;chr3:195220144-195233875,plus;chr3:195220144-195233875,plus;chr3:195220144-195233875,plus;chr3:195220144-195233875,plus		Low Boot Support
chr4_103814247_103860210	chr4:103817700-103860208,plus;chr10:42739716-42776870,minus;chr22:16905069-16947549,plus;chr16:32409591-32452084,minus;chr2:92066535-92108954,plus	SLC9B1	Low Boot Support
chr4_103817701_103897458	chr4:103817701-103897456,plus;chr22:16905070-16983673,plus;chr16:32375537-32452083,minus;chr2:92066536-92144940,plus	ACTR3BP2,SLC9B1	Low Boot Support
chr4_3883065_3905372	chr4:3884823-3899998,plus;chr3:75400452-75416183,plus;chr8:11884872-11900639,plus;chr4:4151987-4167630,plus;chr12:8561563-8576807,plus;chr7:6899613-6916010,plus;chr3:129734168-129749924,plus;chr7:97570077-97588523,plus;chr11:67483707-67499446,plus;chr8:12535666-12551050,plus;chr3:125457451-125473154,minus		NJ topology != ML topology
chr4_3884823_3899992	chr4:3884823-3898895,plus;chr8:11884872-11899535,plus;chr4:9508724-9521783,minus;chr12:8561563-8575709,plus;chr9:93508268-93521547,plus;chr3:129734168-129748810,plus;chr7:97570077-97584704,plus;chr11:71322629-71338322,minus;chr11:67483707-67498334,plus;chr11:67735467-67750022,plus;chr8:11780823-11792920,plus;chr8:12535666-12549943,plus;chr4:9453633-9468196,minus;chr3:75400452-75415079,plus;chr4:4…	LOC650293,OR7E91P	NJ topology != ML topology
chr4_4077612_4136766	chr4:4090758-4127436,plus;chr11:71332981-71369035,minus;chr4:8985040-9021137,minus;chr8:6933383-6968186,minus;chr11:67704798-67740806,plus;chr11:3583953-3619972,plus;chr3:125467841-125504023,minus;chr7:97539968-97575395,plus;chr3:75610723-75646902,plus		NJ topology != ML topology
chr4_4167621_4184174	chr4:4167621-4180876,plus;chr7:6909280-6925335,plus;chr11:67492929-67509123,plus;chr3:129743401-129759454,plus;chr12:8570302-8586345,plus;chr3:125426863-125441341,minus;chr2:159714751-159728110,minus;chr10:15031476-15046188,plus;chr3:75409675-75425629,plus;chr4:3894030-3909367,plus;chr11:71609124-71624439,minus	LOC100133315	NJ topology != ML topology
chr4_49285970_49298138	chr4:49285970-49298137,plus;chr4:49298140-49310577,plus;chrUn_gl000214:122192-134483,plus;chr4:49315134-49328326,minus		Low Boot Support
chr4_9158071_9173162	chr4:9158071-9172134,plus;chr7:6966361-6980367,minus;chr16:5130808-5144693,minus;chr4:3940134-3954081,minus;chr11:71501649-71515824,plus;chr4:9695544-9709511,plus;chr11:67555705-67569721,minus;chr11:3425945-3440643,minus;chr8:8089182-8095960,plus	ALG1,FAM86A,LOC650368,FLJ10661,FAM86EP,FAM86C2P,FAM86C1	Low Boot Support
chr4_9324643_9343625	chr4:9324643-9338879,plus;chr4:9224375-9238604,plus;chr4:9348371-9362604,plus;chr4:9338881-9353114,plus;chr4:9343626-9357859,plus	LOC728405,LOC100288520,LOC728379,LOC728419,LOC100287238,LOC728369,USP17L5,LOC728373,LOC728400,USP17,LOC728393	Low Boot Support
chr4_9324643_9347067	chr4:9334162-9343624,plus;chr4:9238634-9248100,plus;chr4:9357889-9367350,plus;chr8:7187689-7197120,plus;chr4:9353144-9362604,plus	LOC728405,USP17L4,LOC728379,LOC100287327,LOC728419,FAM66B,LOC728373,USP17L5,LOC728369,LOC728400,USP17L1P,USP17,LOC728393	Low Boot Support
chr4_9508111_9537964	chr4:9508723-9537962,plus;chr8:7893061-7920063,plus;chr3:129717912-129748811,minus;chr11:67719252-67750023,minus;chr7:97554530-97584705,minus;chr8:11868629-11899536,minus;chrUn_gl000222:145495-177360,plus;chr8:12519917-12549944,minus;chr8:7445069-7472062,plus;chr12:8546141-8575710,minus;chr3:75625413-75657276,minus;chr4:8974740-9006525,plus		NJ topology != ML topology
chr4_9596916_9621389	chr4:9596916-9620274,plus;chr8:12366198-12395552,minus;chr11:67638243-67661406,minus;chr3:75537722-75561167,minus;chr12:8458765-8482049,minus;chr7:7016624-7039545,minus;chr3:129884389-129907496,minus;chr4:4020391-4050888,minus	LOC100506990	NJ topology != ML topology
chr5_34173801_34256373	chr5:34193050-34256371,plus;chr5:70004448-70071185,minus;chr5:70529498-70596863,plus;chr5:69529163-69597303,plus	GUSBP9,SMA4	Low Boot Support
chr5_69511053_69600000	chr5:69529119-69597304,plus;chr5:69129328-69195347,minus;chr5:34193006-34256372,plus;chr5:69825495-69892894,plus	SMA5,GUSBP9,SMA4	Low Boot Support
chr6_170988251_171000796	chr6:170988251-171000795,plus;chr16:90268538-90280941,plus;chrY:27490321-27502801,minus;chr1:224095999-224108518,minus		Low Boot Support
chr6_58251712_58265402	chr6:58251828-58265390,plus;chr5:68937164-68953868,plus;chr5:21477834-21496162,minus;chr5:69498840-69515562,plus;chr6:26852257-26865781,plus;chr5:69791996-69805231,plus;chr5:69197703-69210936,minus;chr5:99710531-99726220,plus;chr5:34178090-34191469,plus	GUSBP4,SMA5,GUSBP3,GUSBP2,GUSBP1,LOC100170939,SMA4,LOC100133050	NJ topology != ML topology
chr6_58255321_58265402	chr6:58255321-58265390,plus;chr5:68940650-68953868,plus;chr5:21477834-21492674,minus;chr5:69502326-69515562,plus;chr5:98859523-98869588,minus;chr6:26855741-26865781,plus;chr5:69795486-69805231,plus;chr5:69197703-69207449,minus;chr5:99715850-99726220,plus;chr5:34181724-34191469,plus	GUSBP4,SMA5,GUSBP3,GUSBP2,GUSBP1,LOC100170939,SMA4,LOC100133050	NJ topology != ML topology
chr7_10239_20586	chr7:10239-20459,plus;chr16:90184588-90194962,minus;chr11:169120-180019,plus;chr9:141123624-141134001,minus	FAM157B	Low Boot Support
chr7_53189341_53206071	chr7:53189376-53204574,plus;chrUn_gl000217:110665-125611,plus;chr9:69787793-69802737,plus;chr2:92231856-92246859,plus;chr16:33836121-33852508,minus;chr7:65037938-65052836,plus;chr17:25274447-25289414,minus;chr16:32823652-32839663,plus;chr2:91981970-91996967,minus;chr2:132796463-132811507,plus;chr7:64568474-64583356,minus;chr18:15198383-15216319,plus;chr16:33053898-33070138,minus		NJ topology != ML topology
chr7_65020200_65037617	chr7:65020200-65037615,plus;chr7:64583657-64601077,minus;chr7:126514752-126532127,plus;chr7:65094803-65112252,minus	GRM8,LOC441242	Low Boot Support
chr7_89738807_89753526	chr7:89738807-89753524,plus;chr12:64057488-64072239,minus;chr7:35220977-35235736,minus;chr7:102915937-102929217,minus	DPY19L2P4,DPY19L2P1,DPY19L2,DPY19L2P2	Low Boot Support
chr7_97516929_97557285	chr7:97516929-97557283,plus;chr8:7924305-7972732,minus;chr11:71351802-71399956,minus;chr4:9535225-9584024,minus;chr3:125486625-125533391,minus;chr4:4061340-4108027,plus;chr8:7029793-7078266,plus;chr12:8494526-8541895,plus;chr8:12467505-12515663,plus;chr8:6950827-6999616,minus;chr11:3554380-3601186,plus	MIR548I1,MIR548I2,LOC389634,MIR548I3	NJ topology != ML topology
chr8_12037433_12091854	chr8:12037433-12090109,plus;chr11:67557059-67605050,plus;chr3:75468526-75512655,plus;chr11:3427287-3484798,plus;chr4:9653071-9708158,minus;chr8:12279751-12332602,plus;chr12:8381603-8424913,plus;chr3:125595063-125651039,minus	FAM86FP,FAM86C2P,LOC650368,FAM86B1,FAM86DP,ALG1L,LOC100125556,FAM86B2,LOC100506990	NJ topology != ML topology
chr8_12481729_12497174	chr8:12485596-12494664,plus;chr8:7945559-7954633,minus;chr11:3570580-3579627,plus;chr3:75590910-75599999,plus;chr4:4078053-4087120,plus;chr11:71372688-71381731,minus;chr16:5312310-5321344,minus;chr4:9024160-9033170,minus;chr11:67692739-67701764,plus;chr8:12427471-12436562,plus;chr8:7047919-7057013,plus;chr7:97527267-97536341,plus;chr3:15174984-15184055,minus	MIR548I3	NJ topology != ML topology
chr8_12535664_12550571	chr8:12535666-12547031,plus;chr7:6899613-6911991,plus;chr11:71600002-71611680,minus;chr8:12557124-12566710,plus;chr3:125438855-125450563,minus;chr4:8977664-8990404,minus;chr4:9511653-9521783,minus;chr11:71299993-71311684,minus;chr3:75400452-75412157,plus;chr4:4121784-4133214,plus;chr4:4151987-4163616,plus;chrUn_gl000222:148432-161205,minus;chr8:11884872-11896612,plus;chr9:93508268-93518637,plus;c…	LOC100133315,LOC650293	NJ topology != ML topology
chr8_12539574_12550571	chr8:12539856-12549943,plus;chr7:6904489-6914903,plus;chr9:92985925-92997223,minus;chr8:12558750-12569613,plus;chr3:125458561-125468734,minus;chr4:8974741-8985952,minus;chr11:71297066-71307263,minus;chr4:9508724-9517333,minus;chr3:75403852-75415079,plus;chr4:4126219-4136145,plus;chr4:4156416-4166539,plus;chrUn_gl000222:145496-156767,minus;chr8:11889331-11899535,plus;chr9:93511702-93521547,plus;ch…	LOC650293,OR7E91P	NJ topology != ML topology
chr8_12552845_12572728	chr8:12561604-12567825,plus;chr7:6877633-6884316,plus;chr11:67742742-67748254,plus;chr4:9510492-9514503,minus;chr9:93514549-93519784,plus;chr3:125437692-125443308,minus;chr11:71298832-71304425,minus;chr2:159703463-159710047,minus;chr4:9455395-9460930,minus;chr4:9479721-9485335,minus;chr2:71249294-71255974,minus;chr8:11892165-11897775,plus;chr4:8976512-8983092,minus;chr11:71324381-71331031,minus	OR7E91P	NJ topology != ML topology
chr8_60432_72626	chr8:60435-72624,plus;chrY:27484210-27496459,plus;chr4:119339189-119351390,minus;chr1:224089947-224102154,plus		Low Boot Support
chr8_7788475_7837729	chr8:7788475-7832953,plus;chr8:12195465-12240265,plus;chr8:11949218-11993726,plus;chr4:9362665-9408757,minus	ZNF705D,LOC728379,LOC649352,FAM66D,USP17L7,LOC728419,USP17L6P,LOC100132396,LOC392196,LOC728393,LOC728405,FAM66A,USP17L8,LOC728369,USP17L5,LOC728373,FAM66E,LOC728400	Low Boot Support
chr8_86740471_86754635	chr8:86740887-86743554,plus;chr8:86829868-86832535,minus;chr8:86829868-86832535,minus;chr8:86759648-86762318,minus;chr8:86569792-86572459,minus;chr8:86817677-86820344,minus;chr8:86829868-86832535,minus;chr8:86569792-86572459,minus	REXO1L1	NJ topology != ML topology
chr8_86805480_86840792	chr8:86809689-86828389,plus;chr8:86726664-86740091,minus;chr8:86553795-86568313,plus;chr8:86741032-86754627,minus;chr8:86770027-86788730,plus	REXO1L2P,REXO1L1	NJ topology != ML topology
chr8_86809682_86832952	chr8:86809682-86820760,plus;chr8:86553788-86560685,plus;chr8:86743556-86754634,minus;chr8:86770020-86781099,plus	REXO1L2P,REXO1L1	NJ topology != ML topology
chr9_39633204_39663686	chr9:39633204-39663684,plus;chr9_gl000200_random:98802-129536,minus;chr9:46990040-47020522,minus;chr9:66050680-66081158,minus		Low Boot Support
chr9_41121822_41143214	chr9:41121822-41143213,plus;chr9:41193215-41214589,plus;chr9:66139871-66161256,plus;chr9:43495177-43518209,plus		Low Boot Support
chr9_43425216_43466492	chr9:43433776-43458014,plus;chr9:39600002-39624340,minus;chr9:47029394-47053690,plus;chr9:66090012-66114294,plus;chr9:40915993-40940339,minus		Low Boot Support
chr9_43569620_43652136	chr9:43588531-43652111,plus;chr9:65467680-65531263,plus;chr9:40678655-40742549,minus;chr9:39333771-39397780,minus	FAM75A6,FAM74A3,FAM74A4,FAM74A2,FAM75A7,FAM75A3,FAM75A5,FAM75A2,FAM75A1	Low Boot Support
chr9_45079554_45090700	chr9:45079554-45089642,plus;chr17:21849726-21859837,minus;chr12:37961067-37971012,minus;chr19:37251726-37262753,plus;chr20:25815802-25825787,plus;chr20:25991394-26001377,minus	ZNF850,LOC100134868	Low Boot Support
chr9_66759475_66787205	chr9:66759475-66777701,plus;chr9:42822497-42841067,minus;chr9:69668272-69687002,plus;chr9:66995338-67014072,minus		Low Boot Support
chr9_67701443_67712570	chr9:67702499-67712568,plus;chr20:25815803-25825788,minus;chr19:37251727-37262754,minus;chr12:37961066-37971011,plus;chr17:21849725-21859836,plus;chr20:25991393-26001376,plus	ZNF850,LOC100134868	Low Boot Support
chr9_68303715_68318027	chr9:68303741-68318025,plus;chr4_gl000194_random:8894-24246,minus;chrY:13239282-13254749,minus;chr21:9863789-9879072,minus		Low Boot Support
chr9_69713424_69724056	chr9:69713424-69724054,plus;chr15:20360337-20370799,minus;chr10:43313382-43323954,minus;chr22:22658896-22669476,minus;chr16:33492685-33503288,plus	LOC96610,BMS1	Low Boot Support
chr9_69939677_69956422	chr9:69939677-69953862,plus;chr15:20038008-20052762,minus;chr9:42826410-42841067,minus;chr9:67306313-67320968,plus;chr14:19050949-19071745,minus;chr18:15372614-15387406,plus;chr2:132957458-132972157,plus;chr9:66999251-67014072,minus	ANKRD30BL	NJ topology != ML topology
chr9_69939677_69962251	chr9:69945243-69958580,plus;chr15:20035776-20046631,minus;chr9:42821951-42834999,minus;chr9:70060719-70073930,plus;chr18:15378773-15389977,plus;chr2:132963552-132976817,plus;chr9:66994792-67008005,minus	ANKRD30BL	Low Boot Support
chr9_70366642_70386428	chr9:70366642-70384548,plus;chr10:42691373-42706109,minus;chr11:89831307-89849125,plus;chr10:39054947-39072869,plus;chr2:92194472-92212446,plus;chr9:66913345-66931245,minus;chr21:9569092-9587023,plus;chrUn_gl000217:6510-24761,minus;chrY:13601103-13619344,plus;chr22:17357117-17375059,plus		NJ topology != ML topology
chrUn_gl000222_155872_186860	chrUn_gl000222:155872-179969,plus;chr8:6933382-6956222,plus;chr11:71332980-71357156,plus;chr11:67716653-67740807,minus;chr4:4102702-4127437,minus;chr4:9516436-9540576,plus;chr3:125467840-125492292,plus;chr7:97551933-97575396,minus;chr4:8985047-9009138,plus;chr8:11866140-11890232,minus;chr11:3595831-3619968,minus		NJ topology != ML topology
chrUn_gl000233_5152_33236	chrUn_gl000233:9392-26773,plus;chrUn_gl000240:3092-20884,minus;chr21:9938069-9956093,minus;chr1:142854598-142871923,minus;chr4:49600765-49618685,minus;chr1:142637112-142654530,plus;chr4:49182223-49199980,plus;chr21:9666668-9683951,plus;chrUn_gl000247:12166-29585,minus;chr1:143135993-143153386,plus;chr3:75801974-75819102,minus;chrY:13340684-13358230,minus;chrUn_gl000224:19440-37102,plus;chr1:14343…	LOC100233156,ZNF717,MAFIP,TEKT4P2	NJ topology != ML topology
chrX_52526909_52539800	chrX:52526909-52539799,plus;chrX:52253966-52266827,plus;chrX:52539801-52552693,plus;chrX:52505286-52518157,minus	XAGE1A,XAGE1D,XAGE1C,XAGE1E,XAGE1B	Low Boot Support
chrY_24310717_24334319	chrY:24310717-24334317,plus;chrY:23691659-23715205,minus;chrY:9145229-9166549,plus;chrY:23668119-23691644,minus	RBMY1B,RBMY1J,RBMY1E,RBMY1F,RBMY1A3P,RBMY1A1,RBMY1D	Low Boot Support
chrY_28555534_28588972	chrY:28555534-28585271,plus;chr2:98175140-98206560,minus;chr2:96626099-96657832,minus;chr2:97779100-97810567,plus	ANKRD36,ANKRD36B	Low Boot Support
chrY_58835233_58845860	chrY:58835233-58845859,plus;chrY:58845861-58856561,plus;chrY:58895845-58910123,plus;chrY:58820973-58831682,plus		Low Boot Support
chrY_6108522_6128380	chrY:6110031-6128372,plus;chrY:9733371-9750026,minus;chrY:9170807-9189187,plus;chrY:9340895-9359273,plus;chrY:9381412-9400182,plus	FAM197Y5,TSPY4,TTTY23B,FAM197Y2P,TTTY20,TTTY23,TSPY2	NJ topology != ML topology
