# Supplementary material for: Signals of Historical Interlocus Gene Conversion in Human Segmental Duplications
Source: PLoS One. 2013 Oct 4;8(10):e75949. doi: 10.1371/journal.pone.0075949 (PMC3790853; doi:10.1371/journal.pone.0075949)
Supplement: Table S2 — Phylogenetic quartet analysis results. (XLS) [file pone.0075949.s004.xls]

## Sheet: Sheet1
Table S2: Phylogenetic quartet analysis results
Column Header Explanations
SD Family: Unique name derived from the coordinates of one paralog in the SD family. These coordinates may not correspond to the sequence coordinates of the final analyzed sequence because of alignment trimming. Also, this namesake sequence may not be in the final set of sequences for the paralog family if it was eliminated during one of the pruning or Q/C steps outlined in the Methods section of…
P: Probability Obs # Type I sites > Exp # Type I sites. See Methods section in main text for details on how these values were calculated.
GENES: includes any transcribed sequence in RefSeq overlapping a sequence in the family
FAMILY EXPANSION IN HUMAN: Binary indicator of whether the SD family has undergone lineage specific expansion in humans, as defined in Sudmant et al. 2010 Science. 1=expanded, 0=not expanded.
FAM SIZE: number of paralogous sequences in the family
SEQUENCES:comma-delimited list with coordinates of all sequences in the family, including the unique sequence name given to each.
TREE: Newick format GTR+G+I ML tree.
GAMMA: Maxiumum likelihood estimated gamma rate parameter
PROP INVARIANT: Maximum likelihood estimate of the proportion of invariant sites
NT FREQS: Empricial nucleotide frequencies (A, C, G, T)
EVOL RATES: Relative evolutionary rate parameters (A <-> C; A <-> G; A <-> T; C <-> G; C <-> T; G <-> T
TREE LEN: sum length of all branches in the ML tree
ALN LEN: number of non-gapped columns in the alignment
AVG F84 CORRECTED DIVERGENCE: divergence between sequence pairs under an F84 model of nucleotide evolution, averaged over all seuqence pairs.
OBS # TYPEI SITES: observed number of Type I sites consistent with interlocus recombination
OBS # INFORM SITES: observed number of parsimony informative sites in the alignment
BOOT LOWER BOUND/BOOT UPPER BOUND: approximate 95% CI for the observed number of TypeI sites derived from 100 bootstrap permutations of the alignment.
EXP # TYPEI SITES: expected number of Type I sites derived by simulations under a null model with no interlocus recombination. Reported values is the average of 100 simulation replicates
EXP # INFORM SITES: expected number of parsimony informative sites in the alignment, averaged over 100 simulation replicates.
SIM UPPER BOUND/SIM LOWER BOUND: approximate 95% CI for the expected number of TypeI sites.
RATE: estimated per generation, per site rate of IGC. See main text for details on this calculation.
SD FAMILY	P	GENES	FAMILY EXPANSION IN HUMAN	FAM SIZE	SEQUENCES	TREE	TREE LEN	GAMMA	PROP INVARIANT	NT FREQS	EVOL RATES	ALN LEN	AVG PAIRWISE IDENTITY	AVG F84 CORRECTED DIVERGENCE	OBS # TYPEI SITES	OBS # INFORM SITES	RATIO OBS TYPEI/INFORM SITES		BOOT LOWER BOUND	BOOT UPPER BOUND	EXP # TYPEI SITES	EXP # INFORM SITES	EXP RATIO TYPEI/INFORM SITES	SIM LOWER BOUND	SIM UPPER BOUND	OBS # TYPEII SITES	BOOT LOWER BOUND	BOOT UPPER BOUND	EXP # TYPEII SITES	SIM LOWER BOUND	SIM UPPER BOUND	RATE
chr1_106073_126219	1	LOC728323,MARCH1	1	10	seq1:chr1:110583-126150,seq13:chrUn_gl000227:47643-63166,seq14:chr11:102821-118354,seq16:chr4:119580395-119564896,seq2:chr2:243083159-243067489,seq3:chr19:172444-188280,seq4:chr4:165185283-165200750,seq5:chr10:38765215-38749682,seq7:chr16:90262751-90247200,seq8:chr8:131955-147487	((((((seq8:0.00598417,seq3:0.00320213):0.00101552,(seq14:0.00316681,(seq7:0.00520680,seq1:0.00386812):0.00117376):0.00133195):0.00253057,seq13:0.00904863):0.00390697,seq2:0.00917977):0.00494447,seq4:0.03831517):0.00182173,seq16:0.01074525,seq5:0.01631358);	0.0673	0.917	0.447	0.34218,0.17512,0.17281,0.30989	1.17214,3.47248,0.43995,1.74151,4.19350,1.00000	15129	0.985173	0.0140672	71	173	0.410405	-0.569014	0.345912	0.47619	111.4	323.47	0.344391	0.302469	0.398754	8	4	17	130.76	109	166	NA
chr1_110583_122546	0.97	LOC728323	1	9	seq10:chr8:131955-142648,seq13:chrUn_gl000227:47643-58336,seq14:chr11:102821-113525,seq17:chr4:119580395-119569715,seq2:chr2:243083159-243072430,seq3:chr19:172444-183459,seq4:chr10:38765215-38754529,seq8:chr16:90262751-90252038,seq9:chrY:26453863-26437148	((((((seq10:0.00465810,seq3:0.00273069):0.00149111,(seq14:0.00321360,seq8:0.00614734):0.00232396):0.00179975,seq13:0.00783556):0.00400814,seq2:0.00935026):0.00567375,seq9:0.02551719):0.00309560,seq17:0.01170309,seq4:0.01672273);	0.05801	0.574	0.454	0.34368,0.17410,0.17914,0.30308	1.32424,3.49651,0.59307,1.69652,3.94570,1.00000	10481	0.985572	0.0132858	43	128	0.335938	-0.534419	0.262712	0.412844	65.98	228.91	0.288236	0.228571	0.35124	7	2	14	87.69	73	107	NA
chr1_121837_140396	0.21	FLJ45445,LOC100133161		6	seq10:chr4:119569181-119555292,seq2:chr19:183990-197907,seq4:chrY:26436608-26422650,seq6:chr1:243203810-243217673,seq8:chr3:197962430-197948507,seq9:chr11:114056-127989	((((seq8:0.00050564,seq2:0.00074864):0.00168972,seq9:0.00215325):0.00803672,seq6:0.00869021):0.00215271,seq10:0.00874532,seq4:0.02030721);	0.05237	0.181	0.013	0.29477,0.22384,0.21744,0.26394	0.86814,4.14610,0.74603,1.21037,5.00209,1.00000	13710	0.981055	0.0151746	26	171	0.152047	0.371154	0.100559	0.19863	16.35	167.77	0.0974548	0.0576923	0.136095	11	5	19	20.35	12	28	NA
chr1_123340_136306	0.97	none		9	seq10:chr3:197962430-197950515,seq11:chrUn_gl000227:58864-70802,seq14:chr1:224126020-224137970,seq15:chr4:119569181-119557272,seq2:chr19:183990-195903,seq3:chr10:38753992-38742058,seq5:chrY:26436608-26424634,seq6:chr16:90251507-90239574,seq8:chr5:180768102-180756191	(((((((seq3:0.01716166,seq15:0.01179517):0.00221606,seq5:0.03028651):0.00198925,seq14:0.01433327):0.00447165,seq11:0.01122434):0.00720426,seq6:0.00589901):0.00181340,seq8:0.00190627):0.00256011,seq10:0.00078110,seq2:0.00131210);	0.07438	0.585	0.353	0.29568,0.22716,0.22042,0.25674	0.87770,3.41800,0.59021,1.16008,4.14792,1.00000	11785	0.981045	0.0165709	62	193	0.321244	-0.253871	0.272251	0.379808	77.74	278.77	0.278868	0.23569	0.317881	13	6	21	83.29	67	105	NA
chr1_12869344_12891564	0.29	PRAMEF11,PRAMEF4,PRAMEF5,PRAMEF6		4	seq1:chr1:12874042-12891562,seq2:chr1:13105254-13115867,seq3:chr1:12928570-12946323,seq5:chr1:12994921-13005535	((seq2:0.00151640,seq5:0.00197404):0.04300716,seq3:0.01774183,seq1:0.01978336);	0.06607	6.16	0.214	0.25787,0.24919,0.22530,0.26764	1.39027,4.15717,1.31764,2.14752,3.93148,1.00000	10233	0.963142	0.0332118	2	323	0.00619195	0.56	0	0.0138889	0.88	397.58	0.00221339	0	0.00688073	10	3	18	17.09	9	25	NA
chr1_12879629_12906128	0.27	PRAMEF10,PRAMEF11,PRAMEF15,PRAMEF4,PRAMEF5,PRAMEF6,PRAMEF9		5	seq1:chr1:12879655-12901531,seq2:chr1:13103051-13126411,seq3:chr1:13433062-13411229,seq4:chr1:12934183-12955999,seq5:chr1:12992721-13016080	((seq1:0.02710046,(seq4:0.00871855,seq3:0.00873545):0.01558500):0.13220855,seq5:0.00234623,seq2:0.00231555);	0.15643	1.321	0.206	0.26937,0.23966,0.22408,0.26689	1.14810,3.48041,1.06696,1.43167,3.05482,1.00000	19529	0.926545	0.0799614	46	1950	0.0235897	0.212174	0.0160955	0.0301428	36.24	2349.08	0.0154273	0.0116129	0.0207164	92	70	113	168.8	144	197	NA
chr1_12927511_12939637	0.09	PRAMEF11,PRAMEF15,PRAMEF4,PRAMEF9		4	seq1:chr1:12927942-12939636,seq2:chr1:12873401-12885071,seq3:chr1:13662736-13648384,seq4:chr1:13041311-13052997	((seq1:0.00762671,seq4:0.00703157):0.00333869,seq3:0.00996287,seq2:0.06480441);	0.07952	0.247	0.143	0.24096,0.20948,0.22035,0.32921	1.46015,3.88112,0.70190,1.38504,2.75089,1.00000	11637	0.965111	0.0362847	32	68	0.470588	0.540625	0.368421	0.589041	14.7	52.36	0.280749	0.153846	0.387755	11	6	19	40.29	28	55	NA
chr1_12934159_12956000	0.15	PRAMEF10,PRAMEF11,PRAMEF15,PRAMEF4,PRAMEF6,PRAMEF9		4	seq1:chr1:12934166-12955999,seq2:chr1:12879638-12901531,seq3:chr1:12995227-13016080,seq4:chr1:13653873-13632026	((seq1:0.00800874,seq4:0.00793252):0.01499795,seq3:0.07354200,seq2:0.02689813);	0.10589	0.746	0.194	0.26708,0.24316,0.22295,0.26680	1.29389,3.88448,1.09604,1.67950,3.52969,1.00000	18061	0.950907	0.0515547	33	226	0.146018	0.345152	0.1	0.187755	21.61	250.89	0.0861334	0.0486891	0.121569	57	42	79	104.77	86	131	NA
chr1_13105561_13115905	1	PRAMEF15,PRAMEF4,PRAMEF5,PRAMEF6,PRAMEF9		4	seq1:chr1:13105561-13115903,seq3:chr1:12995228-13005571,seq4:chr1:13653872-13641661,seq5:chr1:12934167-12946359	((seq4:0.01092908,seq5:0.00964567):0.04683981,seq3:0.00195206,seq1:0.00138878);	0.05606	2.053	0.208	0.25796,0.24995,0.22660,0.26549	1.11195,3.57821,0.96458,1.85104,3.44316,1.00000	10235	0.967562	0.0335468	0	351	NA	NA	NA	NA	NA	NA	NA	NA	NA	9	4	17	11.97	5	19	NA
chr1_142670969_142686253	0.33	ANKRD20A8P		7	seq1:chr1:142673684-142686249,seq2:chr18:14323879-14311282,seq4:chr13:19366718-19379465,seq6:chr18:14268636-14256256,seq7:chr4:49220602-49233353,seq8:chr13:19331010-19343619,seq9:chr2:95437818-95450225	(((((seq7:0.03320984,seq1:0.04252023):0.01234285,seq9:0.08921884):0.00800026,seq4:0.03655969):0.01337041,seq6:0.03168192):0.03911535,seq8:0.03767124,seq2:0.03526358);	0.3042	1.348	0.197	0.27547,0.27493,0.18937,0.26023	1.07575,2.81966,0.71113,1.27919,2.64282,1.00000	11509	0.914485	0.0788715	350	806	0.434243	0.0598	0.390374	0.461637	329.07	940.63	0.34984	0.325328	0.382637	246	213	274	507.07	466	551	1.68175e-06
chr1_142686858_142700828	0.98	ANKRD20A8P,LOC375010		10	seq1:chr1:142686858-142700827,seq10:chr9:44045671-44060897,seq11:chr2:95450863-95465268,seq2:chr4:49565485-49551547,seq3:chr1:142852891-142839338,seq4:chr9:69453914-69439516,seq5:chr18:14255616-14241628,seq6:chr13:19380098-19394003,seq7:chr4:49233986-49247942,seq8:chr21:10201933-10215975	((((seq6:0.01351616,seq5:0.01474184):0.01623242,(((seq8:0.00225512,seq3:0.00235405):0.01797539,seq1:0.00912537):0.01818616,(seq7:0.00779635,seq2:0.00783766):0.02820592):0.01119847):0.05321372,seq11:0.02073966):0.01282459,seq10:0.00952981,seq4:0.00971730);	0.20809	3.76	0.185	0.29482,0.20855,0.19570,0.30094	0.87522,3.27191,0.56710,1.31014,3.26980,1.00000	12827	0.936649	0.0592338	174	1464	0.118852	-0.000862069	0.0977836	0.134349	174.15	1780.3	0.0978206	0.0842634	0.112486	126	103	149	240.02	209	272	NA
chr1_142697702_142720870	0	ANKRD20A1,ANKRD20A3,ANKRD20A4,ANKRD20A5P,ANKRD20A8P,ANKRD20A9P,LOC375010		12	seq1:chr1:142699590-142720869,seq10:chrUn_gl000221:29132-7850,seq11:chr9:44059678-44084291,seq12:chr2:95464049-95488769,seq2:chr1:142840598-142819315,seq3:chr9:69440742-69416184,seq4:chrUn_gl000214:53103-79151,seq5:chr18:14242852-14214261,seq6:chr9:67985547-67960931,seq7:chr4:49490822-49512109,seq8:chr13:19392782-19419903,seq9:chrUn_gl000211:166566-141773	((((((seq7:0.00864979,seq1:0.00700807):0.00166229,(seq10:0.00246398,seq2:0.00266019):0.00909477):0.00578984,seq4:0.01945055):0.00616355,seq9:0.02165313):0.01471737,(seq12:0.01192236,(seq11:0.00708735,(seq6:0.00310620,seq3:0.00307262):0.00386671):0.00391355):0.02313564):0.02525715,seq8:0.01128632,seq5:0.01227940);	0.19796	0.983	0.031	0.33500,0.18022,0.16838,0.31640	1.05759,3.05436,0.51846,1.70123,3.31962,1.00000	20426	0.949336	0.0493582	325	1771	0.183512	0.291292	0.166182	0.1983	230.33	1778.92	0.129477	0.115892	0.14422	206	175	230	319.98	284	361	5.08466e-06
chr1_142800001_142842479	0	ANKRD20A1,ANKRD20A11P,ANKRD20A2,ANKRD20A3,ANKRD20A4,LOC375010		10	seq1:chr1:142809212-142840596,seq10:chr1:143227450-143196053,seq2:chr9:69406102-69440740,seq3:chr9:67950878-67985545,seq4:chr1:142731022-142699592,seq5:chr9:43109411-43074777,seq6:chrUn_gl000211:129914-166564,seq7:chr21:15327525-15289444,seq8:chrUn_gl000214:89265-53105,seq9:chr1:143360933-143392282	(((((((seq4:0.00731878,seq10:0.00798805):0.00111049,(seq9:0.00626250,seq1:0.00674459):0.00308051):0.00383211,seq8:0.01550355):0.00947200,seq6:0.02007009):0.01484727,seq7:0.03533429):0.02780008,seq2:0.00283548):0.00126827,seq5:0.00164239,seq3:0.00178749);	0.16675	0.931	0.001	0.31338,0.17055,0.18678,0.32929	0.99113,3.19937,0.54798,1.58344,3.00743,1.00000	30346	0.953088	0.0447644	324	1874	0.172892	0.377037	0.154612	0.191536	201.84	1815.61	0.111169	0.0968263	0.126582	210	180	241	313.91	271	362	4.60927e-06
chr1_142819315_142842479	0	ANKRD20A1,ANKRD20A11P,ANKRD20A2,ANKRD20A3,ANKRD20A4,LOC375010		11	seq1:chr1:142819315-142840596,seq10:chr4:49512109-49490824,seq11:chr1:143217330-143196053,seq2:chr9:69416184-69440740,seq3:chr9:67960931-67985545,seq4:chr1:142720869-142699592,seq5:chr9:43099347-43074777,seq6:chrUn_gl000211:141773-166564,seq7:chr21:15317380-15289444,seq8:chrUn_gl000214:79151-53105,seq9:chr1:143371044-143392282	((((((((seq10:0.00814804,seq11:0.00797094):0.00066418,seq4:0.00709986):0.00150393,(seq9:0.00579105,seq1:0.00682450):0.00493609):0.00574520,seq8:0.01972750):0.00665704,seq6:0.02163792):0.01547719,seq7:0.03923221):0.03213574,seq2:0.00313387):0.00162584,seq5:0.00165405,seq3:0.00147324);	0.18236	1.072	0.047	0.31696,0.16865,0.17876,0.33563	0.96258,3.13362,0.51323,1.65782,2.82866,1.00000	20463	0.953019	0.0451165	262	1339	0.195668	0.308511	0.175	0.218182	181.17	1376.01	0.131663	0.117868	0.148204	170	147	199	272.55	238	313	5.07956e-06
chr1_142839266_142853020	0.1	LOC375010		8	seq2:chr9:69439447-69453368,seq3:chr1:142700900-142687378,seq4:chr9:43076069-43062158,seq5:chr4:49248015-49234536,seq6:chr21:15290739-15277289,seq7:chr4:49551474-49564935,seq8:chr1:143390985-143404443,seq9:chr1:143197385-143183847	(((((seq8:0.00749498,seq3:0.00641757):0.00160260,seq9:0.00891729):0.01572027,(seq7:0.00651640,seq5:0.00628888):0.02400761):0.00980489,seq6:0.02595230):0.05840469,seq4:0.00315152,seq2:0.00382566);	0.17239	1.962	0.032	0.30120,0.19494,0.20746,0.29640	1.04149,3.50768,0.71113,1.56446,3.57679,1.00000	12925	0.940644	0.0526067	88	1264	0.0696203	0.233182	0.0565428	0.0834002	67.48	1290.83	0.0522764	0.0408951	0.0641593	92	74	111	114.9	97	137	NA
chr1_142885824_142965399	0.28	LOC100233156,MAFIP,TEKT4P2,ZNF717		5	seq1:chr1:142885824-142954857,seq2:chr3:75828072-75904915,seq3:chrUn_gl000218:89081-161145,seq4:chr4_gl000194_random:106699-179158,seq5:chr21:9960238-10032638	(((seq4:0.00616338,seq5:0.00354035):0.00314064,seq3:0.00611097):0.02453577,seq2:0.04632482,seq1:0.02664158);	0.09237	1.898	0.207	0.28759,0.19556,0.19059,0.32625	1.03317,3.39641,0.63187,1.41751,2.88662,1.00000	67895	0.961566	0.040044	151	1474	0.102442	0.448212	0.0869565	0.114494	83.32	1736.23	0.047989	0.0394589	0.0591647	116	94	133	293.31	263	328	2.30136e-06
chr1_142921596_142953383	0.1	none		6	seq1:chr1:142921596-142953382,seq2:chr3:75865380-75903445,seq3:chrUn_gl000218:127902-159684,seq4:chr4_gl000194_random:145600-177727,seq5:chrUn_gl000245:33888-2132,seq6:chr21:9999108-10031209	((((seq4:0.00211154,seq6:0.00210901):0.00615580,seq3:0.00788928):0.01570935,seq2:0.05101879):0.02350673,seq5:0.00039728,seq1:0.00053338);	0.08624	4.111	0.212	0.28098,0.18068,0.18522,0.35312	1.08649,3.36243,0.57056,1.49273,2.56842,1.00000	31384	0.965301	0.0360899	47	1096	0.0428832	0.374894	0.0301151	0.0549159	29.38	1361.17	0.0215844	0.0137383	0.0308686	47	34	59	107.78	88	132	NA
chr1_143117762_143135773	0.47	LOC100233156,MAFIP,TEKT4P2,ZNF717		10	seq1:chr1:143117762-143135772,seq10:chrUn_gl000218:96526-85160,seq2:chrUn_gl000240:38672-21105,seq3:chrUn_gl000221:79109-61198,seq4:chr3:75833816-75819323,seq5:chr4:49164215-49182002,seq6:chr4_gl000194_random:114144-102768,seq7:chr21:9967674-9956314,seq8:chr21:9648812-9666447,seq9:chrUn_gl000214:31283-49673	(((((seq3:0.01115827,seq1:0.01463844):0.01505316,(seq9:0.02188921,(seq8:0.01676408,(seq5:0.00824681,seq2:0.00886923):0.00722290):0.00929240):0.00635873):0.01303920,seq4:0.03980810):0.02727801,seq6:0.00706999):0.00399770,seq10:0.00519286,seq7:0.00420642);	0.17627	0.812	0.199	0.26490,0.20901,0.22124,0.30485	1.07327,3.82378,0.73006,1.21213,3.66459,1.00000	10518	0.953844	0.0424537	164	668	0.245509	0.0154878	0.217968	0.275591	161.46	828.51	0.19488	0.160389	0.223881	84	68	98	201.35	174	233	NA
chr1_143117762_143153660	0.04	LOC100233156,MAFIP,ZNF717		9	seq1:chr1:143128478-143153070,seq10:chr21:9659151-9683587,seq11:chrUn_gl000218:89226-67635,seq2:chrUn_gl000240:28400-3456,seq3:chrUn_gl000221:68493-43983,seq4:chr3:75823364-75802382,seq5:chr4:49174700-49199616,seq6:chr4_gl000194_random:106846-85311,seq8:chr4:49626214-49601129	(((((seq5:0.00618873,seq2:0.01040008):0.00198195,seq8:0.00970492):0.00475298,seq10:0.01706137):0.01012769,((seq11:0.01102997,seq6:0.01119327):0.01548103,seq4:0.05503426):0.00736621):0.02143168,seq3:0.01162561,seq1:0.01674135);	0.16226	0.723	0.228	0.24712,0.21148,0.20798,0.33342	1.21495,3.58819,0.65003,1.39270,2.67368,1.00000	19622	0.958346	0.0397536	297	949	0.312961	0.106229	0.291667	0.348416	265.45	1203.81	0.220508	0.194127	0.246293	137	110	165	394.69	352	431	4.63775e-06
chr1_143126611_143153612	0.01	LOC100233156,MAFIP,ZNF717		10	seq1:chr1:143131754-143152926,seq11:chr21:9662430-9683490,seq12:chrUn_gl000218:89172-67732,seq2:chrUn_gl000240:25126-3553,seq3:chrUn_gl000247:33832-12628,seq4:chrUn_gl000221:65216-44127,seq5:chr3:75823309-75802479,seq6:chr4:49177981-49199519,seq7:chr4_gl000194_random:106790-85408,seq9:chr4:49622934-49601226	(((((seq6:0.00636046,seq2:0.00756588):0.00195244,seq9:0.00932050):0.00442331,seq11:0.01636181):0.00922452,((seq12:0.01073113,(seq7:0.00801516,seq3:0.01157369):0.00277590):0.01492787,seq5:0.05229548):0.00582669):0.01858606,seq4:0.01112183,seq1:0.01616613);	0.16583	0.719	0.2	0.24704,0.21148,0.20757,0.33391	1.16378,3.43556,0.63675,1.34426,2.65197,1.00000	19381	0.960051	0.0388008	306	929	0.329386	0.145915	0.301657	0.362144	261.35	1147.37	0.227782	0.210623	0.247569	140	118	158	373.04	339	412	5.3509e-06
chr1_143167424_143181497	0	none		7	seq1:chr1:143170627-143181495,seq2:chr18:14323383-14312540,seq4:chr21:15254037-15274878,seq5:chr13:19331506-19342363,seq6:chr18:14268140-14257471,seq8:chr4:49221100-49232139,seq9:chr13:19367215-19378250	(((seq4:0.03445979,seq9:0.03144442):0.01010591,(seq6:0.03219829,(seq5:0.03816498,seq2:0.03666403):0.02003785):0.01256883):0.02408403,seq8:0.03385840,seq1:0.04353015);	0.255	0.777	0.196	0.27166,0.28082,0.18671,0.26082	1.15858,2.85564,0.65207,1.19067,2.54685,1.00000	10324	0.928078	0.0647831	302	654	0.461774	0.179669	0.428356	0.505654	247.74	741.46	0.334125	0.301775	0.369681	159	133	177	390.14	360	432	2.0788e-06
chr1_143183232_143197313	0.05	ANKRD20A8P		9	seq1:chr1:143183232-143196747,seq10:chr4:49233891-49247377,seq11:chr13:19379996-19393440,seq2:chr21:10201839-10215410,seq3:chr9:44045576-44060331,seq4:chr18:14255718-14242194,seq5:chr2:95450768-95464702,seq6:chr4:49565580-49552107,seq8:chrUn_gl000221:42007-28437	((((seq10:0.00687145,seq6:0.00733834):0.02648183,((seq8:0.00337126,seq2:0.00231709):0.01964581,seq1:0.01231797):0.01583923):0.01074467,(seq11:0.01283046,seq4:0.01364598):0.01628432):0.04990372,seq5:0.01988266,seq3:0.02128751);	0.20623	3.025	0.136	0.29551,0.20762,0.19550,0.30137	0.83705,3.19182,0.55917,1.30997,3.09554,1.00000	12879	0.937191	0.0567756	163	1377	0.118373	0.123558	0.106775	0.137067	142.86	1583.64	0.0902099	0.0766378	0.10347	123	101	144	209.72	178	242	3.18974e-06
chr1_143193095_143229011	0	ANKRD20A11P,ANKRD20A4,ANKRD20A5P,ANKRD20A9P		10	seq1:chr1:143200001-143225159,seq10:chr9:69436806-69408426,seq2:chrUn_gl000214:57003-87012,seq3:chr18:14238928-14206406,seq4:chr9:44063608-44092128,seq5:chr21:15293373-15325222,seq6:chrUn_gl000221:25168-2,seq7:chrUn_gl000211:162695-133957,seq8:chr1:142836634-142811463,seq9:chr13:19396712-19427743	((((seq2:0.01722551,((seq8:0.00249493,seq6:0.00231780):0.00774723,seq1:0.00944609):0.00399917):0.00819415,seq7:0.01983227):0.01450901,(seq9:0.01109145,(seq5:0.01187744,seq3:0.01153296):0.00152422):0.02116270):0.02119292,seq10:0.00699524,seq4:0.00676696);	0.17781	0.868	0.001	0.32820,0.18292,0.17025,0.31864	1.01991,3.20446,0.52504,1.63486,3.33530,1.00000	24251	0.950083	0.0465404	324	1840	0.176087	0.350741	0.157746	0.195931	210.36	1796.67	0.117083	0.100948	0.133599	191	161	217	295.58	267	332	4.42513e-06
chr1_143200001_143236904	0.59	ANKRD20A11P,ANKRD20A4,ANKRD20A5P,ANKRD20A9P		8	seq1:chr1:143200001-143233163,seq10:chr9:69436806-69400379,seq4:chr18:14238928-14198415,seq5:chr9:44063608-44100158,seq6:chr21:15293373-15333202,seq7:chrUn_gl000211:162695-122178,seq8:chr1:142836634-142803489,seq9:chr13:19396712-19435726	((((seq6:0.01758597,seq4:0.01449042):0.00193243,seq9:0.01349993):0.02703335,((seq8:0.01134874,seq1:0.01098181):0.01546650,seq7:0.02604875):0.01652390):0.02499303,seq10:0.00930015,seq5:0.00982787);	0.15868	2.152	0.203	0.32566,0.19179,0.16951,0.31305	0.98946,3.20664,0.53226,1.53583,3.23287,1.00000	32183	0.948927	0.0467244	303	2154	0.140669	0.00534653	0.126479	0.155253	301.38	2598.2	0.115996	0.103528	0.127154	207	184	243	447.02	412	505	NA
chr1_143351484_143394162	0	ANKRD20A1,ANKRD20A11P,ANKRD20A2,ANKRD20A3,ANKRD20A4,ANKRD20A5P,ANKRD20A8P,ANKRD20A9P		12	seq1:chr1:143351484-143384586,seq10:chr9:43118912-43082418,seq11:chr21:9742341-9775436,seq12:chr1:142799740-142832871,seq13:chr9:67941384-67977904,seq2:chr9:44103930-44067309,seq3:chr13:19439465-19400472,seq4:chrUn_gl000211:118417-158924,seq5:chr2:95508391-95471748,seq6:chr9:69396602-69433100,seq7:chr21:15336944-15297147,seq9:chr18:14194667-14235150	((((((((seq10:0.00161550,seq13:0.00194688):0.00099735,seq6:0.00264776):0.00475624,seq2:0.00740869):0.00145594,seq5:0.00934544):0.01888445,((seq9:0.01154566,seq7:0.01390798):0.00158012,seq3:0.01071531):0.02169223):0.01350253,seq4:0.02086349):0.01421043,seq12:0.00684409):0.00622720,seq11:0.00096845,seq1:0.00087914);	0.17188	1.057	0.001	0.31252,0.17021,0.19193,0.32535	0.96562,3.31909,0.50780,1.46666,3.14922,1.00000	32025	0.952919	0.0452963	370	2567	0.144137	0.320946	0.130317	0.155248	251.25	2522.24	0.0996138	0.0878594	0.112676	226	192	274	338.08	308	375	5.56429e-06
chr1_143371044_143394162	0	ANKRD20A1,ANKRD20A11P,ANKRD20A2,ANKRD20A3,ANKRD20A4,ANKRD20A5P,ANKRD20A8P,ANKRD20A9P		14	seq1:chr1:143371044-143392282,seq10:chr9:43099347-43074777,seq11:chrUn_gl000221:7850-29130,seq12:chr4:49512109-49490824,seq13:chr1:142819315-142840596,seq14:chr9:67960931-67985545,seq2:chr9:44084291-44059680,seq3:chr13:19419903-19392784,seq4:chrUn_gl000211:141773-166564,seq5:chr2:95488769-95464051,seq6:chr9:69416184-69440740,seq7:chr21:15317380-15289444,seq8:chrUn_gl000214:79151-53105,seq9:chr18:…	(((((((seq10:0.00162830,seq14:0.00142438):0.00151944,seq6:0.00303017):0.00351568,seq2:0.00702462):0.00404171,seq5:0.01161698):0.02283982,(((((seq13:0.00267632,seq11:0.00232082):0.00386618,seq1:0.00554038):0.00508669,seq12:0.00965353):0.00548647,seq8:0.01866262):0.00610622,seq4:0.02072620):0.01459822):0.02486790,seq3:0.01052886):0.00117018,seq9:0.01136497,seq7:0.01213717);	0.21134	1.01	0	0.31641,0.16872,0.17939,0.33548	0.94227,3.23925,0.51157,1.60644,2.89795,1.00000	20317	0.948269	0.0504731	358	1836	0.194989	0.309944	0.179375	0.212055	247.04	1792.79	0.137796	0.121696	0.155017	222	188	256	329.96	296	369	5.86951e-06
chr1_143391058_143404964	0	ANKRD20A8P		12	seq1:chr1:143391058-143404962,seq10:chr9:43076000-43061613,seq12:chr1:142839338-142852890,seq13:chr4:49551547-49565484,seq2:chr9:44060897-44045672,seq3:chr13:19394003-19380099,seq4:chr2:95465268-95450864,seq5:chr4:49247942-49233987,seq6:chr9:69439516-69453913,seq7:chr21:10215975-10201934,seq8:chr21:15290667-15276734,seq9:chr18:14241628-14255615	((((((seq8:0.01041831,seq3:0.00997557):0.00103528,seq9:0.01186651):0.01358066,((seq13:0.00638743,seq5:0.00652939):0.02230808,((seq12:0.00183057,seq7:0.00234990):0.01392904,seq1:0.00810394):0.01605978):0.00952871):0.04334797,seq4:0.01688695):0.01035506,seq2:0.00785440):0.00385111,seq10:0.00300879,seq6:0.00392444);	0.22311	1.435	0	0.30138,0.19576,0.20749,0.29537	1.10849,3.53264,0.67494,1.47820,3.67036,1.00000	12732	0.937044	0.060009	205	1514	0.135403	0.311805	0.120915	0.156373	141.08	1540.05	0.0916074	0.0753165	0.106579	139	115	163	192.01	168	219	4.13534e-06
chr1_143405570_143420537	0.95	ANKRD20A8P		5	seq1:chr1:143405570-143420439,seq2:chr13:19343622-19318566,seq6:chr2:95450228-95427800,seq7:chr4:49233356-49215147,seq9:chr4:49566115-49581342	(((seq7:0.02372575,seq9:0.01130274):0.01371549,seq1:0.02121047):0.02460596,seq6:0.07627776,seq2:0.06987783);	0.21625	0.883	0.102	0.24666,0.19983,0.28408,0.26943	1.07031,2.69099,0.72348,1.08105,3.14198,1.00000	14008	0.920581	0.0857133	175	532	0.328947	0.411086	0.290503	0.369168	103.06	543.7	0.189553	0.152057	0.225455	133	114	157	251.74	225	284	1.02401e-06
chr1_143694247_143721525	1	FAM91A2,LOC100130000		4	seq1:chr1:143694247-143715398,seq2:chr1:149621708-149642829,seq3:chr1:144475825-144454726,seq4:chr1:144295586-144274483	((seq2:0.00191436,seq4:0.00057069):0.00237749,seq3:0.00265697,seq1:0.04823851);	0.03323	0.018	0.404	0.29297,0.20951,0.20300,0.29452	1.45301,4.35690,0.68827,1.36785,4.24114,1.00000	21049	0.985399	0.0148838	11	40	0.275	0.424545	0.15	0.411765	6.33	47.35	0.133685	0.04	0.218182	2	0	6	21.57	13	31	NA
chr1_143744258_143771002	0.09	PPIAL4A,PPIAL4B,PPIAL4C,PPIAL4D,PPIAL4F,PPIAL4G		4	seq1:chr1:143750644-143771000,seq2:chr1:144346975-144367317,seq3:chr1:148182419-148205614,seq4:chr1:148823087-148802940	((seq3:0.00280793,seq4:0.00271696):0.00415757,seq2:0.01374211,seq1:0.00544709);	0.02333	0.29	0.192	0.30706,0.18774,0.19250,0.31271	1.23172,4.80967,0.69201,1.78346,4.30099,1.00000	20090	0.988253	0.0118732	8	74	0.108108	0.5225	0.04	0.176471	3.82	83.03	0.0460075	0.0108696	0.101449	2	0	6	10.11	4	18	NA
chr1_143755923_143770960	0.51	PPIAL4A,PPIAL4B,PPIAL4C,PPIAL4D,PPIAL4F,PPIAL4G		5	seq1:chr1:143755923-143770958,seq2:chr1:144352238-144367275,seq3:chr1:148187706-148205571,seq4:chr1:148817879-148802983,seq5:chr5:49940830-49925912	(((seq2:0.00897100,seq5:0.05020339):0.00226032,seq1:0.00500208):0.00513554,seq4:0.00127488,seq3:0.00217234);	0.06094	0.481	0.188	0.31685,0.18498,0.19016,0.30801	0.92047,4.05857,0.50771,1.34745,3.56132,1.00000	14701	0.976593	0.0240768	17	101	0.168317	0.0876471	0.0918367	0.247706	15.51	119.26	0.130052	0.0762712	0.1875	12	5	19	26.6	17	38	NA
chr1_144321386_144342370	0.26	FLJ39739,LOC100286793,LOC728855,LOC728875,PARP8	1	5	seq1:chr1:144321386-144342368,seq2:chr1:144501636-144522582,seq3:chr1:147912549-147933558,seq4:chr5:49981346-49961207,seq5:chr1:143725040-143746029	(((seq3:0.00242202,seq5:0.00214068):0.00238105,seq4:0.04783671):0.00231418,seq2:0.00245854,seq1:0.00167276);	0.05098	0.198	0.167	0.32506,0.20205,0.18318,0.28972	1.23857,4.04327,0.37744,1.91900,5.02690,1.00000	19923	0.981132	0.0193625	29	105	0.27619	0.448966	0.209524	0.371429	15.98	104.82	0.152452	0.0882353	0.241071	2	0	6	24.07	15	33	NA
chr1_144484656_144501524	0.49	FAM91A2,LOC100130000,LOC728855,LOC728875		5	seq1:chr1:144484656-144500421,seq2:chr1:147881837-147866042,seq3:chr1:143694328-143678529,seq4:chr1:149612867-149597104,seq5:chr1:144304428-144320174	(((seq1:0.00088193,seq5:0.00087555):0.00248850,seq4:0.00331249):0.02372615,seq3:0.00007563,seq2:0.00016360);	0.02523	0.967	0.2	0.29057,0.22125,0.23070,0.25748	1.58398,6.11716,0.71182,2.09422,6.50804,1.00000	15672	0.986205	0.013998	2	318	0.00628931	0.535	0	0.0183486	0.93	395.24	0.002353	0	0.0078125	1	0	3	3.11	1	7	NA
chr1_144501636_144522584	0.01	FAM91A2,FLJ39739,LOC728855,LOC728875,PARP8	1	5	seq1:chr1:144501636-144522582,seq2:chr5:49981346-49961207,seq3:chr1:149595876-149574869,seq4:chr1:144321386-144342368,seq5:chr1:147912549-147933558	((seq3:0.00449483,(seq4:0.00139501,seq1:0.00277525):0.00121545):0.00167030,seq5:0.00428366,seq2:0.04770552);	0.05238	0.266	0.176	0.32500,0.20193,0.18318,0.28990	1.17460,3.97520,0.40225,1.92113,5.00522,1.00000	19923	0.980751	0.0197554	28	72	0.388889	0.399643	0.269841	0.506024	16.81	72.53	0.231766	0.119403	0.344828	4	1	9	26.9	16	39	NA
chr1_144597355_144609736	0.12	NBPF11,NBPF15,NBPF24	1	5	seq1:chr1:144597355-144609734,seq3:chr1:146377445-146389901,seq4:chr1_gl000192_random:12536-2,seq6:chr1:147617123-147604709,seq8:chr1:148559690-148572092	(((seq4:0.00048139,seq3:0.00091898):0.00405165,seq6:0.00514623):0.02599900,seq8:0.00623327,seq1:0.00720707);	0.0408	0.285	0.185	0.26101,0.22194,0.20507,0.31197	0.94036,5.99325,0.84065,2.05307,5.20437,1.00000	12296	0.980294	0.0200905	8	281	0.0284698	0.505	0.0123967	0.0520446	3.96	330.68	0.0119753	0.00284091	0.0246154	6	1	12	15.37	10	27	NA
chr1_145299652_145316586	0.71	NBPF1,NBPF10,NBPF11,NBPF15,NBPF16,NBPF24,NBPF3	1	9	seq1:chr1:145299652-145312985,seq10:chr1:146051284-146037962,seq11:chr1:148577537-148590860,seq12:chr1:146244794-146231466,seq13:chr1:148340523-148327192,seq4:chr1:144146735-144160070,seq5:chr1:16905973-16892646,seq7:chr1:21795103-21807744,seq9:chr1:146407880-146421218	((((seq11:0.00654209,(seq13:0.00030253,seq4:0.00009923):0.00751226):0.00197587,seq1:0.00815028):0.00419031,((seq12:0.00199295,seq9:0.00143611):0.00355445,seq10:0.00342983):0.00900014):0.02214794,seq7:0.12281750,seq5:0.01544708);	0.16712	1.07	0.199	0.23991,0.21668,0.22354,0.31987	1.18461,3.68044,0.55872,1.61771,2.63564,1.00000	12424	0.960638	0.0424624	85	455	0.186813	0.158235	0.151927	0.224576	71.55	551.27	0.129791	0.104962	0.157509	66	50	86	152.42	133	178	NA
chr1_145363164_145373886	0.21	NBPF10,NBPF11,NBPF24,NBPF9	1	4	seq1:chr1:145363164-145373884,seq2:chr1:149095211-149084673,seq3:chr1:144823315-144833998,seq4:chr1:147581434-147570735	((seq3:0.00794980,seq4:0.01578828):0.02923721,seq2:0.10345183,seq1:0.03841226);	0.15509	1.179	0.204	0.26878,0.21102,0.20418,0.31602	0.86296,3.59631,0.58909,1.62015,2.78879,1.00000	10410	0.929603	0.0755743	41	250	0.164	0.460976	0.12	0.22	22.1	263.44	0.0838901	0.0498221	0.119835	53	37	65	107.2	85	128	8.80704e-07
chr1_145365270_145379990	0	NBPF1,NBPF10,NBPF9	1	5	seq1:chr1:145365270-145379988,seq2:chr1:149093198-149078768,seq3:chr1:144825336-144840097,seq4:chr1:16893862-16879366,seq5:chr1:21754465-21740123	(((seq4:0.02439752,seq5:0.04860960):0.02585506,seq2:0.06679880):0.03138901,seq3:0.02320342,seq1:0.01733490);	0.19467	0.358	0.181	0.27275,0.21707,0.21323,0.29695	1.04153,3.80105,0.65946,1.39090,3.50306,1.00000	14057	0.929466	0.0750161	292	833	0.35054	0.418527	0.320545	0.382685	169.79	744.14	0.228169	0.203252	0.252747	83	64	101	337.04	302	379	1.18373e-06
chr1_146028953_146039660	0.56	NBPF11,NBPF24,NBPF9	1	4	seq1:chr1:146028953-146039658,seq2:chr1:149084672-149095210,seq3:chr1:146471328-146460622,seq4:chr1:144833999-144823316	((seq2:0.13082418,seq4:0.01032748):0.00717252,seq3:0.01317642,seq1:0.00692380);	0.1313	2.399	0.22	0.31590,0.20363,0.21186,0.26860	1.05651,3.29255,0.76919,2.26041,4.07745,1.00000	10428	0.941184	0.0633707	17	72	0.236111	-0.0276471	0.139241	0.349206	17.47	83.57	0.209046	0.119403	0.3	25	16	36	44.92	32	60	NA
chr1_146034287_146052232	0.5	NBPF10,NBPF11,NBPF24,NBPF3	1	7	seq1:chr1:146034287-146047551,seq10:chr1:145316632-145303386,seq5:chr1:149089997-149102426,seq6:chr1:144163747-144150458,seq7:chr1:148323509-148336800,seq8:chr1:21809756-21798810,seq9:chr1:146227794-146241078	((((seq7:0.00011883,seq6:0.00000001):0.00965002,seq10:0.00786154):0.00639554,(seq9:0.00508426,seq1:0.00342059):0.00753126):0.06052292,seq8:0.06458048,seq5:0.05804272);	0.17472	3.575	0.217	0.32089,0.22464,0.21447,0.24001	0.94125,2.49800,0.60155,1.42121,3.42835,1.00000	10745	0.943557	0.0450573	48	629	0.0763116	0.13625	0.0577849	0.0936037	41.46	766.71	0.0540752	0.0393701	0.0691676	75	60	91	144.05	123	167	NA
chr1_146064161_146093280	0.38	NBPF11,NBPF24	1	4	seq1:chr1:146064161-146093279,seq2:chr1:149121906-149148544,seq3:chr1:146388635-146341401,seq4:chr1_gl000192_random:1271-48489	((seq3:0.00159436,seq4:0.00057975):0.08361190,seq2:0.09170229,seq1:0.00340563);	0.14055	5.028	0.223	0.29770,0.22343,0.22804,0.25083	0.92587,3.07733,0.64996,1.30871,3.60511,1.00000	22001	0.927738	0.0781808	5	1197	0.00417711	0.472	0.000858369	0.00795756	2.64	1471.82	0.0017937	0	0.00421348	82	65	101	127.16	107	150	NA
chr1_146216476_146233154	0.14	NBPF10	1	6	seq2:chr1:148285126-148300314,seq4:chr1:145362499-145349088,seq5:chr1:148312155-148328893,seq6:chr1:144173502-144158365,seq7:chr1:146458300-146441686,seq8:chr1:146436256-146419531	((seq4:0.01108113,((seq6:0.00888479,seq5:0.00111085):0.00920511,seq2:0.00238725):0.00853413):0.02961952,seq8:0.00769095,seq7:0.01751276);	0.05915	0.02	0.384	0.31605,0.21903,0.22392,0.24100	0.47853,2.14066,0.38195,1.98170,2.30630,1.00000	12229	0.978374	0.021937	67	304	0.220395	0.228209	0.17284	0.268139	51.71	443.15	0.116687	0.0895884	0.143791	10	5	18	127.38	103	146	5.35021e-06
chr1_146343503_146367683	0.17	none		5	seq1:chr1:146343503-146367682,seq2:chr1:147661039-147639747,seq3:chr1:87939460-87963057,seq4:chr1_gl000192_random:46389-22220,seq5:chr1:146119207-146097914	((seq3:0.06926483,(seq4:0.00082437,seq1:0.00052384):0.00196759):0.00258847,seq5:0.00006788,seq2:0.00004916);	0.06267	0.324	0.168	0.28825,0.18517,0.19289,0.33369	1.23526,4.56414,0.57646,1.70562,3.82049,1.00000	20538	0.9775	0.0234163	5	82	0.0609756	0.434	0.0131579	0.119403	2.83	95.95	0.0294945	0	0.0689655	7	2	12	12.86	5	22	NA
chr1_146370381_146388636	0.72	NBPF1,NBPF11,NBPF24	1	6	seq1:chr1:146370381-146388634,seq2:chr1:147627776-147605998,seq3:chr1:16943615-16929318,seq4:chr1_gl000192_random:19523-1272,seq5:chr1:146085940-146064162,seq6:chr1:149141576-149121907	(((seq4:0.00067940,seq1:0.00068079):0.00355623,(seq5:0.00029120,seq2:0.00000001):0.00486629):0.04045012,seq6:0.04761408,seq3:0.11637403);	0.16514	5.405	0.23	0.25433,0.22279,0.22406,0.29881	1.13477,3.63669,0.62914,1.48073,3.39555,1.00000	13384	0.944122	0.0603814	13	449	0.0289532	0.0161538	0.0136986	0.0402685	12.79	563.08	0.0227144	0.0117647	0.0347222	72	53	97	124.21	100	148	NA
chr1_146377445_146388636	0.36	NBPF11,NBPF15,NBPF24	1	6	seq1:chr1:146377445-146388635,seq2:chr1:147617123-147605997,seq5:chr1_gl000192_random:12536-1271,seq6:chr1:146075287-146064161,seq7:chr1:148559690-148570830,seq8:chr1:144597355-144608466	(((seq5:0.00053535,seq1:0.00102153):0.00444992,(seq6:0.00011079,seq2:0.00000001):0.00486623):0.02876354,seq8:0.00705312,seq7:0.00664256);	0.04368	0.272	0.183	0.24869,0.22799,0.20671,0.31660	0.97837,6.21871,0.92311,2.00569,5.07558,1.00000	11039	0.980801	0.0195978	8	317	0.0252366	0.49375	0.00986842	0.0450161	4.05	372.41	0.0108751	0.00245098	0.0254958	6	2	11	15.02	8	24	NA
chr1_146379478_146400000	0	NBPF11,NBPF15,NBPF16,NBPF24,NBPF9,PFN1P2	1	6	seq1:chr1:146379478-146399975,seq2:chr1:147615088-147594663,seq3:chr1:146073252-146052877,seq4:chr1:148361357-148342121,seq5:chr1:148561722-148582217,seq6:chr1:144599387-144619767	((((seq4:0.00516019,seq6:0.00677245):0.00212075,seq5:0.02336202):0.00784999,seq1:0.00557244):0.00452138,seq3:0.00014502,seq2:0.00008078);	0.05316	0.021	0.044	0.28085,0.20956,0.21393,0.29566	1.18373,4.79200,0.80747,1.91071,4.19006,1.00000	18509	0.980705	0.019658	56	284	0.197183	0.55625	0.151007	0.25	24.85	270.67	0.0918092	0.0619835	0.123457	8	4	15	41.56	26	59	5.98438e-06
chr1_146460621_146471329	0.54	NBPF11,NBPF24,NBPF9	1	4	seq1:chr1:146460621-146471327,seq2:chr1:147581434-147570735,seq3:chr1:149095211-149084673,seq4:chr1:144823315-144833998	((seq3:0.13115144,seq4:0.01031763):0.00732712,seq2:0.00704820,seq1:0.01266506);	0.13135	2.341	0.221	0.26858,0.21181,0.20352,0.31609	0.95748,3.89576,0.70725,2.22279,3.15930,1.00000	10429	0.941254	0.0633055	19	75	0.253333	0.08	0.142857	0.35	17.48	85.38	0.204732	0.12069	0.298701	23	15	33	44.26	31	59	NA
chr1_146462641_146477427	0	NBPF1,NBPF9	1	5	seq1:chr1:146462641-146477425,seq2:chr1:16893862-16879366,seq3:chr1:149093198-149078768,seq4:chr1:21754465-21740123,seq5:chr1:144825336-144840097	((seq3:0.05855703,(seq4:0.03106300,seq2:0.02778537):0.02046775):0.02969454,seq5:0.00798109,seq1:0.00999754);	0.18553	0.29	0	0.27316,0.21700,0.21309,0.29675	1.05066,3.95606,0.67935,1.44859,3.63654,1.00000	14057	0.930689	0.073729	227	772	0.294041	0.564097	0.25593	0.329531	98.95	659.26	0.150093	0.124625	0.179083	88	68	106	206.69	184	246	1.20607e-06
chr1_147570734_147581435	0.33	NBPF10,NBPF11,NBPF24,NBPF9	1	4	seq1:chr1:147570734-147581433,seq2:chr1:149084672-149095210,seq3:chr1:145373885-145363165,seq4:chr1:144833999-144823316	((seq1:0.01601564,seq4:0.00740064):0.02919919,seq3:0.03823004,seq2:0.10286597);	0.15474	1.122	0.201	0.31593,0.20432,0.21097,0.26878	1.16339,3.33973,0.75427,1.91625,4.29121,1.00000	10409	0.929836	0.0752995	41	250	0.164	0.456341	0.119835	0.198312	22.29	261.1	0.0853696	0.0555556	0.119149	53	39	67	108.16	87	134	8.84182e-07
chr1_147576068_147594018	0.15	NBPF11,NBPF24,NBPF3,NBPF9	1	5	seq1:chr1:147576068-147589176,seq10:chr1:146227794-146240917,seq5:chr1:144828661-144815577,seq7:chr1:144163747-144150623,seq9:chr1:21809756-21798978	(((seq7:0.00914434,seq5:0.00945789):0.00604128,seq9:0.12774755):0.00689303,seq10:0.00513359,seq1:0.00376516);	0.1348	0.994	0.199	0.31909,0.22638,0.21423,0.24030	0.85856,2.23858,0.55140,1.53076,3.20052,1.00000	10651	0.951516	0.0437231	33	138	0.23913	0.128485	0.172414	0.320755	28.76	159.06	0.180812	0.120805	0.240506	27	18	41	60.98	47	78	NA
chr1_147605997_147635112	0.42	NBPF11,NBPF24	1	4	seq1:chr1:147605997-147635111,seq2:chr1:149121906-149148544,seq3:chr1:146388635-146341401,seq4:chr1_gl000192_random:1271-48489	((seq3:0.00159855,seq4:0.00058317):0.08375459,seq2:0.09193417,seq1:0.00334126);	0.1403	5.749	0.226	0.29773,0.22345,0.22801,0.25081	0.92660,3.07902,0.65454,1.31621,3.61145,1.00000	22002	0.927749	0.078171	5	1198	0.00417362	0.456	0.000853971	0.0082713	2.72	1469.73	0.00185068	0	0.00405132	81	63	97	128.96	108	149	NA
chr1_147881756_147909034	1	FAM91A2		4	seq1:chr1:147881756-147902907,seq2:chr1:149621708-149642829,seq3:chr1:144295586-144274483,seq4:chr1:144475825-144454726	((seq1:0.05270605,seq4:0.00290953):0.00247130,seq3:0.00061931,seq2:0.00207930);	0.03338	0.068	0.451	0.29294,0.20951,0.20303,0.29453	1.52525,4.59318,0.67784,1.42503,4.46902,1.00000	21049	0.985502	0.014776	11	39	0.282051	0.23	0.162791	0.465116	8.47	52.16	0.162385	0.0697674	0.309091	2	0	5	26.66	19	39	NA
chr1_148004717_148016273	0.72	NBPF10,NBPF14	1	8	seq1:chr1:148004717-148016271,seq10:chr1:146431162-146419532,seq2:chr1:146221536-146233152,seq3:chr1:145322845-145311291,seq4:chr1:148317252-148328892,seq5:chr1:145365360-145353809,seq8:chr1:148279069-148290773,seq9:chr1:144219309-144207545	(((seq1:0.01653589,((seq10:0.02561498,(seq4:0.01043578,seq3:0.01016780):0.00513740):0.10143588,seq2:0.02634017):0.00322702):0.00904015,seq5:0.01369226):0.07428366,seq9:0.02977228,seq8:0.00695798);	0.18989	0.818	0.429	0.31577,0.21873,0.22160,0.24390	0.63917,2.21098,0.48525,1.57688,2.71223,1.00000	11331	0.940079	0.0536075	268	1133	0.23654	-0.132015	0.216418	0.260684	303.38	1553.49	0.195289	0.177117	0.218959	58	42	72	494.4	455	541	NA
chr1_148176039_148205616	0.99	FAM91A2,FLJ39739,LOC100286793,LOC728855,LOC728875,PPIAL4A,PPIAL4B,PPIAL4C,PPIAL4D,PPIAL4F,PPIAL4G	1	5	seq1:chr1:148176039-148205615,seq3:chr1:143744258-143771001,seq4:chr1:147931781-147958478,seq5:chr1:149576642-149549928,seq6:chr1:144340583-144367318	(((seq4:0.00405526,seq6:0.00184930):0.00172468,seq5:0.00339623):0.01817740,seq3:0.00837198,seq1:0.01012907);	0.02546	0.021	0.466	0.30726,0.19175,0.19344,0.30754	1.17035,5.14341,0.81348,1.90713,4.84203,1.00000	26497	0.988803	0.0113179	27	266	0.101504	-0.0259259	0.0642857	0.13834	27.7	437.61	0.0632984	0.0409207	0.0825	7	2	14	69.27	54	97	NA
chr1_148176039_148239492	0.02	PPIAL4A,PPIAL4B,PPIAL4C,PPIAL4D,PPIAL4F		6	seq1:chr1:148187705-148238031,seq2:chr1:148817880-148770525,seq3:chr1:147943422-147991375,seq4:chr1:149565018-149516998,seq5:chr1:144352237-144400211,seq6:chr5:49940831-49885087	(((seq3:0.00174299,(seq5:0.00095477,seq4:0.00141135):0.00136986):0.00516496,seq6:0.05134571):0.00424897,seq2:0.00307036,seq1:0.00283730);	0.0588	0.412	0.185	0.32516,0.17627,0.18650,0.31207	1.09291,3.83225,0.51437,1.68262,4.02895,1.00000	46860	0.980289	0.0202783	61	441	0.138322	0.323607	0.111345	0.170163	41.26	521.17	0.079168	0.0533088	0.105647	29	19	41	82.98	67	106	5.79765e-06
chr1_148290521_148328583	0	NBPF10		5	seq1:chr1:148290521-148328582,seq2:chr1:148252348-148290464,seq3:chr1:146465640-146429357,seq4:chr1:144209430-144168169,seq5:chr1:145358793-145321039	((seq3:0.04457043,(seq4:0.00304562,seq2:0.00139222):0.00736866):0.01470212,seq5:0.01134904,seq1:0.00221114);	0.07382	0.022	0.128	0.31386,0.22204,0.21905,0.24505	0.55526,2.17054,0.41645,1.47946,2.46964,1.00000	35776	0.971134	0.0297465	164	790	0.207595	0.66189	0.176245	0.22987	55.45	747.65	0.0741657	0.0529172	0.0922865	18	11	27	181.71	159	211	3.13127e-06
chr1_148341726_148352564	0.04	NBPF11,NBPF15,NBPF16,NBPF24,NBPF9,PFN1P2	1	5	seq1:chr1:148341726-148352562,seq2:chr1:146052483-146062874,seq3:chr1:148582606-148572090,seq4:chr1:144620162-144609732,seq6:chr1:148744693-148734149	((seq2:0.00990505,(seq4:0.00970470,seq1:0.00741147):0.00352523):0.04618823,seq6:0.00111877,seq3:0.00106150);	0.06401	0.486	0.189	0.27440,0.22219,0.20439,0.29901	0.92567,3.35031,0.72924,1.67094,3.56905,1.00000	10201	0.969356	0.031633	20	382	0.052356	0.415	0.030137	0.0763158	11.7	456.38	0.0256365	0.0138067	0.0384615	6	1	13	26.58	18	40	NA
chr1_148347727_148361358	1	NBPF11,NBPF15,NBPF24,PFN1P2	1	6	seq1:chr1:148347727-148361356,seq2:chr1:146058410-146073251,seq3:chr1:148576675-148561723,seq4:chr1:144614159-144599388,seq5:chr1:146394381-146379479,seq6:chr1:149113390-149129563	(((seq3:0.01213025,(seq4:0.00929484,seq1:0.00816075):0.00357443):0.00661532,seq6:0.13691439):0.01078576,seq5:0.00576913,seq2:0.00625517);	0.11408	0.764	0.428	0.31276,0.20144,0.20044,0.28536	0.92759,4.28767,0.62417,1.44238,4.64293,1.00000	11489	0.965724	0.0358352	59	180	0.327778	-0.482712	0.244565	0.398936	87.48	294.73	0.296814	0.243671	0.346429	25	16	36	122.32	100	151	NA
chr1_148511359_148526596	0.67	none		4	seq1:chr1:148511359-148526595,seq2:chr1:144551744-144567316,seq3:chr1_gl000192_random:527420-511827,seq4:chr2:5782189-5797447	((seq3:0.00414590,seq4:0.02016867):0.00243664,seq2:0.00478041,seq1:0.00448062);	0.02903	0.479	0.194	0.31673,0.20149,0.18452,0.29726	0.98205,3.40183,0.34937,1.04400,2.95656,1.00000	15199	0.985745	0.0144483	5	35	0.142857	0.064	0.03125	0.3	4.68	40.01	0.116971	0.025	0.210526	4	1	9	8.94	4	17	NA
chr1_148559690_148572094	0.73	NBPF11,NBPF15,NBPF24	1	4	seq1:chr1:148559690-148572092,seq2:chr1:144597355-144609734,seq4:chr1_gl000192_random:12536-2,seq7:chr1:146075287-146062872	((seq4:0.00550278,seq7:0.00550120):0.02506094,seq2:0.00722741,seq1:0.00640635);	0.04004	0.581	0.194	0.26107,0.22174,0.20530,0.31189	0.93960,5.79790,0.81213,2.04809,5.15137,1.00000	12288	0.977878	0.0225567	4	233	0.0171674	0.42	0.003861	0.0328638	2.32	278.25	0.00833783	0	0.0196078	6	2	10	12.37	7	21	NA
chr1_148640928_148661178	0.59	PPIAL4A,PPIAL4B,PPIAL4C,PPIAL4E,PPIAL4G		4	seq1:chr1:148640928-148661174,seq2:chr1:147958478-147938166,seq4:chr1:144367318-144346979,seq5:chr1:143771001-143750648	((seq1:0.00776591,seq5:0.00628391):0.01155249,seq4:0.00196197,seq2:0.00202006);	0.02379	0.496	0.196	0.31318,0.19193,0.18713,0.30776	0.78650,3.42167,0.54695,1.50540,3.91192,1.00000	20138	0.987006	0.0119489	4	182	0.021978	0.66	0.00515464	0.0465116	1.36	218.95	0.00621146	0	0.0186916	4	1	8	8.44	4	17	NA
chr1_148823085_148838423	0.96	none		7	seq1:chr1:148823085-148837553,seq2:chr16:32791616-32806388,seq3:chr16:33101425-33086976,seq4:chrUn_gl000217:125243-139691,seq6:chr15:20134012-20119560,seq7:chr1:149024460-149009997,seq8:chr7:61064659-61078991	((((seq6:0.02399543,seq4:0.02804163):0.00215933,seq8:0.03383267):0.01433235,(seq7:0.00759296,seq1:0.00781521):0.01711002):0.01812894,seq3:0.00041696,seq2:0.00063502);	0.10312	18.352	0.331	0.29589,0.17938,0.15769,0.36703	0.90397,2.57647,0.61449,1.22735,1.90268,1.00000	14189	0.964912	0.0328301	42	492	0.0853659	-0.550952	0.0649895	0.109504	65.14	721.47	0.0902879	0.0730028	0.108368	45	35	61	122.99	102	150	NA
chr1_148823085_148843090	0.69	none		6	seq1:chr1:148823085-148843088,seq2:chr16:32791616-32812132,seq3:chr16:33101425-33081228,seq4:chrUn_gl000217:125243-145541,seq6:chr15:20134012-20114017,seq7:chr1:149024460-149004462	(((seq3:0.00024831,seq2:0.00076719):0.01409103,(seq6:0.02036794,seq4:0.02281476):0.01244585):0.01470064,seq7:0.00493265,seq1:0.00515558);	0.07602	1.867	0.204	0.31583,0.17142,0.15938,0.35337	0.85053,2.24645,0.53869,1.31372,2.05119,1.00000	19807	0.969684	0.0313273	22	619	0.0355412	-0.298636	0.0214876	0.0507365	28.57	775.66	0.0368331	0.0269179	0.0528455	43	28	59	75.35	58	96	NA
chr1_148823085_148859503	0.32	none		5	seq1:chr1:148823085-148854274,seq2:chr16:32791616-32822732,seq3:chr16:33101425-33071036,seq4:chrUn_gl000217:125243-154832,seq6:chr15:20134012-20104431	((seq1:0.01838158,(seq3:0.00388019,seq2:0.00372036):0.01214881):0.01253265,seq6:0.02055695,seq4:0.02844243);	0.07956	1.262	0.202	0.31479,0.18375,0.16173,0.33973	1.03125,2.50217,0.65006,1.40986,2.61269,1.00000	28902	0.966366	0.0348024	50	573	0.08726	0.0646	0.0658135	0.108943	46.77	692.85	0.0675038	0.0505051	0.090268	60	45	76	123.93	103	147	NA
chr1_148832233_148845711	0.09	none		11	seq1:chr1:148832233-148843088,seq10:chr7:57914383-57925218,seq11:chr16:32800763-32812132,seq12:chr2:90405610-90394766,seq13:chr15:20124875-20114017,seq15:chr1:149015317-149004462,seq3:chr16:33092278-33081228,seq4:chrUn_gl000217:134384-145541,seq5:chr18:15172770-15183614,seq8:chr2:132775338-132786140,seq9:chr7:61728734-61739284	((((((seq8:0.02363372,seq5:0.01549407):0.00404684,((seq12:0.02214169,seq9:0.02825817):0.01627674,seq10:0.02808050):0.00476845):0.00819377,seq4:0.01767177):0.00100557,seq13:0.01731881):0.01010325,(seq11:0.00086330,seq3:0.00010617):0.01087151):0.01455541,seq15:0.00140041,seq1:0.00128336);	0.20587	0.982	0.089	0.33103,0.16285,0.16038,0.34574	1.00888,2.13057,0.54858,1.46660,2.44761,1.00000	10204	0.954071	0.0437193	167	646	0.258514	0.187186	0.227829	0.281759	135.74	709.76	0.191248	0.159091	0.219444	116	91	139	214.7	185	242	5.24956e-06
chr1_148834995_148859479	0.62	none		9	seq1:chr1:148834995-148853658,seq10:chr7:64955705-64973459,seq2:chr16:33089513-33071652,seq3:chrUn_gl000217:137141-154241,seq4:chr18:15175526-15197312,seq5:chr16:33590324-33573944,seq6:chr2:132778092-132795129,seq7:chr16:32803851-32822116,seq9:chr15:20122093-20105039	((((((seq6:0.03200682,(seq10:0.03231130,seq5:0.02883821):0.00421127):0.00360233,seq4:0.02271254):0.00786702,seq3:0.02494997):0.00120354,seq9:0.01878755):0.01139691,seq1:0.01570820):0.00992954,seq7:0.00461422,seq2:0.00529762);	0.17945	0.945	0.197	0.33681,0.18016,0.16562,0.31742	1.01475,2.42340,0.70156,1.56732,3.21917,1.00000	15478	0.956736	0.0428329	222	600	0.37	-0.0508559	0.327273	0.413681	233.29	716.24	0.325715	0.294118	0.361972	141	114	168	326.45	293	365	NA
chr1_148841303_148859502	0.37	none		7	seq1:chr1:148841303-148859354,seq2:chr16:33864469-33849083,seq3:chr16:32810350-32827081,seq4:chr16:33083011-33066710,seq5:chr18:15181817-15201804,seq6:chr15:20115809-20100633,seq7:chr17:25300685-25285990	(((((seq2:0.04479182,seq7:0.04026405):0.00620412,seq5:0.02629503):0.00809402,seq6:0.02319628):0.01566138,seq1:0.01814151):0.00640135,seq4:0.00902939,seq3:0.00922017);	0.16602	1.067	0.199	0.33401,0.18572,0.17396,0.30631	1.02928,2.55959,0.64448,1.54493,2.99543,1.00000	13380	0.950655	0.04464	159	471	0.33758	0.116226	0.299087	0.381579	140.52	557.38	0.252108	0.212654	0.294425	99	80	118	230.69	205	259	3.08181e-06
chr1_149017676_149030906	0.01	none		10	seq11:chr18:15226575-15208485,seq12:chr2:132817922-132806688,seq13:chrUn_gl000217:132014-120787,seq15:chr13:19086269-19101126,seq2:chr7:61834353-61845571,seq3:chr7:61071435-61060210,seq5:chr2:92253280-92242018,seq7:chr7:61660867-61673367,seq8:chr17:25268052-25279285,seq9:chr21:14512759-14527584	((((((((seq7:0.02491497,seq3:0.02300088):0.00365570,seq2:0.02729990):0.00140582,seq5:0.01309754):0.00131674,seq13:0.01973438):0.01225927,seq8:0.02857527):0.00768818,seq12:0.01581634):0.00740271,seq11:0.00864903):0.00533678,seq15:0.00462422,seq9:0.00520843);	0.20597	1.064	0.019	0.32920,0.18226,0.18330,0.30525	1.04958,2.22832,0.65567,1.72262,2.57078,1.00000	10764	0.951796	0.0458253	161	500	0.322	0.282981	0.290948	0.36255	115.44	478.43	0.241289	0.20332	0.280899	127	101	150	183.17	154	208	4.49755e-06
chr1_149078767_149093217	0.39	NBPF9	1	4	seq1:chr1:149078767-149093201,seq3:chr1:146477426-146462637,seq4:chr1:144840098-144825332,seq5:chr1:21740122-21754468	((seq1:0.06881719,seq5:0.05516804):0.03429978,seq4:0.00997715,seq3:0.01253670);	0.14038	7.365	0.224	0.29767,0.21171,0.21601,0.27460	1.01463,3.49348,0.69215,1.33054,3.79411,1.00000	14085	0.931771	0.0678305	19	351	0.0541311	-0.134211	0.0327456	0.0795107	21.55	430.45	0.0500639	0.0336788	0.0687961	60	45	78	106.43	87	131	NA
chr1_149433402_149459645	0.25	FAM72A,FAM72B,FAM72D		4	seq1:chr1:149433402-149459643,seq2:chr1:143880004-143906230,seq3:chr1:120872118-120845900,seq4:chr1:206171610-206145359	((seq3:0.00396779,seq4:0.00436059):0.00143724,seq2:0.00055839,seq1:0.00115541);	0.00924	0.021	0.196	0.30701,0.20283,0.19779,0.29237	0.55566,4.05024,0.42280,1.40618,4.54681,1.00000	26193	0.995298	0.00472083	2	32	0.0625	0.49	0	0.184211	1.02	36.99	0.027575	0	0.0833333	1	0	4	2.56	0	7	NA
chr1_149509646_149570275	0.36	PPIAL4A,PPIAL4B,PPIAL4C,PPIAL4D,PPIAL4E,PPIAL4F		4	seq1:chr1:149509646-149570274,seq3:chr1:147998778-147938163,seq4:chr1:148600430-148661177,seq5:chr1:148246080-148182420	((seq4:0.00462169,seq5:0.00342258):0.00918584,seq3:0.00257680,seq1:0.00284686);	0.0182	0.474	0.197	0.30840,0.19512,0.18580,0.31069	0.96134,3.36952,0.53184,1.54896,3.78457,1.00000	59789	0.989931	0.0101602	7	432	0.0162037	0.505714	0.00681818	0.0300231	3.46	523.42	0.00661037	0	0.0164234	9	3	15	17.1	11	27	NA
chr1_149574868_149595877	0.14	FAM91A2,FLJ39739,LOC100286793,LOC728855,LOC728875,PARP8	1	5	seq1:chr1:149574868-149595876,seq2:chr1:144522583-144501636,seq3:chr1:147933559-147912549,seq4:chr5:49961206-49981346,seq5:chr1:143746030-143725040	(((seq2:0.00372075,seq1:0.00472677):0.00114370,seq4:0.04773088):0.00240846,seq5:0.00199711,seq3:0.00244195);	0.05268	0.31	0.179	0.28955,0.18355,0.20186,0.32504	0.77149,4.17224,0.33452,1.49484,3.18094,1.00000	19912	0.980364	0.0201443	30	87	0.344828	0.318333	0.242718	0.447368	20.45	88.46	0.231178	0.159091	0.313953	4	0	9	24.88	15	36	NA
chr1_149837226_149847929	1	none		4	seq1:chr1:149837226-149847927,seq2:chr1:149415267-149404338,seq3:chr1:149799719-149789041,seq4:chr1:120890243-120900873	((seq2:0.00315186,seq4:0.00595493):0.00945584,seq3:0.00113621,seq1:0.00122156);	0.01686	0.301	0.194	0.28265,0.22140,0.23385,0.26210	1.12122,5.60488,0.84282,1.48002,4.45306,1.00000	10559	0.990593	0.009485	1	78	0.0128205	0.5	0	0.0422535	0.5	96.58	0.00517706	0	0.0215054	1	0	3	2.55	0	7	NA
chr1_16879365_16894338	0	NBPF1,NBPF10	1	4	seq1:chr1:16879365-16893862,seq2:chr1:146477426-146462641,seq3:chr1:21740122-21754465,seq4:chr1:145379989-145365270	((seq2:0.02353338,seq4:0.01500244):0.05164210,seq3:0.04648732,seq1:0.01607483);	0.15225	0.019	0.003	0.29578,0.21421,0.21781,0.27220	0.98497,3.35675,0.62448,1.43393,3.57166,1.00000	14181	0.935512	0.068319	182	708	0.257062	0.767747	0.218919	0.288089	42.27	480.07	0.0880497	0.0656455	0.113131	51	37	64	185.69	155	215	9.8188e-07
chr1_16890824_16905961	0.72	NBPF1,NBPF11,NBPF14,NBPF16,NBPF24,NBPF3,NBPF9	1	10	seq1:chr1:16890928-16904086,seq11:chr1:146036309-146049391,seq2:chr1:148754561-148741517,seq3:chr1:148012940-148026035,seq4:chr1:144826665-144813569,seq5:chr1:149091874-149104281,seq6:chr1:21809399-21796952,seq7:chr1:146229813-146242921,seq8:chr1:146422871-146409773,seq9:chr1:147578086-147591177	((((seq2:0.00777518,(seq4:0.00911921,seq3:0.00645659):0.00190243):0.00354059,((seq11:0.00010279,seq9:0.00051617):0.00318346,(seq8:0.00146803,seq7:0.00204759):0.00365574):0.00911175):0.01622587,seq1:0.01758349):0.05812729,seq6:0.06607784,seq5:0.06218234);	0.2144	1.339	0.203	0.31903,0.22436,0.21515,0.24146	0.96808,2.65799,0.60504,1.33684,3.55823,1.00000	12157	0.949962	0.0454884	146	834	0.17506	0.132329	0.143032	0.199501	126.68	983.5	0.128805	0.110893	0.151515	134	106	157	274.02	247	307	NA
chr1_207718079_207736635	0.06	CR1,CR1L		4	seq1:chr1:207718079-207734585,seq2:chr1:207736635-207751651,seq3:chr1:207870278-207884232,seq4:chr1:207699524-207716028	((seq1:0.00041509,seq4:0.00097092):0.02084064,seq3:0.09607740,seq2:0.01975584);	0.10796	2.341	0.218	0.31564,0.19261,0.20637,0.28538	0.97151,3.33563,0.66734,1.39662,3.36098,1.00000	12916	0.948746	0.0544518	8	200	0.04	0.835	0.0165746	0.0714286	1.32	230.8	0.00571924	0	0.0193237	23	16	36	44.92	31	57	NA
chr1_20864_40733	0.99	FAM138A,FAM138B,FAM138C,FAM138E,FAM138F,WASH1,WASH2P,WASH3P,WASH5P,WASH7P	1	5	seq1:chr1:20864-40731,seq2:chr2:114350154-114330299,seq3:chr9:20977-40513,seq4:chr19:62472-82342,seq5:chr15:102510299-102490434	((seq3:0.00552642,(seq4:0.00075110,seq1:0.00150292):0.00202394):0.00444700,seq5:0.00699244,seq2:0.02775670);	0.0179	0.021	0.635	0.25924,0.24652,0.24522,0.24903	1.44494,4.17687,0.36548,1.39937,3.59900,1.00000	19488	0.993006	0.0070452	14	58	0.241379	-0.849286	0.153846	0.367347	25.89	128.14	0.202045	0.118182	0.286713	1	0	3	60.23	44	75	NA
chr1_21788086_21800095	1	NBPF1,NBPF3,NBPF7	1	4	seq1:chr1:21788086-21800019,seq2:chr1:149113233-149101227,seq3:chr1:120394284-120381871,seq4:chr1:16925626-16913609	((seq1:0.05279579,seq4:0.03992046):0.03163678,seq3:0.08517501,seq2:0.07260437);	0.16941	99.857	0.4	0.30567,0.20613,0.22295,0.26524	0.88233,2.94096,0.59655,1.32212,3.12023,1.00000	11729	0.921477	0.084025	56	251	0.223108	-0.583929	0.169611	0.267717	88.7	374.86	0.236622	0.194595	0.282258	89	71	106	252.23	223	287	NA
chr1_222646632_222667527	0.78	LINC00265,LOC731275		7	seq10:chr1:243220340-243250405,seq11:chr7:39831574-39802005,seq12:chr7:56445997-56475774,seq3:chr11:134564-158862,seq4:chr19:204844-229029,seq7:chr5:180747878-180723180,seq9:chr1:224139761-224169853	(((((seq4:0.00380359,seq3:0.00248193):0.00092978,seq7:0.00280062):0.00626459,seq9:0.00798437):0.00400394,seq10:0.00887552):0.04747363,seq12:0.02550071,seq11:0.01675385);	0.10121	1.274	0.202	0.29603,0.22319,0.22410,0.25668	1.05794,4.18158,0.78599,1.61390,5.12468,1.00000	22674	0.964566	0.0295389	62	978	0.0633947	0.00903226	0.0489362	0.0778816	61.44	1176.42	0.0522262	0.0405172	0.0668869	62	48	83	117.95	93	145	NA
chr1_222650263_222690395	0.43	LOC729737,LOC731275		6	seq10:chr1:140410-162339,seq12:chr4:120337681-120359783,seq3:chr11:135510-157545,seq5:chr5:180746932-180724499,seq6:chr1:224146347-224168537,seq7:chr1:243226949-243249092	(((seq5:0.00268590,(seq10:0.00337727,seq3:0.00267671):0.00072112):0.00557646,seq6:0.00790815):0.00456263,seq12:0.01132017,seq7:0.00888643);	0.03849	0.289	0.193	0.29721,0.22242,0.22275,0.25762	0.93662,4.36485,0.77725,1.69776,5.14341,1.00000	21728	0.985868	0.0290535	25	200	0.125	0.0752	0.0845771	0.171296	23.12	240.89	0.0959774	0.0578512	0.135458	12	5	20	31.32	21	46	NA
chr1_222673546_222694023	0.98	none		7	seq1:chr1:222673546-222687573,seq12:chr10:38716073-38702052,seq2:chr9:141153430-141139562,seq5:chr19:219875-233744,seq6:chr5:180732505-180718472,seq7:chr1:224160427-224174544,seq9:chr1:154501-168367	(((seq6:0.00639392,((seq9:0.00188955,seq2:0.00194536):0.00395326,seq5:0.00578640):0.00315250):0.00557096,seq7:0.01303664):0.00469804,seq12:0.01965468,seq1:0.01462544);	0.04017	0.452	0.502	0.32358,0.20852,0.21129,0.25661	0.88769,3.92676,0.45975,1.11306,4.52471,1.00000	13672	0.987336	0.0157387	30	131	0.229008	-0.873	0.184211	0.313869	56.19	256.75	0.218851	0.164	0.261044	6	2	12	64.27	50	79	NA
chr1_224076537_224088686	0.06	none		5	seq1:chr1:224076538-224088685,seq2:chr4:119364783-119352665,seq3:chr1:243155005-243167092,seq4:chr8:48419-60638,seq5:chrY:27470849-27482978	(((seq4:0.01116325,seq5:0.01941775):0.00189721,seq2:0.00907910):0.00201094,seq3:0.00803772,seq1:0.00921469);	0.05449	0.02	0.104	0.26984,0.23907,0.22901,0.26208	0.88884,5.24887,0.76081,1.65234,5.30908,1.00000	12010	0.979367	0.0209647	41	82	0.5	0.353659	0.407895	0.594595	26.5	72.61	0.364964	0.253333	0.469136	8	3	15	31.35	23	48	NA
chr1_224076537_224102156	0.43	none		4	seq1:chr1:224076538-224102154,seq2:chr4:119364783-119339189,seq3:chr1:243155005-243180516,seq4:chrY:27470849-27496459	((seq2:0.01018785,seq4:0.02321163):0.00186241,seq3:0.00946931,seq1:0.00892010);	0.04342	0.376	0.191	0.27465,0.23025,0.21890,0.27620	0.97825,4.45801,0.58078,1.52110,4.28912,1.00000	25344	0.979311	0.0210377	31	75	0.413333	0.284194	0.290323	0.550562	22.19	73.14	0.303391	0.214286	0.419355	10	5	17	35.46	25	49	NA
chr1_224095999_224108558	1	LOC728323	1	7	seq1:chr1:224095999-224108518,seq2:chr1:243174378-243186866,seq3:chr1:238715-251122,seq4:chrY:27490321-27502801,seq5:chr8:66474-79008,seq6:chr2:243101346-243088939,seq7:chr16:90280941-90268538	(((((seq4:0.03355790,seq2:0.01951539):0.00406600,seq1:0.01068742):0.00305275,seq5:0.01423020):0.00985883,seq6:0.00793113):0.00266639,seq7:0.00666644,seq3:0.00573057);	0.06472	0.325	0.451	0.29684,0.21692,0.20529,0.28095	0.92129,3.45932,0.44920,1.33781,4.40911,1.00000	12301	0.980935	0.0193808	69	173	0.398844	-0.508696	0.320755	0.467391	104.1	295.68	0.35207	0.30303	0.42	12	6	19	120.78	96	142	NA
chr1_224095999_224125597	0.39	LOC728323	1	6	seq1:chr1:224095999-224125596,seq2:chr1:243174378-243203387,seq3:chr1:238715-267706,seq4:chrY:27490321-27525402,seq5:chr2:243101346-243072319,seq6:chr16:90280941-90251927	(((seq1:0.00650417,(seq4:0.02155636,seq2:0.00995447):0.00188162):0.00380267,seq5:0.00589249):0.00405580,seq6:0.00353850,seq3:0.00318596);	0.04899	0.215	0.189	0.32112,0.19583,0.19168,0.29138	1.04251,3.10361,0.48831,1.45774,4.16113,1.00000	28482	0.983129	0.0171349	64	262	0.244275	0.192187	0.193416	0.307377	51.7	306.03	0.168938	0.125828	0.213793	24	17	36	74.47	57	92	NA
chr1_224109782_224130392	0.48	LOC728323	1	5	seq10:chr1:243192443-243207814,seq13:chr16:90262751-90247496,seq6:chr2:243083159-243067785,seq8:chr19:172444-187984,seq9:chr8:131955-147191	(((seq9:0.00484558,seq8:0.00295679):0.00127033,seq13:0.00622654):0.00549724,seq10:0.00933745,seq6:0.00693588);	0.02477	0.094	0.332	0.34179,0.17546,0.17305,0.30970	1.31281,4.25802,0.62826,2.55428,5.74855,1.00000	15148	0.989873	0.0154361	15	76	0.197368	0.0533333	0.115942	0.28169	14.2	103.84	0.136749	0.0697674	0.196078	1	0	3	22.94	14	37	NA
chr1_224114287_224126730	0.2	`MARCH1		4	seq11:chr10:38765215-38754479,seq2:chrUn_gl000227:47643-58386,seq3:chr4:165185283-165195917,seq7:chr4:119580395-119569665	((seq7:0.00789005,seq11:0.01146648):0.00170549,seq3:0.02446044,seq2:0.01179017);	0.04555	1.799	0.205	0.34429,0.17416,0.17878,0.30277	0.90884,3.15379,0.32441,1.26732,3.19720,1.00000	10489	0.977897	0.0141	11	27	0.407407	0.434545	0.230769	0.62963	6.22	25.13	0.247513	0.103448	0.423077	1	0	4	11.48	6	18	NA
chr1_224127517_224139533	0.51	LINC00266-1		7	seq10:chrY:27525831-27537795,seq3:chrUn_gl000227:58864-70790,seq4:chr20:62933626-62921699,seq5:chr3:197962430-197950527,seq6:chr4:119569181-119557284,seq7:chr19:183990-195891,seq9:chr10:38753992-38742070	((((seq9:0.01383500,seq6:0.00938933):0.00172921,seq10:0.02434590):0.00519052,(seq4:0.00280205,seq3:0.00260657):0.00682223):0.00857349,seq7:0.00073475,seq5:0.00094287);	0.06212	0.414	0.193	0.29602,0.22689,0.22018,0.25691	0.95633,3.80216,0.64314,1.33828,4.57603,1.00000	11798	0.979734	0.0179004	38	225	0.168889	0.213684	0.117925	0.218107	29.88	263.72	0.113302	0.0727273	0.148438	10	5	16	35.93	23	51	NA
chr1_224182610_224194711	0.66	SEPT7,SEPT7L,SEPT7P2		4	seq1:chr1:224182610-224194465,seq3:chr7:35902187-35915654,seq4:chr10:38689643-38677794,seq7:chr7:45806397-45794546	((seq3:0.07714676,seq7:0.01190292):0.00810317,seq4:0.00836558,seq1:0.00963241);	0.08907	6.348	0.227	0.30937,0.15435,0.17867,0.35761	0.78839,3.58030,0.46505,1.19217,2.84163,1.00000	10847	0.957607	0.04451	9	75	0.12	-0.301111	0.0384615	0.194444	11.71	92.25	0.126938	0.0694444	0.195122	13	7	20	26.28	18	38	NA
chr1_228152606_228165994	0.61	none		4	seq1:chr1:228153317-228165992,seq2:chr4:119549684-119560068,seq3:chr7:45845183-45858745,seq4:chr7:55817664-55804344	((seq3:0.01341201,seq4:0.01747288):0.02011829,seq2:0.01859691,seq1:0.01479591);	0.06843	0.484	0.189	0.19362,0.31955,0.25207,0.23475	0.62885,5.67274,0.67578,1.10760,3.71631,1.00000	10248	0.96614	0.0347688	13	161	0.0807453	-0.0776923	0.0440252	0.125874	14.01	184.8	0.0758117	0.04	0.121053	14	7	23	30.23	21	45	NA
chr1_228160656_228173643	0.34	FLJ45445,LOC100133161		4	seq1:chr1:228160656-228173641,seq4:chr11:128520-115553,seq5:chr19:198437-185493,seq8:chr3:197947978-197960925	((seq5:0.00086319,seq8:0.00065592):0.00194801,seq4:0.00335677,seq1:0.02709903);	0.02777	0.209	0.181	0.24992,0.23016,0.23318,0.28674	0.91345,4.68611,0.64104,1.44608,4.79201,1.00000	12901	0.986771	0.0134298	4	25	0.16	0.6725	0.0384615	0.304348	1.31	25.62	0.0511319	0	0.16	0	0	0	4.23	1	9	NA
chr1_243188129_243208180	0.27	none		6	seq1:chr1:243192443-243207939,seq12:chr11:102821-118183,seq5:chr4:119580395-119565064,seq7:chr10:38765215-38749850,seq8:chr1:636947-652337,seq9:chr19:172444-188109	((((seq8:0.00204017,seq12:0.00214433):0.00114340,seq9:0.00270232):0.00466253,seq1:0.00776081):0.00461163,seq7:0.01105345,seq5:0.00689630);	0.03439	1.134	0.2	0.34252,0.17480,0.17278,0.30990	1.61346,4.08935,0.61728,1.90276,4.98202,1.00000	15155	0.987041	0.0124992	10	127	0.0787402	0.247	0.04	0.130435	7.53	157.96	0.0476703	0.0188679	0.0860927	3	1	6	12.88	7	20	NA
chr1_243192443_243204518	0.45	none		4	seq1:chr1:243192443-243203101,seq10:chr19:172444-183288,seq12:chr16:90262751-90252207,seq14:chr8:131955-142476	((seq10:0.00194741,seq14:0.00333610):0.00166920,seq12:0.00538315,seq1:0.01106175);	0.01801	0.022	0.233	0.34259,0.17509,0.17930,0.30302	1.65830,3.41778,0.69347,2.73736,4.85057,1.00000	10492	0.991216	0.0118068	4	17	0.235294	0.5175	0.0909091	0.4375	1.93	19.3	0.1	0	0.294118	1	0	3	5.85	2	10	NA
chr1_243224967_243237958	0.4	FLJ14186,LOC729737		6	seq10:chr7:56445439-56461919,seq12:chr1:138906-149496,seq13:chr1:224139181-224155409,seq15:chr1:222649705-222668532,seq5:chr4:119552384-119536155,seq9:chr4:120330504-120346721	((((seq13:0.00777653,seq12:0.01035608):0.00480130,seq10:0.06972209):0.00166419,seq15:0.00983000):0.00493849,seq9:0.00495070,seq5:0.00348769);	0.09408	1.033	0.199	0.28689,0.23146,0.22234,0.25931	1.50861,4.98412,0.91462,1.81036,6.21047,1.00000	10299	0.969317	0.0439662	29	116	0.25	-0.152069	0.184211	0.327869	33.41	141.46	0.23618	0.162162	0.308824	17	10	26	39.55	29	57	NA
chr1_321275_333055	0.95	FLJ45340,LOC100133161,LOC731275		5	seq2:chr11:134552-123194,seq3:chr7:128288084-128298962,seq5:chr3:197942175-197953298,seq6:chr1:243223731-243212961,seq7:chr7:51463565-51449863	(((seq3:0.01079377,seq7:0.04176556):0.00477428,seq6:0.01096564):0.01035728,seq5:0.11097438,seq2:0.00667630);	0.15449	2.515	0.213	0.20502,0.29907,0.25911,0.23680	1.38158,4.12820,0.97983,1.74325,3.78746,1.00000	10564	0.942276	0.053373	47	155	0.303226	-0.219362	0.231343	0.392405	57.31	190.81	0.300351	0.223602	0.366972	46	36	56	94.84	76	122	NA
chr1_322512_339986	0.21	FLJ45445,LOC100132062,LOC100132287,LOC100133331		6	seq1:chr1:327095-339978,seq3:chr19:198390-185499,seq4:chr16:90237089-90249996,seq5:chr1:228160703-228173635,seq6:chr3:197948025-197960919,seq7:chr1:243218157-243205323	((seq4:0.00423611,((seq6:0.00058005,seq3:0.00097767):0.00189810,seq1:0.00162316):0.00158838):0.00960971,seq7:0.01157484,seq5:0.01441398);	0.03755	0.373	0.193	0.25029,0.22906,0.23332,0.28733	0.72180,4.38806,0.75996,1.32013,4.19640,1.00000	12745	0.98595	0.010782	11	137	0.080292	0.358182	0.034188	0.134328	7.06	159.97	0.0441333	0.0135135	0.0758621	4	1	9	15.25	8	23	NA
chr1_404050_416600	0.44	none		4	seq1:chr1:404050-416599,seq2:chr1:243186866-243174378,seq3:chr16:90268538-90280941,seq4:chrY:27502801-27490321	((seq2:0.01304824,seq4:0.02139782):0.00408658,seq3:0.01153262,seq1:0.00877900);	0.04798	0.188	0.185	0.28056,0.20519,0.21656,0.29769	1.01493,3.77821,0.45564,1.37197,3.73138,1.00000	12313	0.977409	0.023009	23	64	0.359375	0.368261	0.23913	0.492754	14.53	60.8	0.23898	0.127273	0.372549	9	3	15	28.16	20	38	NA
chr1_410451_422646	0.14	none		4	seq1:chr1:410451-422641,seq2:chr1:243180517-243168366,seq3:chrY:27496460-27484211,seq4:chr4:119339188-119351389	((seq2:0.00836967,seq4:0.00842245):0.00145796,seq3:0.01861439,seq1:0.00911048);	0.04597	0.131	0	0.28795,0.21015,0.22119,0.28071	0.89343,3.37241,0.47449,1.23011,3.38147,1.00000	12107	0.978373	0.0220155	22	43	0.511628	0.61	0.378378	0.66	8.58	28.25	0.303717	0.153846	0.470588	5	1	11	16.16	10	23	NA
chr1_561959_580017	0.07	none		4	seq1:chr1:561962-580015,seq2:chrY:27484210-27496459,seq3:chr4:119351390-119339189,seq4:chr1:243168365-243180516	((seq3:0.01044572,seq4:0.01016711):0.00231048,seq2:0.02238565,seq1:0.01212168);	0.04656	0.289	0.189	0.28077,0.22134,0.21016,0.28773	1.07819,3.73339,0.58606,1.34898,3.75414,1.00000	12106	0.977986	0.0224152	21	47	0.446809	0.400476	0.317073	0.589744	12.59	42.01	0.299691	0.166667	0.428571	5	1	10	24.04	16	36	NA
chr1_573870_586415	0.05	none		4	seq1:chr1:573870-586413,seq2:chrY:27490321-27502800,seq3:chr1:243174378-243186865,seq4:chr16:90280941-90268539	((seq1:0.00914541,seq4:0.01203412):0.00404952,seq3:0.01262442,seq2:0.02113047);	0.04782	0.288	0.189	0.29757,0.21675,0.20539,0.28029	0.90792,3.44065,0.38757,1.24755,3.32848,1.00000	12308	0.977237	0.0231865	20	60	0.333333	0.3765	0.20339	0.483871	12.47	61.1	0.204092	0.105263	0.327586	8	2	16	25.21	16	36	NA
chr1_586443_636948	1	OR4F16,OR4F29,OR4F3		6	seq1:chr1:593200-636946,seq2:chr19:129632-172443,seq3:chrUn_gl000227:3363-47642,seq4:chr11:60001-102820,seq5:chr15:102445397-102401233,seq6:chr6:78035-121769	(((seq4:0.00473750,seq2:0.00598380):0.01107650,(seq6:0.00633920,seq3:0.01345010):0.01559730):0.02489660,seq5:0.09438020,seq1:0.03725450);	0.02137	1.96	0.9	0.34783,0.18833,0.18627,0.27757	1.13999,4.53501,0.58090,1.59587,4.91276,1.00000	42400	0.992794	0.0072586	62	239	0.259414	-7.45694	0.197309	0.306306	524.33	1369.34	0.382907	0.360347	0.401961	3	0	7	1035.96	967	1106	NA
chr1_657346_668349	1	FLJ45340,LOC100133161,LOC100133331,LOC731275		6	seq1:chr1:657346-668347,seq2:chr1:243212959-243223729,seq3:chr11:123192-134550,seq4:chr3:197953300-197942177,seq5:chr7:128298964-128288086,seq7:chr7:51449861-51463563	(((seq3:0.00559583,(seq4:0.11014765,seq1:0.00292374):0.00279257):0.01115002,seq2:0.01083826):0.00481194,seq7:0.04192326,seq5:0.01069486);	0.15933	1.704	0.207	0.23675,0.25932,0.29879,0.20513	0.71933,2.70928,0.64550,1.20217,2.97123,1.00000	10563	0.949484	0.0537361	68	195	0.348718	-0.127353	0.304348	0.428571	76.66	247.5	0.309737	0.265306	0.366038	48	34	61	108.32	89	130	NA
chr1_690191_712554	1	LOC731275		9	seq10:chr5:180732193-180718082,seq12:chr1:224160731-224174934,seq2:chr4:120352039-120366176,seq3:chr1:154813-168757,seq4:chr1:243241336-243255490,seq5:chr9:141153118-141139172,seq6:chr7:45832403-45818289,seq7:chr19:220187-234134,seq8:chr10:38715764-38701662	(((seq8:0.01687168,(seq12:0.01131101,(seq10:0.00548977,(seq7:0.00510015,(seq5:0.00161601,seq3:0.00161150):0.00344237):0.00280611):0.00464829):0.00381642):0.00128347,seq4:0.01420212):0.00564459,seq6:0.02785842,seq2:0.01798479);	0.07018	0.801	0.433	0.32387,0.20856,0.21132,0.25624	1.00859,3.66616,0.53400,1.37469,5.00572,1.00000	13683	0.98247	0.0153043	60	199	0.301508	-0.747167	0.245714	0.37619	104.83	350.5	0.299087	0.257453	0.339181	18	11	30	113.74	95	142	NA
chr1_91257_131360	1	LOC728323	1	7	seq1:chr1:98452-131358,seq2:chr2:243095279-243062038,seq4:chrY:26465979-26427053,seq5:chr16:90274881-90241989,seq6:chr1:224102159-224135550,seq7:chr4:119592562-119559692,seq8:chr1:243180521-243213330	(((((seq7:0.01522671,seq4:0.03286607):0.00351242,seq8:0.01519814):0.00242722,seq6:0.00985647):0.00245150,seq2:0.01130220):0.01041037,seq5:0.00628721,seq1:0.00499121);	0.05684	0.532	0.504	0.33242,0.19018,0.18544,0.29195	1.10054,3.49328,0.54909,1.60813,4.75272,1.00000	32189	0.983237	0.0170131	123	350	0.351429	-0.983252	0.292308	0.404762	243.94	732.02	0.333242	0.290366	0.372836	35	23	48	299.52	265	331	NA
chr1_92388_104808	1	LOC728323	1	6	seq1:chr1:92388-104781,seq2:chr2:243101346-243088965,seq5:chr1:243174378-243186840,seq7:chr8:66474-78982,seq8:chr1:224095999-224108492,seq9:chr2:243176805-243189307	(((seq7:0.01466495,(seq8:0.01082059,seq5:0.02338736):0.00325529):0.00304899,seq9:0.01349450):0.00714946,seq2:0.00836055,seq1:0.00681318);	0.04941	0.022	0.457	0.29679,0.21712,0.20623,0.27986	0.81004,3.33352,0.43377,1.48230,4.55796,1.00000	12283	0.984081	0.015317	68	133	0.511278	-0.321912	0.451852	0.596899	89.89	217.1	0.414049	0.345622	0.486486	4	1	9	107.68	87	133	NA
chr1_gl000192_random_413557_455802	0.73	none		4	seq1:chr1_gl000192_random:413557-454748,seq2:chr1:87920823-87879145,seq3:chr1:146122386-146163596,seq4:chr1:147664218-147705423	((seq3:0.00034470,seq4:0.00018386):0.00076702,seq2:0.07269569,seq1:0.00157381);	0.06017	0.753	0.204	0.31060,0.20159,0.20144,0.28638	0.98479,4.14167,0.73901,1.40847,4.93848,1.00000	40432	0.972852	0.028278	3	28	0.107143	0.446667	0	0.230769	1.66	33.27	0.0498948	0	0.153846	3	1	9	8.28	4	15	NA
chr10_135503038_135513896	0.8	RPL23AP7,RPL23AP82	1	4	seq1:chr10:135503038-135513895,seq3:chr22:51224848-51235410,seq6:chr2:114382065-114371496,seq7:chr19:59098104-59108661	((seq3:0.00696953,seq7:0.00501252):0.00111804,seq6:0.00502265,seq1:0.02701247);	0.03682	0.209	0.184	0.29053,0.19955,0.19955,0.31038	0.85494,3.46468,0.64295,1.19797,3.77640,1.00000	10505	0.982675	0.017618	7	18	0.388889	-0.0271429	0.190476	0.65	7.19	20.9	0.344019	0.0769231	0.612903	6	1	9	11.65	6	20	NA
chr10_15028874_15046199	0	MGC72080		9	seq1:chr10:15028874-15043184,seq10:chr4:4158612-4178101,seq2:chr8:12542055-12555863,seq3:chr3:125443941-125429848,seq5:chr7:97576701-97597456,seq6:chr9:92994992-92977173,seq7:chr2:71282876-71263730,seq8:chr11:67490336-67505130,seq9:chr12:8567782-8582326	((((((seq7:0.05299900,seq6:0.02814802):0.01269437,seq3:0.03046966):0.00175332,(seq2:0.04239408,seq1:0.03450240):0.00359736):0.00273137,seq10:0.04083204):0.00772932,seq5:0.06292449):0.02297910,seq9:0.03729450,seq8:0.03084529);	0.36683	0.832	0.109	0.26889,0.22552,0.22921,0.27638	1.20967,2.51755,0.59543,1.34062,2.34544,1.00000	12686	0.921832	0.0745513	545	907	0.600882	0.131394	0.568862	0.640997	473.39	937.35	0.50503	0.474576	0.530864	401	359	454	702.63	655	761	2.38341e-06
chr10_15033050_15052176	0	LOC100133315		8	seq1:chr10:15033050-15048016,seq2:chr2:71277513-71258898,seq3:chr8:12546121-12558720,seq4:chr9:92989765-92972360,seq5:chr3:125439768-125425035,seq6:chr11:71623367-71607302,seq8:chr4:4162705-4182724,seq9:chr12:8571874-8588176	(((((seq5:0.02809263,(seq4:0.02591636,seq2:0.04195251):0.00614580):0.00406443,seq1:0.03657018):0.00224720,seq3:0.05090342):0.00359781,seq8:0.03852113):0.03564706,seq9:0.03536169,seq6:0.03100573);	0.3352	0.859	0.014	0.25697,0.23308,0.22634,0.28361	1.06056,2.18860,0.54376,1.22581,2.00074,1.00000	11482	0.9178	0.0770446	363	773	0.469599	0.238182	0.437817	0.507353	276.54	734.19	0.37666	0.341917	0.408451	323	285	357	447.57	407	488	2.01255e-06
chr10_15034221_15046199	0.01	LOC100133315		7	seq10:chr4:4163875-4180678,seq3:chr3:125438596-125427063,seq4:chr11:71622199-71609316,seq5:chr4:9764736-9751565,seq6:chr9:92988591-92974368,seq7:chr2:71276335-71260923,seq9:chr12:8573044-8586147	((((seq3:0.03134700,(seq7:0.04081026,seq6:0.02703341):0.00404424):0.00550901,seq5:0.05235610):0.00600155,seq10:0.03966303):0.04126220,seq9:0.03594523,seq4:0.03178955);	0.30055	0.82	0.048	0.26140,0.23009,0.22647,0.28205	1.01945,2.20980,0.51015,1.14562,1.98174,1.00000	10163	0.915731	0.0820776	278	675	0.411852	0.264065	0.371517	0.4522	204.59	648.36	0.31555	0.281005	0.341894	235	194	258	354.14	324	388	1.61044e-06
chr10_15037479_15052444	0.04	OR7E91P		7	seq1:chr10:15040157-15051857,seq10:chr2:71266755-71255027,seq11:chr13:42004436-42015961,seq15:chr12:8579319-8591976,seq5:chr9:93503834-93515496,seq6:chr4:9472660-9459981,seq9:chr3:75396045-75407632	((seq9:0.05686457,(seq11:0.04515828,((seq10:0.02613897,seq5:0.02498762):0.01007059,seq1:0.03998098):0.00601637):0.00580660):0.03084477,seq15:0.02878942,seq6:0.03340009);	0.2825	1.06	0.083	0.28407,0.21909,0.22451,0.27233	0.89006,1.90805,0.43108,0.96841,2.06052,1.00000	10923	0.920107	0.0738178	276	652	0.423313	0.233949	0.386124	0.471429	211.43	664.78	0.318045	0.278922	0.356932	207	176	234	347.54	317	381	1.80675e-06
chr10_15037482_15050906	0.04	LOC100133315,OR7E91P		8	seq1:chr10:15040157-15050882,seq15:chr12:8579319-8591021,seq4:chr11:71616116-71604451,seq5:chr9:93503834-93514523,seq6:chr4:9472660-9460943,seq7:chr13:68487041-68476329,seq8:chr3:75396045-75406662,seq9:chr2:71266755-71256000	(((((seq7:0.02384896,(seq9:0.02516218,seq5:0.02498968):0.00339597):0.00435507,seq1:0.03990218):0.01183892,seq8:0.05448754):0.03156217,seq15:0.03068052):0.00551886,seq6:0.02897359,seq4:0.02403882);	0.28042	1.204	0.092	0.27887,0.22213,0.22646,0.27255	0.93083,2.13814,0.47774,1.05701,2.20772,1.00000	10395	0.925015	0.0685373	252	674	0.373887	0.160873	0.342424	0.415504	211.46	693.2	0.305049	0.267936	0.34157	200	174	225	326.51	295	360	2.28322e-06
chr10_15041195_15055945	0.56	OR7E91P		4	seq1:chr10:15041195-15054072,seq2:chr2:71265719-71252829,seq3:chr3:125431837-125418978,seq9:chr3:75397073-75409802	((seq1:0.06727800,seq9:0.09031388):0.01364303,seq3:0.03879806,seq2:0.03790385);	0.1501	99.88	0.395	0.28385,0.22047,0.22435,0.27134	0.89666,2.20324,0.38376,1.05881,2.27554,1.00000	12690	0.930851	0.0799645	69	177	0.389831	-0.110435	0.315271	0.473054	76.62	240.37	0.318759	0.257937	0.383929	57	42	74	218.97	189	249	NA
chr10_38719114_38731338	0.99	FLJ45340,LINC00265,LOC731275		11	seq10:chr7:63180964-63191808,seq11:chr7:56924074-56913252,seq12:chr7:39813944-39824885,seq16:chr7:51478081-51466837,seq18:chr1:687139-676187,seq3:chr1:224157364-224146405,seq5:chr1:243237957-243227007,seq6:chr19:216825-205848,seq7:chr7:65285217-65296033,seq8:chr7:56463858-56452644,seq9:chr7:128273862-128284814	((((((seq3:0.00777213,(seq18:0.00240832,seq6:0.00383747):0.00723557):0.00453415,seq5:0.00922007):0.00634548,seq9:0.01419069):0.01822075,((seq16:0.01460902,seq8:0.01585825):0.01587785,seq12:0.01883895):0.01415254):0.03396736,seq7:0.06437680):0.06709567,seq11:0.00357756,seq10:0.00416565);	0.26051	1.354	0.202	0.25938,0.22226,0.23180,0.28656	0.80685,4.14808,0.64517,1.12145,3.56286,1.00000	10276	0.934775	0.0528202	241	1203	0.200333	-0.0196266	0.178307	0.222408	245.73	1477.1	0.16636	0.14377	0.182877	142	120	168	307.28	276	345	NA
chr10_38739562_38752492	0.28	FLJ45445,LINC00266-1,LOC100132062,LOC100132287,LOC100133331		7	seq12:chr19:197501-185593,seq14:chr1:243217331-243205438,seq16:chr3:197948913-197960825,seq17:chr16:90237978-90249902,seq3:chr20:62920099-62931998,seq5:chrUn_gl000227:72389-60488,seq9:chr1:327984-339884	(((((seq16:0.00080981,seq12:0.00137068):0.00271746,seq9:0.00209230):0.00179191,seq17:0.00591631):0.01000073,seq14:0.01676176):0.00664613,seq5:0.00359226,seq3:0.00332858);	0.03422	0.056	0.378	0.25606,0.22157,0.22843,0.29394	0.75353,4.69661,0.73826,1.83386,4.47314,1.00000	11848	0.988003	0.0148289	25	162	0.154321	0.0412	0.0962963	0.215116	23.97	236.13	0.101512	0.0666667	0.136792	2	0	5	37.99	28	54	NA
chr10_38740512_38772341	0.03	LOC100132062,LOC100132287,LOC100133331,LOC399744		6	seq1:chr10:38740512-38761144,seq13:chr1:243217331-243196514,seq3:chr4:119555685-119576335,seq4:chrUn_gl000227:72389-51701,seq5:chrY:26423045-26449789,seq7:chr1:327984-348685	((((seq3:0.00745625,seq1:0.01041085):0.00148011,seq5:0.01838281):0.00235479,seq13:0.00850357):0.00273495,seq7:0.00599276,seq4:0.00686928);	0.05167	0.327	0.195	0.30015,0.17838,0.18280,0.33867	0.78837,3.61944,0.49513,1.47805,2.96339,1.00000	20279	0.982622	0.0120725	53	150	0.353333	0.208302	0.283465	0.433566	41.96	166.27	0.252361	0.189873	0.316092	14	6	23	55.71	43	71	NA
chr10_38749614_38769723	0.29	LOC100133161,LOC729737		4	seq16:chr16:90236941-90252202,seq5:chrY:26421991-26437327,seq6:chr11:128572-113360,seq8:chr1:136406-121139	((seq8:0.00281174,seq16:0.00349694):0.00087049,seq6:0.00196238,seq5:0.02469869);	0.0271	0.869	0.199	0.31022,0.17272,0.17467,0.34238	0.61416,2.62076,0.40541,1.18937,2.01658,1.00000	15127	0.986834	0.0135221	5	16	0.3125	0.464	0.111111	0.555556	2.68	15.53	0.172569	0	0.35	0	0	0	4.87	1	11	NA
chr10_38753283_38765216	0.82	LINC00266-1		6	seq14:chr1:243203388-243192697,seq16:chr1:267707-257152,seq17:chr16:90251926-90262497,seq2:chr20:62934042-62944601,seq4:chrUn_gl000227:58448-47897,seq7:chr11:113637-103075	((((seq16:0.00343747,seq17:0.00483443):0.00152949,seq7:0.00383120):0.00418733,seq4:0.00799327):0.00471350,seq14:0.01155272,seq2:0.00784789);	0.02646	0.023	0.47	0.30262,0.17936,0.17490,0.34311	0.41571,2.41960,0.28825,0.75969,1.47419,1.00000	10480	0.990725	0.0127843	18	65	0.276923	-0.351111	0.152174	0.390625	24.32	114.63	0.212161	0.152174	0.288	2	0	6	39.44	28	53	NA
chr10_39027634_39053204	1	none		10	seq1:chr10:39027639-39046463,seq10:chr10:42733711-42714560,seq2:chr9:67341268-67363549,seq3:chrUn_gl000217:52362-33257,seq4:chr9:42805160-42784517,seq5:chr21:9541509-9560597,seq6:chr16:33353236-33333150,seq7:chr9:66957159-66935732,seq8:chr15:20504427-20529488,seq9:chr22:22651499-22626382	(((seq9:0.02247810,(((seq10:0.02479540,seq1:0.03839727):0.00661372,seq6:0.03029260):0.00909456,seq8:0.03646055):0.00910169):0.00444102,((seq7:0.00193435,seq4:0.00238929):0.00122635,seq2:0.00417012):0.02220291):0.02257199,seq5:0.00258434,seq3:0.00234087);	0.14337	0.941	0.405	0.25815,0.22067,0.21314,0.30804	1.06343,4.99183,0.97042,1.05941,3.16662,1.00000	17110	0.96499	0.0328001	250	796	0.31407	-0.49332	0.288969	0.340645	373.33	1284.53	0.290635	0.268868	0.315259	84	65	104	428.85	387	471	NA
chr10_42615512_42632216	0.1	none		6	seq11:chr7:61675409-61663536,seq12:chr16:33844308-33832388,seq14:chr7:53197875-53208305,seq15:chr1:149030910-149020350,seq2:chr2:91661243-91650648,seq3:chr16:46469553-46480420	(((seq3:0.01904865,(seq15:0.02361371,seq11:0.02728163):0.00236725):0.00114138,seq2:0.01800016):0.01059451,seq14:0.04105321,seq12:0.02679810);	0.16988	2.009	0	0.30751,0.18165,0.17878,0.33205	0.89682,2.39822,0.58552,1.25846,2.14898,1.00000	10153	0.944351	0.0488986	71	199	0.356784	0.29493	0.273196	0.422886	50.06	182.15	0.274828	0.208092	0.353591	69	52	87	89.6	71	111	NA
chr10_42667609_42677770	1	none		4	seq2:chr2:92236710-92226012,seq4:chr2:91992114-92002809,seq6:chr2:90442678-90455209,seq7:chrUn_gl000217:115501-104999	((seq6:0.03707818,seq7:0.03886454):0.02560679,seq4:0.00000004,seq2:0.00024038);	0.08177	0.834	0.197	0.28823,0.22731,0.19269,0.29177	1.07683,2.84210,0.49018,2.61710,3.33173,1.00000	10325	0.959483	0.0422778	1	186	0.00537634	0.87	0	0.0176471	0.13	224.2	0.000579839	0	0.00492611	31	20	41	40.52	29	55	NA
chr10_42667609_42681756	0.13	none		6	seq1:chr10:42667609-42681755,seq2:chr2:92236710-92222030,seq3:chr9:42738401-42752537,seq4:chr2:91992114-92006791,seq5:chrY:13642272-13628920,seq6:chr2:90442678-90459188	((((seq5:0.03216068,seq1:0.01903653):0.00362644,seq6:0.02229359):0.00668149,seq3:0.01105410):0.01018448,seq4:0.00011982,seq2:0.00006905);	0.08439	0.818	0.198	0.30787,0.20829,0.19726,0.28659	1.23034,3.18449,0.68115,1.50840,3.66961,1.00000	13167	0.970244	0.0306056	43	239	0.179916	0.118372	0.140969	0.236948	37.91	285.81	0.132641	0.0882353	0.177258	29	18	40	64.87	49	82	NA
chr10_42692332_42733717	0.02	none		7	seq1:chr10:42692332-42733710,seq2:chr2:92208258-92166883,seq3:chr9:42766253-42805159,seq4:chr21:9582853-9541510,seq5:chr9:66917504-66957158,seq6:chr10:39068699-39027640,seq7:chrUn_gl000217:11016-52361	(((seq2:0.02096979,(seq6:0.02071247,seq1:0.01786193):0.00195797):0.00838163,(seq7:0.00658671,seq4:0.00779155):0.01241590):0.01634826,seq5:0.00120298,seq3:0.00129807);	0.09275	0.777	0.197	0.31238,0.20153,0.20575,0.28034	0.96726,2.91792,0.71590,1.11486,3.67854,1.00000	35330	0.969036	0.0318146	183	1128	0.162234	0.188579	0.143223	0.18315	148.49	1364.6	0.108816	0.0900508	0.124265	77	63	101	217.54	188	247	4.38222e-06
chr10_42711905_42738358	0.17	none		10	seq1:chr10:42714559-42733710,seq10:chrUn_gl000217:33256-52361,seq2:chr9:42784516-42805159,seq3:chr22:22626381-22651498,seq4:chr10:39046464-39027640,seq5:chr22:17022840-17005674,seq6:chr2:92186044-92166883,seq7:chr21:9560598-9541510,seq8:chr9:66935731-66957158,seq9:chr9:67363550-67341269	((((((seq4:0.02133371,seq1:0.01814501):0.00191031,seq6:0.02492429):0.00308235,seq5:0.01725545):0.01041573,seq3:0.01560750):0.00350853,(seq9:0.00320554,(seq8:0.00129724,seq2:0.00147946):0.00087552):0.01528284):0.01501854,seq10:0.00180543,seq7:0.00175126);	0.12615	0.59	0.196	0.31543,0.20847,0.23382,0.24227	0.83239,2.79382,0.69788,0.99863,4.09946,1.00000	16108	0.967925	0.0286778	183	672	0.272321	0.143825	0.236173	0.29941	156.68	813.89	0.192508	0.164921	0.220195	52	38	68	184.82	159	218	7.31596e-06
chr10_42739715_42790573	0.18	none		4	seq1:chr10:42742865-42790571,seq2:chr16:32412735-32465649,seq3:chr22:16944414-16891787,seq4:chr10:38968761-38916125	((seq1:0.01120867,seq4:0.01519957):0.00587158,seq3:0.01644244,seq2:0.01808434);	0.05338	1.141	0.201	0.26466,0.19433,0.18635,0.35466	1.10379,3.40003,0.63851,1.24664,2.94785,1.00000	46820	0.973743	0.0268488	53	270	0.196296	0.319623	0.151079	0.242424	36.06	297.13	0.121361	0.0958904	0.15035	34	23	50	85.87	68	110	2.60968e-06
chr10_42818368_42832336	1	LOC441666		4	seq1:chr10:42818368-42832250,seq2:chr14:19158371-19172227,seq3:chr9:66678046-66664197,seq4:chr22:16665260-16651397	((seq2:0.00138103,seq4:0.00189060):0.01875743,seq3:0.01772888,seq1:0.03734360);	0.07406	99.875	0.039	0.33226,0.16952,0.15998,0.33824	1.04935,3.10780,0.60781,1.73236,3.39099,1.00000	13724	0.961539	0.0401015	0	233	NA	NA	NA	NA	NA	NA	NA	NA	NA	15	9	24	15.76	9	27	NA
chr10_46186827_46200828	0.49	AGAP11,AGAP5,AGAP7		4	seq1:chr10:46186827-46197731,seq2:chr10:51473311-51462409,seq4:chr10:88760722-88771720,seq5:chr10:75443237-75432286	((seq4:0.01925062,seq5:0.01092986):0.00685867,seq2:0.00692278,seq1:0.00830065);	0.04183	0.942	0.2	0.28838,0.21111,0.21965,0.28086	0.86482,5.04077,0.94885,1.95088,4.84424,1.00000	10839	0.979026	0.0195101	7	64	0.109375	0.272857	0.0434783	0.2	5.09	75	0.0678667	0.021978	0.121951	5	1	10	11.6	5	22	NA
chr10_47707102_47731997	1	AGAP4,AGAP5,AGAP6,AGAP7,AGAP9,LOC399753		9	seq1:chr10:47707102-47731986,seq10:chr10:49240966-49216144,seq2:chr10:47214863-47190010,seq3:chr10:51487537-51462412,seq5:chr10:46172937-46197728,seq6:chr10:48214486-48239341,seq7:chr10:51747139-51771993,seq8:chr10:75458855-75432289,seq9:chr10:46344143-46319311	((((((seq3:0.01542557,(seq9:0.01257198,seq5:0.02060469):0.00447342):0.01019924,seq7:0.02562805):0.01781429,seq8:0.02659304):0.00844675,seq1:0.01649434):0.00928397,seq10:0.00562891):0.00727755,seq6:0.00026328,seq2:0.00013287);	0.05529	0.451	0.694	0.28163,0.20062,0.21553,0.30222	1.11127,4.89276,0.64761,1.50124,3.84782,1.00000	24600	0.984809	0.0137767	158	470	0.33617	-2.32367	0.284424	0.377119	525.14	1289.52	0.407237	0.380077	0.43018	28	18	40	611.94	577	670	NA
chr10_47904868_47925966	0	FAM21B,FAM21C,FLJ31813		4	seq1:chr10:47904868-47923406,seq2:chr10:46219282-46200833,seq3:chr10:46243756-46262298,seq4:chr10:51825221-51806916	((seq2:0.01560629,seq4:0.02045376):0.04180014,seq3:0.00393947,seq1:0.00742077);	0.07254	0.476	0.187	0.25976,0.20905,0.21839,0.31281	0.95916,4.26596,0.70498,1.37360,3.68914,1.00000	17825	0.962244	0.0390903	33	561	0.0588235	0.731818	0.040201	0.0777577	8.85	612.06	0.0144594	0.00522648	0.0235849	15	8	23	59.8	46	79	1.76989e-06
chr10_49200084_49227054	1	AGAP11,AGAP4,AGAP5,AGAP6,AGAP9,FAM25A,FAM25B,FAM25C,FAM25G,FLJ31813,LOC399753		8	seq1:chr10:49206759-49227040,seq2:chr10:47180622-47200919,seq3:chr10:88781123-88760738,seq4:chr10:75422489-75443209,seq5:chr10:48248727-48228432,seq6:chr10:47741369-47721088,seq7:chr10:51781486-51761105,seq8:chr10:46313780-46330223	((((((seq5:0.00043993,seq2:0.00014609):0.00835141,seq1:0.00540930):0.00530803,seq6:0.01253818):0.00840729,seq4:0.01860514):0.00791101,seq3:0.03712081):0.01360846,seq8:0.02638666,seq7:0.02154553);	0.06939	0.453	0.581	0.27898,0.22657,0.21727,0.27718	1.52530,4.72238,0.72016,1.59982,4.86114,1.00000	16231	0.980753	0.0173821	121	338	0.357988	-0.970165	0.299451	0.398176	238.39	707	0.337185	0.309038	0.375723	17	9	27	306.4	266	345	NA
chr10_49206760_49255473	0	AGAP4,AGAP5,AGAP6,AGAP9,BMS1P1,BMS1P4,BMS1P5,LOC399753		7	seq1:chr10:49216138-49255471,seq2:chr10:47190004-47229325,seq3:chr10:48899349-48938774,seq4:chr10:75432283-75473259,seq5:chr10:48239347-48200025,seq6:chr10:51771999-51732602,seq8:chr10:46319305-46358731	((((seq1:0.00290891,(seq5:0.00009225,seq2:0.00015104):0.00438039):0.01340192,seq3:0.01520307):0.01441179,seq4:0.02234115):0.00849106,seq8:0.01167752,seq6:0.01170910);	0.05519	0.016	0.473	0.30344,0.21512,0.20515,0.27628	1.00025,3.27217,0.57798,1.25278,4.25411,1.00000	38748	0.981685	0.0186247	247	851	0.290247	-0.141336	0.263158	0.318287	281.91	1360.48	0.207214	0.184604	0.228916	32	21	47	450.95	419	494	7.58766e-06
chr10_49216138_49240967	1	AGAP4,AGAP6,AGAP9,LOC399753		7	seq1:chr10:49216138-49240931,seq10:chr10:46197734-46172972,seq11:chr10:48239347-48214521,seq3:chr10:46712816-46734386,seq4:chr10:47731992-47707137,seq5:chr10:51771999-51747174,seq6:chr10:46319305-46344108	((((seq3:0.01336630,(seq10:0.01326793,seq6:0.01070564):0.00354284):0.00841269,seq5:0.01757586):0.01810222,seq4:0.01062208):0.00657933,seq11:0.00492066,seq1:0.00401488);	0.04698	0.276	0.577	0.30854,0.21381,0.19426,0.28339	0.79553,3.06748,0.49278,1.28593,3.76640,1.00000	21406	0.984315	0.014224	101	360	0.280556	-0.888119	0.239554	0.333333	190.7	747.02	0.255281	0.215084	0.298222	10	6	18	257.48	221	288	NA
chr10_49256241_49271670	0.26	BMS1,BMS1P1,BMS1P4,BMS1P5		5	seq1:chr10:49256241-49268059,seq2:chr10:48939543-48950950,seq3:chr10:75476873-75488325,seq4:chr10:43291998-43279829,seq5:chr10:48199255-48187429	(((seq1:0.00146026,seq5:0.00250504):0.00459677,seq2:0.00590102):0.03474353,seq4:0.07075295,seq3:0.03999243);	0.12635	1.758	0.21	0.33836,0.20432,0.18793,0.26939	1.00382,3.79345,0.74987,1.65616,4.77769,1.00000	10555	0.949133	0.053858	22	304	0.0723684	0.381818	0.0454545	0.113208	13.6	356.45	0.038154	0.0175439	0.0588235	35	24	46	70.15	53	88	NA
chr10_51210917_51233850	0.27	AGAP11,AGAP5,AGAP8,AGAP9,FAM25A,FAM25B,FAM25C,FAM25G,LOC399753,PARG		6	seq1:chr10:51213002-51233848,seq2:chr10:88785967-88760723,seq3:chr10:47746305-47721073,seq4:chr10:49201878-49227055,seq5:chr10:47175721-47200938,seq6:chr10:75420037-75443224	((((seq2:0.02294214,seq1:0.03371684):0.00433788,seq6:0.01644189):0.00677315,seq3:0.00734429):0.00311339,seq5:0.00559789,seq4:0.00361366);	0.07353	0.021	0.292	0.28110,0.22650,0.22086,0.27155	1.45729,5.25820,0.78178,1.73410,5.18438,1.00000	18352	0.976765	0.0237149	135	277	0.487365	0.172815	0.429577	0.530035	111.67	334.61	0.333732	0.28453	0.385269	24	16	37	159.81	137	184	4.9401e-06
chr10_51211555_51262348	0	AGAP5,AGAP8,AGAP9,BMS1P1,BMS1P4,BMS1P5,LOC399753,LOC728407,PARG		5	seq1:chr10:51222929-51262344,seq3:chr10:49216134-49255469,seq4:chr10:48899345-48938772,seq5:chr10:47190000-47229323,seq6:chr10:75432279-75473257	(((seq1:0.02433838,seq6:0.02767762):0.01650502,seq4:0.01690756):0.01598460,seq5:0.00504370,seq3:0.00355917);	0.05086	0.016	0.538	0.30350,0.21503,0.20514,0.27633	0.96142,3.21917,0.55260,1.12288,4.31767,1.00000	38782	0.980537	0.0197928	201	629	0.319555	-0.0740796	0.278689	0.355487	215.89	995.13	0.216947	0.188188	0.238454	27	18	38	478.36	436	530	4.75425e-06
chr10_51222929_51247758	1	AGAP5,AGAP7,AGAP8,AGAP9,LOC399753,PARG		7	seq1:chr10:51222929-51247749,seq2:chr10:47731996-47707110,seq3:chr10:51462402-51487529,seq4:chr10:49216134-49240958,seq6:chr10:47190000-47214855,seq7:chr10:46197738-46172945,seq8:chr10:75432279-75458847	((((seq3:0.00796698,(seq7:0.01132154,seq1:0.00752432):0.00285533):0.01506463,seq8:0.01479984):0.00484465,seq2:0.00883038):0.00533924,seq6:0.00408220,seq4:0.00310199);	0.0476	0.015	0.445	0.30221,0.21552,0.20071,0.28155	0.76361,3.30621,0.52289,1.23166,4.22140,1.00000	24605	0.984391	0.0136243	117	402	0.291045	-0.359744	0.255319	0.342105	159.09	666.32	0.238759	0.205165	0.269058	21	13	32	199.86	175	229	NA
chr10_51462402_51473312	0.07	AGAP11,AGAP5,AGAP6,AGAP7,LOC399753		6	seq1:chr10:51462406-51473310,seq2:chr10:75432283-75443236,seq3:chr10:88771723-88760723,seq5:chr10:49216138-49227067,seq6:chr10:51771999-51761090,seq7:chr10:46197734-46186828	((((seq1:0.00678055,seq7:0.00819803):0.00241659,seq6:0.00894655):0.00403501,seq3:0.02103821):0.00647730,seq5:0.00663963,seq2:0.00612619);	0.05721	0.021	0.19	0.28108,0.21950,0.21116,0.28826	1.04155,4.56152,0.78018,1.62693,5.27632,1.00000	10823	0.980455	0.019858	49	146	0.335616	0.256327	0.266187	0.410959	36.44	158.02	0.230604	0.156863	0.306358	11	5	17	43.88	29	58	NA
chr10_51791997_51804638	0.51	FLJ31813,PARG		4	seq1:chr10:51791997-51804635,seq2:chr10:47963072-47950372,seq3:chr10:51205667-51192985,seq4:chr10:46302039-46289364	((seq3:0.00069956,seq4:0.00072206):0.01571847,seq2:0.01085666,seq1:0.05267153);	0.06327	9.163	0.216	0.28329,0.21285,0.20951,0.29435	1.11457,3.71780,0.81803,1.08995,3.88740,1.00000	12558	0.967869	0.0332667	2	149	0.0134228	0.62	0	0.035503	0.76	184.64	0.00411612	0	0.0145631	8	3	15	13.93	7	22	NA
chr10_52436249_52448471	0.71	FAM22A,FAM22D,FAM22F		6	seq1:chr10:52436249-52448092,seq2:chr10:81601243-81613088,seq3:chr9:97091546-97077999,seq4:chr10:88985334-88997188,seq5:chr10:81463112-81474962,seq6:chr10:89117554-89129405	(((seq4:0.00254573,seq6:0.00219132):0.00231320,(seq5:0.00248845,seq2:0.00213756):0.00371001):0.00417002,seq3:0.10583969,seq1:0.01489883);	0.11158	1.644	0.205	0.19743,0.28191,0.29904,0.22162	1.22728,6.98164,1.00725,1.14115,6.88333,1.00000	11755	0.965354	0.036424	21	105	0.2	0.0328571	0.142857	0.27619	20.31	135.68	0.14969	0.0956522	0.213675	12	5	20	29.44	19	43	NA
chr10_75419336_75488326	1	AGAP4,AGAP5,AGAP6,AGAP9,BMS1P1,BMS1P4,BMS1P5,LOC399753		6	seq1:chr10:75432279-75473260,seq2:chr10:49216134-49255472,seq3:chr10:47190000-47229326,seq4:chr10:46319301-46358732,seq5:chr10:51772003-51732601,seq6:chr10:46712812-46749006	(((seq1:0.02214885,(seq5:0.01138149,seq4:0.01191874):0.00836087):0.01535054,seq6:0.01481398):0.01357154,seq3:0.00403404,seq2:0.00301386);	0.05649	0.014	0.46	0.30757,0.21396,0.20170,0.27677	0.96574,3.23621,0.53517,1.26001,4.05225,1.00000	35567	0.979803	0.0205516	228	753	0.302789	-0.107237	0.266667	0.33812	252.45	1168.27	0.216089	0.191104	0.24282	32	21	43	410.27	369	450	5.71896e-06
chr10_75476873_75490620	0.59	BMS1,BMS1P1,BMS1P4,BMS1P5		5	seq1:chr10:75476873-75488325,seq2:chr10:49256241-49268059,seq3:chr10:47230095-47241920,seq4:chr10:43291998-43279829,seq5:chr10:46749775-46761183	(((seq3:0.00249893,seq2:0.00136525):0.00529631,seq5:0.00561254):0.03515421,seq4:0.06799760,seq1:0.03872331);	0.1231	2.363	0.214	0.33815,0.20424,0.18804,0.26956	1.06514,3.98228,0.71830,1.71646,4.94834,1.00000	10555	0.949749	0.0531378	19	309	0.0614887	0.301053	0.0274914	0.0878378	13.28	374.48	0.0354625	0.0188172	0.0512195	33	23	45	64.06	52	80	NA
chr10_81845172_81862895	0.75	C10orf57,LOC100131320		5	seq1:chr10:81845172-81862718,seq2:chr14:19439130-19452492,seq3:chr2:130730888-130714152,seq4:chr14:20126501-20113185,seq5:chr22:16394198-16380826	(((seq4:0.00109262,seq5:0.00228160):0.01053771,seq2:0.01294579):0.02403373,seq3:0.02793837,seq1:0.12434955);	0.13486	99.808	0.336	0.30966,0.19428,0.19904,0.29701	1.10933,4.31370,0.62129,1.49181,4.36225,1.00000	12526	0.947166	0.0562545	28	284	0.0985915	-0.187143	0.062069	0.130769	33.24	401.89	0.0827092	0.0548926	0.109181	35	21	47	95.25	77	117	NA
chr10_88760722_88774801	0.85	AGAP11,AGAP4,AGAP5,AGAP6,AGAP9		6	seq1:chr10:88760724-88774800,seq2:chr10:51761091-51775078,seq3:chr10:47200933-47186945,seq4:chr10:75443223-75428817,seq6:chr10:46186829-46200827,seq7:chr10:46330237-46316200	((((seq6:0.01037915,seq7:0.00837156):0.00326632,seq2:0.01022775):0.00658898,seq1:0.02420838):0.00619879,seq4:0.01048939,seq3:0.01163180);	0.0598	0.02	0.345	0.28293,0.21235,0.22406,0.28066	0.63443,3.70635,0.58977,1.15368,3.32684,1.00000	13881	0.980237	0.0200828	90	204	0.441176	0.0484444	0.370166	0.507614	85.64	262.99	0.32564	0.268293	0.385593	9	4	16	110.9	90	134	NA
chr11_123192_134553	0.5	FLJ45340,LOC100132062,LOC100132287,LOC100133161,LOC100133331,LOC731275		6	seq1:chr11:123192-134551,seq2:chr3:197953300-197942176,seq3:chr7:128298964-128288085,seq4:chr1:657346-668348,seq5:chr1:243212959-243223730,seq7:chr1:332361-321276	((((seq4:0.00267864,seq2:0.10751343):0.00209443,seq7:0.00229360):0.00173037,seq1:0.00610490):0.01082678,seq5:0.01171739,seq3:0.01496846);	0.12801	1.031	0.2	0.23723,0.26036,0.29732,0.20509	0.70798,2.43584,0.65578,1.21397,2.42173,1.00000	10541	0.960067	0.042334	44	137	0.321168	0.0511364	0.24031	0.394737	41.75	174.7	0.238981	0.187845	0.3	28	18	41	67.76	52	87	NA
chr11_128430_179961	1	FAM157A,LOC100133161,LOC100288069		4	seq1:chr11:131141-171963,seq2:chr3:197945577-197904714,seq3:chr16:90232806-90192130,seq4:chr1:671767-712553	((seq1:0.02540614,seq4:0.03663935):0.00701665,seq3:0.03336511,seq2:0.02307899);	0.01266	2.351	0.899	0.29732,0.22474,0.22657,0.25138	0.96534,4.29055,0.92864,1.44257,4.19290,1.00000	40540	0.993998	0.00603017	23	54	0.425926	-8.3787	0.294118	0.568966	215.71	397.84	0.542203	0.48642	0.593176	1	0	4	610.71	565	662	NA
chr11_134566_159260	0.13	FLJ45340,LINC00265		9	seq10:chr1:222657063-222678188,seq11:chr4:119545017-119526493,seq12:chr16:90228244-90209967,seq13:chr7:128284675-128266103,seq2:chr3:197941020-197922584,seq3:chr1:140607-158919,seq5:chr4:120337878-120356375,seq6:chr7:39824746-39806757,seq9:chr7:65296013-65278480	(((((seq11:0.00399663,seq5:0.00445625):0.00412310,seq10:0.00739005):0.00092407,(seq12:0.00266816,(seq3:0.00060499,seq2:0.00054943):0.00218990):0.00924279):0.00521232,seq13:0.01285710):0.01735502,seq9:0.08629562,seq6:0.02877537);	0.1743	1.501	0.066	0.28581,0.22629,0.22230,0.26559	1.37201,5.41739,1.07976,1.75624,6.20205,1.00000	16709	0.957832	0.0409968	110	630	0.174603	0.168182	0.145631	0.216049	91.5	655.13	0.139667	0.109467	0.167692	90	72	110	134.65	112	169	NA
chr11_135707_146521	0.36	FLJ45340,LINC00265,LOC399744		11	seq10:chr4:119545017-119534255,seq11:chr7:65296013-65285262,seq13:chr7:51466958-51478036,seq14:chr16:90228244-90217480,seq15:chr7:128284675-128273907,seq2:chr3:197941020-197930243,seq3:chr1:140607-151404,seq4:chr7:56913272-56924029,seq5:chr10:38730180-38719159,seq6:chr4:120337878-120348621,seq7:chr7:39824746-39813989	((((((seq10:0.00270655,seq6:0.00406564):0.00420761,seq5:0.00891539):0.00089863,(seq14:0.00303703,(seq3:0.00034321,seq2:0.00036015):0.00246393):0.00955889):0.00462378,seq15:0.01141442):0.01396429,(seq13:0.02560417,seq7:0.01398562):0.01029539):0.02887117,seq11:0.05190038,seq4:0.05876246);	0.24948	0.895	0.025	0.28577,0.23209,0.22209,0.26005	1.26996,4.73260,0.94864,1.42257,5.37408,1.00000	10209	0.946489	0.0484661	209	739	0.282815	0.298756	0.248939	0.323963	146.56	739.67	0.198142	0.168493	0.222642	117	95	149	187.76	160	222	4.71192e-06
chr11_3421636_3440654	0.09	FAM86B1,FAM86C1,FAM86C2P,FAM86FP,FAM90A1,LOC650368		7	seq1:chr11:3425946-3440556,seq3:chr8:12036085-12048445,seq4:chr4:9172133-9158158,seq5:chr11:71515823-71501736,seq6:chr12:8380194-8392391,seq8:chr7:6966362-6980280,seq9:chr11:67555706-67569634	((((seq4:0.03400840,(seq6:0.02266429,seq3:0.02832112):0.00526556):0.01205119,seq5:0.03101460):0.01949827,seq1:0.02365012):0.00664068,seq9:0.02268287,seq8:0.02354293);	0.18506	0.458	0.193	0.21877,0.25433,0.28788,0.23902	1.16987,3.65133,0.73805,0.91964,3.78713,1.00000	11940	0.94661	0.0506656	233	541	0.430684	0.0603863	0.383197	0.488235	218.93	618.86	0.353763	0.31405	0.392508	97	74	120	274.83	241	313	NA
chr11_3425947_3465719	1	ALG1,FAM86A,FAM86B1,FAM86C1,FAM86C2P,LOC650368		7	seq1:chr11:3425947-3465717,seq2:chr11:71515822-71475866,seq3:chr16:5130810-5167964,seq5:chr8:12036086-12071031,seq6:chr4:9709509-9672119,seq7:chr4:9172132-9136025,seq8:chr11:67555707-67594528	(((((seq1:0.03183250,seq8:0.03416794):0.00609793,seq2:0.04077216):0.00748957,seq3:0.03935407):0.00907025,seq6:0.04857743):0.01263553,seq7:0.03935930,seq5:0.03719756);	0.20604	0.743	0.328	0.23218,0.24087,0.26671,0.26025	0.95022,3.44406,0.69884,1.05330,3.59451,1.00000	31150	0.944591	0.057939	748	1224	0.611111	-0.219144	0.582372	0.634711	911.92	1730.99	0.52682	0.503708	0.549801	283	254	325	1100.27	1032	1151	2.34137e-06
chr11_49005907_49017228	1	LOC399939,TRIM48,TRIM49L1		4	seq1:chr11:49005907-49016337,seq2:chr11:55039942-55029474,seq3:chr11:89667578-89657027,seq4:chr11:89643229-89653780	((seq3:0.00028982,seq4:0.00009460):0.01282491,seq2:0.01991741,seq1:0.05270460);	0.08582	99.897	0	0.30888,0.19649,0.17144,0.32319	0.75597,2.99113,0.50402,0.91550,2.63560,1.00000	10381	0.956973	0.0451718	0	131	NA	NA	NA	NA	NA	NA	NA	NA	NA	7	2	12	10.94	6	18	NA
chr11_49072545_49084476	0.63	TRIM64,TRIM64B,TRIM64C		4	seq1:chr11:49072545-49084474,seq2:chr11:89709778-89697976,seq3:chr2:96188599-96176886,seq4:chr11:89601067-89612890	((seq2:0.00246152,seq4:0.00150793):0.03204067,seq3:0.04070264,seq1:0.03098693);	0.10075	99.887	0.065	0.30934,0.19370,0.18124,0.31572	0.91167,3.33138,0.50590,1.39153,3.13412,1.00000	11039	0.94758	0.0552573	2	309	0.00647249	0.25	0	0.016129	1.5	325.95	0.00460193	0	0.0130719	20	12	29	24.9	17	36	NA
chr11_49839268_49857153	0.07	LOC440041		4	seq1:chr11:49840175-49857151,seq2:chr11:55046046-55062044,seq3:chr11:48989570-48970966,seq4:chr11:49912711-49895710	((seq1:0.03339504,seq4:0.03113106):0.00511776,seq3:0.03304736,seq2:0.03696301);	0.11079	1.554	0.207	0.29666,0.19887,0.19839,0.30608	0.84359,2.74029,0.66702,1.07785,2.09452,1.00000	15607	0.948314	0.0540632	67	136	0.492647	0.32194	0.390411	0.574468	45.43	128.73	0.352909	0.271186	0.439655	40	28	54	107.82	84	133	NA
chr11_49839784_49851404	0.09	none		6	seq1:chr11:49839847-49851403,seq2:chr11:55045829-55056395,seq3:chr11:48902085-48913679,seq4:chr11:55639789-55628437,seq5:chr11:48989898-48978430,seq6:chr11:49913040-49901429	(((seq1:0.03358128,seq6:0.03574155):0.00392872,(seq4:0.02355908,seq2:0.04729493):0.00330696):0.00406193,seq5:0.03587092,seq3:0.03482119);	0.17768	1.043	0.2	0.28685,0.21040,0.21758,0.28517	1.01126,3.15690,0.74924,1.01807,2.24606,1.00000	10122	0.94505	0.057612	147	218	0.674312	0.175102	0.615741	0.746606	121.26	233.41	0.519515	0.451362	0.572052	65	47	80	187.55	155	215	1.9629e-06
chr11_60001_114766	1	OR4F16,OR4F29,OR4F3		6	seq1:chr11:60001-114755,seq3:chr1:593200-648874,seq4:chrUn_gl000227:3363-59563,seq5:chr6:170981425-170921803,seq6:chr19:129632-184689,seq7:chr1:397257-340788	(((seq5:0.02130819,seq4:0.02882273):0.00232249,(seq6:0.00996053,seq1:0.00860809):0.01171132):0.03622523,seq7:0.01308219,seq3:0.01580953);	0.015	0.766	0.899	0.34690,0.18491,0.18401,0.28418	1.52973,4.89417,0.59936,1.63563,5.89054,1.00000	54326	0.994583	0.00561829	67	291	0.230241	-9.28672	0.182156	0.276817	689.21	1590	0.433465	0.412855	0.457379	3	0	6	1018.98	947	1078	NA
chr11_67487851_67498962	0.03	OR7E91P		12	seq10:chr7:97574502-97585263,seq11:chr2:71258868-71246975,seq12:chr3:75403852-75415637,seq15:chr4:4156416-4167094,seq16:chr11:71307263-71296512,seq17:chr3:129738591-129749382,seq18:chr11:71333877-71322075,seq20:chr2:159734019-159722133,seq21:chr3:125468734-125457993,seq4:chr4:9488171-9477400,seq7:chr9:92997223-92985365,seq9:chrUn_gl000222:156767-144937	(((((seq4:0.03656192,(seq16:0.02707070,seq15:0.02965515):0.00224836):0.00203137,(seq21:0.02999966,seq17:0.02365466):0.00261200):0.00384958,((seq20:0.03442080,(seq11:0.02759316,seq7:0.02391252):0.00641908):0.00597087,seq12:0.04162873):0.01007409):0.00957329,seq9:0.03453482):0.01656308,seq18:0.02675206,seq10:0.02367086);	0.39206	0.838	0.064	0.27259,0.23064,0.23001,0.26675	1.16824,2.60165,0.51007,1.26575,2.49862,1.00000	10416	0.932547	0.0655899	546	841	0.649227	0.185952	0.618182	0.677381	444.47	877.55	0.50649	0.475083	0.545249	308	270	338	581.9	547	642	3.76101e-06
chr11_67537002_67605332	0.64	ALG1,FAM86A,FAM86C2P,FLJ10661,LOC650368		4	seq1:chr11:67552715-67605141,seq2:chr11:3422960-3484889,seq3:chr16:5127879-5179923,seq5:chr8:8098950-8048003	((seq3:0.03910179,seq5:0.04492829):0.00963039,seq2:0.02519845,seq1:0.02744882);	0.11825	0.626	0.192	0.23442,0.24086,0.26561,0.25910	0.98790,3.69887,0.69165,1.22952,3.69875,1.00000	40189	0.946337	0.0560405	215	534	0.402622	0.297209	0.361111	0.437269	151.1	504.71	0.29938	0.257862	0.339827	129	104	149	330.23	292	375	1.21279e-06
chr11_67554688_67577131	1	ALG1,ALG1L,ALG1L2,FAM86A,FAM86B2,FAM86C1,FAM86C2P,FAM86FP,FAM86HP,LOC100125556,LOC100506990,LOC650368		8	seq1:chr11:67557075-67577108,seq2:chr11:3427303-3448047,seq3:chr16:5132135-5152074,seq4:chr3:129814474-129834634,seq6:chr12:8381619-8399873,seq7:chr3:125651023-125631133,seq8:chr11:71514468-71494275,seq9:chr8:12279767-12298130	((((((seq2:0.03392722,seq1:0.03671063):0.00362010,seq7:0.03576333):0.00855037,seq8:0.04366924):0.01317928,seq3:0.04061631):0.01300017,seq4:0.03623154):0.01025736,seq9:0.03686651,seq6:0.02976220);	0.20701	0.878	0.395	0.22694,0.24573,0.29054,0.23679	0.98589,3.29990,0.62340,0.94928,3.64281,1.00000	17688	0.948833	0.0469531	428	767	0.558018	-0.562523	0.527624	0.596583	668.76	1252.88	0.533778	0.504769	0.563981	180	160	209	757.15	695	825	NA
chr11_67580333_67605332	0.24	none		6	seq1:chr11:67580559-67605102,seq2:chr11:3451515-3484850,seq3:chr16:5153826-5179884,seq5:chr4:9150331-9116821,seq6:chr12:8400227-8424965,seq9:chr8:8081433-8048042	((((seq5:0.02960814,seq9:0.02833828):0.00429183,seq6:0.03298413):0.00948770,seq3:0.04552225):0.00636864,seq2:0.02530869,seq1:0.02688786);	0.16882	0.53	0.191	0.24273,0.23278,0.24596,0.27853	1.01814,3.71301,0.74721,1.35236,3.61905,1.00000	23118	0.947429	0.0533706	382	677	0.564254	0.157932	0.526946	0.610195	321.67	722.61	0.44515	0.419944	0.483085	140	114	169	431.03	391	470	2.12843e-06
chr11_67603946_67661405	0.01	none		5	seq1:chr11:67605075-67659698,seq3:chr11:71468069-71414186,seq4:chr12:8427283-8480335,seq5:chr3:129852151-129905802,seq6:chr11:3487149-3540189	(((seq1:0.02199896,seq6:0.02207559):0.00226725,seq3:0.01978143):0.00303136,seq5:0.01857378,seq4:0.02345213);	0.09025	0.374	0.188	0.25330,0.20990,0.24510,0.29169	1.12625,3.35833,0.58457,1.20157,3.24736,1.00000	51330	0.966281	0.0403843	300	522	0.574713	0.250167	0.534483	0.623984	224.95	506.06	0.444513	0.403292	0.486081	116	93	140	351.87	319	390	2.28116e-06
chr11_67632199_67704942	0.02	LOC389634,MIR548I2		5	seq1:chr11:67632199-67704929,seq2:chr11:71440870-71370198,seq3:chr4:9625692-9553700,seq4:chr12:8453689-8523494,seq6:chr11:3514207-3582788	(((seq4:0.02977433,seq3:0.05853572):0.00203777,seq6:0.02301035):0.00282830,seq2:0.01900224,seq1:0.01872456);	0.12407	0.66	0.194	0.28324,0.22062,0.21494,0.28120	1.05898,3.25383,0.70111,1.33001,3.35349,1.00000	65364	0.9546	0.0472607	501	791	0.633375	0.246786	0.594352	0.671133	377.36	756.8	0.498626	0.467463	0.533793	222	191	269	628	569	673	1.93529e-06
chr11_67639266_67665708	0.03	none		4	seq4:chr11:71468069-71385642,seq6:chr12:8427283-8508038,seq7:chr3:129852151-129931604,seq8:chr11:3487149-3566673	((seq4:0.01966920,seq8:0.02334799):0.00313433,seq7:0.01770836,seq6:0.02433878);	0.07085	0.722	0.197	0.27175,0.21388,0.23285,0.28153	1.04983,3.02572,0.60687,1.19377,3.07883,1.00000	74135	0.966491	0.0344387	163	362	0.450276	0.269877	0.403955	0.492347	119.01	367.07	0.324216	0.285347	0.377953	104	86	123	253.44	229	287	2.01867e-06
chr11_67674651_67704931	0.89	LOC389634,MIR548I2		10	seq1:chr11:67674651-67701731,seq11:chr4:9583983-9556917,seq12:chr16:5337633-5312343,seq2:chr8:7029834-7056980,seq3:chr3:75572722-75599966,seq4:chr8:12467545-12494631,seq5:chr12:8494567-8520305,seq6:chr7:97516970-97536308,seq8:chr8:6999575-6972549,seq9:chr4:4061381-4087087	((((seq11:0.04054088,(seq12:0.04266056,((seq8:0.02786960,seq1:0.01782920):0.00270119,seq5:0.02758699):0.01012192):0.00347141):0.00108604,seq3:0.03170585):0.00257513,(seq4:0.02406894,seq2:0.02890009):0.00889894):0.01029693,seq9:0.01926793,seq6:0.01366909);	0.25084	0.821	0.199	0.32689,0.22949,0.18547,0.25814	0.89013,2.59545,0.62741,1.34159,2.73525,1.00000	18243	0.949494	0.0466705	523	831	0.629362	-0.00302103	0.591769	0.663866	524.58	1052.04	0.498631	0.472691	0.52891	263	235	289	689.49	647	734	4.41219e-06
chr11_67704798_67751482	0.99	none		8	seq10:chr3:125498824-125468838,seq2:chr11:3589359-3618968,seq3:chr8:6962729-6934395,seq5:chr3:75615942-75645900,seq6:chrUn_gl000222:186861-156871,seq7:chr11:71363644-71333985,seq8:chr4:4096183-4126115,seq9:chr4:9547145-9517437	(((seq7:0.03986012,(seq10:0.04328212,seq3:0.06041447):0.00638079):0.00262040,((seq9:0.04193961,seq8:0.03428823):0.00709066,seq2:0.03819332):0.00376430):0.04580516,seq6:0.00058233,seq5:0.00086161);	0.21345	0.803	0.343	0.26973,0.24401,0.24130,0.24496	1.08920,2.84523,0.67367,1.17512,3.22890,1.00000	27435	0.946906	0.0472649	692	1433	0.482903	-0.199176	0.453966	0.509144	829.83	2067.18	0.401431	0.37818	0.42445	272	242	311	1111.85	1051	1182	3.38644e-06
chr11_67718990_67742658	0.04	none		6	seq1:chr11:67718990-67738585,seq11:chr3:125489950-125470055,seq13:chr3:75625150-75644673,seq16:chr12:8545877-8564256,seq6:chr8:12519653-12538776,seq9:chr4:4105047-4124901	((((seq9:0.03276430,seq1:0.02463357):0.00489526,seq13:0.04000016):0.00850777,seq6:0.03631661):0.00569088,seq16:0.02745757,seq11:0.03068230);	0.16911	0.885	0.198	0.26791,0.23852,0.24127,0.25230	1.10945,2.60519,0.62025,1.24823,2.92658,1.00000	17945	0.946076	0.0532329	236	465	0.507527	0.132542	0.462754	0.552916	204.72	509.33	0.40194	0.371663	0.436803	124	100	155	319.46	282	365	2.13424e-06
chr11_67719249_67750637	0.01	none		6	seq13:chr12:8546138-8569616,seq2:chr3:129717909-129742638,seq3:chr11:3598435-3623114,seq4:chr8:11868626-11893368,seq7:chr4:4105298-4130569,seq8:chr4:9537965-9513302	((seq2:0.03251278,((seq8:0.03444817,seq7:0.03167557):0.00502112,seq3:0.02766012):0.00315968):0.00857365,seq13:0.03333665,seq4:0.03679574);	0.17159	0.611	0.195	0.27208,0.23670,0.24059,0.25063	1.11022,2.88263,0.68066,1.35597,3.32963,1.00000	23035	0.946881	0.0507553	375	605	0.619835	0.211067	0.590136	0.655766	295.85	634.34	0.46639	0.429936	0.50346	155	132	181	455.2	419	499	2.24429e-06
chr11_67734504_67747101	0.01	OR7E91P		13	seq12:chr3:125428439-125412455,seq17:chr3:75400451-75415551,seq19:chr3:129734167-129749296,seq2:chr4:9492593-9477486,seq24:chr3:125473155-125458082,seq25:chr3:75641571-75657748,seq26:chr11:71311685-71296598,seq3:chr3:125450564-125435454,seq4:chr8:11884871-11900011,seq5:chr2:71262297-71247061,seq6:chrUn_gl000222:161206-145023,seq8:chr4:4121783-4136619,seq9:chr7:97570076-97585177	(((((((seq24:0.02825715,seq3:0.02086191):0.00595383,seq19:0.02625614):0.00243309,(seq26:0.02841642,seq2:0.03523117):0.00281426):0.00144360,seq4:0.03893846):0.00127276,(seq17:0.04521663,(seq12:0.03226036,seq5:0.02773519):0.01345761):0.01461406):0.00756981,(seq9:0.02503168,seq8:0.03470934):0.01181938):0.03617539,seq25:0.00182832,seq6:0.00125230);	0.40755	0.825	0.081	0.26647,0.23322,0.22444,0.27587	1.10829,2.64151,0.49918,1.23117,2.38820,1.00000	13141	0.932491	0.0660504	734	1339	0.54817	0.1503	0.524806	0.58143	623.68	1471.47	0.423848	0.396019	0.450177	418	380	460	814.16	768	875	4.07231e-06
chr11_67742745_67763475	0.26	UNC93B1		5	seq1:chr11:67742745-67763457,seq2:chr3:75648844-75673105,seq3:chrUn_gl000222:153927-129680,seq5:chr4:4129370-4149624,seq6:chr4:9514500-9495276	(((seq5:0.02433686,seq6:0.02895113):0.00698705,seq1:0.02583894):0.04622385,seq3:0.00075032,seq2:0.00164882);	0.10754	1.152	0.202	0.23968,0.26427,0.24864,0.24741	1.05340,2.73184,0.61298,0.97745,2.40663,1.00000	18841	0.952704	0.0498239	56	772	0.0725389	0.0969643	0.0567867	0.0923754	50.57	935.46	0.054059	0.0390707	0.0679825	63	47	75	126.43	104	149	NA
chr11_71296453_71310423	0.07	OR7E91P		13	seq1:chr11:71296454-71307202,seq10:chr2:159722075-159733958,seq11:chr3:75415695-75403913,seq13:chr7:6915521-6904550,seq14:chrUn_gl000222:144879-156706,seq15:chr3:125412311-125424944,seq2:chr8:11900155-11889392,seq20:chr3:125457935-125468673,seq21:chr4:9453016-9463706,seq23:chr3:129749440-129738652,seq4:chr11:71322017-71333816,seq6:chr3:125435302-125446095,seq7:chr2:71246917-71258807	(((((((seq21:0.03516416,seq2:0.03761760):0.00512375,(seq13:0.03248994,seq1:0.02970821):0.00238015):0.00133001,(seq23:0.02560992,(seq20:0.02710655,seq6:0.01999096):0.00642010):0.00332902):0.00485851,(seq14:0.03856702,seq4:0.04664491):0.01055170):0.00934746,seq11:0.04602348):0.00550833,seq10:0.03820991):0.00651428,seq15:0.03598592,seq7:0.03236698);	0.43092	0.828	0.14	0.26709,0.23036,0.23034,0.27221	0.79897,2.00047,0.44048,1.01871,2.10651,1.00000	10426	0.9344	0.0645581	661	866	0.763279	0.0684418	0.735912	0.79274	615.76	984.43	0.625499	0.595767	0.653185	378	337	431	791.37	736	852	4.1731e-06
chr11_71296454_71311685	0.01	LOC650293		9	seq12:chrUn_gl000222:144879-159025,seq15:chr8:12550566-12537846,seq18:chr3:125457935-125470974,seq2:chr8:11900155-11887055,seq20:chr4:8943477-8956397,seq21:chr3:129749440-129736338,seq4:chr11:71322017-71336138,seq6:chr3:125435302-125448390,seq8:chr4:9477343-9490429	((((seq20:0.02775813,seq8:0.03211134):0.00632139,(seq21:0.02744962,(seq18:0.03121163,seq6:0.02120442):0.00667493):0.00265551):0.00218394,(seq15:0.03405450,seq2:0.03653123):0.00605292):0.01169150,seq12:0.03968925,seq4:0.04457667);	0.27782	0.934	0.159	0.27972,0.22334,0.23266,0.26429	0.95912,2.33165,0.51928,1.23392,2.35182,1.00000	12351	0.940032	0.0645978	393	615	0.639024	0.159288	0.602941	0.678973	330.4	664.98	0.496857	0.464392	0.535232	219	195	254	485.66	442	542	2.78024e-06
chr11_71322629_71333922	0	OR7E91P		11	seq11:chr7:97585318-97574634,seq12:chr2:71246920-71258736,seq14:chr11:67498954-67488261,seq19:chr4:9453019-9463635,seq20:chr3:75657889-75646136,seq21:chr3:125412314-125424873,seq23:chrUn_gl000222:144882-156635,seq25:chr8:11900152-11889463,seq26:chr3:125435305-125446024,seq28:chr4:8974127-8985820,seq6:chr2:159722078-159733887	((((((seq25:0.03766179,seq19:0.03544630):0.00525601,seq14:0.03065665):0.00204891,seq26:0.02929328):0.00508319,((seq21:0.03652518,seq12:0.03210133):0.00796894,seq6:0.03761824):0.01212830):0.00907026,(seq28:0.04298810,seq11:0.02868526):0.01626625):0.03739967,seq23:0.00142688,seq20:0.00228486);	0.35042	0.839	0.145	0.26814,0.22947,0.23013,0.27226	0.85695,2.11895,0.46118,1.01474,2.10676,1.00000	10448	0.931597	0.0673468	500	971	0.514933	0.14064	0.483871	0.547325	429.68	1095.6	0.392187	0.362235	0.42062	257	232	293	588.97	552	631	3.32364e-06
chr11_71324738_71336907	0.41	none		6	seq13:chr11:67498958-67488783,seq18:chr3:75657893-75646655,seq21:chrUn_gl000222:144878-156116,seq22:chr8:11900156-11889985,seq27:chr4:8974123-8985294,seq9:chr7:97585322-97575155	(((seq22:0.04497589,seq13:0.03200092):0.00402422,(seq27:0.05649182,seq9:0.02687440):0.00912075):0.04285376,seq21:0.00149961,seq18:0.00236528);	0.176	1.13	0.201	0.27863,0.22047,0.22793,0.27296	0.82995,2.07736,0.44870,0.95069,2.18360,1.00000	10079	0.93965	0.0684328	128	488	0.262295	0.225625	0.224401	0.303371	99.12	567.71	0.174596	0.147059	0.205769	68	55	98	175.93	152	206	1.63354e-06
chr11_71331131_71354828	0.17	none		5	seq10:chr11:67740807-67723489,seq2:chr3:129739497-129722177,seq4:chr8:6933382-6949298,seq5:chr3:75646899-75629677,seq7:chrUn_gl000222:155872-173098	(((seq2:0.03244676,seq10:0.02894187):0.00694435,seq4:0.05719698):0.03347091,seq7:0.00058093,seq5:0.00065232);	0.12508	1.413	0.219	0.25271,0.24400,0.23407,0.26922	0.86293,2.69788,0.47074,1.06200,2.17306,1.00000	15599	0.948625	0.0531533	69	516	0.133721	0.203768	0.109195	0.167665	54.94	630.57	0.0871275	0.0693548	0.10675	62	47	77	137.42	118	159	1.7101e-06
chr11_71440897_71475118	0.45	none		7	seq1:chr11:71440897-71468080,seq2:chr3:75532603-75514650,seq3:chr4:4015219-3997455,seq5:chr4:9632827-9650729,seq6:chr7:7009607-6983475,seq7:chr11:67632172-67605064,seq8:chr3:129879278-129852140	(((((seq7:0.01943557,seq1:0.02089691):0.00252382,seq8:0.02199345):0.01402873,seq6:0.03113681):0.01562733,seq2:0.03729987):0.01385294,seq5:0.02488214,seq3:0.02118834);	0.17879	0.719	0.198	0.26826,0.26688,0.20279,0.26207	0.91451,3.43926,0.57082,1.05794,3.00716,1.00000	17302	0.946469	0.0559875	285	783	0.363985	0.0906316	0.330037	0.404101	259.17	898.69	0.288386	0.256713	0.318743	135	111	160	341.18	304	375	2.428e-06
chr11_71501649_71515823	0.42	ALG1,ALG1L,FAM86A,FAM86C2P,FAM86FP,LOC100125556		6	seq2:chr16:5144694-5132193,seq3:chr4:9158070-9170705,seq4:chr3:125638527-125650965,seq5:chr7:6980368-6967778,seq6:chr12:8392479-8381677,seq8:chr11:67569722-67557133	((((seq5:0.02393589,seq8:0.02445793):0.00878585,seq4:0.02631888):0.01432685,seq2:0.03009535):0.01473343,seq6:0.02708513,seq3:0.03361626);	0.16382	0.547	0.194	0.23540,0.28809,0.25349,0.22302	1.08270,4.37997,0.61244,0.90906,3.52836,1.00000	10470	0.946387	0.0494104	138	381	0.362205	0.0139855	0.309896	0.41129	136.07	451.85	0.30114	0.264317	0.344671	70	54	86	173.99	148	214	NA
chr11_71600009_71612487	0.32	LOC100133315		5	seq1:chr11:71600009-71611447,seq10:chr3:125461491-125472923,seq12:chr8:11896605-11885103,seq3:chr8:12547024-12535897,seq8:chr11:67495403-67483941	(((seq3:0.03541833,seq12:0.03677296):0.00614019,seq10:0.03985072):0.00501450,seq8:0.03276399,seq1:0.03857735);	0.15579	1.023	0.199	0.27678,0.22100,0.22751,0.27471	1.01189,2.67970,0.63690,1.41923,2.48638,1.00000	10971	0.94191	0.0499968	96	189	0.507937	0.101875	0.431373	0.581006	86.22	204.32	0.421985	0.346734	0.484211	86	70	108	162.68	138	187	NA
chr11_71600467_71615090	0.96	LOC650293		4	seq12:chr4:8947025-8958531,seq13:chr3:125438857-125450526,seq18:chr8:11896610-11884909,seq6:chr11:71299995-71311647	((seq13:0.03921516,seq18:0.06188833):0.00498949,seq12:0.04409435,seq6:0.04064119);	0.11688	99.883	0.388	0.27410,0.22332,0.22800,0.27458	1.14572,2.54595,0.58774,1.36163,2.44427,1.00000	11421	0.945174	0.0546508	39	80	0.4875	-0.254615	0.381579	0.60274	48.93	115.62	0.423197	0.33913	0.5	40	29	55	128.83	108	155	NA
chr11_89506135_89518279	0.11	TRIM64,TRIM64B		4	seq1:chr11:89506135-89518269,seq2:chr11:89612888-89601068,seq3:chr11:89697978-89709777,seq4:chr2:96176888-96188598	((seq1:0.03368361,seq4:0.05773591):0.03281167,seq3:0.00307146,seq2:0.00163054);	0.10001	99.861	0.224	0.31397,0.18292,0.19441,0.30870	1.19337,3.76395,0.59312,1.54547,3.58310,1.00000	11244	0.949232	0.0534668	8	274	0.0291971	0.645	0.0140351	0.0465116	2.84	328.16	0.00865431	0	0.0160772	17	10	24	38.82	28	49	NA
chr11_89575040_89585473	1	LOC399939,TRIM48,TRIM49L1,TRIM53P		4	seq1:chr11:89575040-89585471,seq2:chr11:55029473-55039941,seq3:chr11:89657026-89667577,seq4:chr11:89653781-89643230	((seq3:0.00029015,seq4:0.00009496):0.01125626,seq2:0.02187493,seq1:0.04364331);	0.07715	99.859	0	0.32233,0.17234,0.19688,0.30844	1.53867,4.03594,0.80079,1.45079,4.78213,1.00000	10369	0.961134	0.040527	0	116	NA	NA	NA	NA	NA	NA	NA	NA	NA	5	1	10	9.18	5	18	NA
chr11_89601067_89612892	0	TRIM64B,TRIM64C		4	seq1:chr11:89601067-89612888,seq2:chr11:49072545-49084472,seq3:chr11:89787730-89800176,seq4:chr2:96188599-96176888	((seq1:0.03648331,seq4:0.05573376):0.01076889,seq3:0.02364235,seq2:0.03094615);	0.12623	0.795	0.199	0.30983,0.19259,0.18097,0.31661	0.90286,3.32762,0.45994,1.41709,3.38322,1.00000	11035	0.943211	0.0596542	80	180	0.444444	0.44775	0.386364	0.526829	44.18	151.24	0.292118	0.215827	0.365672	23	13	31	100.02	80	122	1.13496e-06
chr11_89697978_89709787	0	TRIM64,TRIM64C		5	seq1:chr11:89697978-89709785,seq2:chr11:89506135-89518277,seq3:chr11:49084472-49072538,seq4:chr2:96176888-96188606,seq5:chr11:89800176-89787723	((seq3:0.03119692,(seq4:0.05571320,seq1:0.03762717):0.01171228):0.02113543,seq5:0.00237408,seq2:0.00147353);	0.12954	0.755	0.197	0.31692,0.18097,0.19258,0.30953	1.11292,3.68421,0.53202,1.50858,3.64821,1.00000	11025	0.949596	0.0528973	86	341	0.252199	0.429884	0.204748	0.293605	49.03	366.9	0.133633	0.100257	0.169591	26	16	39	106.69	91	128	1.71884e-06
chr11_89725375_89736689	1	LOC399939,TRIM48,TRIM49L1,TRIM53P		4	seq1:chr11:89725375-89735799,seq2:chr11:55039942-55029474,seq3:chr11:89667578-89657027,seq4:chr11:89643229-89653780	((seq3:0.00029015,seq4:0.00009494):0.01126517,seq2:0.02155633,seq1:0.04353483);	0.07673	99.807	0	0.30852,0.19684,0.17229,0.32236	0.66436,3.03037,0.48722,0.93098,2.59141,1.00000	10369	0.961327	0.040322	0	116	NA	NA	NA	NA	NA	NA	NA	NA	NA	5	2	9	9.34	4	15	NA
chr11_89787730_89800177	0.28	TRIM64,TRIM64B		4	seq1:chr11:89787730-89800175,seq2:chr11:89709778-89697979,seq3:chr2:96188599-96176889,seq4:chr11:89601067-89612887	((seq2:0.00257733,seq4:0.00155796):0.02846423,seq3:0.05060300,seq1:0.02899845);	0.09887	99.894	0.119	0.30885,0.19432,0.18286,0.31396	0.80934,3.00528,0.50752,1.30834,3.23096,1.00000	11257	0.949409	0.0532652	7	272	0.0257353	0.705714	0.00740741	0.0436508	2.06	290.93	0.00708074	0	0.0196078	14	6	26	26.87	18	40	NA
chr11_89837159_89851003	1	none		4	seq3:chr22:17363629-17374287,seq4:chr9:42773498-42762852,seq6:chr2:92200971-92211677,seq8:chr2:92027815-92017138	((seq6:0.00011876,seq8:0.00012026):0.01589219,seq4:0.01296571,seq3:0.01311742);	0.03346	3.531	0.207	0.31206,0.18837,0.17278,0.32679	0.79176,3.37623,0.64228,1.45774,3.39043,1.00000	10551	0.981692	0.0285359	0	127	NA	NA	NA	NA	NA	NA	NA	NA	NA	3	0	8	5.47	1	10	NA
chr12_34283060_34312011	0.01	TUBB8,TUBBP5		4	seq4:chr18:25359-56236,seq5:chr3:197863080-197840817,seq6:chr9:141090373-141062836,seq7:chr10:70965-101835	((seq4:0.00819542,seq7:0.00726935):0.01449126,seq6:0.01235633,seq5:0.07533384);	0.11763	0.15	0	0.30948,0.22020,0.21045,0.25987	0.86678,3.25170,0.69310,1.40918,3.48087,1.00000	20937	0.950088	0.0526247	103	367	0.280654	0.668447	0.227273	0.331522	34.15	262.64	0.130026	0.097166	0.167401	44	35	59	117.84	97	149	1.29618e-06
chr12_34285673_34333207	0.62	FAM41AY1,FAM41AY2,TUBB8,TUBBP5		5	seq1:chr12:34293494-34333205,seq2:chrY:19603411-19643837,seq3:chr18:25939-59036,seq5:chr9:141089793-141060045,seq6:chr10:71545-104622	(((seq3:0.01371896,seq6:0.01131045):0.01162900,seq5:0.01829492):0.05012694,seq2:0.08505413,seq1:0.04977661);	0.19035	1.495	0.207	0.29803,0.22487,0.20874,0.26837	0.83675,3.40141,0.62705,1.21648,3.12707,1.00000	25042	0.926	0.0796891	206	1163	0.177128	0.268835	0.157581	0.201027	150.62	1344.52	0.112025	0.0958303	0.128788	183	161	214	401.69	354	446	1.10868e-06
chr12_34317039_34332975	0.59	FAM41AY1,FAM41AY2,TUBB8,TUBBP5		8	seq1:chr12:34317039-34332973,seq10:chr10:92335-104393,seq3:chr18:46728-58803,seq4:chr9:141072383-141060277,seq5:chr16:90163260-90151282,seq6:chrY:19628044-19643605,seq7:chr4:190902999-190922317,seq8:chr12:38598228-38583261	(((((seq4:0.01609263,seq10:0.02066595):0.00747776,(seq5:0.01899470,seq3:0.01522672):0.00757423):0.01560149,seq7:0.04619425):0.02284440,seq6:0.09454166):0.00708745,seq8:0.04729271,seq1:0.04649096);	0.3027	1.049	0.173	0.25669,0.23203,0.22194,0.28934	1.06595,4.20047,0.65835,1.16543,3.27522,1.00000	10759	0.924518	0.0686126	353	726	0.486226	0.050255	0.445765	0.521277	335.26	824.86	0.406445	0.377724	0.438242	192	161	228	407.72	375	441	2.28053e-06
chr12_34337075_34349697	0.81	none		4	seq1:chr12:34337075-34349695,seq2:chr9:66473813-66460635,seq3:chrUn_gl000222:59154-72324,seq4:chrY:19646752-19660568	((seq1:0.05148157,seq4:0.08737998):0.03284503,seq3:0.03306846,seq2:0.04037234);	0.18979	95.338	0.226	0.30860,0.19121,0.18898,0.31121	1.11121,3.07358,0.59019,1.46483,3.24009,1.00000	11856	0.910509	0.097218	41	298	0.137584	-0.371707	0.0930233	0.177711	56.24	370.87	0.151643	0.112601	0.188482	102	79	124	165.89	137	188	NA
chr12_34340544_34359268	0.38	LOC401074		4	seq1:chr12:34340544-34356804,seq2:chrUn_gl000222:62648-79154,seq3:chrY:19650167-19667315,seq4:chr12:38574966-38559338	((seq3:0.07017511,seq4:0.04247196):0.01490139,seq2:0.06444022,seq1:0.04886613);	0.19613	99.811	0.186	0.32897,0.18428,0.19471,0.29204	0.93908,2.56768,0.52329,1.17137,2.94042,1.00000	14451	0.909026	0.0986958	74	237	0.312236	-0.0944595	0.254464	0.367089	80.99	281.05	0.288169	0.24031	0.33564	121	100	144	189	163	216	NA
chr12_37856695_37870757	0.88	none		4	seq1:chr12:37856695-37870737,seq2:chr15:47385134-47371152,seq4:chr20:29435664-29450482,seq5:chr7:57752188-57766199	((seq1:0.02880885,seq5:0.02267299):0.00415475,seq4:0.03264925,seq2:0.05041726);	0.09712	78.444	0.3	0.33126,0.17374,0.17154,0.32347	1.10096,3.20986,0.57736,1.35518,3.25083,1.00000	13758	0.953724	0.0483551	24	68	0.352941	-0.44875	0.216216	0.467742	34.77	99.61	0.349061	0.25	0.44186	34	25	47	71.35	57	88	NA
chr12_37955457_37970938	1	ZNF850		5	seq1:chr12:37955457-37970936,seq2:chr9:44775842-44791275,seq3:chr9:46216243-46200673,seq4:chr19:37274828-37251782,seq5:chr17:21845188-21859773	(((seq4:0.12289765,seq5:0.04319688):0.00938768,seq1:0.04705987):0.02157461,seq3:0.02095710,seq2:0.02662498);	0.16645	99.873	0.429	0.25397,0.22410,0.23148,0.29045	0.99968,3.83458,0.73080,1.22871,3.67077,1.00000	13807	0.937003	0.0666653	105	322	0.326087	-0.763238	0.274566	0.376437	185.14	556.67	0.332585	0.293913	0.369565	84	63	103	297.83	266	330	NA
chr12_37972466_37989886	0.57	none		5	seq1:chr12:37972466-37989829,seq2:chr9:44792900-44810250,seq3:chr9:45812791-45795387,seq4:chr9:46199094-46181702,seq5:chr20:25814332-25796969	(((seq1:0.04232939,seq5:0.03191968):0.01203855,seq2:0.01890812):0.01352270,seq4:0.00229012,seq3:0.00209524);	0.09844	1.113	0.2	0.28380,0.20575,0.20543,0.30501	1.05996,3.54295,0.57944,1.11560,3.32967,1.00000	17133	0.959809	0.0440501	38	357	0.106443	-0.0694737	0.0806916	0.138329	40.64	432.66	0.0939306	0.0668058	0.120098	56	40	76	87.92	71	107	NA
chr12_8345182_8379161	0.23	DEFB109P1B,FAM66B,FAM66C,FAM66D,FAM66E,FAM90A1,FAM90A2P		4	seq1:chr12:8345182-8379152,seq2:chr8:12001309-12035002,seq3:chr8:7184571-7150798,seq4:chr8:7840846-7874611	((seq3:0.00310812,seq4:0.00249960):0.02649099,seq2:0.02049204,seq1:0.02550389);	0.06152	9.976	0.212	0.28024,0.21175,0.21361,0.29440	1.25043,3.21285,0.65728,1.92363,3.11457,1.00000	33397	0.967113	0.0339665	9	661	0.0136157	0.444444	0.00294118	0.0220913	5	816.01	0.00612738	0.00134409	0.0116429	32	20	43	54.15	39	66	NA
chr12_8379170_8392489	0.04	ALG1L,FAM86B1,FAM86FP,LOC100125556		5	seq1:chr12:8381619-8392437,seq2:chr8:12037449-12048491,seq3:chr7:6967720-6980326,seq4:chr4:9708142-9695585,seq6:chr3:125651023-125638569	(((seq3:0.02583359,seq6:0.02149198):0.01203663,seq4:0.03531721):0.01451669,seq2:0.02221709,seq1:0.01955729);	0.14927	0.325	0.011	0.22390,0.25372,0.28787,0.23451	1.17207,3.92866,0.71793,1.07159,4.49292,1.00000	10495	0.94343	0.0579308	100	331	0.302115	0.3072	0.256098	0.353293	69.28	304.61	0.227438	0.187713	0.274691	67	52	85	103.03	88	121	NA
chr12_8400001_8414346	0.24	none		7	seq1:chr12:8400237-8414344,seq2:chr8:12056229-12071031,seq3:chr11:67580569-67594528,seq4:chr16:5153836-5167964,seq5:chr11:71490810-71475866,seq6:chr4:9686344-9672119,seq7:chr8:8081423-8067170	((seq1:0.02988858,(seq6:0.03577513,((seq5:0.03307097,seq3:0.02944609):0.00579934,seq4:0.03105436):0.01584789):0.00317062):0.01183123,seq7:0.02397239,seq2:0.02479239);	0.19694	0.582	0.195	0.24186,0.23518,0.24243,0.28052	1.04122,3.63572,0.76145,1.21484,3.63576,1.00000	13556	0.944716	0.0578328	291	587	0.495741	0.101306	0.456979	0.541667	261.52	652.2	0.400981	0.363229	0.433225	119	97	135	328.46	291	385	2.34594e-06
chr12_8400001_8425208	0.01	none		6	seq1:chr12:8400237-8425207,seq2:chr8:12056229-12090581,seq3:chr11:67580569-67605331,seq4:chr16:5153836-5177964,seq5:chr4:9686344-9652590,seq6:chr8:8081423-8047618	((seq1:0.02990852,(seq5:0.03594071,(seq4:0.03994847,seq3:0.03231924):0.01199689):0.00228222):0.01613866,seq6:0.01679436,seq2:0.01808137);	0.16428	0.632	0.192	0.24373,0.23253,0.24500,0.27875	0.98875,3.50808,0.69037,1.25366,3.37439,1.00000	23046	0.946999	0.0553742	338	782	0.432225	0.188491	0.394866	0.465473	274.29	843.53	0.325169	0.290162	0.363095	138	116	166	392.57	359	435	2.04707e-06
chr12_8490621_8507777	0.11	none		8	seq1:chr12:8490621-8504696,seq2:chr11:67670707-67684703,seq3:chr16:5341562-5327830,seq4:chr4:4057432-4072052,seq5:chr3:75568769-75582881,seq6:chr8:7003500-6989556,seq8:chr7:97513018-97527247,seq9:chr4:9587935-9573917	((((seq6:0.02521050,(seq2:0.01451935,seq1:0.01677303):0.00322276):0.01446540,seq3:0.04097424):0.00443522,(seq9:0.03430121,seq5:0.03506309):0.00283493):0.01478004,seq8:0.01245329,seq4:0.02060871);	0.20631	0.952	0.139	0.34096,0.22574,0.18844,0.24486	0.74029,2.31656,0.57678,1.31942,2.54243,1.00000	13326	0.946565	0.0488524	247	560	0.441071	0.18664	0.390741	0.47708	200.9	638.85	0.314471	0.282609	0.344828	136	111	159	298.42	270	335	3.27093e-06
chr12_8508269_8523527	0.03	none		5	seq10:chr4:9588264-9577671,seq2:chr16:5341891-5331317,seq4:chr8:7003829-6993312,seq8:chr11:67670378-67680909,seq9:chr7:97512690-97523308	(((seq2:0.03830066,seq10:0.03783798):0.00485639,seq9:0.02756360):0.00551211,seq8:0.02381959,seq4:0.02718804);	0.13268	0.753	0.196	0.28824,0.23832,0.19263,0.28081	1.06784,3.10298,0.67112,1.66398,3.19084,1.00000	10370	0.950501	0.0433025	88	171	0.51462	0.231705	0.436047	0.582011	67.61	170.99	0.395403	0.326316	0.464286	49	36	64	120.51	102	139	NA
chr12_8510800_8546032	0	LOC389634,MIR548I2		5	seq1:chr12:8511261-8545481,seq2:chr16:5321344-5287501,seq4:chr7:97527267-97560008,seq5:chr4:9565960-9531634,seq6:chr4:4078053-4111622	((seq1:0.02885349,(seq5:0.03186986,seq2:0.03397365):0.00297990):0.00526547,seq6:0.02272464,seq4:0.01650600);	0.14216	0.273	0	0.27679,0.24705,0.22896,0.24720	0.98951,3.10260,0.64427,1.30569,3.37182,1.00000	31139	0.948704	0.054083	385	632	0.609177	0.497636	0.571649	0.648438	193.41	448.45	0.431286	0.388309	0.480094	138	114	169	309.76	275	344	1.67905e-06
chr12_8524664_8546030	0.25	LOC389634		4	seq1:chr12:8524664-8544098,seq4:chr11:67704796-67724172,seq5:chr8:6968188-6948610,seq9:chr4:9552540-9533032	((seq4:0.02659401,seq9:0.04248196):0.00634199,seq5:0.03814705,seq1:0.02764692);	0.11313	0.848	0.199	0.26831,0.25098,0.24972,0.23098	0.86024,3.18529,0.76107,1.22067,3.62492,1.00000	19036	0.948203	0.0458667	101	207	0.487923	0.341683	0.403061	0.552083	66.49	188.38	0.352957	0.294416	0.40796	42	30	63	140.83	117	167	NA
chr12_8530073_8546030	0.99	none		7	seq11:chr4:9547145-9532609,seq2:chr16:5303459-5288463,seq3:chr4:9015712-9001128,seq4:chr11:67710207-67724591,seq7:chr3:75615942-75630790,seq8:chr4:4096183-4110661,seq9:chrUn_gl000222:186861-171985	(((seq4:0.03184852,seq3:0.03812485):0.00456091,((seq11:0.04553526,seq8:0.03798116):0.00768977,seq2:0.05390009):0.00482493):0.03565623,seq9:0.00048657,seq7:0.00089336);	0.16341	0.718	0.375	0.26143,0.26322,0.25170,0.22365	1.00936,3.16262,0.76666,1.04486,3.57700,1.00000	13956	0.953562	0.0474508	217	567	0.382716	-0.370829	0.337979	0.416532	297.47	835.64	0.355979	0.316927	0.386207	95	76	121	404.1	361	450	NA
chr12_8560759_8572311	0.03	LOC650293		10	seq10:chr4:4151986-4167049,seq11:chr3:75400451-75415592,seq13:chr3:125450564-125435405,seq14:chr4:8990405-8974227,seq15:chrUn_gl000222:161206-144982,seq16:chr3:129734167-129749337,seq17:chr4:9492593-9477445,seq4:chr11:71311685-71296557,seq8:chr9:93508267-93522063,seq9:chr4:8958569-8943580	((((((seq10:0.03155393,seq4:0.02952729):0.00253718,(seq17:0.03195108,seq9:0.02786109):0.00610719):0.00186917,(seq16:0.02601051,seq13:0.02476131):0.00475678):0.00740845,seq15:0.04532673):0.00745346,seq14:0.05675762):0.00646768,seq11:0.04761842,seq8:0.04241423);	0.34833	0.933	0.13	0.26481,0.23400,0.22632,0.27487	0.99485,2.41564,0.46111,1.14789,2.17184,1.00000	13236	0.932642	0.0644199	590	847	0.696576	0.15139	0.662179	0.733408	500.68	865.53	0.578466	0.544532	0.606539	332	297	370	684.58	634	737	3.137e-06
chr12_8561563_8586356	0.01	MGC72080		11	seq1:chr12:8565601-8582303,seq10:chr7:97574514-97597433,seq11:chr4:3889245-3905348,seq12:chr11:67488141-67505107,seq2:chr7:6904501-6921307,seq3:chr4:4156428-4178078,seq5:chr2:159734007-159717761,seq6:chr3:125468722-125452027,seq7:chr2:71285084-71263753,seq8:chr3:129738603-129755438,seq9:chr9:92997211-92977196	(((((((seq2:0.02964899,seq12:0.02400914):0.00187504,seq11:0.03584946):0.00187752,((seq8:0.02243208,seq6:0.02729070):0.00451692,seq1:0.03549395):0.00116257):0.00989561,seq10:0.05322613):0.01033559,seq3:0.03560929):0.01617335,seq5:0.03333875):0.00548578,seq9:0.02614172,seq7:0.05598667);	0.3854	0.863	0.104	0.27640,0.22383,0.22802,0.27175	1.11295,2.39242,0.51842,1.15518,2.47726,1.00000	13159	0.928328	0.0700942	664	1049	0.632984	0.129398	0.605876	0.662362	578.08	1062.26	0.544198	0.51532	0.574656	392	353	427	770.74	731	817	3.18396e-06
chr12_8565311_8576324	0.12	LOC650293		11	seq11:chr4:4156428-4166977,seq12:chr3:75403864-75415519,seq14:chr2:159734007-159722251,seq15:chr3:125468722-125458114,seq16:chr4:8985940-8974300,seq18:chrUn_gl000222:156755-145055,seq2:chr7:6904501-6915345,seq21:chr7:97574514-97585145,seq22:chr11:67488141-67498781,seq8:chr14:52226487-52214863,seq9:chr4:8954127-8943652	((((((seq9:0.03428957,(seq22:0.03069404,(seq11:0.03251582,seq2:0.03139585):0.00341166):0.00157931):0.00160476,seq15:0.03501808):0.00332921,(seq14:0.04348477,seq12:0.04802238):0.00865630):0.01214208,seq18:0.03827074):0.01027730,seq8:0.03127334):0.00777318,seq21:0.02826680,seq16:0.04225137);	0.37817	0.85	0.149	0.27080,0.23238,0.23037,0.26645	1.12194,2.41486,0.47826,1.12135,2.30329,1.00000	10087	0.931986	0.0666067	518	729	0.710562	0.0631274	0.680272	0.74569	485.3	823.14	0.589572	0.563172	0.620447	287	259	321	640.52	598	694	3.36324e-06
chr12_8565563_8588178	0	none		9	seq1:chr12:8567782-8585298,seq10:chr9:92994992-92975224,seq11:chr4:3891436-3908324,seq12:chr11:67490336-67508081,seq2:chr7:6906692-6924282,seq3:chr4:4158612-4179820,seq7:chr10:15028874-15045133,seq8:chr2:71282876-71261784,seq9:chr3:129740805-129758404	(((((((seq2:0.02862966,seq12:0.02378962):0.00200993,seq11:0.03579449):0.00249287,seq9:0.02845658):0.00221192,seq1:0.03749861):0.02149165,seq3:0.03638224):0.00586808,seq7:0.03802134):0.01543590,seq10:0.02620207,seq8:0.04693233);	0.32023	0.839	0.088	0.26608,0.23079,0.22939,0.27374	1.11715,2.41333,0.52277,1.17201,2.23742,1.00000	13934	0.926848	0.0713065	488	951	0.513144	0.162725	0.48431	0.547437	408.59	936.28	0.436397	0.411386	0.465614	336	301	382	594.09	558	641	2.5006e-06
chr12_8567782_8594700	0.13	none		6	seq1:chr12:8567782-8587337,seq2:chr4:4158612-4181865,seq3:chr10:15028874-15047176,seq4:chr2:71282876-71259738,seq5:chr9:92994992-92973197,seq8:chr3:125466536-125447018	((seq2:0.04643293,((seq5:0.03008375,seq4:0.04926473):0.01606682,seq3:0.04357542):0.00628036):0.02980507,seq8:0.03560645,seq1:0.03767729);	0.23489	1.665	0.203	0.26418,0.23010,0.22702,0.27870	1.08604,2.31681,0.54920,1.19524,2.08800,1.00000	16606	0.922654	0.0820048	278	838	0.331742	0.0623381	0.297398	0.365119	260.67	952.39	0.273701	0.249727	0.312762	238	212	269	489.86	429	540	NA
chr12_8577239_8596965	0.02	LOC100133315,OR7E91P		7	seq1:chr12:8579326-8592000,seq3:chr2:159720726-159709095,seq5:chr9:93503855-93515520,seq6:chr4:9472639-9459957,seq7:chr10:15040178-15051881,seq8:chr2:71266734-71255003,seq9:chr11:71616095-71603470	((((seq7:0.03237095,seq3:0.02984925):0.01413750,(seq8:0.02992835,seq5:0.02759264):0.01341578):0.04457700,seq1:0.03349684):0.00678382,seq9:0.02712508,seq6:0.03158864);	0.23279	1.498	0.2	0.28165,0.22238,0.22456,0.27141	1.00391,2.16927,0.49109,1.08642,2.27093,1.00000	11402	0.927882	0.0658	224	759	0.295125	0.132455	0.267949	0.326023	194.33	900.48	0.215807	0.188596	0.240506	144	124	172	338.82	305	378	2.04445e-06
chr12_8579326_8592299	0.06	LOC100133315		7	seq10:chr10:15040178-15051874,seq12:chr11:71616095-71603477,seq3:chr13:42004457-42015978,seq5:chr2:159720726-159709102,seq6:chr3:125455001-125442342,seq8:chr9:93503855-93515513,seq9:chr4:9472639-9459964	(((seq3:0.04769388,((seq10:0.03454894,seq5:0.02758749):0.01410477,seq8:0.04485689):0.00621498):0.03806004,seq6:0.03242226):0.00722691,seq12:0.02732548,seq9:0.03230484);	0.25052	1.204	0.198	0.28197,0.22060,0.22684,0.27059	0.89077,1.91403,0.40785,0.94113,2.02157,1.00000	10898	0.92598	0.0690857	248	670	0.370149	0.0731048	0.337094	0.4081	229.87	794.07	0.289483	0.257521	0.318296	170	143	196	379.38	347	429	1.94037e-06
chr12_8579328_8601866	0	OR7E91P		7	seq1:chr12:8582953-8596917,seq10:chr2:71263092-71246960,seq3:chr7:97569280-97585278,seq5:chr3:125451359-125435345,seq6:chrUn_gl000222:162002-144922,seq7:chr9:93507466-93522123,seq9:chr4:4120986-4136720	(((seq5:0.03274272,seq1:0.03492173):0.00278186,((seq9:0.03499413,seq3:0.02044803):0.01297034,seq6:0.04020619):0.00706397):0.03145564,seq10:0.02748042,seq7:0.02559030);	0.24509	1.041	0.094	0.27094,0.22870,0.22307,0.27729	1.01659,2.29491,0.42872,1.14983,2.18301,1.00000	11343	0.928909	0.0662047	243	639	0.380282	0.263992	0.342949	0.423776	178.85	672.56	0.265924	0.231638	0.29784	160	131	181	295.22	259	335	2.03107e-06
chr12_8582953_8601868	0.02	none		6	seq1:chr12:8582953-8596428,seq2:chr4:8991200-8974651,seq3:chr7:97569280-97584794,seq5:chrUn_gl000222:162002-145406,seq7:chr4:4120986-4136235,seq8:chr11:67734670-67750112	((((seq7:0.04072295,seq3:0.02101314):0.00396115,seq8:0.02758841):0.00294564,seq2:0.04842848):0.00835779,seq5:0.04811184,seq1:0.04555094);	0.19803	0.967	0.197	0.27197,0.22718,0.22446,0.27639	1.06037,2.45470,0.50068,1.17453,2.30251,1.00000	12185	0.938908	0.0585121	212	338	0.627219	0.214528	0.571429	0.68169	166.52	337.07	0.494022	0.446629	0.548193	106	84	123	281.09	253	316	1.93086e-06
chr13_19020003_19043000	0.95	none		6	seq1:chr13:19020003-19042998,seq2:chr14:19150827-19172227,seq3:chr9:69868468-69847061,seq4:chr18:15293629-15271455,seq5:chr22:16672808-16651397,seq6:chr9:66685466-66664197	(((seq3:0.00295380,seq6:0.00269619):0.02080820,(seq4:0.01492199,seq1:0.01364586):0.02896654):0.03523927,seq5:0.00256945,seq2:0.00212460);	0.0742	26.382	0.401	0.32869,0.17512,0.17363,0.32256	1.27165,3.36862,0.57524,1.43010,3.12026,1.00000	21059	0.966997	0.0341415	29	1009	0.0287413	-0.329655	0.0158888	0.0411877	38.56	1608.8	0.0239682	0.0166256	0.0323182	33	24	44	114.14	93	139	NA
chr13_19028345_19065464	0.99	LOC441666		6	seq1:chr13:19028345-19065463,seq2:chr14:19158371-19194612,seq3:chr9:69860906-69824421,seq4:chr10:42818368-42856773,seq5:chr18:15285278-15248565,seq6:chr22:16665260-16629054	((seq4:0.04512565,((seq5:0.01508854,seq1:0.01413777):0.01450731,seq3:0.02757641):0.00823284):0.03947503,seq6:0.00335783,seq2:0.00320862);	0.09896	99.866	0.42	0.35374,0.17661,0.17026,0.29940	0.95534,2.98587,0.54501,1.46521,3.30239,1.00000	35368	0.961996	0.0394239	125	1258	0.0993641	-0.58856	0.0838279	0.119103	198.57	2101.66	0.0944825	0.082243	0.110322	92	73	109	354.09	312	394	NA
chr13_19291450_19312780	0.91	FAM95B1,LOC90499	1	4	seq1:chr13:19291450-19312778,seq2:chr2:95395048-95421609,seq3:chr9:66337153-66363586,seq4:chr9:42500166-42473700	((seq3:0.01695848,seq4:0.01671998):0.01406193,seq2:0.02727880,seq1:0.11414911);	0.11214	99.802	0.407	0.30230,0.20730,0.19428,0.29612	0.96585,3.70427,0.56686,1.43713,3.54121,1.00000	19168	0.947682	0.0551485	39	190	0.205263	-0.487692	0.15544	0.28022	58.02	295.78	0.196159	0.146032	0.246753	44	28	57	150.84	127	180	NA
chr13_19326747_19346108	0.42	ANKRD20A8P		5	seq1:chr13:19326747-19342364,seq2:chr13:19346109-19361685,seq3:chr1:143168127-143181496,seq4:chr2:95428405-95448998,seq5:chr1:142671671-142685028	(((seq2:0.02327205,seq1:0.02363181):0.03400934,seq4:0.06814329):0.04807467,seq5:0.00842450,seq3:0.01069541);	0.20693	2.049	0.043	0.27675,0.27672,0.18813,0.25839	0.97374,3.04830,0.65333,1.33907,2.73577,1.00000	11275	0.911991	0.0958034	49	818	0.0599022	0.0344898	0.0461347	0.0763636	47.31	849.32	0.0557034	0.0420272	0.0731995	129	104	152	139.03	118	162	NA
chr13_19365725_19394053	1	ANKRD20A8P,LOC375010		10	seq1:chr13:19371289-19394047,seq10:chr9:43052435-43076043,seq2:chr2:95442038-95465312,seq3:chr9:44035413-44060941,seq4:chr4:49225183-49247986,seq5:chr1:143413728-143391014,seq6:chr9:69463101-69439473,seq7:chr4:49574298-49551503,seq8:chr1:143174562-143197356,seq9:chr1:142678092-142700871	((((((seq8:0.01185769,(seq9:0.00769858,seq5:0.00850112):0.00225064):0.02046522,(seq7:0.00797301,seq4:0.00681642):0.02914406):0.01228904,seq1:0.03483373):0.05366403,seq2:0.02721578):0.02779294,seq3:0.01165384):0.00559067,seq10:0.00438409,seq6:0.00508068);	0.21592	7.066	0.221	0.28422,0.23467,0.19583,0.28528	0.93121,3.06030,0.54226,1.20455,2.89236,1.00000	21533	0.931943	0.0646687	239	2343	0.102006	-0.225565	0.0882965	0.114187	292.91	2922.86	0.100213	0.0903291	0.111565	269	229	294	464.92	425	512	NA
chr13_19371289_19448885	0	ANKRD20A2,ANKRD20A3,ANKRD20A4,ANKRD20A8P,ANKRD20A9P,LOC375010		9	seq1:chr13:19380098-19430052,seq2:chr2:95450863-95498888,seq3:chr9:44045671-44094438,seq4:chr1:142852891-142809213,seq5:chr1:143404963-143360934,seq6:chr9:69453914-69406103,seq7:chr1:143183327-143227449,seq8:chr1:142686858-142731021,seq9:chr9:43061612-43109410	((((((seq5:0.00705667,seq4:0.01145157):0.00299485,(seq8:0.00808678,seq7:0.00977183):0.00101331):0.03101681,seq1:0.03481183):0.03192514,seq2:0.01442806):0.00584657,seq3:0.00851989):0.00455590,seq9:0.00334464,seq6:0.00367006);	0.15512	1.363	0.131	0.31705,0.19438,0.18022,0.30835	0.93409,3.32449,0.52848,1.52650,3.37586,1.00000	42207	0.949796	0.0451887	370	2753	0.134399	0.191108	0.121626	0.146994	299.29	3085.76	0.0969907	0.0874626	0.107049	248	214	280	467.77	429	504	4.05685e-06
chr13_19380098_19394003	1	ANKRD20A8P		9	seq1:chr13:19380098-19393992,seq13:chr9:43061612-43075989,seq2:chr2:95450863-95465257,seq3:chr9:44045671-44060886,seq4:chr21:10201933-10215964,seq5:chr1:142852891-142839349,seq7:chr1:143404963-143391069,seq8:chr9:69453914-69439527,seq9:chr4:49565485-49551558	(((((((seq8:0.00493546,seq13:0.00373823):0.00470106,seq3:0.01011683):0.01280228,seq2:0.02171929):0.05404140,seq1:0.02954805):0.01259969,seq9:0.03795217):0.01907084,seq7:0.00993529):0.01716546,seq5:0.00227891,seq4:0.00255209);	0.19327	4.229	0.205	0.29464,0.20811,0.19616,0.30110	0.85144,3.21406,0.54594,1.33274,3.23688,1.00000	12806	0.93672	0.0562901	139	1128	0.123227	-0.0186331	0.0998201	0.14539	141.59	1415.3	0.100042	0.0864286	0.116762	110	90	132	212.89	186	243	NA
chr13_19389842_19403923	0.89	ANKRD20A2,ANKRD20A3,ANKRD20A4,ANKRD20A8P,LOC375010		9	seq10:chr1:143183327-143225159,seq12:chrUn_gl000221:41912-2,seq13:chr9:43061612-43107103,seq14:chr1:142686858-142728730,seq3:chr2:95450863-95496583,seq4:chr9:44045671-44092128,seq7:chr1:142852891-142811463,seq8:chr1:143404963-143363211,seq9:chr9:69453914-69408426	(((((seq10:0.01085946,seq14:0.00894628):0.00112252,((seq12:0.00305769,seq7:0.00302999):0.00983967,seq8:0.00766143):0.00336727):0.06956114,seq3:0.01581315):0.00661513,seq4:0.00899025):0.00462674,seq13:0.00358744,seq9:0.00399743);	0.12852	1.342	0.202	0.31939,0.19167,0.18030,0.30864	0.91837,3.21873,0.53127,1.48585,3.29992,1.00000	40205	0.954027	0.0412788	268	2794	0.0959198	0.0925	0.0842596	0.102216	243.21	3421.48	0.0710833	0.0618203	0.080908	156	136	182	355.44	312	404	4.4593e-06
chr13_19390914_19419904	0	ANKRD20A1,ANKRD20A2,ANKRD20A3,ANKRD20A4,ANKRD20A8P,ANKRD20A9P,LOC375010		12	seq1:chr13:19392782-19419888,seq10:chrUn_gl000211:166566-141788,seq11:chrUn_gl000221:29132-7865,seq12:chr9:43074775-43099332,seq13:chr1:142699590-142720854,seq2:chr2:95464049-95488754,seq3:chr9:44059678-44084276,seq5:chr9:67985547-67960946,seq6:chr1:142840598-142819330,seq7:chr1:143392284-143371059,seq8:chr9:69440742-69416199,seq9:chr1:143196051-143217315	((((((((seq9:0.00814253,seq13:0.00663493):0.00194844,((seq11:0.00237991,seq6:0.00264961):0.00382129,seq7:0.00519336):0.00435876):0.01093916,seq10:0.02087389):0.01479118,seq1:0.03535307):0.02213645,seq2:0.01132540):0.00394952,seq3:0.00702350):0.00361266,seq8:0.00303939):0.00150149,seq12:0.00160575,seq5:0.00155547);	0.17282	1.292	0	0.33481,0.18026,0.16799,0.31695	1.07931,3.14871,0.53169,1.68518,3.36340,1.00000	20581	0.953315	0.0428228	204	1350	0.151111	0.302402	0.138745	0.169838	142.31	1350.31	0.105391	0.0910405	0.119155	153	132	172	212.47	186	250	5.90094e-06
chr13_19403862_19431614	0.28	ANKRD20A1,ANKRD20A2,ANKRD20A3,ANKRD20A4,ANKRD20A8P,ANKRD20A9P,LOC375010		14	seq1:chr13:19404117-19427743,seq10:chr1:143204047-143225159,seq11:chrUn_gl000211:155037-133957,seq12:chrUn_gl000221:21125-2,seq13:chr9:43086061-43107103,seq14:chr1:142707571-142728730,seq2:chrUn_gl000214:65991-87012,seq3:chr2:95475448-95496583,seq4:chr9:44071002-44092128,seq5:chr9:67974202-67953183,seq6:chr1:142832590-142811463,seq7:chr1:143384305-143363211,seq8:chr9:69429474-69408426,seq9:chr21:…	(((((((((seq10:0.01059300,seq14:0.00986858):0.00212628,((seq12:0.00250288,seq6:0.00343857):0.00503667,(seq9:0.00144388,seq7:0.00113776):0.00745994):0.00457522):0.00499445,seq2:0.02202956):0.00834837,seq11:0.02348685):0.01778493,seq1:0.03746567):0.02395094,seq3:0.01108015):0.00185671,seq4:0.00825320):0.00474376,seq8:0.00364389):0.00185319,seq13:0.00184491,seq5:0.00159290);	0.177	1.395	0.2	0.32330,0.18545,0.16511,0.32614	0.96885,3.18422,0.48626,1.56757,3.12880,1.00000	20330	0.958301	0.0388306	308	1336	0.230539	0.0791558	0.210407	0.254518	283.62	1630.49	0.173948	0.154501	0.190389	160	135	193	374.8	338	416	7.72291e-06
chr13_19404118_19439466	0.71	ANKRD20A1,ANKRD20A2,ANKRD20A3,ANKRD20A4,ANKRD20A8P,ANKRD20A9P		9	seq1:chr13:19404118-19439183,seq11:chrUn_gl000211:155036-118697,seq12:chr9:43086062-43118632,seq3:chr2:95475449-95508107,seq4:chr9:44071003-44103650,seq5:chr9:67974201-67941664,seq6:chr1:142832589-142800020,seq7:chr1:143384304-143351764,seq8:chr9:69429473-69396882	(((((((seq5:0.00249065,seq12:0.00204111):0.00126852,seq8:0.00339506):0.00612025,seq4:0.00940113):0.00195795,seq3:0.01188642):0.02372484,seq1:0.04051333):0.01658264,seq11:0.02594147):0.01811241,seq7:0.00893993,seq6:0.00858188);	0.14384	2.902	0.205	0.32464,0.19321,0.16863,0.31352	1.03501,3.28455,0.52416,1.52319,3.32714,1.00000	31669	0.957117	0.0406083	219	1697	0.129051	0.0160731	0.112659	0.147887	215.48	2076.98	0.103747	0.0904472	0.117099	161	138	191	338.65	309	386	NA
chr13_25514901_25555909	0.05	TPTE,TPTE2,TPTE2P1		4	seq1:chr13:25514901-25549186,seq2:chrY:28736985-28706119,seq3:chr13:19986128-20016611,seq4:chr21:10895797-10926280	((seq2:0.03478477,seq4:0.02093835):0.01012244,seq3:0.01832137,seq1:0.02946157);	0.09099	1.017	0.199	0.32938,0.19954,0.20289,0.26820	0.86624,2.87043,0.48733,1.16567,3.66855,1.00000	29562	0.956825	0.0447547	90	317	0.283912	0.260333	0.231481	0.338369	66.57	331.97	0.20053	0.142395	0.242718	57	44	73	138.74	113	164	NA
chr13_25519171_25543810	0.23	TPTE,TPTE2,TPTE2P1,TPTE2P6		5	seq1:chr13:25519171-25543804,seq2:chrY:28732257-28706197,seq3:chr13:19990866-20016533,seq4:chr21:10900539-10926202,seq5:chr13:25178607-25153567	((seq3:0.01705245,(seq4:0.02124575,seq2:0.03426177):0.00945479):0.01779422,seq5:0.01981684,seq1:0.01525252);	0.10799	0.919	0.199	0.33492,0.19752,0.19898,0.26858	0.87753,3.00170,0.52536,1.32223,3.79893,1.00000	22976	0.956468	0.0451911	122	560	0.217857	0.18123	0.183521	0.249123	99.89	637.71	0.156639	0.127119	0.180782	65	51	86	169.41	142	194	2.02831e-06
chr13_35629019_35646833	0.87	C2orf27A,NBEA		5	seq1:chr13:35629019-35646829,seq2:chr14:19845999-19830776,seq3:chr2:132490276-132511061,seq4:chr22:16113898-16098682,seq5:chrUn_gl000244:1-15216	(((seq4:0.00049626,seq5:0.00083079):0.00417555,seq2:0.00374505):0.01943217,seq3:0.01868883,seq1:0.05185441);	0.08811	99.862	0.112	0.32184,0.14997,0.17220,0.35599	1.02614,3.29162,0.52744,1.67270,3.25184,1.00000	13588	0.962555	0.0392822	4	269	0.0148699	-0.14	0.00371747	0.0286738	4.56	304.56	0.0149724	0.0033557	0.0268456	18	9	27	26.45	17	36	NA
chr13_41419484_41430908	0.69	LOC100616668,TPTE,TPTE2		4	seq1:chr13:41419491-41430907,seq2:chr21:10924619-10935911,seq3:chr13:20014956-20026270,seq4:chr13:24992648-24981398	((seq1:0.08648298,seq4:0.04198385):0.01555922,seq3:0.01797015,seq2:0.02666452);	0.14116	1.567	0.252	0.37606,0.17627,0.17258,0.27509	0.89728,3.38366,0.52366,1.62763,4.56448,1.00000	10989	0.93633	0.0675983	54	175	0.308571	0.171111	0.23125	0.378378	44.76	194.68	0.229916	0.168539	0.287879	43	30	58	111.49	95	134	NA
chr13_41427003_41438210	0.31	LOC100616668,TPTE2		4	seq1:chr13:41427003-41438034,seq2:chr13:20022438-20032850,seq3:chr13:24985230-24974857,seq4:chrY:28706089-28695579	((seq2:0.01659222,seq4:0.03312173):0.01192157,seq3:0.03889553,seq1:0.09126517);	0.15167	1.575	0.209	0.33338,0.18407,0.17006,0.31249	1.06200,3.40900,0.57128,1.30396,3.67184,1.00000	10029	0.931748	0.0728328	41	130	0.315385	-0.0336585	0.231405	0.409836	42.38	153.38	0.276307	0.18797	0.354037	55	39	75	99.89	80	123	NA
chr13_42003292_42016548	0.01	LOC100133315		8	seq1:chr13:42004812-42015956,seq11:chr11:71615756-71603499,seq13:chr4:9472299-9459986,seq15:chr3:125432505-125421195,seq2:chr2:159720376-159709124,seq3:chr10:15040528-15051852,seq6:chr9:93504193-93515491,seq9:chr12:8579666-8591971	(((((seq3:0.03151359,seq2:0.02753435):0.01417679,(seq15:0.02990867,seq6:0.03018944):0.01294656):0.00593153,seq1:0.04267675):0.03473475,seq9:0.03088399):0.00644714,seq13:0.02993599,seq11:0.02501907);	0.27512	0.98	0.145	0.28335,0.22005,0.22590,0.27070	0.91922,1.88372,0.41154,0.98890,2.10567,1.00000	10554	0.92712	0.0724851	307	741	0.414305	0.186808	0.383427	0.452229	249.65	844.96	0.295458	0.267773	0.328199	187	157	216	394.1	358	435	2.14972e-06
chr13_68476347_68489527	0	LOC100133315,OR7E91P		9	seq1:chr13:68476347-68487003,seq10:chr2:159710078-159720709,seq11:chr11:71604469-71616078,seq12:chr2:71256018-71266717,seq15:chr10:15050864-15040195,seq2:chr3:75406644-75396083,seq4:chr4:9460961-9472622,seq6:chr3:125443339-125454984,seq9:chr9:93514505-93503872	(((((seq1:0.02396687,(seq12:0.02495864,seq9:0.02398860):0.00285152):0.00527815,(seq15:0.02578398,seq10:0.02757047):0.01453816):0.01194566,seq2:0.05383086):0.03049249,seq6:0.02870035):0.00529297,seq11:0.02379861,seq4:0.02771024);	0.30695	0.919	0.072	0.27218,0.22757,0.22280,0.27746	1.08225,2.33914,0.46727,1.08011,2.37415,1.00000	10334	0.926018	0.0704468	337	786	0.428753	0.226142	0.390789	0.45953	260.79	822.1	0.317224	0.289593	0.348668	220	192	252	385.71	351	440	2.53346e-06
chr13_92550073_92568025	0.7	GPC5		4	seq1:chr13:92550073-92568023,seq2:chr16:32235650-32217051,seq3:chr15:28731154-28710776,seq4:chr16:32716432-32735024	((seq2:0.00222029,seq4:0.00226565):0.03630051,seq3:0.03793578,seq1:0.10137255);	0.12426	43.566	0.31	0.32015,0.16402,0.17987,0.33597	1.49632,4.11681,0.56474,1.61404,3.82762,1.00000	16198	0.940054	0.0641145	4	366	0.010929	-0.605	0.00252525	0.0213333	6.42	494.77	0.0129757	0.00380228	0.025	42	31	55	107.84	85	133	NA
chr14_19048173_19059747	0.37	none		4	seq1:chr14:19048173-19059745,seq2:chr9:70076844-70060544,seq3:chr9:42819037-42835174,seq4:chr9:66991879-67008180	((seq1:0.05313105,seq4:0.00127911):0.00312814,seq3:0.00035005,seq2:0.00044106);	0.05832	99.894	0	0.31348,0.20449,0.17665,0.30538	0.96018,2.34067,0.84570,1.29677,2.01107,1.00000	11381	0.9714	0.0299663	1	36	0.0277778	0.87	0	0.12	0.13	33.6	0.00386905	0	0.03125	0	0	0	1.8	0	5	NA
chr14_19050786_19071746	0.35	none		6	seq1:chr14:19050956-19071744,seq2:chr9:69953855-69939678,seq3:chr9:42826417-42841066,seq4:chr9:66999258-67014071,seq5:chr9:67320961-67306314,seq6:chr15:20038015-20052761	((((seq2:0.02277673,seq1:0.02749133):0.02107739,seq6:0.05142885):0.00899596,seq5:0.06734311):0.03311601,seq4:0.00202738,seq3:0.00162268);	0.18936	0.847	0.197	0.30171,0.19487,0.16994,0.33349	0.98252,2.45662,0.85269,1.76083,1.66524,1.00000	14019	0.935388	0.0692405	158	743	0.212651	0.138101	0.177027	0.23968	136.18	858.47	0.158631	0.129652	0.189422	176	147	201	327.99	292	361	NA
chr14_19551900_19578827	0.02	POTEB,POTEE,POTEF,POTEG,POTEKP		7	seq1:chr14:19551900-19577195,seq2:chr2:131974836-131999908,seq3:chr2:132348159-132375811,seq4:chr15:22083770-22059413,seq5:chrUn_gl000213:140284-115544,seq6:chr2:131367994-131393121,seq7:chr2:130879197-130854150	(((seq3:0.03462740,seq1:0.04496364):0.01189563,((seq7:0.00434688,seq2:0.00399874):0.01244394,seq6:0.01388170):0.01777806):0.07465971,seq5:0.01189573,seq4:0.01308977);	0.18829	1.186	0.227	0.29879,0.17665,0.20293,0.32163	1.10232,3.90265,0.52542,1.95233,3.83698,1.00000	22179	0.93732	0.0667171	321	1813	0.177055	0.140592	0.160508	0.198333	275.87	2212.65	0.124679	0.110812	0.138813	158	131	183	444.32	405	497	2.01437e-06
chr14_19745844_19769473	0.43	C2orf27A		10	seq1:chr14:19749464-19768987,seq10:chr4_gl000194_random:19860-486,seq2:chr21:9874682-9855306,seq3:chr9:45433317-45413773,seq4:chr9:42259596-42278132,seq5:chrUn_gl000244:20330-39927,seq6:chr9:68308210-68326799,seq7:chr21:10605869-10625446,seq8:chr2:132516445-132535511,seq9:chr9:70655095-70673430	((((((seq3:0.00461622,(seq9:0.00209710,seq4:0.00181408):0.00298799):0.00558285,seq6:0.01536496):0.00350285,seq7:0.01661095):0.01133572,(seq10:0.00744551,seq2:0.00939569):0.02569797):0.01225224,seq8:0.02249716):0.02812393,seq5:0.00207365,seq1:0.00243999);	0.13926	0.811	0.199	0.25812,0.24080,0.23784,0.26324	1.02886,3.37249,0.66287,1.07224,3.48914,1.00000	16650	0.960974	0.0353468	171	1106	0.154611	0.0911696	0.134263	0.174354	155.41	1352.97	0.114866	0.0998553	0.137102	73	58	89	213	184	246	NA
chr14_19745848_19760660	0.95	C2orf27A		10	seq1:chr14:19746817-19760658,seq10:chr4_gl000194_random:22482-8894,seq2:chr21:9877308-9863789,seq3:chr9:45435943-45422201,seq4:chr9:42256999-42269428,seq5:chrUn_gl000244:17222-31534,seq6:chr21:10603461-10616896,seq7:chr2:132513787-132526639,seq8:chr9:70652469-70664941,seq9:chrY:13252986-13239282	(((((seq3:0.00595436,(seq8:0.00233104,seq4:0.01490541):0.00320820):0.00676129,seq6:0.01996652):0.01632735,((seq10:0.00830243,seq2:0.01112412):0.00487593,seq9:0.02110788):0.02457180):0.00714197,seq7:0.03159321):0.03286299,seq5:0.00344170,seq1:0.00366413);	0.1471	0.639	0.326	0.23438,0.25279,0.27057,0.24226	1.12378,3.30343,0.85033,0.80202,3.29564,1.00000	10970	0.960905	0.0353951	161	676	0.238166	-0.17646	0.204659	0.262443	189.41	944.87	0.200461	0.17529	0.225322	60	44	73	248.39	219	278	NA
chr14_19797682_19817126	0.37	LOC727924,OR11H1,OR11H2		4	seq1:chr14:19797788-19817125,seq2:chr22:16440176-16459524,seq3:chr15:22292374-22308959,seq4:chr14:20172450-20194547	((seq2:0.00334343,seq4:0.00429159):0.00220631,seq3:0.07531880,seq1:0.00661530);	0.07733	0.239	0.157	0.29830,0.18130,0.18275,0.33765	0.98686,4.39346,0.42059,1.61077,3.90325,1.00000	15550	0.967278	0.0341058	21	52	0.403846	0.315238	0.275	0.588235	14.38	51.73	0.277982	0.166667	0.404762	14	5	21	30.12	19	42	NA
chr14_19932509_19971457	1	CXADRP2,CXADRP3		7	seq1:chr14:19932518-19962596,seq2:chrUn_gl000213:52695-85149,seq3:chrUn_gl000215:41104-8658,seq4:chr18:14458685-14488913,seq5:chr15:21995980-22028436,seq6:chr2:132431762-132402812,seq7:chr15:20989308-21021762	(((seq4:0.02520398,(seq3:0.00282722,seq2:0.00236161):0.02404078):0.00957921,(seq7:0.00305096,seq5:0.00250403):0.03047263):0.06786881,seq6:0.03973823,seq1:0.04701562);	0.13368	99.859	0.475	0.28194,0.22803,0.22937,0.26066	0.85134,3.02544,0.51729,1.16637,3.33759,1.00000	25763	0.952815	0.0494445	131	1609	0.081417	-1.07351	0.0696041	0.0961656	271.63	2799.56	0.097026	0.0857143	0.107333	134	112	159	528.05	483	567	NA
chr14_19972963_20008796	0.02	POTEF,POTEKP,POTEM		5	seq1:chr14:19977885-20008793,seq2:chr2:131211836-131240817,seq3:chr2:131424241-131395022,seq4:chr2:132393834-132360428,seq5:chr2:130822657-130852245	(((seq3:0.00419237,seq2:0.00727148):0.00736095,seq5:0.01161400):0.03007080,seq4:0.03791736,seq1:0.06082544);	0.12852	0.704	0.193	0.31117,0.20887,0.19847,0.28149	1.17295,3.23945,0.63193,1.92260,3.88305,1.00000	28379	0.949656	0.0530535	150	857	0.175029	0.442133	0.146286	0.198044	83.68	935.73	0.0894275	0.0720906	0.108583	111	84	133	280.98	256	315	1.71349e-06
chr14_20000025_20021726	0	POTED,POTEE,POTEF,POTEKP,POTEM		7	seq1:chr14:20000113-20020515,seq2:chr2:130857865-130878392,seq3:chrUn_gl000213:119245-139587,seq4:chr2:132369129-132348976,seq5:chr2:131996194-131975655,seq6:chr2:131389409-131368825,seq7:chr21:15002604-14982250	(((seq4:0.03147208,seq1:0.04176963):0.00797220,(seq6:0.01355696,(seq5:0.00434380,seq2:0.00478165):0.01180763):0.01360834):0.08231661,seq7:0.00144355,seq3:0.00130478);	0.17212	0.832	0.197	0.31978,0.20391,0.16941,0.30689	0.88391,3.56558,0.47881,1.75818,3.54986,1.00000	18698	0.941489	0.0621185	248	1566	0.158365	0.217379	0.141269	0.175938	194.09	1833.36	0.105866	0.0928339	0.119411	108	91	131	292.06	260	333	2.17415e-06
chr14_20127169_20142611	0.81	WTH3DI		4	seq1:chr14:20129477-20142610,seq2:chr14:19430226-19417090,seq3:chr2:132118327-132105239,seq4:chr2:130742949-130756042	((seq3:0.02052614,seq4:0.02172702):0.03925711,seq2:0.00919399,seq1:0.00731668);	0.07738	2.706	0.211	0.29793,0.19726,0.21496,0.28985	0.93665,4.05869,0.51413,1.86328,3.85890,1.00000	12950	0.958803	0.0427628	6	365	0.0164384	-0.0966667	0.00512821	0.0316623	6.58	446.67	0.0147312	0.00660793	0.0243363	23	14	32	34.19	26	47	NA
chr14_20153470_20172341	0.23	LOC440905		4	seq1:chr14:20153470-20172339,seq2:chr14:19406218-19387327,seq3:chr2:132091422-132062845,seq4:chr2:130760731-130789720	((seq3:0.02008604,seq4:0.02120035):0.03297818,seq2:0.00250712,seq1:0.00295233);	0.06813	99.877	0.145	0.31663,0.19738,0.18454,0.30145	0.89915,3.04412,0.50849,1.40471,3.47739,1.00000	18328	0.962826	0.0385368	5	488	0.0102459	0.558	0.00205339	0.0197239	2.21	560.44	0.00394333	0	0.00938086	15	7	22	24.03	14	35	NA
chr14_52211569_52226779	0.09	LOC650293		10	seq1:chr14:52214685-52226290,seq13:chr11:67750634-67740119,seq16:chr4:8943475-8953930,seq2:chr2:159722073-159733810,seq20:chr7:6915523-6904698,seq3:chr3:125412309-125424796,seq4:chr9:92985305-92997014,seq7:chrUn_gl000222:144877-156558,seq8:chr4:8974122-8985743,seq9:chr11:67498959-67488338	((((((seq9:0.03235540,seq20:0.03537763):0.00244474,seq16:0.03623800):0.00702660,((seq4:0.03090895,seq3:0.04115302):0.00703871,seq2:0.03986403):0.01269610):0.01029439,seq7:0.04124492):0.00950000,seq1:0.03370735):0.01027859,seq13:0.03423669,seq8:0.04531029);	0.34535	0.841	0.196	0.26745,0.23020,0.23116,0.27119	0.93410,2.21705,0.46977,1.03236,2.23750,1.00000	10101	0.931257	0.0681581	492	707	0.695898	0.0578659	0.670315	0.726361	463.53	867.27	0.53447	0.5	0.56582	240	204	271	626.92	578	674	2.9531e-06
chr15_100342778_100354620	0.32	DNM1P46,LOC100506874,UBE2Q2P1		4	seq1:chr15:100342778-100354618,seq2:chr15:85118123-85106237,seq3:chr15:102290354-102278538,seq4:chr15:34811061-34799440	((seq2:0.08477542,seq4:0.06232251):0.04015166,seq3:0.01920734,seq1:0.01766352);	0.17405	6.495	0.223	0.25637,0.22218,0.22160,0.29986	1.13836,3.45498,0.64242,1.49391,3.12632,1.00000	10721	0.917219	0.0894635	33	319	0.103448	0.125455	0.0666667	0.133739	28.86	373.93	0.0771802	0.0561798	0.102493	69	54	89	128.24	106	152	NA
chr15_102309978_102322874	0.63	GOLGA8A,GOLGA8B,GOLGA8C,GOLGA8IP,MIR1233-1,MIR1233-2		7	seq1:chr15:102309978-102322873,seq10:chr15:23267532-23254673,seq2:chr15:30387677-30374590,seq5:chr15:34671635-34682556,seq6:chr15:30908740-30895663,seq7:chr15:34817850-34828777,seq9:chr15:20780025-20767149	(((((seq6:0.00585788,seq2:0.00377983):0.00774442,seq10:0.01089300):0.04448370,seq9:0.05140692):0.01409227,seq1:0.06805448):0.06488514,seq7:0.00200021,seq5:0.00289707);	0.21961	1.431	0.205	0.26101,0.25619,0.23698,0.24583	0.94069,3.49966,0.70416,1.64061,3.81745,1.00000	10010	0.924718	0.0810114	120	963	0.124611	0.00466667	0.102397	0.150802	119.44	1158.06	0.103138	0.0834073	0.117647	120	101	150	228.4	200	264	NA
chr15_102401232_102451107	1	OR4F16,OR4F29,OR4F3		6	seq1:chr15:102401232-102445396,seq2:chr1:352745-397256,seq3:chrUn_gl000227:47643-3364,seq4:chr11:102821-60002,seq5:chr6:121770-78036,seq6:chr1:636947-593201	(((seq4:0.01502077,(seq5:0.00518951,seq3:0.01334727):0.01483021):0.02471722,seq1:0.09387139):0.02171578,seq6:0.01673141,seq2:0.01350612);	0.02223	1.329	0.898	0.27766,0.18612,0.18833,0.34789	0.96234,4.65417,0.54607,1.44548,4.22914,1.00000	42401	0.992334	0.007722	83	294	0.282313	-6.38506	0.227273	0.333333	612.96	1562.48	0.392299	0.370296	0.415924	3	0	8	1078.1	1022	1146	NA
chr15_20035466_20046808	0	ANKRD30BL		6	seq2:chr18:15389296-15372614,seq4:chr9:66995306-67014072,seq5:chr2:132976136-132957458,seq6:chr9:69957730-69939677,seq7:chr9:66777733-66759475,seq8:chr9:42822465-42841067	(((seq6:0.03543172,(seq5:0.04098016,seq2:0.02764557):0.01212479):0.01356058,seq7:0.08225679):0.04890398,seq8:0.00158671,seq4:0.00150316);	0.21269	0.707	0.194	0.30415,0.19757,0.16833,0.32996	0.97230,2.01863,0.82838,1.61623,1.73196,1.00000	15657	0.928718	0.0770442	270	1013	0.266535	0.319926	0.237146	0.296891	183.62	1116.63	0.164441	0.144524	0.184475	205	180	232	448.47	409	493	1.43755e-06
chr15_20035488_20052763	0.01	ANKRD30BL		6	seq1:chr15:20036457-20050747,seq3:chr18:15389296-15374634,seq4:chr9:66995306-67012052,seq5:chr2:132976136-132959455,seq6:chr9:69957730-69941697,seq8:chr9:42822465-42839047	(((seq5:0.02534907,(seq6:0.01674492,seq3:0.01617197):0.00172339):0.00682554,seq1:0.03739301):0.03443181,seq8:0.00146155,seq4:0.00150498);	0.11491	0.471	0.189	0.29713,0.19391,0.17096,0.33800	1.12583,2.80896,0.79167,1.64302,2.38265,1.00000	12066	0.958926	0.0430241	91	455	0.2	0.301429	0.168224	0.234339	63.57	511.01	0.124401	0.0947581	0.15415	51	33	67	131.69	106	151	2.66913e-06
chr15_20035817_20095601	0	ANKRD30BL,ANKRD30BP2,LOC644669		6	seq2:chr14:19069315-19120694,seq3:chr18:15375045-15319751,seq4:chr21:14369464-14421101,seq5:chr2:132959865-132908734,seq6:chr9:69942108-69891704,seq7:chr9:66761906-66711545	((seq2:0.02851727,(seq5:0.01848625,(seq4:0.01175054,seq3:0.01242442):0.00549710):0.00532597):0.01922432,seq7:0.00224536,seq6:0.00242295);	0.08586	0.287	0.189	0.30514,0.19421,0.19275,0.30791	0.88355,3.12545,0.53176,1.20765,2.91017,1.00000	49319	0.96944	0.0314137	312	1305	0.23908	0.324551	0.214664	0.264506	210.74	1474.45	0.142928	0.126344	0.162887	115	97	139	349.32	318	387	3.69999e-06
chr15_20099637_20115810	0.47	none		7	seq1:chr15:20100500-20115723,seq2:chr18:15201937-15181903,seq3:chr16:33848950-33864383,seq4:chr17:25285865-25300599,seq6:chr1:148859485-148841389,seq7:chr2:132800000-132784431,seq8:chr16:33066579-33082925	(((((seq4:0.04048658,seq3:0.04597107):0.00383507,seq7:0.03477914):0.00341125,seq2:0.02913653):0.00927076,seq1:0.02508487):0.01586776,seq8:0.01426586,seq6:0.01782241);	0.19271	0.766	0.197	0.30782,0.17271,0.18691,0.33256	1.01832,3.21254,0.77245,1.65112,2.69984,1.00000	13507	0.946183	0.0488394	231	485	0.476289	0.0783117	0.43215	0.526316	212.91	574.57	0.370555	0.324468	0.416813	133	110	154	325.71	288	368	2.80444e-06
chr15_20111457_20124879	0.17	none		10	seq1:chr15:20114016-20124826,seq12:chr1:148681405-148670372,seq13:chr1:149004461-149015268,seq14:chr1:148843089-148832282,seq15:chr7:57925219-57914432,seq16:chr16:33081227-33092229,seq2:chr18:15183615-15172819,seq5:chr2:90394765-90405561,seq6:chrUn_gl000217:145542-134433,seq8:chr7:61739285-61728783	(((((seq1:0.01663093,(seq16:0.01052857,((seq14:0.00124174,seq13:0.00143091):0.00199576,seq12:0.00152023):0.01214828):0.00980775):0.00094380,seq6:0.01695561):0.00660468,seq2:0.01817916):0.00529927,seq15:0.02654682):0.01506408,seq8:0.02654839,seq5:0.02156961);	0.18359	1.043	0.049	0.34574,0.16014,0.16322,0.33089	1.06269,2.40977,0.54768,1.45482,2.16353,1.00000	10209	0.954955	0.0436273	120	521	0.230326	0.214583	0.194981	0.270955	94.25	547.48	0.172152	0.139147	0.202952	98	80	114	155.06	133	185	NA
chr15_20114016_20140500	0.06	none		6	seq3:chr7:61079023-61064733,seq4:chr1:148675678-148661250,seq5:chrUn_gl000217:139723-125317,seq6:chr1:149009965-149024386,seq7:chr1:148837585-148823159,seq8:chr16:33086944-33101351	(((seq6:0.00632016,(seq7:0.00142771,seq4:0.00302770):0.00520458):0.01323610,seq8:0.01520532):0.01156797,seq5:0.02376515,seq3:0.02805911);	0.08888	2.247	0.176	0.36683,0.15788,0.17968,0.29561	1.09565,2.17697,0.74017,1.38558,2.86830,1.00000	14192	0.966638	0.0311407	27	347	0.0778098	0.08	0.0526316	0.110119	24.84	418.66	0.0593322	0.034965	0.0784753	30	18	40	62.57	43	84	NA
chr15_20126294_20138547	0.07	none		10	seq1:chr15:20126294-20137380,seq10:chr2:90425293-90436335,seq14:chr7:53212034-53200988,seq16:chr2:91647071-91658147,seq19:chr18:15227523-15209565,seq4:chr21:14511811-14526507,seq6:chr7:61833409-61844481,seq7:chr2:132818866-132807768,seq8:chr13:19085322-19100050,seq9:chr16:32847040-32834901	((((seq9:0.01881050,seq6:0.02586630):0.00409556,seq1:0.01644868):0.00143313,(((seq19:0.00884563,(seq8:0.00488591,seq4:0.00501327):0.00559779):0.00827417,seq7:0.01657764):0.00633334,seq14:0.04102363):0.01187791):0.01670948,seq16:0.00238771,seq10:0.00216306);	0.18679	2.169	0.049	0.33056,0.17989,0.18342,0.30614	1.04710,2.44207,0.59199,1.66781,2.71823,1.00000	10167	0.953313	0.0467475	99	550	0.18	0.166566	0.151515	0.210619	82.51	564.65	0.146126	0.117444	0.178891	98	77	121	131.84	111	157	NA
chr15_20311763_20324954	0.54	none		4	seq1:chr15:20311763-20324208,seq2:chrY:758295-745385,seq5:chr2:90486251-90498311,seq6:chr2:87622901-87610953	((seq5:0.00269732,seq6:0.00281583):0.01581368,seq2:0.09348105,seq1:0.01848806);	0.10638	1.108	0.202	0.31111,0.21028,0.20906,0.26955	0.92588,3.70491,0.61175,1.07827,3.46367,1.00000	10997	0.950896	0.0430047	6	132	0.0454545	0.17	0.0141844	0.0707965	4.98	155.66	0.0319928	0.00704225	0.0592593	24	16	33	38.61	29	54	NA
chr15_20318548_20352419	0	none		8	seq1:chr15:20318548-20352417,seq2:chr22:22610413-22651503,seq3:chr15:20545322-20504423,seq4:chr22:17038956-17005669,seq5:chr2:90319802-90285169,seq7:chr2:91714615-91749794,seq8:chr2:90493093-90526905,seq9:chr2:87616149-87577178	(((((seq3:0.02023078,seq1:0.01124762):0.00601255,(seq4:0.02720627,seq2:0.01528037):0.00236931):0.01344573,seq9:0.00419729):0.00141955,seq7:0.00430005):0.00507524,seq8:0.00008108,seq5:0.00000001);	0.09078	0.182	0.181	0.29718,0.22110,0.23280,0.24893	1.04741,3.30055,0.55287,1.14868,4.59933,1.00000	30013	0.974659	0.0207779	265	784	0.33801	0.259396	0.305024	0.368421	196.26	882.51	0.222388	0.194861	0.245573	53	40	71	242.33	220	281	7.91751e-06
chr15_20334567_20353282	0.99	none		11	seq10:chr9:42784517-42803764,seq11:chr2:92186043-92168267,seq12:chrUn_gl000217:33257-50973,seq13:chr10:39046463-39029027,seq14:chr2:90508602-90525517,seq4:chr2:87600524-87578560,seq5:chr22:22626382-22650115,seq6:chr2:90304294-90286557,seq7:chr15:20529488-20505847,seq8:chr22:17022839-17007047,seq9:chr9:66935732-66955760	((((seq5:0.01550871,((seq14:0.00010038,seq6:0.00000003):0.00701882,seq4:0.00681649):0.01423081):0.00138877,(((seq13:0.02713943,seq11:0.02743925):0.00350204,seq8:0.01915599):0.00686648,seq7:0.02849426):0.00671102):0.00351296,seq12:0.02030951):0.01813461,seq10:0.00167591,seq9:0.00144416);	0.1437	0.864	0.314	0.31758,0.20736,0.23010,0.24496	0.86478,2.86284,0.61259,1.13681,4.14026,1.00000	14446	0.968031	0.0299274	197	631	0.312203	-0.219391	0.273021	0.349684	240.22	909.95	0.263993	0.239661	0.289301	61	46	78	273.94	233	315	NA
chr15_20360336_20372184	0.51	LOC96610		4	seq1:chr15:20360336-20370722,seq2:chr22:22658895-22669399,seq3:chr9:42806374-42816926,seq4:chr9:66958285-66968841	((seq3:0.00199089,seq4:0.00297750):0.01606049,seq2:0.01513351,seq1:0.01471059);	0.04122	0.378	0.19	0.24586,0.18866,0.23894,0.32654	1.18028,5.65383,0.38693,1.06974,4.01160,1.00000	10328	0.97865	0.0298193	3	125	0.024	0.183333	0	0.048	2.45	148.13	0.0165395	0	0.04	8	2	16	11.47	4	22	NA
chr15_20498427_20510080	0.7	none		5	seq1:chr15:20498456-20510031,seq2:chr16:33321084-33309684,seq3:chr22:16999627-17011191,seq5:chrY:13583752-13595089,seq8:chr2:92160980-92172450	(((seq5:0.03860295,seq8:0.02572259):0.00277063,seq3:0.01862873):0.00539692,seq2:0.03779201,seq1:0.02861143);	0.12621	0.925	0.199	0.19155,0.26824,0.25328,0.28692	1.22930,4.40182,0.67949,1.02214,3.21426,1.00000	10870	0.952714	0.0476998	67	140	0.478571	0.00119403	0.390728	0.566434	66.92	156.26	0.428261	0.348993	0.506494	42	31	54	96.68	80	116	NA
chr15_20498456_20514845	0.54	none		5	seq1:chr15:20499762-20513935,seq2:chr22:17000929-17015172,seq3:chr16:33357942-33343673,seq6:chr10:42738358-42724132,seq7:chr2:92162286-92176482	((seq1:0.03367738,(seq3:0.02539412,seq2:0.01957872):0.00205738):0.00235155,seq7:0.02756419,seq6:0.02036574);	0.10576	0.5	0.193	0.19339,0.27403,0.24822,0.28436	1.27865,5.20298,0.76470,1.09297,3.28494,1.00000	13738	0.960962	0.0435976	85	138	0.615942	0.0534118	0.527273	0.677165	80.46	148.56	0.541599	0.476923	0.623457	42	30	55	106.92	87	132	NA
chr15_20504427_20532148	1	none		9	seq1:chr15:20504427-20529487,seq2:chrUn_gl000217:52362-33258,seq3:chr16:33353236-33333151,seq4:chr22:22651499-22626383,seq5:chr10:39027639-39046462,seq6:chr10:42733711-42714561,seq7:chr2:92166882-92186042,seq8:chr22:17005673-17022838,seq9:chr9:42805160-42784518	(((((seq7:0.02911850,(seq6:0.02126144,seq5:0.02591756):0.00224884):0.00331749,(seq8:0.01933946,seq3:0.02178926):0.00266568):0.00675438,seq1:0.02860701):0.00693049,seq4:0.01812744):0.00409472,seq9:0.02188692,seq2:0.02135620);	0.15604	0.944	0.332	0.24170,0.23476,0.20828,0.31527	1.12764,4.44410,0.76078,1.14069,3.11901,1.00000	15814	0.964518	0.0315314	247	427	0.578454	-0.285506	0.523585	0.618182	317.52	645.22	0.492111	0.457317	0.53429	73	56	86	360.81	328	395	NA
chr15_20730407_20754820	1	GOLGA6L1,GOLGA6L6	1	4	seq1:chr15:20733743-20754819,seq2:chr15:28589642-28610945,seq3:chr15:23566320-23587063,seq5:chr15:22749353-22728577	((seq3:0.01075711,seq5:0.01775209):0.01996708,seq2:0.03283713,seq1:0.03394329);	0.01164	2.216	0.899	0.26228,0.24868,0.23351,0.25553	0.81594,3.92747,0.35459,1.19102,4.00511,1.00000	20609	0.994266	0.00575933	8	47	0.170213	-8.84625	0.08	0.291667	78.77	251.88	0.312728	0.257511	0.375	1	0	3	249.54	214	286	NA
chr15_20766822_20781339	0	GOLGA8C,GOLGA8DP,GOLGA8F,GOLGA8G,LOC653061		8	seq1:chr15:20766909-20781311,seq11:chr15:102323114-102308504,seq2:chr15:28623019-28637456,seq3:chr15:23599104-23613817,seq4:chr15:22716492-22702067,seq5:chr15:28958371-28943573,seq6:chr15:32748640-32733829,seq8:chr15:32884853-32899648	(((((seq2:0.00311150,(seq4:0.00197627,seq1:0.00340896):0.00349598):0.02000977,seq3:0.00438751):0.02632658,seq11:0.08194736):0.02465778,seq5:0.00948298):0.01025172,seq8:0.00258550,seq6:0.00229160);	0.19391	0.239	0	0.25779,0.23122,0.25070,0.26029	1.05851,3.93027,0.68047,1.54742,4.00958,1.00000	13847	0.941916	0.0521405	242	1048	0.230916	0.535579	0.208333	0.253128	112.39	1026.17	0.109524	0.0877193	0.130435	90	72	112	215.6	194	244	3.05406e-06
chr15_20960325_20995593	0	NBEAP1		6	seq1:chr15:20960325-20995591,seq2:chr15:21966964-22002262,seq3:chrUn_gl000213:24909-58991,seq4:chrUn_gl000215:68972-34807,seq5:chr21:15096968-15062911,seq6:chr13:19203791-19167975	(((seq3:0.00124765,(seq5:0.00067836,seq4:0.00037185):0.00075722):0.02775504,seq6:0.02074506):0.03184954,seq2:0.00130698,seq1:0.00146958);	0.06887	1.08	0.201	0.25911,0.23565,0.23165,0.27359	1.03617,3.92461,0.59484,1.40524,3.78160,1.00000	33409	0.968286	0.0327809	30	1508	0.0198939	0.660333	0.0144529	0.0278317	10.19	1843.09	0.00552876	0.00276243	0.00928454	30	20	43	82.36	64	101	3.54066e-06
chr15_20960325_21034034	0.01	CXADRP2,NBEAP1		5	seq1:chr15:20960325-21030397,seq2:chr15:21966964-22037070,seq3:chrUn_gl000213:24909-93773,seq4:chrUn_gl000215:68972-2,seq5:chr21:15096968-15028103	(((seq4:0.00017683,seq5:0.00034639):0.00131738,seq3:0.00151738):0.04746786,seq2:0.00162559,seq1:0.00179228);	0.04432	0.405	0.183	0.28610,0.21680,0.21941,0.27769	0.96821,3.49842,0.57846,1.34654,3.66030,1.00000	67968	0.976518	0.0241713	21	2479	0.00847116	0.844762	0.00487805	0.0118946	3.26	2937.85	0.00110966	0	0.00237933	5	2	10	32.06	19	47	3.87565e-06
chr15_21040784_21060623	0.21	POTEB,POTEF,POTEH		6	seq1:chr15:21040784-21060620,seq2:chr22:16256529-16276438,seq3:chr2:131221569-131240817,seq4:chr2:130832997-130852245,seq5:chr2:131414269-131395022,seq6:chrUn_gl000213:108099-127880	(((seq4:0.00765033,(seq5:0.00318599,seq3:0.00369092):0.00388087):0.03969470,seq2:0.04211421):0.08113388,seq6:0.01459256,seq1:0.01563557);	0.16434	6.911	0.223	0.34411,0.18758,0.17450,0.29380	0.99497,3.31182,0.59359,1.71105,3.76630,1.00000	17873	0.931826	0.0736627	60	1553	0.0386349	0.0486667	0.0304348	0.0480519	57.08	1911.48	0.0298617	0.022739	0.0379682	105	83	132	201.2	173	234	NA
chr15_21051878_21072982	0.62	POTEB,POTEF,POTEH,POTEM		6	seq1:chr15:21051878-21072574,seq2:chr2:130857754-130879170,seq3:chr14:20000001-20021698,seq4:chr22:16267645-16289404,seq5:chr2:131246313-131267877,seq6:chrUn_gl000213:119133-140249	(((seq4:0.00274248,seq3:0.00240213):0.03411619,(seq5:0.01221146,seq2:0.01366166):0.01446270):0.05490704,seq6:0.00845715,seq1:0.00892992);	0.15188	1.272	0	0.31833,0.20642,0.17366,0.30158	0.86679,3.31037,0.51706,1.69991,3.35552,1.00000	19557	0.935696	0.0686285	74	1811	0.0408614	0.267703	0.0336645	0.0529279	54.19	1808.68	0.0299611	0.0229759	0.0384821	110	92	133	134.22	109	164	NA
chr15_21341172_21359897	0.91	none		11	seq10:chr15:20529488-20506157,seq11:chr2:92186043-92168578,seq12:chrUn_gl000217:33257-50662,seq13:chr10:39046463-39029338,seq14:chr2:90508602-90525206,seq2:chr9:42784517-42803454,seq3:chr9:70111691-70092431,seq4:chr16:33333150-33351534,seq5:chr2:91730273-91748102,seq7:chr22:22626382-22649804,seq9:chr2:90304294-90286868	((((seq7:0.01449661,((seq14:0.00009482,seq9:0.00000003):0.00541931,seq5:0.00660772):0.01442770):0.00157075,(((seq13:0.02534583,seq11:0.02586296):0.00300667,seq4:0.02183990):0.00668606,seq10:0.02754029):0.00634483):0.00341290,seq12:0.01900771):0.01741968,seq3:0.00093034,seq2:0.00077810);	0.14558	0.765	0.275	0.31757,0.20739,0.22988,0.24516	0.91544,2.90245,0.62671,1.17866,4.15703,1.00000	14456	0.967422	0.030181	204	644	0.31677	-0.0854412	0.286957	0.348684	221.43	870.95	0.25424	0.222485	0.27618	75	61	94	258.45	221	288	7.71204e-06
chr15_21366941_21378778	1	BMS1		4	seq1:chr15:21366941-21377367,seq2:chr9:42806374-42816961,seq5:chr10:43313381-43323912,seq6:chr9:70089499-70078919	((seq2:0.00026881,seq6:0.00047265):0.01684762,seq5:0.03769620,seq1:0.01463031);	0.05511	12.62	0.212	0.24665,0.18851,0.23914,0.32570	1.13413,5.09214,0.47142,1.54915,3.98513,1.00000	10310	0.971403	0.0300915	0	129	NA	NA	NA	NA	NA	NA	NA	NA	NA	7	3	13	9.41	4	18	NA
chr15_21966964_22002264	0.01	NBEAP1		6	seq1:chr15:21966964-22002262,seq2:chr15:20960325-20995591,seq3:chrUn_gl000215:68972-34807,seq4:chr18:14430254-14464817,seq5:chr21:15096968-15062911,seq6:chr13:19203791-19167975	(((seq4:0.01006312,seq6:0.00948947):0.01156061,(seq5:0.00052393,seq3:0.00052341):0.02842424):0.03236727,seq2:0.00147684,seq1:0.00129265);	0.07713	0.608	0.194	0.25951,0.23524,0.23132,0.27393	0.97259,3.71859,0.56160,1.27821,3.43145,1.00000	33222	0.965685	0.0354289	75	1795	0.0417827	0.363733	0.0322581	0.0511236	47.72	2124.64	0.0224603	0.0164396	0.0290118	46	35	67	131.3	111	159	3.26706e-06
chr15_21995971_22028437	1	CXADRP2,CXADRP3		8	seq1:chr15:21995971-22022942,seq2:chr14:19642878-19618237,seq3:chr15:20989299-21016270,seq4:chrUn_gl000215:41113-14099,seq5:chr18:14458676-14485398,seq6:chr21:15069213-15042204,seq7:chr22:16200146-16224789,seq8:chr2:132431771-132408335	((((seq3:0.00281621,seq1:0.00262360):0.03198377,((seq6:0.00008582,seq4:0.00008376):0.02813675,seq5:0.02575248):0.00837099):0.07007843,seq8:0.03792024):0.04113348,seq7:0.00520530,seq2:0.00538418);	0.13583	99.844	0.477	0.29266,0.22462,0.22250,0.26021	0.86900,2.92446,0.51489,1.19249,3.42269,1.00000	22519	0.950107	0.0447645	125	1917	0.0652061	-1.06064	0.0554435	0.0768453	257.58	3306.49	0.0779013	0.0684973	0.0873298	120	94	144	488.8	452	533	NA
chr15_22051936_22071777	0.63	POTEB,POTEC,POTEF,POTEH		6	seq1:chr15:22051936-22071774,seq2:chr22:16256529-16276438,seq3:chr18:14511836-14531715,seq4:chr2:131221569-131240817,seq5:chr2:130832997-130852245,seq6:chr2:131414269-131395022	((((seq4:0.00368779,seq6:0.00318358):0.00388108,seq5:0.00764035):0.03961607,seq2:0.04213000):0.08148912,seq3:0.01491937,seq1:0.01527027);	0.1644	8.931	0.224	0.34409,0.18767,0.17439,0.29385	0.97183,3.21830,0.54666,1.67549,3.70154,1.00000	17902	0.931725	0.0737879	58	1557	0.0372511	0.00741379	0.0274485	0.047259	57.57	1930.1	0.0298275	0.0229456	0.0376259	102	83	122	197.22	164	226	NA
chr15_22063032_22084143	0.14	POTEB,POTEC,POTEF,POTEH,POTEM		6	seq1:chr15:22063032-22083735,seq2:chr2:130857754-130879170,seq3:chr14:20000001-20021698,seq4:chr22:16267645-16289404,seq5:chr18:14522966-14544119,seq6:chr2:131246313-131267877	(((seq2:0.01538248,seq6:0.01372970):0.01659000,(seq4:0.00310953,seq3:0.00272317):0.03879399):0.06367502,seq5:0.00934020,seq1:0.00938661);	0.1527	1.495	0.116	0.31785,0.20692,0.17406,0.30118	0.91185,3.53873,0.48333,1.73696,3.48364,1.00000	19524	0.935703	0.0686041	79	1825	0.0432877	0.114557	0.0351455	0.0533847	69.95	2003.18	0.0349195	0.0275138	0.0431691	116	92	138	173.48	150	204	NA
chr15_23190508_23208814	0.62	LOC100288615,WHAMM,WHAMMP3		4	seq1:chr15:23194060-23208812,seq2:chr15:83492692-83478403,seq3:chr15:30777541-30762906,seq4:chr15:32814577-32829202	((seq3:0.00277440,seq4:0.00204758):0.02327257,seq2:0.06895690,seq1:0.02116899);	0.09396	1.329	0.205	0.31943,0.21091,0.18974,0.27991	1.11534,4.75213,0.96393,1.86350,5.27345,1.00000	13924	0.954479	0.0476905	6	237	0.0253165	0.173333	0.00877193	0.0418605	4.96	280.34	0.0176928	0.00384615	0.0343511	28	18	39	47.36	37	63	NA
chr15_23227485_23242500	0.66	GPC5		4	seq1:chr15:23227485-23242498,seq2:chr15:30744228-30729277,seq3:chr13:92731252-92717429,seq4:chr15:32847882-32862860	((seq2:0.00135377,seq4:0.00118118):0.00606742,seq3:0.09782614,seq1:0.00990264);	0.10509	99.883	0.097	0.33778,0.17623,0.17747,0.30853	1.06791,2.82112,0.51789,1.39798,2.90643,1.00000	13101	0.950462	0.0533388	2	73	0.0273973	0.14	0	0.0705882	1.72	75.68	0.0227273	0	0.057971	10	3	18	14.92	8	23	NA
chr15_23254473_23269727	0	GOLGA8E,GOLGA8F,GOLGA8G,GOLGA8IP,LOC653061		8	seq1:chr15:23255364-23268874,seq11:chr15:23435218-23448544,seq12:chr15:32885779-32899489,seq2:chr15:23600017-23613594,seq6:chr15:30844305-30858018,seq7:chr15:30706340-30692633,seq8:chr15:28777994-28764636,seq9:chr15:30896353-30910081	((((((seq7:0.00306805,seq6:0.00207274):0.00209668,seq12:0.00279181):0.01278294,seq9:0.00847093):0.00515233,seq1:0.00774053):0.05978637,seq2:0.00272868):0.02812953,seq11:0.00860426,seq8:0.00445528);	0.129	0.169	0.128	0.25628,0.23073,0.25469,0.25831	1.02354,3.93313,0.78521,1.64500,3.73339,1.00000	12823	0.955632	0.048048	165	986	0.167343	0.475152	0.143151	0.199427	86.6	1058.6	0.0818062	0.064741	0.100548	33	23	47	160.52	130	184	3.3285e-06
chr15_23564854_23587064	0.88	GOLGA6L1	1	4	seq1:chr15:23566320-23587063,seq2:chr15:28812279-28790989,seq5:chr15:22749353-22728577,seq6:chr15:23400537-23421886	((seq2:0.00847515,seq6:0.00487902):0.00424409,seq5:0.00273518,seq1:0.00933341);	0.01206	0.12	0.593	0.26428,0.24658,0.23499,0.25416	0.78719,2.75584,0.40969,1.06377,4.02433,1.00000	20380	0.993997	0.0060315	7	41	0.170732	-0.79	0.0434783	0.307692	12.53	84.24	0.148742	0.0792079	0.230769	0	0	0	25.83	19	35	NA
chr15_23600017_23613875	0	GOLGA8DP,GOLGA8E,GOLGA8F,GOLGA8G,LOC653061		8	seq1:chr15:23600017-23613796,seq3:chr15:28777994-28764493,seq4:chr15:22715579-22702089,seq5:chr15:102322167-102308525,seq6:chr15:30896353-30910224,seq7:chr15:32747712-32733850,seq8:chr15:32695370-32681527,seq9:chr15:23435218-23448687	((((((seq4:0.00173181,seq9:0.00401454):0.00410008,seq3:0.00327942):0.02242903,seq1:0.00422190):0.02515981,seq5:0.08449499):0.02684620,seq7:0.00972030):0.00453153,seq8:0.00379216,seq6:0.00670737);	0.20101	0.165	0	0.25827,0.23006,0.25342,0.25825	1.14763,4.16599,0.88491,1.62471,4.33250,1.00000	12991	0.942449	0.0509087	287	970	0.295876	0.556794	0.269841	0.329897	127.2	933.1	0.13632	0.115942	0.157785	87	69	104	240.98	208	271	3.13202e-06
chr15_23600064_23610150	0	GOLGA8E,GOLGA8F,GOLGA8G		6	seq10:chr15:23435218-23448772,seq2:chr15:32885779-32899707,seq3:chr15:28777994-28764408,seq6:chr15:30896353-30910304,seq8:chr15:32747712-32733770,seq9:chr15:32695370-32681447	(((seq8:0.00236564,seq2:0.00257353):0.00787261,(seq9:0.00419297,seq6:0.00650400):0.00424914):0.07539225,seq10:0.00464609,seq3:0.00648847);	0.11427	0.18	0	0.25740,0.23125,0.25446,0.25689	1.12641,3.99049,0.85495,1.67186,4.17816,1.00000	13275	0.954074	0.0501233	69	970	0.071134	0.605652	0.054429	0.0862423	27.21	939.77	0.0289539	0.0180467	0.0371661	25	16	36	65.87	51	82	2.2741e-06
chr15_24618741_24633187	0	PWRN1,PWRN2		4	seq1:chr15:24619072-24633186,seq2:chr15:24477321-24492667,seq3:chr15:24790633-24805813,seq4:chr15:24402430-24417633	((seq2:0.02479443,seq4:0.02611888):0.00863869,seq3:0.02955370,seq1:0.02556040);	0.11465	0.185	0	0.27534,0.20281,0.21317,0.30867	0.75102,3.79335,0.72431,1.90717,2.97694,1.00000	13822	0.949513	0.0526853	106	219	0.484018	0.602358	0.42616	0.541463	42.15	145.59	0.289512	0.193798	0.364964	49	34	62	102.35	85	121	1.2946e-06
chr15_24717788_24740164	0	none		4	seq1:chr15:24717788-24740160,seq2:chr15:24667889-24689769,seq3:chr15:24342458-24360054,seq4:chr15:24501855-24523488	((seq3:0.08164540,seq4:0.01586773):0.00469132,seq2:0.02289433,seq1:0.02035666);	0.14544	0.317	0	0.26186,0.18766,0.19666,0.35382	1.24078,3.76460,0.74325,1.95616,3.32093,1.00000	17261	0.938551	0.0653985	141	227	0.621145	0.557163	0.557447	0.679245	62.44	143.94	0.433792	0.356164	0.507576	68	48	85	139.21	119	163	1.02894e-06
chr15_28458560_28485396	0.55	HERC2,HERC2P3,HERC2P9		4	seq1:chr15:28458560-28485394,seq2:chr15:28901499-28876257,seq3:chr16:33106025-33130001,seq4:chr15:20643517-20669778	((seq2:0.00133286,seq4:0.00405580):0.01308727,seq3:0.03997345,seq1:0.02053113);	0.06372	0.622	0.193	0.31253,0.23969,0.20097,0.24681	0.92631,4.90395,0.56472,1.62257,5.41480,1.00000	22478	0.969073	0.031802	25	249	0.100402	0.6552	0.0655738	0.141667	8.62	274.64	0.0313865	0.0116732	0.0551471	14	7	23	45.52	34	57	2.19201e-06
chr15_28527802_28561389	0.2	HERC2,HERC2P2,HERC2P3		4	seq1:chr15:28527802-28561387,seq2:chr15:20672132-20703694,seq3:chr15:28873913-28842349,seq4:chr15:23339537-23371086	((seq2:0.00184865,seq4:0.00210491):0.00049838,seq3:0.00185181,seq1:0.03683056);	0.03542	0.275	0.179	0.32342,0.20767,0.20336,0.26555	1.18599,4.79189,0.65307,1.98310,6.04707,1.00000	31349	0.98362	0.0167248	8	23	0.347826	0.02625	0.166667	0.529412	7.79	24.83	0.313733	0.133333	0.481481	5	1	9	12.3	5	19	NA
chr15_28586305_28610946	0.85	GOLGA6L1	1	4	seq1:chr15:28589642-28610945,seq2:chr15:23566320-23587063,seq4:chr15:23400537-23421886,seq6:chr15:22749353-22728577	((seq2:0.00368692,seq6:0.00173737):0.00323212,seq4:0.00371966,seq1:0.00650246);	0.00959	0.012	0.492	0.26225,0.24860,0.23343,0.25571	0.80575,3.77653,0.35762,1.21079,3.89575,1.00000	20584	0.995109	0.0049095	4	37	0.108108	-0.1125	0	0.1875	4.45	64.33	0.0691746	0.0149254	0.142857	0	0	0	9.41	4	18	NA
chr15_28622932_28637485	0	GOLGA8DP,GOLGA8E,GOLGA8F,GOLGA8G,LOC653061		8	seq1:chr15:28623019-28637388,seq10:chr15:30895424-30910179,seq2:chr15:23599104-23613751,seq3:chr15:23434307-23448641,seq4:chr15:32748640-32733895,seq6:chr15:22716492-22702135,seq8:chr15:32696299-32681572,seq9:chr15:102323114-102308555	(((((seq1:0.00315498,(seq6:0.00169091,seq3:0.00376566):0.00376200):0.02069971,seq2:0.00430963):0.02750094,seq9:0.08440475):0.02781102,seq4:0.00966751):0.00472564,seq10:0.00695084,seq8:0.00385825);	0.20228	0.192	0	0.25770,0.23130,0.25048,0.26052	1.10029,4.00484,0.74944,1.51626,4.11512,1.00000	13853	0.941343	0.0544468	296	1055	0.280569	0.56723	0.257722	0.305372	128.1	1019.69	0.125626	0.0991254	0.149299	91	75	111	247.09	224	279	2.91758e-06
chr15_28764519_28779021	0	GOLGA8F,GOLGA8G,LOC653061		6	seq1:chr15:28764519-28778891,seq2:chr15:32681552-32696282,seq3:chr15:23613771-23599121,seq6:chr15:30910199-30895441,seq7:chr15:102308535-102323097,seq8:chr15:28943619-28958354	((((seq6:0.00546463,seq2:0.00542339):0.00445257,seq8:0.00729252):0.02681474,seq7:0.08234035):0.02840965,seq3:0.00406920,seq1:0.02324442);	0.18749	0.246	0	0.26075,0.25028,0.23252,0.25645	0.94506,3.91537,0.72329,1.42416,3.75246,1.00000	13793	0.937964	0.0484574	204	863	0.236385	0.574804	0.202673	0.266742	86.74	753.22	0.115159	0.0901961	0.134371	85	65	102	193.47	170	228	2.3564e-06
chr15_28943514_28959314	0.88	GOLGA8C,LOC653061		6	seq1:chr15:28943514-28957415,seq11:chr15:20781368-20767851,seq3:chr15:32733770-32747683,seq4:chr15:23613874-23600046,seq5:chr15:102308448-102322138,seq8:chr15:32899707-32885808	(((seq1:0.00935781,(seq8:0.00230319,seq3:0.00234472):0.01041379):0.02306497,seq5:0.07983567):0.02169811,seq11:0.02572329,seq4:0.00825334);	0.18298	0.269	0	0.25855,0.25305,0.23074,0.25765	0.92168,4.03998,0.76134,1.57320,3.89458,1.00000	12967	0.938912	0.0500963	192	790	0.243038	0.553385	0.207809	0.263089	85.75	663.49	0.129241	0.104135	0.158706	75	61	101	171.29	143	196	2.27539e-06
chr15_30374264_30385571	0	GOLGA8C,GOLGA8IP		9	seq1:chr15:30374388-30385497,seq10:chr15:31082912-31093989,seq11:chr15:20766948-20777850,seq12:chr15:32884890-32895974,seq13:chr15:30895461-30906559,seq3:chr15:30843414-30854499,seq5:chr15:102323076-102312097,seq8:chr15:23254472-23265351,seq9:chr15:28958334-28947304	(((((seq9:0.00613575,seq8:0.00826675):0.00649406,(seq13:0.00582484,seq1:0.00362887):0.00414271):0.00477325,(seq12:0.00251956,seq3:0.00316979):0.01156873):0.02709763,seq10:0.05462519):0.01644445,seq11:0.05024245,seq5:0.09041865);	0.2398	0.497	0.188	0.23827,0.25405,0.27030,0.23737	0.88383,4.00423,0.86984,1.23036,3.77208,1.00000	10311	0.945797	0.0511351	253	634	0.399054	0.191502	0.359534	0.42812	204.55	731.55	0.279612	0.246299	0.310541	115	93	135	312.24	279	348	3.56276e-06
chr15_30426360_30437639	0.02	GOLGA8C,GOLGA8IP,LOC653061,LOC653075		9	seq1:chr15:30426484-30437616,seq10:chr15:31082912-31094040,seq11:chr15:20766948-20777901,seq2:chr15:23254472-23265402,seq3:chr15:30843414-30854550,seq4:chr15:23599143-23610127,seq6:chr15:102323076-102312046,seq8:chr15:32884890-32896025,seq9:chr15:30374388-30385548	(((((seq8:0.00205610,seq3:0.00254887):0.00983072,((seq9:0.00279218,seq1:0.00346761):0.00410662,seq2:0.01092128):0.00369320):0.02150333,seq10:0.04463196):0.00837532,seq6:0.07847549):0.03386620,seq11:0.01131246,seq4:0.00815594);	0.24571	0.297	0	0.23865,0.25389,0.27049,0.23697	0.92214,4.08539,0.86614,1.26914,3.79470,1.00000	10334	0.940025	0.0554372	286	856	0.334112	0.402517	0.299517	0.364802	170.88	799.95	0.213613	0.188703	0.239234	118	95	145	242.52	212	283	3.27138e-06
chr15_30426485_30445609	0.09	GOLGA8IP,LOC653061,LOC653075		7	seq1:chr15:30426485-30441033,seq2:chr15:23254473-23268825,seq3:chr15:30843415-30857969,seq4:chr15:23599144-23613545,seq6:chr15:102323075-102308701,seq7:chr15:32748602-32734041,seq8:chr15:32884891-32899440	(((((seq7:0.00126876,seq3:0.00280768):0.00207423,seq8:0.00272243):0.01294191,seq1:0.00874437):0.00514019,seq2:0.00966444):0.02819768,seq6:0.09741644,seq4:0.03786172);	0.16884	0.687	0.192	0.25760,0.23109,0.25097,0.26035	1.04416,4.00531,0.69908,1.61362,3.90848,1.00000	13703	0.952009	0.0481167	130	505	0.257426	0.337615	0.218075	0.296041	86.11	604.79	0.14238	0.117742	0.173291	70	55	88	193.68	172	221	2.84873e-06
chr15_30670017_30683411	0.7	CHRFAM7A,ULK4,ULK4P1,ULK4P2,ULK4P3		4	seq1:chr15:30670017-30683410,seq2:chr15:30411679-30398286,seq3:chr3:41934754-41947693,seq4:chr15:30880664-30867265	((seq1:0.00084958,seq4:0.00138307):0.00057920,seq3:0.11157471,seq2:0.00165767);	0.09605	0.502	0.172	0.35984,0.19283,0.17221,0.27512	0.76577,3.56973,0.45075,1.96359,4.12300,1.00000	11387	0.960335	0.0423232	3	9	0.333333	0.0133333	0	0.75	2.96	9.76	0.303279	0.0833333	0.571429	5	1	12	6.75	2	12	NA
chr15_30692411_30708169	0.49	GOLGA8C,GOLGA8IP,LOC653061,LOC653075		8	seq1:chr15:30692411-30707039,seq10:chr15:20781368-20767140,seq11:chr15:32681447-32696069,seq2:chr15:30389242-30374581,seq5:chr15:23269146-23254664,seq6:chr15:30441304-30426677,seq7:chr15:30858240-30843606,seq8:chr15:23613874-23599335	(((((seq6:0.00533587,seq11:0.00399959):0.00280291,seq2:0.00557202):0.00612873,(seq7:0.00396743,seq1:0.00362981):0.01863221):0.00685158,seq5:0.01228605):0.08177000,seq10:0.04358836,seq8:0.01082875);	0.12358	0.65	0.398	0.26005,0.25127,0.23140,0.25729	1.08638,3.82620,0.72458,1.63580,4.08534,1.00000	13700	0.962656	0.0463714	136	809	0.168109	0.00669118	0.146732	0.196231	135.09	1172.16	0.115249	0.0913749	0.134783	28	18	37	254.17	227	296	3.45492e-06
chr15_30696074_30707381	1	GOLGA8C,GOLGA8IP,LOC653061,LOC653075		11	seq1:chr15:30696095-30707229,seq10:chr15:102312045-102323074,seq11:chr15:20777902-20766950,seq12:chr15:32685135-32696260,seq3:chr15:30906611-30895463,seq4:chr15:31094041-31082914,seq5:chr15:28947252-28958332,seq6:chr15:23265403-23254474,seq7:chr15:30437617-30426486,seq8:chr15:30854551-30843416,seq9:chr15:23610128-23599145	((((((seq6:0.01067741,seq5:0.00822421):0.00805584,((seq12:0.00429347,seq7:0.00393061):0.00344096,seq3:0.00824151):0.00576034):0.00570875,(seq8:0.00354292,seq1:0.00389873):0.01634199):0.03499935,seq4:0.07381291):0.01304791,seq10:0.13122093):0.05559634,seq11:0.01894386,seq9:0.01304963);	0.26198	0.747	0.38	0.23687,0.27058,0.25447,0.23808	1.07335,4.18867,0.94545,1.33320,4.39763,1.00000	10320	0.946372	0.0516663	337	907	0.371555	-0.207567	0.340588	0.400662	406.95	1272.98	0.319683	0.293103	0.345817	126	98	151	553.19	494	609	NA
chr15_30762905_30777575	0.71	WHAMM,WHAMMP2,WHAMMP3		4	seq1:chr15:30762905-30777540,seq2:chr15:83478402-83492691,seq3:chr15:28982652-28997471,seq4:chr15:23208813-23194061	((seq3:0.00468986,seq4:0.00532662):0.01590395,seq2:0.07364336,seq1:0.02263173);	0.09938	0.587	0.187	0.27932,0.19051,0.21162,0.31855	0.81724,4.63676,0.82295,1.59638,4.12179,1.00000	13906	0.954516	0.0476343	25	189	0.132275	0.506	0.0926829	0.177143	12.35	199.86	0.0617933	0.0268817	0.0945274	27	16	37	61.48	48	78	NA
chr15_30827457_30858814	0.38	none		4	seq1:chr15:30827457-30858240,seq2:chr15:30723186-30692411,seq3:chr15:32868902-32899707,seq5:chr15:28975581-28943514	((seq3:0.00462616,seq5:0.03478069):0.00261345,seq2:0.00284643,seq1:0.00233533);	0.02738	0.059	0.42	0.26379,0.21448,0.23016,0.29157	1.20682,4.09522,0.49811,1.65431,3.58771,1.00000	30591	0.987436	0.0127403	20	67	0.298507	0.2125	0.216216	0.457627	15.75	88.41	0.178147	0.10989	0.253333	5	1	11	44.4	32	58	NA
chr15_30843265_30854573	0.99	GOLGA8C,GOLGA8IP,LOC653061		9	seq10:chr15:23254324-23265136,seq11:chr15:20766798-20777637,seq12:chr15:28958482-28947519,seq3:chr15:31082763-31093773,seq4:chr15:30707379-30696363,seq6:chr15:32884742-32895758,seq7:chr15:30374241-30385282,seq8:chr15:23598993-23609861,seq9:chr15:30895314-30906344	(((((seq9:0.00809607,seq7:0.00509752):0.00621299,(seq12:0.00860358,seq10:0.01152414):0.00876546):0.00586520,(seq6:0.00407178,seq4:0.00507171):0.01665290):0.03388673,seq3:0.08443048):0.07332227,seq11:0.02163459,seq8:0.01172277);	0.17794	0.718	0.416	0.23775,0.25431,0.27064,0.23730	0.89061,4.08194,0.85332,1.29186,3.79592,1.00000	10311	0.953415	0.0505533	173	764	0.22644	-0.272543	0.196154	0.261378	220.15	1149.45	0.191526	0.172232	0.208406	66	50	85	359.72	319	407	NA
chr15_30843415_30862378	0.05	LOC653061,LOC653075		5	seq1:chr15:30843415-30857542,seq2:chr15:30426485-30440610,seq3:chr15:30707230-30693104,seq6:chr15:30374389-30388544,seq7:chr15:23599144-23613121	(((seq6:0.00368127,seq2:0.00486153):0.00681674,seq7:0.07078315):0.01079949,seq3:0.00258323,seq1:0.00281246);	0.08535	0.241	0.166	0.25679,0.23164,0.25119,0.26038	0.91011,4.24592,0.55388,1.57294,3.87892,1.00000	13690	0.968086	0.0438447	45	233	0.193133	0.522889	0.156118	0.242424	21.47	243.36	0.0882232	0.0575221	0.125506	10	4	17	50.87	37	68	2.09355e-06
chr15_30867265_30892121	0.92	LOC100288637,ULK4,ULK4P1,ULK4P2,ULK4P3		4	seq1:chr15:30873422-30892119,seq2:chr15:30404436-30423145,seq3:chr15:30935158-30954237,seq4:chr3:41940709-41922175	((seq3:0.03283835,seq4:0.07520794):0.02601333,seq2:0.00339933,seq1:0.00265332);	0.11543	99.825	0.176	0.26269,0.17935,0.20297,0.35499	1.18487,4.01272,0.64583,1.53913,3.79069,1.00000	17102	0.94294	0.0605633	11	355	0.0309859	0.473636	0.0169492	0.0521472	5.79	402.88	0.0143715	0.00265252	0.0283688	38	28	54	59.99	44	74	NA
chr15_30895462_30910275	0	GOLGA8C,GOLGA8DP,GOLGA8E,LOC653061		7	seq11:chr15:32885779-32899354,seq2:chr15:20767822-20781013,seq3:chr15:22715579-22702365,seq4:chr15:102322167-102308788,seq5:chr15:23435218-23448411,seq7:chr15:30375280-30388885,seq8:chr15:23600017-23613459	((((seq3:0.00159502,(seq5:0.00174126,seq2:0.00179806):0.00222595):0.02371190,seq8:0.00716386):0.02295047,seq4:0.08200087):0.02341461,seq11:0.01117765,seq7:0.00821642);	0.18598	0.225	0	0.25555,0.23092,0.25560,0.25793	1.12383,4.28244,0.78487,1.67389,4.32286,1.00000	12765	0.943029	0.0516522	211	843	0.250297	0.561611	0.225513	0.285366	92.5	819.7	0.112846	0.0929368	0.134146	73	56	93	183.98	158	211	2.64388e-06
chr15_32733770_32770029	0.26	none		4	seq1:chr15:32733770-32764568,seq3:chr15:28943514-28975581,seq4:chr15:32899707-32868902,seq5:chr15:30692411-30723187	((seq1:0.00249115,seq5:0.00412234):0.00202210,seq4:0.00461512,seq3:0.03777928);	0.02789	0.053	0.454	0.29143,0.23026,0.21453,0.26378	0.80697,3.08901,0.42527,1.37829,3.55174,1.00000	30585	0.98739	0.012787	23	59	0.389831	0.0417391	0.265306	0.522727	22.04	79.53	0.277128	0.157895	0.382022	4	1	7	52.79	37	66	NA
chr15_32737438_32748753	1	GOLGA8C,GOLGA8IP,LOC653061,LOC653075		10	seq10:chr15:32685135-32696261,seq11:chr15:30696095-30707230,seq2:chr15:31094041-31082913,seq3:chr15:28947252-28958333,seq4:chr15:30437617-30426485,seq5:chr15:32896026-32884891,seq6:chr15:23265403-23254473,seq7:chr15:23610128-23599144,seq8:chr15:102312045-102323075,seq9:chr15:20777902-20766949	((((((seq10:0.00356989,seq4:0.00367678):0.00712452,(seq6:0.00924706,seq3:0.00694782):0.00719990):0.00480320,(seq11:0.00431472,seq5:0.00325929):0.01292762):0.03055514,seq2:0.06313272):0.01124851,seq8:0.11264055):0.04763561,seq9:0.01615830,seq7:0.01132929);	0.25487	0.554	0.284	0.23697,0.27098,0.25429,0.23776	1.07045,4.22079,0.91744,1.38529,4.46161,1.00000	10317	0.943444	0.0527011	312	897	0.347826	0.00397436	0.315193	0.384181	310.76	1113.2	0.279159	0.256244	0.301656	123	104	146	431.33	383	475	3.88259e-06
chr15_32814539_32829204	0.67	LOC100288615,WHAMM,WHAMMP2,WHAMMP3		4	seq1:chr15:32814577-32829202,seq2:chr15:83492692-83478403,seq3:chr15:28997472-28982653,seq4:chr15:23194060-23208812	((seq3:0.00551306,seq4:0.00533468):0.01628470,seq2:0.07374722,seq1:0.02210534);	0.09984	0.623	0.188	0.31834,0.21158,0.19051,0.27958	1.11319,4.51859,0.88188,1.69411,4.88647,1.00000	13913	0.954108	0.048088	23	189	0.121693	0.384348	0.08	0.172043	14.16	204.53	0.0692319	0.0287081	0.104762	30	19	42	62.76	46	82	NA
chr15_32884891_32899678	0.41	LOC653075		5	seq1:chr15:32884891-32898603,seq11:chr15:30374389-30388128,seq13:chr15:30426485-30440196,seq8:chr15:30843415-30857127,seq9:chr15:28958333-28944675	(((seq11:0.00687099,seq13:0.00784695):0.00727530,seq9:0.02043911):0.02355386,seq8:0.00700919,seq1:0.00507989);	0.0388	0.021	0.503	0.25509,0.23277,0.25138,0.26075	0.85849,3.80818,0.49907,1.41773,3.11938,1.00000	13596	0.98365	0.0466508	38	213	0.178404	-0.0984211	0.141593	0.230392	41.74	344.29	0.121235	0.0906344	0.151163	5	1	10	96.7	78	116	NA
chr15_74389353_74410353	0.04	COMMD4		4	seq1:chr15:74389353-74407216,seq2:chr15:75631785-75611064,seq3:chr15:72932566-72914946,seq4:chr15:78233683-78251253	((seq2:0.05143474,seq4:0.04607503):0.02866664,seq3:0.02221741,seq1:0.02765397);	0.1406	1.104	0.201	0.25195,0.25653,0.24198,0.24954	0.78218,4.03592,0.78057,0.85539,3.42128,1.00000	16950	0.934474	0.0690923	102	444	0.22973	0.386275	0.185714	0.273319	62.6	446.64	0.140158	0.10395	0.178392	51	35	69	159.54	128	189	9.70084e-07
chr15_78203034_78224739	0	GOLGA6B,GOLGA6C,GOLGA6D,LOC645752		5	seq1:chr15:78203345-78224249,seq2:chr15:76083430-76062842,seq3:chr15:72962883-72942015,seq4:chr15:75591303-75570153,seq7:chr15:75566733-75545873	(((seq3:0.00383697,seq7:0.00315019):0.00409239,seq4:0.00325226):0.01193064,seq2:0.06957454,seq1:0.02279061);	0.09973	0.203	0.159	0.27347,0.24057,0.22631,0.25965	0.82993,3.95164,0.63378,0.97206,4.02787,1.00000	20363	0.964445	0.0321668	88	317	0.277603	0.515455	0.227891	0.324324	42.64	317.97	0.134101	0.100649	0.168116	28	17	38	116.02	98	140	2.88844e-06
chr15_78236793_78247416	0.77	none		4	seq1:chr15:78236793-78247115,seq2:chr15:72929481-72919121,seq3:chr15:76051062-76040727,seq4:chr15:74392438-74402813	((seq2:0.02426109,seq4:0.01779369):0.03198997,seq3:0.05176457,seq1:0.05359017);	0.14573	0.623	0.188	0.26025,0.25174,0.24506,0.24295	0.80173,4.21000,0.72617,0.86401,3.84273,1.00000	10077	0.934107	0.0729509	71	295	0.240678	0.446338	0.203509	0.284768	39.31	284.57	0.138138	0.0909091	0.178182	34	24	47	104.65	87	125	9.14965e-07
chr15_82719886_82734765	0	DNM1P41,GOLGA6L5	1	6	seq2:chr15:84902201-84915670,seq4:chr15:85781317-85794764,seq5:chr15:83186252-83199902,seq6:chrY:26311934-26324923,seq7:chr15:85062411-85048799,seq8:chr15:82801676-82815559	((seq4:0.00770538,((seq7:0.00269276,seq6:0.06017143):0.01604664,seq2:0.00316891):0.00531804):0.02579717,seq8:0.00000001,seq5:0.00019058);	0.09947	0.354	0.179	0.26189,0.22362,0.24482,0.26967	0.93880,2.84872,0.60879,1.28608,2.98106,1.00000	12747	0.964279	0.0358052	75	460	0.163043	0.3964	0.12933	0.204819	45.27	524.9	0.086245	0.0614754	0.109319	23	12	35	88.53	70	108	3.23147e-06
chr15_82786256_82817243	1	AGSK1,GOLGA6L10,LOC388152,LOC727849,UBE2Q2P2,UBE2Q2P3	1	5	seq1:chr15:82792960-82816755,seq2:chr15:82652709-82629534,seq3:chr15:85772599-85796032,seq5:chr15:83029205-83005858,seq6:chr15:84893493-84916914	(((seq3:0.01376001,seq1:0.06904919):0.01120650,seq6:0.01848077):0.01218246,seq5:0.00682446,seq2:0.01018088);	0.0469	0.021	0.669	0.26886,0.23162,0.24425,0.25526	0.73953,3.79328,0.71816,1.01958,3.78181,1.00000	22774	0.983819	0.0149685	113	250	0.452	-0.871062	0.386454	0.510823	211.43	485.6	0.4354	0.400415	0.464358	13	8	22	397.2	352	449	NA
chr15_82801676_82817415	1	DNM1P41,GOLGA6L10,GOLGA6L5	1	6	seq1:chr15:82801676-82816776,seq3:chr15:85062411-85047534,seq4:chrY:26311934-26326180,seq5:chr15:82643991-82629513,seq6:chr15:85781317-85796053,seq9:chr15:84902201-84916935	(((seq1:0.06457219,(seq6:0.01317954,seq5:0.01360936):0.01042643):0.00822875,seq9:0.01136646):0.02842409,seq4:0.10996675,seq3:0.00541226);	0.12275	0.765	0.537	0.25994,0.22430,0.25363,0.26213	0.92839,3.19832,0.71030,1.24533,3.27412,1.00000	13941	0.962112	0.0252202	157	380	0.413158	-0.673567	0.377095	0.477901	262.75	655.82	0.400643	0.366516	0.438066	31	20	39	410.98	364	454	NA
chr15_82950204_82969481	0.2	AGSK1,LOC388152,LOC440300,LOC727849,UBE2Q2P2,UBE2Q2P3		5	seq1:chr15:82950207-82969480,seq2:chr15:83166261-83146981,seq3:chr15:84893476-84874404,seq4:chr15:83040157-83058101,seq5:chr15:85772582-85753482	(((seq3:0.00103094,seq5:0.00198809):0.00182920,seq4:0.06977088):0.00316171,seq2:0.00072081,seq1:0.00177354);	0.0554	0.023	0.31	0.27054,0.19012,0.21306,0.32628	1.51343,7.12790,0.67051,1.89528,4.76859,1.00000	16947	0.98146	0.0190769	17	73	0.232877	0.0752941	0.12987	0.344828	15.72	97.37	0.161446	0.0947368	0.23913	4	1	9	26.74	18	36	NA
chr15_83051189_83065503	0.33	UBE2Q2P1,UBE2Q2P2,UBE2Q2P3		4	seq1:chr15:83051189-83065501,seq2:chrY:26391627-26374183,seq3:chr15:84918146-84932843,seq4:chr15:85111879-85093377	((seq1:0.03304109,seq4:0.03420816):0.03756618,seq3:0.01394020,seq2:0.02669070);	0.1035	99.898	0.288	0.27213,0.18279,0.19559,0.34949	1.22942,4.87581,0.77032,1.73977,3.44936,1.00000	10315	0.947487	0.0550323	21	268	0.0783582	0.220952	0.044898	0.108392	16.36	345.01	0.0474189	0.0266272	0.079235	21	12	29	57.06	43	73	NA
chr15_83096411_83111290	0	DNM1P41,GOLGA6L5,GOLGA6L9	1	6	seq1:chr15:83096411-83109434,seq2:chr15:84902201-84915682,seq4:chr15:85781317-85794776,seq6:chr15:83186252-83199918,seq8:chr15:85062411-85048787,seq9:chr15:82801676-82815575	((seq4:0.01031855,((seq8:0.00167544,seq1:0.00979655):0.01709189,seq2:0.00292330):0.00516973):0.02596477,seq9:0.00000001,seq6:0.00018423);	0.06226	0.021	0.149	0.26156,0.22421,0.24518,0.26905	0.71026,2.95831,0.60560,1.27769,3.01933,1.00000	12756	0.974302	0.0300983	52	476	0.109244	0.457115	0.0772727	0.148847	28.23	528.27	0.0534386	0.0373832	0.0766423	13	6	19	54.86	42	72	3.86694e-06
chr15_83177537_83199986	0.07	AGSK1,GOLGA6L10,LOC727849,UBE2Q2P2,UBE2Q2P3	1	4	seq1:chr15:83177537-83199984,seq2:chr15:85772599-85794842,seq3:chr15:82652709-82630705,seq4:chr15:83029205-83007006	((seq3:0.00426202,seq4:0.00681653):0.01839276,seq2:0.00805663,seq1:0.04297017);	0.03127	0.021	0.612	0.27041,0.23105,0.23892,0.25963	0.57509,2.87865,0.62069,0.94122,2.97908,1.00000	21710	0.985644	0.0145488	32	165	0.193939	-0.02625	0.139535	0.266667	32.84	246.38	0.13329	0.0897436	0.171674	5	1	10	146.06	123	169	NA
chr15_83186252_83199986	0.1	DNM1P41,GOLGA6L10,GOLGA6L5	1	4	seq1:chr15:83186252-83199942,seq2:chr15:85781317-85794800,seq5:chr15:83020483-83007048,seq6:chr15:85062411-85048763	((seq5:0.00536050,seq6:0.02399025):0.00319085,seq2:0.00672260,seq1:0.02904620);	0.0552	0.014	0.192	0.26170,0.22309,0.24627,0.26895	0.70012,2.88671,0.69930,1.10772,3.22616,1.00000	12995	0.97517	0.0223624	40	73	0.547945	0.4265	0.433333	0.671053	22.94	60.3	0.380431	0.244898	0.508772	9	3	17	44.05	28	59	NA
chr15_83478402_83496595	0.72	LOC100288615,WHAMM,WHAMMP2		4	seq1:chr15:83478402-83492725,seq2:chr15:28982652-28997491,seq3:chr15:30762905-30777574,seq4:chr15:32829203-32814544	((seq3:0.00309805,seq4:0.00177051):0.02027485,seq2:0.02075726,seq1:0.07262364);	0.09523	0.862	0.197	0.27978,0.19004,0.21116,0.31903	0.82307,4.25303,0.71873,1.53161,3.84800,1.00000	13929	0.954974	0.0471922	6	207	0.0289855	0.0466667	0.00862069	0.047619	5.72	242.86	0.0235527	0.00766284	0.0470085	32	23	45	52.46	42	68	NA
chr15_84834160_84851375	0	DNM1P41,GOLGA6L10,GOLGA6L5,GOLGA6L9,LOC100505679	1	8	seq1:chr15:84834160-84851070,seq2:chr15:84984085-84967236,seq3:chr15:85051385-85034475,seq4:chr15:84913082-84925000,seq5:chr15:83106825-83123627,seq7:chrY:26395902-26384794,seq8:chr15:83009673-82992826,seq9:chr15:82730300-82747096	((((seq8:0.00781235,seq2:0.00272124):0.00470744,(seq9:0.00012947,seq5:0.00000001):0.00676484):0.00600351,(seq3:0.00064204,seq1:0.00104416):0.00684981):0.08556044,seq7:0.04175738,seq4:0.00800380);	0.12162	0.577	0.293	0.27439,0.19794,0.22845,0.29922	1.05878,4.69600,0.71255,1.77421,4.36631,1.00000	10901	0.961999	0.0347919	70	717	0.097629	0.270143	0.084507	0.122807	51.09	894.39	0.0571227	0.0444204	0.0694444	21	14	31	117.72	98	141	4.66071e-06
chr15_84839930_84851421	0.25	LOC100505679,LOC100506874,UBE2Q2P1		7	seq1:chr15:84839930-84851070,seq10:chr15:83003914-82992826,seq3:chr15:85045611-85034475,seq6:chr15:85115734-85104956,seq7:chr15:82736064-82747096,seq8:chr15:83112589-83123627,seq9:chrY:26353587-26342486	((((seq3:0.00081948,seq1:0.00085071):0.00612503,(seq9:0.02102122,seq6:0.10553404):0.00371014):0.00742834,seq10:0.00205125):0.00502236,seq8:0.00011904,seq7:0.00000001);	0.1219	1.17	0.202	0.26179,0.20786,0.22708,0.30327	0.94090,3.80081,0.56233,1.48604,3.44543,1.00000	10496	0.965483	0.0290956	35	190	0.184211	0.310286	0.129353	0.23913	24.14	242.81	0.0994193	0.0674603	0.146341	19	10	27	53.61	39	74	NA
chr15_84852449_84867784	0.77	CSPG4,CSPG4P1Y,LOC388152,LOC440297,LOC440300,LOC727849		7	seq1:chr15:84852449-84867782,seq3:chr15:84965841-84954906,seq4:chr15:75988170-75972912,seq5:chr15:83125012-83140383,seq6:chr15:85731563-85746859,seq7:chrY:26341109-26330200,seq8:chr15:82991435-82976078	(((((seq5:0.00012040,seq8:0.00024053):0.00062055,seq6:0.00155061):0.00328012,seq1:0.00688164):0.01116307,seq3:0.00956617):0.01687262,seq7:0.03472367,seq4:0.11713020);	0.16512	0.667	0.183	0.20885,0.29211,0.28284,0.21619	0.91835,6.14190,0.90894,0.96227,5.76833,1.00000	10180	0.955819	0.0467447	69	277	0.249097	0.217536	0.200717	0.304167	53.99	324.43	0.166415	0.131737	0.212219	31	23	43	91.14	75	114	NA
chr15_84902201_84916940	0.14	DNM1P41,GOLGA6L5,GOLGA6L9	1	5	seq1:chr15:84902201-84915679,seq3:chr15:85062411-85048790,seq4:chr15:83186252-83199915,seq6:chr15:85781317-85794773,seq8:chr15:82719886-82732906	((seq1:0.00300745,(seq6:0.00770672,seq4:0.02716313):0.00552299):0.01754948,seq8:0.01042908,seq3:0.00171905);	0.05982	0.021	0.182	0.26134,0.22437,0.24524,0.26905	0.70934,2.99767,0.59519,1.34117,3.13191,1.00000	12762	0.975537	0.0281403	49	241	0.20332	0.412041	0.150442	0.281385	28.81	267.01	0.107899	0.0766284	0.14486	13	7	23	54.88	42	71	3.31547e-06
chr15_84913082_84928655	0.03	DNM1P41,GOLGA6L5,GOLGA6L9,LOC100505679	1	7	seq1:chr15:84913082-84925000,seq2:chr15:85051385-85034475,seq3:chr15:84984085-84967236,seq4:chrY:26395902-26384794,seq5:chr15:84834160-84851070,seq7:chrY:27566534-27577639,seq8:chr15:82730300-82747096	((((seq3:0.00618991,seq8:0.00644000):0.00503849,(seq5:0.00100685,seq2:0.00045961):0.00578403):0.07286468,seq1:0.00718031):0.03557487,seq7:0.00000001,seq4:0.00011310);	0.11437	0.559	0.187	0.27473,0.19797,0.22757,0.29973	1.02646,4.50147,0.70999,1.70232,4.18851,1.00000	10899	0.951459	0.0513266	50	907	0.0551268	0.4796	0.041573	0.0742794	26.02	1052.28	0.0247273	0.0154889	0.035818	19	11	29	74.39	58	93	2.66156e-06
chr15_84917821_84932848	0.23	UBE2Q2P1,UBE2Q2P2,UBE2Q2P3		4	seq1:chr15:84918129-84932846,seq2:chr15:85111896-85093374,seq3:chrY:27570792-27588255,seq4:chr15:82674630-82688969	((seq2:0.03554368,seq4:0.03292331):0.03959827,seq3:0.02820752,seq1:0.01321052);	0.10426	51.996	0.303	0.27186,0.18279,0.19540,0.34996	1.22393,4.86668,0.82104,1.78462,3.53576,1.00000	10329	0.947123	0.0554512	21	275	0.0763636	0.17381	0.0442804	0.117647	17.35	356.97	0.0486035	0.0273224	0.0703812	22	13	33	62.16	47	77	NA
chr15_84939719_84952842	0	DNM1P41,GOLGA6L10,GOLGA6L5	1	5	seq2:chr15:83020483-83005380,seq3:chr15:82643991-82629050,seq4:chr15:85062411-85047077,seq5:chr15:85781317-85796516,seq6:chrY:26311934-26326646	((seq2:0.00060380,(seq5:0.01128816,seq3:0.00211026):0.00910793):0.01919802,seq6:0.05218177,seq4:0.00571214);	0.09322	0.02	0.07	0.25866,0.22358,0.25539,0.26238	0.97804,3.11766,0.59843,1.38838,3.22975,1.00000	14563	0.964781	0.0365731	98	371	0.264151	0.632449	0.228117	0.324405	36.02	342.38	0.105205	0.074928	0.135501	14	7	23	87.89	64	109	2.52888e-06
chr15_85034474_85047854	0.28	LOC100505679,LOC100506874,UBE2Q2P1		6	seq1:chr15:85034474-85045611,seq2:chr15:84851071-84839930,seq3:chrY:26342485-26353587,seq4:chr15:85104955-85115734,seq5:chr15:84967235-84978328,seq7:chr15:82747097-82736064	(((seq2:0.00084104,seq1:0.00083094):0.00594429,(seq4:0.10604503,seq3:0.02138274):0.00394681):0.00669845,seq7:0.00588565,seq5:0.00325452);	0.12347	1.203	0.203	0.30314,0.22674,0.20796,0.26217	1.07220,3.72254,0.56048,1.59346,4.00093,1.00000	10499	0.961101	0.0364712	38	156	0.24359	0.325789	0.17284	0.307229	25.62	190.58	0.134432	0.0872093	0.172973	18	11	29	53.62	41	66	NA
chr15_85034474_85051773	0.12	DNM1P41,GOLGA6L10,GOLGA6L5,GOLGA6L9,LOC100505679	1	5	seq1:chr15:85034474-85051384,seq2:chr15:84851071-84834161,seq4:chr15:84967235-84984084,seq5:chr15:82992825-83009672,seq6:chr15:82747097-82730301	(((seq5:0.00770444,seq4:0.00335090):0.00489087,seq6:0.01179045):0.01488630,seq2:0.00122234,seq1:0.00137217);	0.02521	0.023	0.442	0.28044,0.23820,0.22105,0.26031	0.92214,3.27358,0.63557,1.57786,4.02014,1.00000	16711	0.988636	0.0114781	18	184	0.0978261	0.0811111	0.0601093	0.151351	16.54	294.88	0.0560906	0.0323741	0.0816327	3	0	6	40.44	30	58	NA
chr15_85093376_85113085	0.25	UBE2Q2P1,UBE2Q2P2,UBE2Q2P3		4	seq1:chr15:85093376-85111879,seq2:chr15:82688967-82674647,seq3:chr15:84932844-84918146,seq4:chrY:26374182-26391627	((seq3:0.01410038,seq4:0.02782157):0.03953434,seq2:0.03415182,seq1:0.03687281);	0.10304	59.977	0.324	0.34942,0.19557,0.18287,0.27213	0.78239,2.80945,0.65857,1.44083,3.92744,1.00000	10312	0.947892	0.0546003	23	269	0.0855019	0.17	0.0551471	0.126812	19.09	354.34	0.0538748	0.0322581	0.0811594	21	12	31	66.66	51	85	NA
chr15_85726193_85753476	0.07	AGSK1,CSPG4P1Y,LOC100505679,LOC388152,LOC440297,LOC440300,LOC727849		7	seq1:chr15:85726193-85753474,seq2:chrY:26346957-26323749,seq3:chr15:82742645-82770389,seq4:chr15:84971674-84948840,seq5:chr15:84846580-84874396,seq6:chr15:82997265-82969488,seq7:chr15:83119176-83146973	((((seq3:0.00011420,seq7:0.00000002):0.00101611,seq6:0.00070028):0.00289626,(seq5:0.00676670,seq1:0.02128599):0.00402724):0.01581926,seq4:0.01386697,seq2:0.09282180);	0.12942	0.629	0.188	0.22352,0.26931,0.26621,0.24095	0.99763,3.94015,0.88454,1.13682,3.89733,1.00000	21574	0.964402	0.0373607	125	435	0.287356	0.26696	0.245413	0.33543	91.63	508.91	0.180051	0.143954	0.209709	46	31	62	165.48	142	194	3.71032e-06
chr15_85726193_85772582	0.37	AGSK1,LOC100505679,LOC388152,LOC440297,LOC440300,LOC727849		4	seq1:chr15:85726193-85768493,seq2:chr15:82742645-82785573,seq3:chr15:84846580-84889386,seq4:chr15:82997265-82954298	((seq2:0.00083149,seq4:0.00172162):0.00798102,seq3:0.00704942,seq1:0.01704300);	0.0198	0.024	0.428	0.25574,0.25108,0.24672,0.24647	1.18341,5.78851,1.08551,1.63741,6.49909,1.00000	42060	0.990066	0.0084167	12	191	0.0628272	0.294167	0.031746	0.0965909	8.47	294.24	0.028786	0.0107527	0.0464286	6	2	12	43.77	30	60	NA
chr15_85731563_85746861	0.07	CSPG4,CSPG4P1Y,LOC388152,LOC440297,LOC440300,LOC727849		7	seq1:chr15:85731563-85746859,seq3:chrY:26341109-26330200,seq5:chr15:84965841-84954906,seq6:chr15:75988170-75972912,seq7:chr15:84852449-84867782,seq8:chr15:82991435-82976078,seq9:chr15:83125012-83140383	(((((seq8:0.00024116,seq9:0.00012072):0.00062182,seq1:0.00155505):0.00330548,seq7:0.00675670):0.01120440,seq5:0.00943215):0.01697614,seq6:0.11663511,seq3:0.03443181);	0.1639	0.686	0.186	0.20884,0.29208,0.28298,0.21610	0.90654,6.13393,0.90880,0.95526,5.70708,1.00000	10185	0.956028	0.0353454	69	277	0.249097	0.22	0.200803	0.289377	53.82	326.77	0.164703	0.12462	0.2	29	19	43	90.22	72	109	3.93008e-06
chr15_85753482_85772586	0.02	AGSK1,LOC388152,LOC440300,LOC727849,UBE2Q2P2,UBE2Q2P3		5	seq1:chr15:85753482-85772581,seq3:chr15:84874404-84893475,seq4:chr15:82969480-82950208,seq5:chr15:82681566-82663614,seq6:chr15:83146981-83166260	(((seq3:0.00045616,seq1:0.00131635):0.00154951,seq5:0.05533725):0.00328830,seq6:0.00066741,seq4:0.00146211);	0.05349	0.023	0.165	0.32617,0.21315,0.19006,0.27062	0.70747,3.45479,0.57306,1.45321,5.04472,1.00000	16942	0.981201	0.0193477	16	83	0.192771	0.518125	0.120482	0.291667	7.71	86.8	0.0888249	0.027027	0.141026	1	0	4	16.63	7	26	NA
chr15_85772599_85796517	1	AGSK1,GOLGA6L10,LOC388152,LOC727849,UBE2Q2P2,UBE2Q2P3	1	6	seq1:chr15:85772599-85794839,seq2:chr15:83177537-83199981,seq3:chr15:84893493-84915745,seq4:chr15:82652709-82630708,seq5:chr15:82792960-82815638,seq7:chr15:83029205-83007009	(((seq3:0.01369236,(seq7:0.00547656,seq4:0.00843514):0.01430285):0.01172507,seq1:0.01278001):0.05546085,seq5:0.00000003,seq2:0.00045944);	0.03694	0.02	0.698	0.27027,0.23127,0.23866,0.25981	0.62873,3.09673,0.63354,0.97769,3.15801,1.00000	21649	0.98585	0.0137485	81	464	0.174569	-1.02802	0.129979	0.216279	164.27	927.86	0.177042	0.158576	0.19869	8	3	14	342	304	377	NA
chr15_85781317_85796517	0.06	none		5	seq1:chr15:85781317-85794537,seq2:chr15:83186252-83199675,seq6:chr15:84902201-84915443,seq7:chr15:82941482-82928337,seq8:chr15:82801676-82815332	((seq1:0.00875693,(seq7:0.01096324,seq6:0.00891750):0.00979193):0.04802436,seq8:0.00000002,seq2:0.00030217);	0.04483	0.012	0.483	0.26102,0.22429,0.24500,0.26969	0.76045,3.34984,0.66095,1.30257,3.48696,1.00000	12822	0.980003	0.0171147	36	333	0.108108	0.111111	0.0762463	0.147436	32	533.72	0.0599565	0.0372439	0.0821918	5	2	10	84.24	65	103	NA
chr15_85798111_85815507	0.18	ADAMTS7,LOC390660,LOC91450		5	seq1:chr15:85798111-85815505,seq2:chr15:79051059-79068561,seq3:chr15:82627458-82610054,seq4:chr15:78286111-78269737,seq5:chr15:82924785-82907380	(((seq3:0.00126569,seq5:0.00089743):0.00448069,seq1:0.00307589):0.04258470,seq4:0.05148847,seq2:0.02297481);	0.10325	0.744	0.186	0.20024,0.31458,0.30061,0.18458	0.95552,6.30829,0.91754,0.90418,6.06351,1.00000	15963	0.957076	0.0448619	22	536	0.0410448	0.346364	0.0229682	0.0607287	14.38	622.1	0.0231153	0.0119048	0.0353535	20	13	30	66.07	49	80	NA
chr16_14806875_14822514	0.33	LOC613037,PDXDC2P		10	seq1:chr16:14806875-14820115,seq10:chr16:28367445-28353958,seq12:chr16:28656389-28669920,seq18:chr16:18465301-18452012,seq2:chr16:74412349-74425887,seq4:chr16:16474430-16487745,seq5:chr16:15470823-15457550,seq6:chr16:28770501-28784045,seq7:chr16:70023448-70010321,seq8:chr16:30250198-30236636	(((((((seq10:0.00340244,(seq12:0.00186990,seq6:0.00168377):0.00184864):0.00402060,seq2:0.00624338):0.00742955,seq7:0.02176938):0.00671075,seq8:0.01449636):0.00954412,seq1:0.00752353):0.00278928,seq5:0.00660027):0.00439066,seq18:0.00312003,seq4:0.00395993);	0.07977	0.023	0.257	0.25962,0.22831,0.22707,0.28500	1.11412,4.59114,0.79726,1.56643,4.28648,1.00000	12925	0.978753	0.0201767	125	378	0.330688	0.12368	0.283619	0.368421	109.54	468.39	0.233865	0.188184	0.278978	22	13	33	131.24	111	154	1.04894e-05
chr16_14843053_14863539	0.82	PDXDC2P		6	seq1:chr16:14843053-14856122,seq10:chr16:70026337-70013342,seq13:chr16:28370379-28357247,seq16:chr16:29047526-29060645,seq3:chr16:18428148-18415027,seq5:chr16:28653467-28666610	((((seq13:0.00329875,seq5:0.00502280):0.00261699,seq16:0.00310198):0.01455813,seq10:0.02411876):0.01393299,seq3:0.01103910,seq1:0.00857176);	0.05131	0.642	0.405	0.25921,0.22783,0.22753,0.28542	0.95827,4.02314,0.72574,1.25401,4.08679,1.00000	12853	0.980036	0.0188356	22	238	0.092437	-0.439091	0.0649351	0.122449	31.66	380.18	0.0832763	0.0606061	0.111111	10	4	21	56.19	44	74	NA
chr16_15030705_15048645	0.91	none		8	seq10:chr16:14844074-14859298,seq2:chr16:12036497-12021122,seq3:chr16:28483213-28467656,seq5:chr16:15472746-15457487,seq6:chr16:14804950-14820178,seq7:chr18:11634646-11619290,seq8:chr16:18427114-18411796,seq9:chr16:28654501-28670039	(((((seq8:0.00849987,seq5:0.00800127):0.00250715,(seq10:0.00029091,seq6:0.00059192):0.00640991):0.01077774,seq2:0.01224236):0.00501221,seq7:0.01818688):0.01530260,seq9:0.00463864,seq3:0.00244277);	0.06526	0.02	0.312	0.25585,0.22887,0.23039,0.28489	1.15882,4.70573,0.87443,1.55330,4.41351,1.00000	14768	0.979954	0.018101	88	399	0.220551	-0.0673864	0.181102	0.247449	93.93	542.93	0.173006	0.135624	0.204753	29	19	43	126.51	105	151	NA
chr16_15211382_15228721	1	NPIP		5	seq1:chr16:15211382-15225990,seq2:chr16:15037198-15022665,seq3:chr16:18420575-18435169,seq4:chr16:16479044-16464450,seq5:chr16:18460719-18475279	(((seq2:0.02899637,seq5:0.01841686):0.04017117,seq1:0.11848790):0.03900803,seq4:0.00800811,seq3:0.00693859);	0.027	0.976	0.896	0.25211,0.25886,0.26964,0.21939	0.75325,6.27948,1.05669,1.40346,6.64905,1.00000	14469	0.989709	0.0103789	27	128	0.210938	-3.81222	0.142857	0.304688	129.93	480.36	0.270485	0.234483	0.306723	2	0	6	348.32	322	377	NA
chr16_15211382_15234255	1	none		4	seq1:chr16:15211382-15228720,seq2:chr16:18420575-18438658,seq3:chr16:16479044-16462010,seq4:chr16:18460719-18477884	((seq1:0.04230603,seq4:0.01970576):0.01124187,seq3:0.00344054,seq2:0.00563492);	0.02373	0.022	0.712	0.24223,0.26790,0.27920,0.21067	0.75279,6.22615,1.10238,1.34888,6.53543,1.00000	16928	0.989485	0.0106085	15	68	0.220588	-1.18867	0.132075	0.327586	32.83	150.7	0.21785	0.150327	0.290123	2	0	5	111.67	90	142	NA
chr16_15473551_15487407	0	LOC100132247,LOC613037,PDXDC2P		6	seq1:chr16:15473551-15487405,seq2:chr16:22526478-22511244,seq3:chr16:29413772-29428961,seq4:chr16:30255545-30270739,seq5:chr16:28651044-28637159,seq6:chr16:70028758-70042591	(((seq3:0.00898540,(seq4:0.00182829,seq2:0.00253709):0.00782080):0.01786840,seq5:0.01799464):0.00971595,seq6:0.01432482,seq1:0.01995461);	0.08217	0.317	0.187	0.28981,0.21094,0.21620,0.28305	1.28522,5.18543,0.60870,2.20398,6.08643,1.00000	13560	0.969405	0.0314182	70	390	0.179487	0.255	0.141439	0.218329	52.15	459.54	0.113483	0.0848624	0.14447	22	14	33	77.19	61	97	NA
chr16_16417722_16435687	0.96	PKD1P1		4	seq1:chr16:16417722-16435685,seq2:chr16:16462010-16479043,seq3:chr16:18438658-18420576,seq4:chr16:15228720-15211383	((seq1:0.01947392,seq4:0.04314382):0.01017652,seq3:0.00253840,seq2:0.00656783);	0.02356	0.021	0.712	0.21067,0.27934,0.26788,0.24211	1.06784,8.26114,1.75472,1.84450,8.66035,1.00000	16921	0.989618	0.0104725	15	65	0.230769	-1.172	0.115942	0.310811	32.58	141.64	0.23002	0.170068	0.298611	1	0	3	110.35	91	136	NA
chr16_16429192_16448712	0.77	LOC613037,PDXDC2P,PKD1P1		8	seq1:chr16:16429192-16444351,seq10:chr16:18427113-18411889,seq11:chr16:29048560-29063789,seq14:chr16:70025301-70010412,seq2:chr16:12036496-12021459,seq5:chr16:30252088-30236802,seq6:chr16:28483212-28467950,seq7:chr16:15472745-15457580	((((seq5:0.01657719,seq2:0.01031438):0.00448814,((seq10:0.00581287,seq1:0.00280936):0.00393517,seq7:0.00645258):0.01465646):0.00466885,seq14:0.02262773):0.01022331,seq11:0.00350690,seq6:0.00417677);	0.07695	0.02	0.302	0.25692,0.22790,0.23051,0.28467	1.17687,5.01632,0.86565,1.98462,4.35182,1.00000	14710	0.977896	0.020311	142	396	0.358586	0.105915	0.308311	0.404255	126.96	532.74	0.238315	0.200371	0.26938	22	12	31	167.48	140	192	8.10338e-06
chr16_16471472_16490341	0.23	none		6	seq10:chr16:14844074-14859105,seq15:chr16:28369345-28354269,seq5:chr18:11634646-11619678,seq6:chr16:74410440-74425576,seq7:chr16:29048559-29063695,seq9:chr16:28483213-28468044	((((seq9:0.00255197,seq15:0.00326846):0.00158088,seq7:0.00276320):0.00213106,seq6:0.00693431):0.01049815,seq10:0.02076965,seq5:0.01667364);	0.05081	0.023	0.244	0.25650,0.22839,0.23072,0.28440	1.19239,4.31517,0.84404,1.53459,4.35828,1.00000	14728	0.982668	0.0198371	39	174	0.224138	0.265385	0.150838	0.266667	28.65	203.51	0.140779	0.0913462	0.190722	13	7	22	57.91	43	77	NA
chr16_18408989_18447958	1	NPIP,PKD1P1		4	seq1:chr16:18408989-18438658,seq2:chr16:18449138-18477884,seq3:chr16:15048646-15019071,seq4:chr16:16447256-16417722	((seq2:0.01498949,seq4:0.00659980):0.00928731,seq3:0.03539524,seq1:0.06479703);	0.01322	3.401	0.899	0.25732,0.25134,0.26761,0.22373	0.61666,3.90317,0.74819,1.19846,5.31485,1.00000	28521	0.993747	0.00628533	13	41	0.317073	-7.31692	0.16	0.463415	108.12	297.83	0.363026	0.304918	0.420561	0	0	0	348.55	315	383	NA
chr16_18420575_18438659	1	NPIP,PKD1P1		5	seq1:chr16:18420575-18438658,seq2:chr16:18460719-18477884,seq3:chr16:15037198-15019071,seq4:chr16:16435686-16417722,seq5:chr16:15211382-15228720	((seq3:0.01246309,(seq4:0.00405007,seq2:0.00970264):0.00529938):0.01501475,seq5:0.06563037,seq1:0.01957540);	0.02981	0.013	0.774	0.24164,0.26576,0.28316,0.20945	0.66044,4.82341,1.08354,1.05635,5.36633,1.00000	17066	0.989763	0.0103301	43	109	0.394495	-1.96581	0.303571	0.477876	127.53	278.52	0.457885	0.393836	0.519531	3	0	7	256.82	227	289	NA
chr16_18428257_18447921	0.98	PKD1,PKD1P1		4	seq1:chr16:18428257-18447920,seq2:chr16:2147418-2170963,seq3:chr16:15029564-15009814,seq4:chr16:16428051-16408465	((seq3:0.01030533,seq4:0.00416072):0.00756939,seq2:0.07353787,seq1:0.01219527);	0.03761	0.011	0.651	0.20522,0.30880,0.32558,0.16039	1.15894,7.31916,0.71058,1.17879,7.80395,1.00000	19178	0.984939	0.0152798	26	75	0.346667	-1.31077	0.242857	0.445946	60.08	157.79	0.380759	0.286667	0.451807	7	2	13	127.52	99	164	NA
chr16_18867662_18899769	0.22	LOC440354,LOC595101,LOC641298,LOC729513,SMG1		6	seq1:chr16:18867668-18899768,seq2:chr16:21888824-21919135,seq4:chr16:22504982-22474232,seq5:chr16:30277033-30308759,seq6:chr16:70251931-70283570,seq7:chr16:29537049-29569052	(((seq6:0.01397192,seq1:0.02548684):0.00264550,(seq7:0.00158311,seq5:0.00155010):0.00758937):0.00868983,seq4:0.00164043,seq2:0.00139405);	0.05236	0.373	0.189	0.33240,0.20747,0.18088,0.27926	1.10927,4.13147,0.62959,1.36942,4.83074,1.00000	28465	0.980795	0.0195563	57	446	0.127803	0.299298	0.0967742	0.161058	39.94	533.76	0.0748276	0.0545809	0.0964083	13	9	23	62.35	49	77	6.01612e-06
chr16_18867668_18919016	0.63	LOC440354,LOC595101,LOC641298,SMG1		5	seq1:chr16:18867668-18919014,seq2:chr16:21888824-21938088,seq3:chr16:22504982-22455281,seq4:chr16:30277033-30328022,seq5:chr16:29537049-29588289	(((seq4:0.00295851,seq5:0.00316882):0.00680111,seq1:0.02669062):0.01037377,seq3:0.00143525,seq2:0.00129091);	0.0422	0.95	0.199	0.32598,0.21200,0.18456,0.27745	1.22517,4.59141,0.64845,1.46779,5.02511,1.00000	48690	0.981208	0.0191404	25	671	0.0372578	0.2972	0.0231884	0.0524691	17.57	822.82	0.0213534	0.0130952	0.0313589	17	12	28	44.62	31	59	NA
chr16_21464447_21480798	0.12	LOC440354,LOC595101,SMG1		4	seq2:chr16:18876992-18893209,seq3:chr16:70262683-70277252,seq4:chr16:30286378-30302250,seq5:chr16:29444626-29460492	((seq4:0.00250409,seq5:0.00109275):0.00835802,seq3:0.01349345,seq2:0.02626057);	0.04095	3.635	0.208	0.33552,0.20159,0.18910,0.27380	1.02011,3.47973,0.36000,0.88880,4.32331,1.00000	14433	0.979133	0.0224117	5	99	0.0505051	0.75	0.0173913	0.0970874	1.25	114.91	0.0108781	0	0.03	2	0	5	8.43	3	17	NA
chr16_2147418_2170971	0.89	PKD1,PKD1P1		4	seq1:chr16:2147418-2170963,seq2:chr16:16428051-16408465,seq3:chr16:18428257-18447920,seq4:chr16:15219096-15233899	((seq1:0.01929557,seq4:0.03766459):0.00328914,seq3:0.00590017,seq2:0.00619798);	0.0593	0.31	0.18	0.21067,0.30301,0.32220,0.16412	0.84519,3.83956,0.96123,1.09526,4.11367,1.00000	14200	0.972594	0.0281272	13	57	0.22807	-0.0384615	0.125	0.3125	13.5	65.46	0.206233	0.115942	0.311475	14	7	22	33.68	25	46	NA
chr16_21848859_21865971	1	PDXDC2P		7	seq12:chr16:74425494-74412465,seq14:chr16:28669554-28656505,seq2:chr18:11619712-11632748,seq3:chr16:28468141-28481169,seq6:chr16:28783679-28770617,seq8:chr16:29063598-29050567,seq9:chr16:70010414-70023332	((((seq3:0.00473440,(seq14:0.00336902,seq6:0.00321173):0.00480187):0.00362303,seq8:0.00581737):0.00477358,seq12:0.01036322):0.01588290,seq9:0.04116329,seq2:0.03723934);	0.05147	0.554	0.619	0.28545,0.22731,0.22721,0.26003	0.79066,4.21062,0.69166,1.12141,3.54740,1.00000	12842	0.984626	0.0189627	32	150	0.213333	-1.97812	0.143885	0.273333	95.3	361.86	0.263362	0.211864	0.313783	15	6	21	154.94	132	186	NA
chr16_21848859_21882570	0	LOC613037,PDXDC2P		5	seq1:chr16:21848877-21882568,seq2:chr16:28669536-28637159,seq3:chr16:30236936-30270739,seq4:chr16:70010447-70042591,seq5:chr16:29395422-29428961	(((seq3:0.00136831,seq1:0.00220675):0.00600523,seq5:0.00717417):0.00962964,seq4:0.01940883,seq2:0.01257812);	0.05645	0	0.033	0.28534,0.22346,0.22576,0.26543	1.00997,5.07660,0.70266,1.92763,5.43596,1.00000	31742	0.976854	0.0236183	85	495	0.171717	0.875412	0.14574	0.209581	10.59	489.65	0.0216277	0.0119048	0.0327198	24	16	34	20.11	13	32	3.96864e-06
chr16_21867334_21882570	0	LOC613037,PDXDC2P		6	seq1:chr16:21867334-21882568,seq2:chr16:28651059-28637159,seq3:chr16:30255530-30270739,seq4:chr16:15473536-15487405,seq5:chr16:70028743-70042591,seq6:chr16:29413757-29428961	((((seq3:0.00157760,seq1:0.00274334):0.00617875,seq6:0.00789225):0.01455248,seq2:0.01480415):0.00782619,seq5:0.01168571,seq4:0.01653403);	0.08322	0.197	0.007	0.28992,0.21104,0.21606,0.28299	1.27249,5.14872,0.62281,2.07566,5.94921,1.00000	13579	0.969094	0.0317399	72	389	0.18509	0.495417	0.144304	0.225131	36.33	371.95	0.0976744	0.0736544	0.129114	21	13	32	52.72	39	70	3.66073e-06
chr16_21876818_21896962	0.68	LOC440354,LOC595101,LOC729513		4	seq1:chr16:21876818-21896961,seq2:chr16:70239882-70261486,seq3:chr16:30265001-30285170,seq4:chr16:29423219-29443420	((seq2:0.01917445,seq4:0.00791005):0.00496544,seq3:0.00370795,seq1:0.00435071);	0.03296	0.017	0.178	0.29936,0.23576,0.19478,0.27010	0.97757,5.63676,0.55838,1.96463,5.18092,1.00000	19974	0.984121	0.0160925	20	99	0.20202	0.4965	0.132653	0.27907	10.07	99.13	0.101584	0.0510204	0.165289	5	1	10	21.74	14	32	NA
chr16_22496826_22517008	0.76	LOC440354,LOC595101,LOC641298,LOC729513		4	seq1:chr16:22496826-22517006,seq2:chr16:70261486-70239883,seq3:chr16:29443420-29423220,seq4:chr16:30285170-30265002	((seq1:0.00413504,seq4:0.00412401):0.00574762,seq3:0.00918240,seq2:0.02225302);	0.03331	0.021	0.267	0.26991,0.19474,0.23552,0.29983	0.91754,5.03457,0.57595,1.99390,6.01071,1.00000	19991	0.984126	0.016089	22	103	0.213592	0.377273	0.15534	0.301205	13.7	114.12	0.120049	0.0720721	0.181818	5	1	12	30.1	21	41	NA
chr16_28635955_28673734	0.5	LOC613037,PDXDC2P		4	seq1:chr16:28637157-28669535,seq2:chr16:29530759-29496967,seq4:chr16:30270741-30236937,seq5:chr16:70042593-70010448	((seq1:0.01573178,seq5:0.02134608):0.01889887,seq4:0.00052822,seq2:0.00054055);	0.04534	1.775	0.205	0.26522,0.22554,0.22315,0.28609	1.02485,5.21315,0.71822,1.79382,4.80335,1.00000	31798	0.975863	0.0246695	1	448	0.00223214	-0.27	0	0.010661	1.27	559.1	0.00227151	0	0.00582524	19	12	28	27.2	16	39	NA
chr16_28766532_28803177	1	none		4	seq1:chr16:28768600-28803176,seq2:chr16:29048559-29083008,seq3:chr16:28483213-28448649,seq4:chr16:28654501-28689001	((seq1:0.01344469,seq4:0.01338046):0.00694938,seq3:0.01227212,seq2:0.04933266);	0.01017	0.136	0.893	0.25492,0.24068,0.23935,0.26504	0.88242,4.29792,0.84177,1.20676,7.81304,1.00000	34298	0.995597	0.004418	21	47	0.446809	-3.6919	0.32	0.609756	98.53	175.26	0.562193	0.488506	0.632184	2	0	5	304.96	276	331	NA
chr16_29395404_29412408	1	PDXDC2P		6	seq1:chr16:29395404-29408381,seq10:chr16:70010414-70023345,seq12:chr16:74425494-74412452,seq13:chr16:28354303-28367342,seq3:chr16:28468141-28481182,seq9:chr16:29063598-29050554	((((seq3:0.00500431,seq13:0.00723968):0.00339778,seq9:0.00512530):0.00276644,seq12:0.01319058):0.01083925,seq10:0.04982181,seq1:0.03396813);	0.05015	0.317	0.618	0.28511,0.22747,0.22745,0.25996	0.75687,4.43417,0.65116,1.57615,4.18031,1.00000	12837	0.98416	0.0187786	45	115	0.391304	-1.11778	0.282443	0.451613	95.3	262.44	0.363131	0.301158	0.428571	9	3	13	162.33	139	185	NA
chr16_29395404_29428963	0	LOC100132247,PDXDC2P		6	seq1:chr16:29395422-29428961,seq2:chr16:21848877-21882568,seq3:chr16:29496966-29530757,seq4:chr16:28669536-28637159,seq5:chr16:70010447-70042591,seq6:chr16:22545134-22511244	((((seq2:0.00083615,seq6:0.00026907):0.00147114,seq3:0.00160096):0.00613542,seq1:0.00721491):0.00991399,seq5:0.02001704,seq4:0.01294342);	0.05682	0.021	0.059	0.28514,0.22369,0.22595,0.26522	1.00273,5.07438,0.68363,1.96849,5.43051,1.00000	31725	0.979602	0.0208059	88	528	0.166667	0.536705	0.138686	0.205426	40.77	527.6	0.0772745	0.0511883	0.10058	25	17	37	79.76	60	97	5.64759e-06
chr16_29413755_29428963	0.43	LOC100132247,PDXDC2P		7	seq1:chr16:29413755-29428961,seq2:chr16:21867332-21882568,seq3:chr16:29515559-29530757,seq4:chr16:28651061-28637159,seq5:chr16:70028741-70042591,seq6:chr16:15473534-15487405,seq7:chr16:22526495-22511244	(((((seq2:0.00087937,seq7:0.00014933):0.00202519,seq3:0.00160656):0.00597070,seq1:0.00725586):0.01455674,seq4:0.01491614):0.00783780,seq6:0.01652817,seq5:0.01153477);	0.08325	0.169	0	0.28948,0.21139,0.21629,0.28283	1.21801,5.21251,0.60398,2.14084,5.94601,1.00000	13565	0.971871	0.0288783	75	407	0.184275	0.498933	0.140306	0.212435	37.58	394.2	0.0953323	0.0689655	0.119107	22	13	34	55.12	42	69	4.84244e-06
chr16_29444626_29460500	0.64	LOC100271836,LOC440354,SMG1		6	seq1:chr16:29444626-29460499,seq2:chr16:29546393-29562239,seq3:chr16:18876992-18893216,seq4:chr16:21464447-21480797,seq5:chr16:70262683-70277259,seq6:chr16:21896690-21912592	(((seq3:0.02655175,(seq2:0.00209635,seq1:0.00085054):0.00882318):0.00118553,seq5:0.01290478):0.01309344,seq6:0.00207835,seq4:0.00251401);	0.05619	0.842	0.198	0.33500,0.20238,0.18961,0.27302	1.00703,3.25278,0.41080,1.08187,4.02002,1.00000	14441	0.978589	0.0218397	24	273	0.0879121	0.154167	0.0501931	0.118774	20.3	326.8	0.0621175	0.0391566	0.090301	9	4	16	27.97	18	41	NA
chr16_29487812_29517602	0.8	NPIPL3		5	seq1:chr16:29488745-29517600,seq2:chr16:28676163-28648974,seq3:chr16:21408937-21437106,seq4:chr16:28790310-28763107,seq6:chr16:29388068-29415809	(((seq3:0.00899111,seq6:0.03225781):0.02361223,seq1:0.00357451):0.06125118,seq4:0.00986113,seq2:0.01053752);	0.05181	0.013	0.655	0.27728,0.23143,0.23748,0.25380	1.24676,5.82033,0.97666,2.38440,5.70500,1.00000	25195	0.97996	0.0203968	155	615	0.252033	-0.367484	0.223054	0.291874	211.96	955.34	0.221869	0.194969	0.250515	11	6	17	490.1	443	534	NA
chr16_29487812_29530759	0	LOC100190986,NPIPL3,PDXDC2P		5	seq1:chr16:29496776-29530757,seq2:chr16:28669618-28637159,seq3:chr16:21416236-21450300,seq4:chr16:70010413-70042591,seq5:chr16:29395346-29428961	(((seq3:0.00188157,seq1:0.00164846):0.00625613,seq5:0.00759246):0.01002645,seq4:0.02043159,seq2:0.01323560);	0.05648	0.021	0.075	0.28554,0.22351,0.22573,0.26522	1.02457,5.16978,0.72039,2.04440,5.61087,1.00000	31767	0.97696	0.0235086	88	495	0.177778	0.54375	0.139583	0.214015	40.15	488.2	0.0822409	0.0571429	0.106719	24	15	34	81.83	64	101	3.98761e-06
chr16_29496948_29514198	1	PKD1P1		9	seq11:chr16:29395404-29408379,seq12:chr16:74425494-74412454,seq13:chr16:28354303-28367340,seq14:chr16:28669554-28656494,seq15:chr16:15457720-15470718,seq3:chr16:29063598-29050556,seq4:chr18:11619712-11632759,seq5:chr16:16444154-16431211,seq8:chr16:28783679-28770606	(((seq12:0.01301382,(((seq14:0.00337860,seq8:0.00370806):0.00447273,seq13:0.00582001):0.00486392,seq3:0.00533329):0.00420105):0.01989800,(seq11:0.02408733,seq4:0.03204549):0.00667832):0.03200285,seq15:0.01187531,seq5:0.01309968);	0.06529	0.579	0.646	0.28504,0.22757,0.22758,0.25981	1.01401,4.77754,0.63494,1.83304,4.39721,1.00000	12819	0.98208	0.01876	85	317	0.268139	-1.76318	0.214706	0.283988	234.87	767.49	0.306024	0.276042	0.339378	15	7	23	291.88	250	333	NA
chr16_29515576_29530759	0.35	LOC100190986,NPIPL3,PDXDC2P		6	seq1:chr16:29515576-29530757,seq2:chr16:15473551-15487405,seq3:chr16:28651044-28637159,seq4:chr16:21435071-21450300,seq5:chr16:70028758-70042591,seq6:chr16:29413772-29428961	((((seq4:0.00297566,seq1:0.00193583):0.00756973,seq6:0.00934242):0.01779473,seq3:0.01799159):0.00967729,seq5:0.01429695,seq2:0.01991636);	0.08261	0.318	0.186	0.29010,0.21087,0.21604,0.28299	1.27981,5.11093,0.64321,2.17187,5.99864,1.00000	13570	0.969315	0.0315121	71	388	0.18299	0.288028	0.136951	0.221649	50.55	452.15	0.111799	0.088843	0.14574	22	14	32	76.97	61	93	NA
chr16_29546393_29588296	0.17	LOC100271836,LOC440354,LOC641298,SMG1		5	seq1:chr16:29546393-29588295,seq2:chr16:22497097-22455275,seq3:chr16:21896690-21938094,seq4:chr16:21464447-21506600,seq5:chr16:18876992-18919020	((seq3:0.00109179,(seq4:0.00138120,seq2:0.00099261):0.00070900):0.01272355,seq5:0.02600480,seq1:0.01130990);	0.04363	0.608	0.195	0.32878,0.20903,0.18831,0.27388	1.16688,4.50376,0.66537,1.48862,5.17089,1.00000	40900	0.981535	0.0188395	23	425	0.0541176	0.582609	0.0361446	0.0741627	9.6	510.75	0.0187959	0.0100806	0.0303644	14	8	23	45.74	33	58	4.99968e-06
chr16_30236918_30254167	0.91	NPIP,PDXDC2P		9	seq10:chr16:28669554-28656428,seq13:chr16:15457720-15470784,seq14:chr16:14819957-14806914,seq17:chr16:70010414-70023409,seq3:chr16:29063598-29050490,seq5:chr16:28468141-28481246,seq6:chr16:15045689-15032659,seq8:chr16:29395404-29408445,seq9:chr16:74425494-74412388	(((((seq9:0.00783005,((seq10:0.00497405,seq5:0.00276475):0.00241578,seq3:0.00372127):0.00175495):0.00921395,seq8:0.01881907):0.00523478,seq17:0.02630025):0.01195673,seq14:0.00864993):0.00450590,seq13:0.00679517,seq6:0.00646865);	0.07293	0.181	0.399	0.28535,0.22743,0.22743,0.25978	0.95608,4.97469,0.71264,1.66865,4.66536,1.00000	12841	0.980347	0.0190037	107	304	0.351974	-0.258692	0.297872	0.399329	134.68	465.87	0.289094	0.251599	0.334052	16	7	24	150.36	126	179	NA
chr16_30236918_30270741	0	LOC100190986,LOC613037,NPIPL3,PDXDC2P		5	seq1:chr16:30236918-30270739,seq2:chr16:28669554-28637159,seq3:chr16:21416408-21450300,seq4:chr16:70010414-70042591,seq5:chr16:29395404-29428961	(((seq3:0.00184926,seq1:0.00147830):0.00642938,seq5:0.00770276):0.01027985,seq4:0.02073211,seq2:0.01335431);	0.0565	0.023	0.086	0.28550,0.22344,0.22568,0.26538	1.00122,4.96716,0.71796,1.94122,5.41978,1.00000	31769	0.97693	0.0235423	86	499	0.172345	0.542907	0.1417	0.201195	39.31	498.97	0.0787823	0.0598291	0.104418	26	16	40	84.44	68	101	3.98177e-06
chr16_30255545_30270741	0.46	LOC100190986,LOC613037,NPIPL3,PDXDC2P		6	seq1:chr16:30255545-30270739,seq2:chr16:28651044-28637159,seq3:chr16:15473551-15487405,seq4:chr16:21435071-21450300,seq5:chr16:70028758-70042591,seq6:chr16:29413772-29428961	((((seq4:0.00272631,seq1:0.00181966):0.00777555,seq6:0.00940382):0.01783516,seq2:0.01798374):0.00968736,seq5:0.01430376,seq3:0.01991798);	0.08252	0.326	0.187	0.29006,0.21084,0.21607,0.28303	1.32911,5.18470,0.62922,2.20333,6.08198,1.00000	13569	0.969278	0.0315521	70	390	0.179487	0.259714	0.138107	0.22067	51.82	457.39	0.113295	0.0841121	0.147268	22	15	33	77.71	61	98	NA
chr16_30286378_30328029	0.18	LOC100271836,LOC440354,LOC595101,LOC641298,SMG1		5	seq1:chr16:30286378-30328022,seq2:chr16:21896690-21938088,seq3:chr16:21464447-21506594,seq4:chr16:22497097-22455281,seq5:chr16:18876992-18919014	((seq2:0.00108597,(seq4:0.00104880,seq3:0.00140242):0.00070394):0.01252530,seq5:0.02638490,seq1:0.01115614);	0.04398	0.415	0.19	0.32878,0.20914,0.18840,0.27369	1.22500,4.50492,0.67394,1.39209,5.16817,1.00000	40894	0.981589	0.0187838	25	420	0.0595238	0.5304	0.037594	0.0815851	11.74	496.67	0.0236374	0.0112782	0.0403226	18	11	26	51.32	38	66	NA
chr16_32097513_32110615	0.74	none		4	seq1:chr16:32097513-32110614,seq2:chr18:15165525-15178376,seq4:chr2:132768116-132780931,seq5:chr10:42646584-42658391	((seq1:0.02897664,seq5:0.02516945):0.01995763,seq4:0.01639431,seq2:0.01874877);	0.08664	1.83	0.207	0.32114,0.16709,0.17253,0.33924	1.23350,2.75835,0.61949,1.42626,2.62423,1.00000	11618	0.956935	0.0448772	12	175	0.0685714	-0.1975	0.0357143	0.10625	14.37	211.63	0.0679015	0.0355556	0.105932	32	18	40	52.72	37	72	NA
chr16_32150435_32160767	0.52	none		7	seq1:chr16:32150435-32160648,seq2:chr1:149016393-149026597,seq3:chr2:92254569-92244354,seq4:chr7:61659578-61669780,seq5:chr9:42720606-42730810,seq8:chr15:20125951-20136144,seq9:chr7:61072707-61062526	(((seq3:0.01844459,(seq8:0.01989283,seq5:0.01766088):0.00088836):0.00144034,(seq9:0.02615767,seq4:0.03032723):0.00569236):0.01070259,seq2:0.01921720,seq1:0.01656041);	0.13299	3.352	0.204	0.34602,0.17386,0.18120,0.29892	1.12084,2.25919,0.71891,1.74121,2.88402,1.00000	10101	0.961098	0.0348222	61	192	0.317708	0.0462295	0.26699	0.412371	58.18	231.02	0.25184	0.201717	0.304348	49	34	63	102.66	79	126	NA
chr16_32217050_32241421	0.69	GPC5		5	seq1:chr16:32217050-32235650,seq2:chr15:22650077-22670413,seq3:chr13:92568024-92550073,seq4:chr15:28710775-28731154,seq5:chr15:28697096-28676469	(((seq4:0.00171294,seq5:0.00122944):0.00151848,seq2:0.00382106):0.03136523,seq3:0.08967015,seq1:0.03517771);	0.12853	2.565	0.219	0.33507,0.18117,0.16490,0.31886	0.64783,2.44395,0.34538,1.02662,2.59469,1.00000	16169	0.949459	0.0539721	11	376	0.0292553	-0.138182	0.0133333	0.0471204	12.52	459.82	0.027228	0.0138568	0.0434783	49	36	66	101.17	79	122	NA
chr16_32312349_32328183	0.31	none		5	seq1:chr16:32312349-32328136,seq2:chrY:13594986-13576170,seq4:chr22:17011111-16992128,seq5:chr16:32350626-32366528,seq6:chr2:92172347-92153407	(((seq2:0.03798555,seq6:0.02444710):0.00398245,seq4:0.01819102):0.00663280,seq5:0.02053365,seq1:0.03237978);	0.11575	0.783	0.197	0.28307,0.25059,0.25271,0.21362	0.77885,2.75671,0.66615,0.88170,3.11240,1.00000	15211	0.956084	0.0448929	94	218	0.431193	0.133617	0.353712	0.492891	81.44	235.06	0.346465	0.290441	0.425532	49	38	68	125.93	106	150	NA
chr16_32317692_32328168	0.22	TTC28		6	seq1:chr16:32317692-32328133,seq3:chr10:39027633-39014071,seq4:chr22:29071651-29082103,seq5:chr22:17005667-16992131,seq6:chr16:32356052-32366525,seq7:chr2:92166876-92153410	((((seq3:0.02431820,seq7:0.02258334):0.00352819,seq5:0.01891780):0.00339560,seq4:0.04143529):0.00619093,seq6:0.02013396,seq1:0.02944392);	0.13648	0.715	0.197	0.27656,0.24873,0.22795,0.24676	0.84412,3.30345,0.57605,1.14192,3.23847,1.00000	10236	0.956415	0.0476548	93	183	0.508197	0.00225806	0.444444	0.582353	92.79	214.53	0.432527	0.366667	0.517544	58	44	75	120.66	102	140	NA
chr16_32335719_32356052	0.68	none		6	seq1:chr16:32335719-32356046,seq2:chr15:20529488-20504427,seq3:chr9:42784517-42805160,seq4:chr22:22626382-22651499,seq5:chr10:42714560-42733711,seq6:chrUn_gl000217:33257-52362	((((seq3:0.03522272,seq6:0.01921677):0.00384216,seq4:0.01951372):0.00637519,seq2:0.02786525):0.00733095,seq5:0.02375692,seq1:0.02428632);	0.13555	0.361	0.19	0.30562,0.21530,0.21356,0.26552	1.17094,2.89832,1.22452,1.05135,5.43517,1.00000	17602	0.957539	0.0439581	235	431	0.545244	0.185617	0.5	0.589372	191.38	454.44	0.421134	0.377232	0.473684	79	62	98	253.2	216	287	2.60987e-06
chr16_32716195_32738909	0.35	GPC5		5	seq1:chr16:32716195-32735025,seq2:chr15:22670649-22650077,seq3:chr15:28676233-28697096,seq4:chr13:92549321-92568024,seq5:chr15:28731390-28710775	(((seq3:0.00117396,seq5:0.00170159):0.00180396,seq2:0.00399126):0.03078219,seq4:0.10206910,seq1:0.03528136);	0.13875	2.07	0.215	0.31725,0.16658,0.18195,0.33423	1.47390,4.04242,0.58702,1.66432,3.94058,1.00000	16396	0.946572	0.0573491	12	381	0.0314961	-0.236667	0.0108992	0.0453258	14.84	459.83	0.0322728	0.0149573	0.0554324	58	43	71	117.08	98	146	NA
chr16_32789358_32800589	0.02	none		6	seq1:chr16:32789358-32799584,seq2:chrUn_gl000217:122997-133201,seq4:chr7:61062404-61072604,seq5:chr15:20136265-20126054,seq6:chr7:61669901-61659681,seq8:chr1:149026718-149016496	(((seq5:0.01606732,seq2:0.01907275):0.00148340,(seq6:0.02377493,seq4:0.02114539):0.00454008):0.00865072,seq8:0.01591590,seq1:0.01467514);	0.12434	1.562	0.008	0.29949,0.18097,0.17392,0.34562	0.82698,2.43985,0.66047,1.55302,1.93559,1.00000	10104	0.95801	0.0350262	47	174	0.270115	0.371489	0.215686	0.347305	29.54	165.68	0.178296	0.128655	0.240223	41	28	54	57.51	46	72	NA
chr16_32789358_32812134	0.28	none		6	seq1:chr16:32791616-32812132,seq2:chrUn_gl000217:125243-145541,seq4:chr1:148823085-148843088,seq5:chr15:20134012-20114017,seq6:chr1:149024460-149004462,seq7:chr1:148661176-148681404	((((seq4:0.00151731,seq7:0.00340747):0.00382105,seq6:0.00499001):0.01457130,seq1:0.01485602):0.01259952,seq5:0.02037197,seq2:0.02284636);	0.07931	0.9	0.199	0.31568,0.17164,0.15955,0.35314	0.83835,2.21728,0.52690,1.25614,2.02052,1.00000	19803	0.970065	0.0309485	43	478	0.0899582	0.0962791	0.067086	0.121413	38.86	586.24	0.0662868	0.0459016	0.0902778	46	32	63	97.55	80	126	NA
chr16_32789418_32807482	0.62	none		7	seq1:chr16:32791616-32806388,seq2:chrUn_gl000217:125243-139691,seq4:chr7:61064659-61078991,seq5:chr1:148823085-148837553,seq6:chr15:20134012-20119560,seq7:chr1:149024460-149009997,seq8:chr1:148661176-148675646	((((seq4:0.02854468,(seq6:0.02051154,seq2:0.02341066):0.00178428):0.01206410,seq1:0.01584119):0.01446316,seq7:0.00648418):0.00537972,seq8:0.00326346,seq5:0.00142692);	0.10626	1.723	0.202	0.29605,0.17952,0.15756,0.36687	0.90853,2.57418,0.61590,1.20059,1.91883,1.00000	14190	0.964895	0.0311559	54	395	0.136709	-0.0374074	0.103797	0.173228	56.02	486.95	0.115043	0.0882353	0.145873	50	37	62	103.15	80	125	NA
chr16_32823581_32833764	0.24	none		7	seq10:chr2:91997039-91975720,seq11:chr2:92231784-92253119,seq17:chr9:42743290-42722059,seq3:chr7:65037866-65059106,seq5:chr17:25289485-25268215,seq6:chr9:69787721-69808985,seq7:chrUn_gl000217:110593-131851	((((seq11:0.00332074,seq10:0.00375109):0.01058026,(seq17:0.00575919,seq6:0.00851768):0.00988992):0.00576738,seq7:0.02679016):0.01515821,seq5:0.03447842,seq3:0.02684317);	0.12032	1.481	0.202	0.30732,0.18300,0.17517,0.33450	0.91208,2.65832,0.54533,1.44059,2.46266,1.00000	20880	0.961725	0.0340509	105	699	0.150215	0.0392381	0.13056	0.180168	100.88	852.3	0.118362	0.100334	0.139645	90	72	111	190.49	167	222	NA
chr16_32823581_32841141	0	none		9	seq1:chr16:32823652-32840873,seq10:chr2:90447519-90431381,seq12:chr2:91669361-91653183,seq13:chr7:53189376-53205796,seq14:chr9:42743218-42727094,seq4:chr9:69787793-69803950,seq7:chr2:91996967-91980755,seq8:chr2:92231856-92248078,seq9:chr15:20148621-20132435	(((seq9:0.01617788,seq1:0.02060199):0.00038075,(((seq14:0.00433869,seq4:0.00446076):0.00762549,(seq8:0.00055769,seq7:0.00125535):0.00838098):0.00471155,seq13:0.05127017):0.00314876):0.01673810,seq12:0.00231127,seq10:0.00249479);	0.14436	1.147	0.001	0.31036,0.18064,0.17713,0.33186	1.02220,2.80626,0.54637,1.48157,2.75519,1.00000	15485	0.962363	0.0420984	119	649	0.183359	0.372437	0.150165	0.213518	74.68	643.03	0.116138	0.0951586	0.139818	65	50	84	111.4	92	129	4.36875e-06
chr16_32823652_32848573	0	none		11	seq1:chr16:32823652-32845930,seq10:chr2:90447519-90426399,seq11:chr2:91669361-91648176,seq12:chr7:53189376-53210931,seq13:chr9:42743218-42722051,seq4:chr9:69787793-69808993,seq5:chrUn_gl000217:110665-131859,seq6:chr18:15198383-15226420,seq7:chr2:91996967-91975712,seq8:chr2:92231856-92253127,seq9:chr15:20148621-20127393	(((seq9:0.01715858,seq1:0.02184070):0.00028629,(((seq13:0.00490368,seq4:0.00698752):0.00837169,(seq8:0.00288338,seq7:0.00319877):0.00867256):0.00310229,((seq12:0.04141047,seq6:0.02276911):0.01111541,seq5:0.02192465):0.00286518):0.00330497):0.01700711,seq11:0.00227931,seq10:0.00242469);	0.19215	0.986	0.051	0.30748,0.18274,0.17366,0.33612	0.96584,2.77911,0.52245,1.50756,2.44294,1.00000	20222	0.959517	0.0409874	294	1071	0.27451	0.279898	0.248831	0.301045	211.71	1125.6	0.188086	0.166099	0.215278	179	153	211	315.8	281	359	5.61546e-06
chr16_32831787_32848878	0.24	none		5	seq11:chr2:91661515-91650954,seq12:chr7:53197601-53208002,seq16:chr17:25281583-25271024,seq18:chr2:92239704-92250312,seq6:chr16:46469280-46480114	(((seq6:0.01954430,seq18:0.01419727):0.00118377,seq11:0.01897178):0.01167625,seq16:0.02945597,seq12:0.04222921);	0.13238	1.507	0.036	0.30620,0.18305,0.17987,0.33088	0.88991,2.46385,0.49482,1.21477,2.15884,1.00000	10183	0.948404	0.0439212	39	156	0.25	0.244615	0.189542	0.30719	29.46	152.68	0.192953	0.140449	0.257485	49	35	62	62.76	47	81	NA
chr16_33053897_33070239	0.01	none		7	seq1:chr16:33053897-33069933,seq2:chr2:91981969-91996762,seq3:chr17:25274446-25289209,seq4:chr9:42728304-42743013,seq5:chr16:33836120-33852302,seq7:chr2:91654392-91669160,seq9:chr2:90432585-90447318	((seq1:0.02281184,((seq5:0.03175347,seq3:0.03205512):0.01265934,(seq4:0.01328995,seq2:0.01034475):0.00661486):0.00334606):0.01981596,seq9:0.00292689,seq7:0.00270357);	0.13702	1.482	0.135	0.32198,0.18383,0.18252,0.31167	0.82904,2.24161,0.46004,1.23205,2.23742,1.00000	14427	0.956962	0.044648	102	538	0.189591	0.268922	0.162264	0.230909	74.57	611.19	0.122008	0.0988655	0.15047	53	40	67	138.97	112	161	3.08123e-06
chr16_33059284_33089452	0.81	none		6	seq1:chr16:33066561-33089450,seq2:chr17:25285853-25306927,seq3:chr18:15201949-15175588,seq4:chr7:64978619-64955767,seq5:chr15:20100482-20122036,seq7:chr1:148859503-148835052	(((seq3:0.02632480,(seq4:0.03708455,seq2:0.03477538):0.00742267):0.00992221,seq5:0.02376515):0.01255455,seq7:0.01960082,seq1:0.02180883);	0.1549	0.781	0.198	0.32077,0.16736,0.18056,0.33131	1.07590,3.42899,0.78617,1.76700,2.53572,1.00000	19891	0.949247	0.0532417	214	601	0.356073	0.0928037	0.321027	0.393617	194.14	695.34	0.279202	0.243796	0.307573	134	107	168	334.52	296	370	2.13387e-06
chr16_33093354_33103684	0.69	none		5	seq1:chr16:33093354-33103542,seq3:chr2:92254569-92244374,seq4:chr7:61659578-61669760,seq5:chr9:42720606-42730790,seq9:chr7:61072707-61062546	((seq1:0.03113240,(seq5:0.01982061,seq3:0.02037733):0.00178610):0.00615423,seq9:0.02851874,seq4:0.03319719);	0.10277	3.632	0.271	0.34608,0.17384,0.18063,0.29945	1.03361,2.25704,0.71715,1.73956,2.50787,1.00000	10108	0.959992	0.0349674	33	92	0.358696	-0.108182	0.269663	0.453333	36.57	115.03	0.317917	0.227723	0.386139	31	20	40	74.84	61	96	NA
chr16_33158024_33177669	0.42	GPC5		5	seq1:chr16:33158024-33176610,seq2:chr15:22650077-22670413,seq3:chr15:28710775-28731154,seq4:chr15:28697096-28676469,seq5:chr13:92568024-92550073	((seq2:0.00394410,(seq4:0.00116462,seq3:0.00155517):0.00158419):0.03131953,seq5:0.08861736,seq1:0.03447078);	0.12637	3.467	0.223	0.33496,0.18144,0.16470,0.31890	0.66882,2.48614,0.33699,1.00440,2.60358,1.00000	16160	0.949901	0.053458	11	377	0.0291777	-0.0972727	0.0154242	0.05	12.07	462.01	0.026125	0.0147368	0.0432802	44	31	60	96.6	77	122	NA
chr16_33309765_33325611	0.6	none		5	seq1:chr16:33309765-33325588,seq3:chrY:13594986-13576146,seq4:chr22:17011111-16992104,seq5:chr16:33347771-33363760,seq6:chr2:92172347-92153383	(((seq3:0.03789600,seq6:0.02432242):0.00371559,seq4:0.01812716):0.00733202,seq5:0.02270328,seq1:0.03271231);	0.11791	0.75	0.197	0.28363,0.25018,0.25302,0.21317	0.75325,2.69715,0.64796,0.84102,3.15052,1.00000	15289	0.955347	0.045583	95	225	0.422222	0.0914737	0.362832	0.47561	86.31	245.15	0.35207	0.264493	0.416667	52	38	68	131.75	111	159	NA
chr16_33315102_33325596	0.17	TTC28		6	seq1:chr16:33315102-33325586,seq3:chrY:13589701-13576148,seq4:chr22:29071651-29082128,seq5:chr22:17005667-16992106,seq6:chr16:33353242-33363758,seq7:chr2:92166876-92153385	((((seq3:0.03869440,seq7:0.02225223):0.00342631,seq5:0.01890606):0.00387088,seq4:0.04267263):0.00770619,seq6:0.02219708,seq1:0.02938413);	0.15183	0.707	0.197	0.27690,0.24838,0.22757,0.24716	0.76302,3.17890,0.67703,1.05513,3.04110,1.00000	10268	0.951902	0.0488192	110	219	0.502283	0.00481818	0.421875	0.580087	109.47	248.4	0.4407	0.385542	0.501976	65	48	85	148.01	123	172	NA
chr16_33333150_33348016	0.77	none		9	seq1:chr16:33333150-33347992,seq2:chr9:42784517-42799971,seq3:chr15:20529488-20509707,seq4:chr10:39046463-39032886,seq5:chr22:22626382-22646251,seq6:chr22:17022839-17010890,seq7:chr10:42714560-42728482,seq8:chr9:66935732-66951961,seq9:chrUn_gl000217:33257-47177	((((((seq7:0.01767361,seq4:0.02055791):0.00419600,(seq6:0.01523598,seq1:0.01574619):0.00231351):0.00679147,seq3:0.02209468):0.00606532,seq5:0.01417873):0.00217708,seq9:0.01848928):0.01667682,seq8:0.00117954,seq2:0.00116990);	0.12587	0.822	0.235	0.32282,0.18730,0.20156,0.28832	0.89029,2.71840,0.59649,1.24138,3.84960,1.00000	11105	0.968115	0.0286036	118	360	0.327778	0.0565254	0.282123	0.369942	111.33	458.63	0.242745	0.198157	0.291028	36	25	52	137.59	117	164	NA
chr16_33355202_33372204	0.66	CHEK2,TTC28		6	seq1:chr16:33355202-33372202,seq2:chrUn_gl000236:41933-21572,seq3:chrY:13587762-13567703,seq4:chr10:39025653-39005805,seq5:chr22:17003620-16983672,seq6:chr22:29073578-29090633	(((seq4:0.02144995,seq3:0.03376977):0.00280520,(seq6:0.03594110,seq1:0.02673896):0.00507198):0.01806593,seq5:0.00021879,seq2:0.00030696);	0.11563	0.969	0.199	0.28569,0.25025,0.22282,0.24125	0.80544,3.24376,0.62470,1.07519,3.11263,1.00000	16595	0.960526	0.0408535	83	382	0.217277	-0.0160241	0.176781	0.245383	84.33	474.31	0.177795	0.138462	0.209644	67	55	84	129.1	107	153	NA
chr16_33492685_33517467	0.29	LOC96610		4	seq1:chr16:33492685-33517465,seq2:chr22:22669476-22644730,seq3:chr9:67323016-67348003,seq4:chr15:21377409-21352529	((seq3:0.02218559,seq4:0.01601821):0.00179164,seq2:0.01417675,seq1:0.02758761);	0.06855	0.34	0.162	0.27511,0.25693,0.21582,0.25214	0.88379,4.22832,0.56036,1.47450,4.44281,1.00000	23896	0.968419	0.0323663	70	117	0.598291	0.292429	0.512	0.695238	49.53	105.02	0.471624	0.362745	0.57	29	17	42	76.08	64	98	NA
chr16_33828761_33852582	0.76	none		4	seq1:chr16:33829709-33852129,seq2:chr15:20127238-20148242,seq5:chr17:25268052-25289036,seq9:chrUn_gl000217:132014-111038	((seq2:0.02617206,seq9:0.02817168):0.01119860,seq5:0.03474540,seq1:0.03502156);	0.1068	3.63	0.211	0.33572,0.17372,0.18175,0.30882	1.09590,2.36643,0.55371,1.59166,2.45062,1.00000	20666	0.948627	0.0440821	42	212	0.198113	-0.00119048	0.140097	0.239024	42.05	249.13	0.168787	0.117904	0.223214	68	53	87	126.44	98	153	NA
chr16_33829479_33844584	0.09	none		7	seq1:chr16:33829479-33840086,seq10:chr7:61834122-61844687,seq13:chr1:149017447-149028040,seq14:chr7:65059499-65048903,seq15:chrUn_gl000217:132243-121674,seq2:chr7:61776808-61764571,seq9:chr2:91975332-91985922	((((seq13:0.02718877,(seq10:0.02565082,seq2:0.03081559):0.00445110):0.00184038,seq9:0.01401898):0.00146379,seq15:0.02191322):0.01309399,seq14:0.02000025,seq1:0.02851906);	0.16758	2.632	0.113	0.32852,0.18094,0.18325,0.30729	0.98958,1.92897,0.59266,1.43288,2.17123,1.00000	10436	0.951496	0.0466402	94	257	0.365759	0.243617	0.30888	0.416667	71.1	266.76	0.266532	0.202658	0.330798	65	52	90	128.22	105	150	NA
chr16_33834641_33852619	0.66	none		5	seq1:chr16:33836120-33852220,seq11:chr9:69802738-69788080,seq5:chr16:32110615-32126551,seq7:chr7:64568473-64583069,seq9:chr7:65052837-65038225	(((seq5:0.03578989,seq11:0.02598377):0.01763934,seq1:0.04205363):0.03086125,seq9:0.00448329,seq7:0.00429075);	0.10654	99.889	0.339	0.32150,0.18336,0.18361,0.31153	0.81413,2.37596,0.46866,1.25419,2.24720,1.00000	14383	0.954043	0.0454043	38	461	0.0824295	-0.180263	0.0572597	0.104925	44.85	663.28	0.0676185	0.0464072	0.0856721	36	26	52	118.74	98	140	NA
chr16_33853445_33864470	0.89	none		8	seq1:chr16:33853445-33864468,seq2:chr18:15197914-15181818,seq3:chr16:32127864-32139772,seq4:chr7:64974062-64961943,seq6:chr16:33573356-33584099,seq7:chr15:20104430-20115808,seq8:chrUn_gl000217:154833-143426,seq9:chr1:148854275-148841304	(((((seq4:0.04059523,(seq6:0.03032329,seq1:0.04825467):0.00499973):0.00712127,seq2:0.02856652):0.00825822,seq8:0.03485734):0.00184775,seq7:0.02349185):0.01185382,seq9:0.01925091,seq3:0.01986698);	0.20902	0.894	0.252	0.29456,0.17442,0.19762,0.33340	0.93848,3.42372,0.88313,1.50415,2.24263,1.00000	10102	0.9482	0.0458958	192	381	0.503937	-0.180885	0.44898	0.548128	226.73	497.19	0.456023	0.406015	0.502024	125	102	146	322.82	282	362	NA
chr16_46469554_46497662	0.36	none		6	seq2:chr16:32158511-32143744,seq3:chr16:32791616-32806385,seq4:chr7:61064659-61078988,seq5:chr1:149024460-149010000,seq7:chr1:148661176-148675643,seq8:chrUn_gl000217:125243-139688	(((seq4:0.02877132,seq8:0.02480030):0.01205388,(seq3:0.00329781,seq2:0.00268426):0.01253754):0.01344907,seq7:0.00787941,seq5:0.00720829);	0.0891	9.186	0.209	0.29523,0.17945,0.15779,0.36753	0.92348,2.60776,0.67097,1.26538,1.99387,1.00000	14225	0.965807	0.0369094	19	416	0.0456731	-0.279474	0.026699	0.0636364	24.31	520.41	0.0467132	0.0310219	0.0652591	33	22	46	59.25	45	77	NA
chr16_5129857_5152101	1	ALG1,ALG1L,ALG1L2,FAM86A,FAM86C1,FAM86DP,FAM86FP,FAM86HP,LOC100125556,LOC650368		8	seq1:chr16:5132135-5152096,seq2:chr11:71514468-71494253,seq3:chr12:8381619-8399895,seq5:chr11:3427303-3448069,seq6:chr3:125651023-125631111,seq7:chr3:129814474-129834656,seq8:chr4:9170763-9150663,seq9:chr3:75468542-75488579	((((((seq8:0.04210990,seq3:0.03093224):0.00407737,seq9:0.03982908):0.00235551,seq7:0.03388736):0.01187285,seq1:0.03929223):0.01158936,seq2:0.04244451):0.00935543,seq6:0.03280726,seq5:0.03341588);	0.21432	0.868	0.358	0.22738,0.24555,0.28989,0.23717	0.97365,3.31626,0.65754,0.92505,3.70728,1.00000	17681	0.948078	0.0464092	430	718	0.598886	-0.473326	0.563094	0.631799	633.53	1129.81	0.56074	0.531934	0.585675	181	151	212	704.95	666	764	NA
chr16_5153836_5170916	0.82	LOC100506990		6	seq2:chr11:71490810-71476169,seq3:chr4:9150321-9136328,seq4:chr8:12298494-12313251,seq6:chr11:3451525-3465413,seq8:chr8:8081423-8067473,seq9:chr8:12056229-12070728	((((seq6:0.02842242,seq2:0.03467258):0.02035273,seq3:0.03246842):0.00879842,seq8:0.02387403):0.02428383,seq9:0.00130458,seq4:0.00244275);	0.14243	0.687	0.194	0.24134,0.23406,0.24247,0.28214	1.02744,3.47998,0.67903,1.24174,3.34420,1.00000	13595	0.949771	0.0482475	134	597	0.224456	0.254776	0.188119	0.260456	99.86	694.88	0.143708	0.120397	0.17611	69	49	84	176.32	147	199	2.36718e-06
chr16_5153836_5179255	0	LOC100506990		7	seq1:chr16:5153836-5179254,seq2:chr8:12298494-12334341,seq3:chr12:8400237-8426672,seq4:chr11:3451525-3486538,seq5:chr3:125627700-125593644,seq6:chr8:8081423-8046346,seq7:chr8:12056229-12091853	(((seq3:0.03174987,((seq5:0.03446151,seq1:0.03150993):0.01443338,seq4:0.03079938):0.00987155):0.01656825,seq6:0.01654595):0.01286120,seq7:0.00470925,seq2:0.00290891);	0.16678	0.575	0.192	0.24452,0.23103,0.24338,0.28108	1.05285,3.72580,0.63760,1.17633,3.35302,1.00000	24450	0.949278	0.0530078	387	1167	0.33162	0.201111	0.304189	0.361897	309.17	1340.83	0.230581	0.208644	0.254571	150	126	168	441.52	400	479	2.57258e-06
chr16_5153836_5191969	0.07	LOC100506990		6	seq1:chr16:5153836-5191943,seq2:chr8:12298494-12362281,seq3:chr12:8400237-8453642,seq4:chr11:3451525-3514155,seq5:chr3:125627700-125574836,seq6:chr8:8081423-8018401	((seq3:0.03017877,((seq5:0.03692377,seq1:0.03653321):0.01515822,seq4:0.02907411):0.00772366):0.02195303,seq6:0.01110065,seq2:0.01074327);	0.16044	0.721	0.195	0.24750,0.23090,0.24198,0.27962	0.98532,3.39561,0.60731,1.11120,3.16176,1.00000	36056	0.945795	0.0567535	463	1496	0.309492	0.189114	0.286079	0.332891	375.44	1686.81	0.222574	0.20425	0.242424	210	170	252	575.78	525	623	1.99441e-06
chr16_5176712_5191969	0.07	LOC100506990		6	seq2:chr7:6980377-7009582,seq3:chr8:12331485-12362281,seq4:chr12:8423803-8453642,seq5:chr11:71471538-71440922,seq6:chr11:3483689-3514155,seq8:chr8:8049211-8018401	(((seq4:0.02610300,(seq6:0.02422896,seq5:0.02117029):0.00242540):0.00953181,seq2:0.03689776):0.02943054,seq8:0.00247373,seq3:0.00284519);	0.12544	0.545	0.191	0.26007,0.21320,0.25182,0.27491	0.97748,2.69132,0.55739,0.98416,2.90781,1.00000	27839	0.955918	0.0458237	243	1032	0.235465	0.243457	0.198688	0.260618	183.84	1163.05	0.158067	0.138204	0.176786	116	92	140	312.07	284	346	2.49873e-06
chr16_5196792_5216208	0.53	none		6	seq2:chr11:67639266-67661406,seq3:chr11:3520289-3541894,seq4:chr7:7017647-7039545,seq5:chr3:75538771-75561167,seq6:chr4:4021438-4043844,seq7:chr3:125568645-125546241	((((seq3:0.02726181,seq2:0.02262089):0.00766037,seq4:0.03312972):0.01312356,seq6:0.02933840):0.01003509,seq7:0.02485041,seq5:0.02932195);	0.15915	0.615	0.194	0.26255,0.20903,0.24383,0.28459	1.15469,3.44584,0.70711,1.38207,3.98801,1.00000	20477	0.947863	0.0544085	285	690	0.413043	0.157193	0.368723	0.45339	240.2	761.25	0.315534	0.283802	0.344198	126	108	148	342.63	307	380	2.08554e-06
chr16_5287440_5345785	1	MIR548I2		4	seq1:chr16:5287440-5341896,seq2:chr4:9531573-9588269,seq3:chr11:71348132-71404204,seq4:chr8:6947109-7003834	((seq3:0.04166310,seq4:0.05149204):0.01522394,seq2:0.05839142,seq1:0.07633246);	0.12461	99.898	0.487	0.25242,0.21560,0.23906,0.29292	1.02213,3.20543,0.70179,1.37432,2.99410,1.00000	52375	0.942193	0.0607022	241	652	0.369632	-0.588382	0.335385	0.404459	382.8	1082	0.353789	0.328427	0.376731	202	169	233	982.73	931	1045	NA
chr16_5324770_5345785	0.27	LOC100506990,MIR548I2		8	seq12:chr11:67701765-67675002,seq2:chr4:9556883-9583631,seq4:chr4:9024159-9051637,seq5:chr11:3579628-3554770,seq6:chr8:12436563-12408817,seq7:chr3:75600000-75573068,seq8:chr11:71372687-71399564,seq9:chr4:4087121-4061729	((((seq7:0.03520812,seq2:0.03971118):0.00289215,((seq9:0.02148109,seq6:0.02201735):0.00398500,seq4:0.02710842):0.01006453):0.01589878,seq5:0.01799208):0.00519220,seq12:0.01325405,seq8:0.01747028);	0.18593	0.838	0.2	0.26111,0.18955,0.23090,0.31845	1.13568,3.00080,0.70187,1.40642,2.86406,1.00000	22326	0.95122	0.0437911	375	884	0.424208	0.0807467	0.391116	0.46595	344.72	1041.31	0.331045	0.306256	0.356398	210	182	247	507.02	452	553	3.6684e-06
chr16_70007645_70026338	1	NPIP		7	seq10:chr16:15048647-15035693,seq11:chr16:15454676-15467675,seq12:chr18:11616447-11629748,seq15:chr16:28672876-28659480,seq18:chr16:74428847-74415438,seq2:chr16:14862108-14849073,seq9:chr16:28464807-28478198	(((((seq15:0.00729153,seq9:0.00399302):0.00627147,seq18:0.01079315):0.01901256,seq12:0.03030632):0.01961855,seq2:0.01199834):0.00649810,seq11:0.00930413,seq10:0.00962753);	0.05559	0.67	0.587	0.28492,0.22668,0.22854,0.25985	1.00770,4.43961,0.69369,1.48030,4.27391,1.00000	12819	0.980461	0.0183106	44	281	0.156584	-1.47977	0.0944056	0.179577	109.11	598.22	0.182391	0.155738	0.21288	14	6	19	161.3	134	202	NA
chr16_70239882_70261487	0.65	LOC440354,LOC641298,LOC729513		4	seq1:chr16:70239882-70261485,seq2:chr16:29423219-29443419,seq3:chr16:22517007-22496827,seq4:chr16:29525016-29545185	((seq3:0.00389006,seq4:0.00407355):0.00531894,seq2:0.00869523,seq1:0.02042788);	0.03302	0.022	0.221	0.29995,0.23545,0.19467,0.26993	0.98466,6.22084,0.59165,2.08929,5.37613,1.00000	19995	0.984171	0.0160413	21	101	0.207921	0.477619	0.12	0.296703	10.97	106.45	0.103053	0.0377358	0.165289	5	1	9	25.3	16	36	NA
chr16_70251925_70283571	0.57	LOC440354,LOC729513,SMG1		4	seq1:chr16:70251926-70277259,seq2:chr16:29435293-29460499,seq3:chr16:29537044-29562239,seq4:chr16:18867663-18893216	((seq1:0.01288165,seq4:0.02577133):0.00637561,seq3:0.00493520,seq2:0.00299008);	0.04231	1.124	0.201	0.32689,0.21019,0.18132,0.28160	1.03026,4.26120,0.43267,1.17306,4.59933,1.00000	23700	0.978945	0.021452	13	132	0.0984848	0.38	0.0530303	0.161972	8.06	151.95	0.0530438	0.0223464	0.0866667	6	2	13	20.55	13	30	NA
chr16_70262683_70283577	1	LOC100271836,LOC440354		4	seq1:chr16:70262683-70283509,seq2:chr16:21896690-21919077,seq3:chr16:21464447-21487284,seq4:chr16:29546393-29568992	((seq1:0.01299098,seq4:0.00996611):0.01118783,seq3:0.00173560,seq2:0.00148899);	0.03363	99.889	0.1	0.34041,0.19983,0.18715,0.27262	1.08861,2.85985,0.55550,1.24692,4.13085,1.00000	20703	0.98183	0.0235733	1	206	0.00485437	0.27	0	0.0154639	0.73	226.36	0.00322495	0	0.0132743	4	0	9	6.17	2	12	NA
chr16_90184462_90194963	0.32	FAM157A,FAM157B		5	seq1:chr16:90184650-90194961,seq2:chr11:179961-169121,seq3:chr9:141123686-141134000,seq4:chr7:20397-10240,seq5:chr3:197896153-197907556	(((seq3:0.00060951,seq1:0.00091301):0.00096796,seq4:0.00442347):0.01113308,seq5:0.00841589,seq2:0.00577383);	0.02105	0.025	0.347	0.26231,0.19605,0.21972,0.32192	0.97083,3.59566,0.72136,1.41799,2.25432,1.00000	10079	0.990545	0.009548	3	77	0.038961	-0.0266667	0	0.0869565	3.08	111.61	0.0275961	0	0.0598291	4	0	8	12.61	6	21	NA
chr16_90217435_90228245	0.02	FLJ45340,LINC00265		10	seq1:chr16:90217435-90228044,seq10:chr7:128273862-128284475,seq11:chr7:65285217-65295809,seq2:chr1:687139-676526,seq3:chr7:56463858-56452965,seq4:chr7:39813944-39824546,seq5:chr5:180735555-180746535,seq6:chr1:222670477-222657262,seq8:chr7:51478081-51467160,seq9:chr19:216825-206187	(((((((seq5:0.00085964,seq2:0.00049004):0.00165464,(seq9:0.00112441,seq1:0.00071697):0.00267779):0.01172551,seq6:0.01111440):0.00638523,seq10:0.01372506):0.01718622,seq11:0.10135976):0.01361670,seq4:0.01645495):0.01789347,seq8:0.01435056,seq3:0.01550488);	0.19737	0.991	0.2	0.25949,0.22274,0.23219,0.28558	0.77144,4.34134,0.74016,1.18245,3.76367,1.00000	10204	0.951855	0.0481791	162	586	0.276451	0.0816667	0.231304	0.314145	148.77	720.82	0.20639	0.177027	0.233333	71	50	91	181.44	159	206	NA
chr16_90229398_90269881	0.37	LOC399744		5	seq2:chr4:119555684-119587476,seq4:chr1:243217332-243185575,seq5:chr10:38740511-38772280,seq7:chr1:224139533-224107227,seq8:chrY:26423044-26460923	(((seq5:0.01189716,seq2:0.00794944):0.00161481,seq8:0.02091750):0.00265175,seq7:0.00806778,seq4:0.00862647);	0.04983	0.525	0.193	0.28391,0.19520,0.20054,0.32035	1.04971,4.31301,0.56824,1.35580,3.45564,1.00000	31116	0.980354	0.0189644	57	162	0.351852	0.192807	0.285714	0.421053	46.01	175.25	0.262539	0.182353	0.344444	20	12	30	59.81	43	79	NA
chr16_90234161_90251507	0.07	FLJ45445,LOC100133331		5	seq1:chr16:90237977-90251331,seq10:chr1:661736-648351,seq7:chr3:197948912-197962254,seq8:chr1:224139533-224126196,seq9:chr19:197502-184166	(((seq8:0.01966682,seq1:0.00414124):0.00129993,seq10:0.00155795):0.00207325,seq9:0.00102469,seq7:0.00045464);	0.02469	0.118	0.183	0.26707,0.21223,0.22385,0.29685	1.01295,4.71037,0.60283,1.61230,4.53123,1.00000	13258	0.990119	0.0151408	8	45	0.177778	0.575	0.0697674	0.324324	3.4	46.74	0.0727428	0	0.142857	0	0	0	6.8	2	14	NA
chr16_90247132_90267273	1	none		8	seq1:chr16:90247132-90262550,seq10:chr19:188348-172645,seq11:chr1:652576-637148,seq16:chrY:26432220-26453662,seq2:chr4:119564828-119580194,seq4:chr1:243208179-243192644,seq5:chrUn_gl000227:63234-47844,seq8:chr8:147555-132156	(((((seq10:0.00341867,seq8:0.00646157):0.00104922,(seq11:0.00371107,seq1:0.00669566):0.00168729):0.00298244,seq5:0.00942917):0.00472206,seq4:0.01250505):0.00487629,seq16:0.02749474,seq2:0.01393354);	0.05022	0.646	0.493	0.30993,0.17316,0.17475,0.34216	0.81815,3.55526,0.45311,1.48522,2.85936,1.00000	15140	0.986566	0.014039	45	135	0.333333	-0.782222	0.255474	0.414062	80.2	275.36	0.291255	0.244444	0.34106	9	4	15	107.53	85	130	NA
chr16_90250798_90262752	0.25	none		8	seq1:chr16:90251926-90262565,seq12:chr1:647756-637133,seq15:chr10:38754417-38765029,seq16:chr1:267707-257084,seq2:chr4:119569603-119580209,seq4:chr1:243203388-243192629,seq5:chrUn_gl000227:58448-47829,seq7:chr6:170922921-170933578	((((((seq1:0.00348349,seq16:0.00189836):0.00075389,seq12:0.00207582):0.00134713,seq7:0.00193751):0.00175654,seq5:0.00517671):0.00316265,seq4:0.00685669):0.00519421,seq15:0.01103386,seq2:0.00712366);	0.04181	0.346	0.193	0.30259,0.17923,0.17479,0.34339	0.57877,2.81679,0.38389,1.10528,2.40932,1.00000	10479	0.987867	0.013063	20	106	0.188679	0.283	0.131148	0.261261	14.34	130.44	0.109936	0.0588235	0.156522	2	0	6	20.4	11	30	NA
chr16_90268538_90280942	0.34	LOC728323	1	6	seq2:chr1:243186867-243174402,seq4:chr1:224108519-224096023,seq5:chr2:243088938-243101322,seq6:chr2:243189334-243176829,seq7:chr1:586415-573894,seq8:chr1:251123-238739	((((seq4:0.00963901,seq2:0.01994614):0.00280601,seq7:0.01360575):0.00286595,seq6:0.01186021):0.00684101,seq8:0.00734102,seq5:0.00641357);	0.05037	0.021	0.381	0.28042,0.20606,0.21720,0.29632	1.35194,5.44384,0.55274,1.69770,3.93524,1.00000	12299	0.98344	0.0157285	66	143	0.461538	-0.0319697	0.387755	0.535211	68.11	189.87	0.358719	0.288136	0.415205	2	0	5	83.11	68	107	NA
chr17_18326812_18340989	0.42	KRT17,KRT42P,LOC339240		4	seq1:chr17:18326812-18340196,seq2:chr17:39784173-39770829,seq3:chr17:16752549-16739172,seq4:chr17:28902100-28891181	((seq2:0.03993366,seq4:0.03210831):0.02411885,seq3:0.00641921,seq1:0.00576619);	0.08587	2.264	0.207	0.19621,0.26204,0.32267,0.21908	1.30091,5.29410,1.37332,1.34629,5.95360,1.00000	10737	0.956956	0.0447015	8	198	0.040404	0.035	0.0106383	0.0726257	7.72	236.55	0.0326358	0.012931	0.0560748	14	7	23	31.79	21	44	NA
chr17_18727101_18751409	0.23	CCDC144A,CCDC144B,CCDC144C		4	seq1:chr17:18727101-18751407,seq2:chr17:18525531-18501300,seq3:chr17:16596648-16620712,seq4:chr17:20227845-20251417	((seq3:0.01338542,seq4:0.01220124):0.00394479,seq2:0.00722843,seq1:0.00903640);	0.02757	0.019	0.398	0.30684,0.18287,0.19864,0.31165	0.97214,4.82561,0.61477,1.72938,4.59020,1.00000	23302	0.986947	0.0131907	31	86	0.360465	0.105806	0.261538	0.442857	27.72	110.3	0.251315	0.17094	0.33945	4	1	9	50.72	37	66	NA
chr17_20410046_20424224	0.77	KRT17,KRT42P		4	seq1:chr17:20410837-20424223,seq2:chr17:28891180-28902100,seq3:chr17:16739171-16752549,seq4:chr17:39770828-39784173	((seq2:0.03202348,seq4:0.04001774):0.02447273,seq3:0.00565491,seq1:0.00557130);	0.08532	2.608	0.208	0.21927,0.32262,0.26201,0.19610	0.77602,4.43261,1.00606,0.96314,3.73298,1.00000	10737	0.957064	0.0445985	6	198	0.030303	-0.12	0.00540541	0.052356	6.72	239.53	0.0280549	0.00858369	0.0512821	15	8	23	31.39	20	42	NA
chr17_21509948_21520429	0.77	CCDC144NL		4	seq1:chr17:21509948-21520427,seq2:chr7:57633107-57643973,seq3:chr20:26122675-26111769,seq4:chr17:20777763-20767294	((seq1:0.02974312,seq4:0.02836118):0.01474274,seq3:0.06449139,seq2:0.04136119);	0.10708	99.88	0.401	0.27438,0.21499,0.20594,0.30468	0.94358,3.61017,0.58777,1.55864,3.51370,1.00000	10191	0.94904	0.0532102	33	118	0.279661	-0.18697	0.201681	0.37069	39.17	173.02	0.22639	0.157303	0.282051	23	14	34	91.51	75	110	NA
chr17_21520427_21538171	0.51	NCOR1,NCOR1P1		4	seq1:chr17:21520427-21538169,seq2:chr17:16113541-16095698,seq3:chr7:57643973-57661685,seq4:chr20:26111769-26091670	((seq1:0.02854532,seq4:0.03705421):0.00253031,seq3:0.02936273,seq2:0.05495632);	0.11634	1.422	0.237	0.26399,0.19404,0.20914,0.33283	0.93384,4.86186,0.59023,1.28999,4.38886,1.00000	17387	0.946991	0.0552965	86	141	0.609929	0.101279	0.535714	0.680672	77.29	147.37	0.524462	0.448276	0.606667	41	28	55	112.37	94	136	NA
chr17_21545362_21566608	1	FAM182A,FAM182B		4	seq2:chr7:57914373-57890738,seq3:chr7:57670560-57694212,seq4:chr20:26083356-26056976,seq5:chr20:25734144-25760368	((seq4:0.00918970,seq5:0.00877622):0.04444077,seq3:0.00073326,seq2:0.00037644);	0.05693	99.869	0.104	0.26001,0.22676,0.22895,0.28428	1.07399,3.32571,0.59131,1.47148,3.25906,1.00000	23142	0.966201	0.0350285	0	875	NA	NA	NA	NA	NA	NA	NA	NA	NA	10	3	17	13.08	7	23	NA
chr17_21848685_21859779	0.66	LOC100134868		4	seq1:chr17:21848685-21859672,seq2:chr12:37960000-37970836,seq4:chr9:44780322-44791173,seq5:chr20:25990341-26001211	((seq4:0.03510089,seq5:0.02991652):0.00358154,seq2:0.02996802,seq1:0.03076741);	0.10453	0.56	0.192	0.24478,0.22546,0.23209,0.29767	1.09932,4.48995,0.99771,1.26640,3.99662,1.00000	10583	0.952613	0.0617101	47	87	0.54023	0.170426	0.421875	0.643836	38.99	84.96	0.458922	0.351351	0.545455	33	22	46	72.1	56	94	NA
chr17_21849726_21880178	0.55	LOC100134868		6	seq1:chr17:21849726-21873704,seq2:chr12:37961067-37983328,seq3:chr9:44781379-44803776,seq4:chr20:25991394-26013737,seq5:chr9:46210706-46188176,seq6:chr20:25825787-25803440	(((seq2:0.03694345,seq1:0.03599517):0.00385067,(seq5:0.01701539,seq3:0.02081075):0.01221840):0.03161607,seq6:0.00017096,seq4:0.00000001);	0.12723	0.83	0.198	0.26416,0.21952,0.21772,0.29861	1.00880,3.64323,0.69705,1.05062,3.28892,1.00000	21823	0.954482	0.0473667	147	852	0.172535	0.0835374	0.14828	0.194444	134.72	1017.14	0.13245	0.113262	0.152905	100	80	123	213.78	188	243	NA
chr17_21861341_21880178	0.68	none		6	seq1:chr17:21861341-21880117,seq3:chr9:44792900-44808157,seq4:chr20:26002839-26018121,seq5:chr9:46199094-46183791,seq6:chr20:25814332-25799057,seq7:chr9:45812791-45797482	(((seq3:0.02054828,(seq7:0.00198070,seq5:0.00215996):0.01416495):0.01140043,seq1:0.04784581):0.03208305,seq6:0.00016877,seq4:0.00000001);	0.10297	2.82	0.21	0.27703,0.20814,0.21040,0.30443	0.92471,3.70809,0.59041,1.15018,3.32505,1.00000	15004	0.958735	0.0451185	32	663	0.0482655	-0.026875	0.0337243	0.0672515	32.86	824.79	0.0398404	0.0255102	0.0539523	39	26	53	69.5	55	94	NA
chr17_22126527_22144964	0.42	none		5	seq1:chr17:22126527-22144918,seq2:chr10:81566880-81583589,seq3:chr10:81428256-81411489,seq4:chr10:47573901-47557725,seq5:chr10:57526197-57543330	(((seq3:0.00939801,seq2:0.01065213):0.01951672,seq4:0.02838767):0.03802381,seq5:0.04146304,seq1:0.04663184);	0.15403	5.534	0.206	0.31319,0.16428,0.17233,0.35020	1.11212,3.89891,0.63727,1.60754,3.68048,1.00000	13711	0.935585	0.0686817	61	606	0.10066	0.0106557	0.0780985	0.123762	60.35	729.25	0.0827563	0.0627401	0.106326	67	52	84	141.17	120	166	NA
chr17_25268364_25281585	0.14	none		7	seq10:chr7:53211062-53200592,seq11:chr16:33829733-33840251,seq16:chr7:61834377-61844858,seq4:chr1:149017700-149028210,seq5:chr15:20127262-20137760,seq8:chr16:46483062-46472255,seq9:chr7:65059245-65048735	((((seq8:0.01834390,seq5:0.01485781):0.00100565,(seq16:0.02627421,seq4:0.02352633):0.00207387):0.01209474,seq11:0.02560690):0.00189611,seq10:0.03947741,seq9:0.01688476);	0.18202	1.693	0	0.33216,0.17767,0.18224,0.30793	1.11948,2.17775,0.62931,1.49586,2.68900,1.00000	10145	0.94741	0.0471612	88	234	0.376068	0.256364	0.301802	0.420601	65.44	227.87	0.287181	0.21327	0.357143	84	65	102	111.93	91	130	NA
chr17_25279332_25289520	0.04	none		9	seq10:chr7:64568473-64583301,seq12:chr16:32839664-32823707,seq13:chr2:90432585-90447468,seq3:chrUn_gl000217:125612-110720,seq5:chr15:20133646-20148565,seq6:chr2:91981969-91996912,seq7:chr16:32110615-32126783,seq8:chr7:65052837-65037993,seq9:chr7:53204575-53189431	(((((((seq12:0.01310321,seq7:0.01286243):0.00721558,seq5:0.01579846):0.00034811,seq13:0.01904410):0.00356185,seq6:0.01403580):0.00337172,seq3:0.02287927):0.00924006,seq9:0.03843443):0.01993211,seq10:0.00293374,seq8:0.00304425);	0.18579	0.967	0	0.32282,0.18235,0.18365,0.31118	0.92580,2.42239,0.50400,1.37774,2.55323,1.00000	14144	0.953268	0.0457102	180	680	0.264706	0.335667	0.233071	0.300792	119.58	653.59	0.182959	0.151033	0.21519	113	93	134	183.84	162	212	4.00837e-06
chr17_25955084_25985010	0.9	LGALS9,LGALS9B,LGALS9C		4	seq1:chr17:25960315-25978051,seq2:chr17:20368738-20350977,seq3:chr17:26068271-26083392,seq4:chr17:18382212-18399988	((seq2:0.00214928,seq4:0.00291501):0.07276320,seq3:0.04910579,seq1:0.04201911);	0.13367	1.8	0.209	0.23154,0.27395,0.25318,0.24133	1.09102,4.60942,0.82414,1.19698,4.53252,1.00000	14799	0.93227	0.0721362	2	707	0.00282885	-1.605	0	0.00571429	5.21	854.14	0.0060997	0.00225989	0.0129412	63	46	81	96.07	79	117	NA
chr17_28950584_28964258	0.99	ARL17A,LOC100499466,LRRC37A2,LRRC37B,LRRC37BP1,SH3GL1P1,SH3GL1P2	1	4	seq1:chr17:28950584-28964257,seq2:chr17:44620092-44630762,seq3:chr17:30366621-30380281,seq4:chr17:66132605-66119083	((seq2:0.07398208,seq4:0.04555173):0.04816711,seq3:0.00693289,seq1:0.00787291);	0.14767	99.842	0.191	0.28479,0.21456,0.20430,0.29635	0.94122,3.49332,0.57473,1.22239,3.51880,1.00000	10384	0.926393	0.0789428	6	357	0.0168067	-0.753333	0.00564972	0.03125	10.52	433.78	0.0242519	0.0114416	0.0364078	46	32	55	66.8	52	82	NA
chr17_30347983_30360090	0.89	ARL17A,ARL17B,LRRC37A,LRRC37A3,LRRC37B	1	5	seq1:chr17:30347983-30360088,seq2:chr17:62893502-62880595,seq4:chr17:29378227-29363979,seq5:chr17:45094431-45107334,seq6:chr17:44372372-44385283	(((seq2:0.00379291,seq6:0.00527022):0.01228226,seq5:0.01356665):0.11601160,seq4:0.02233714,seq1:0.02081676);	0.1131	99.888	0.417	0.29143,0.20392,0.21078,0.29386	0.93284,3.66206,0.45127,1.39438,3.08020,1.00000	10867	0.945928	0.0574107	11	712	0.0154494	-0.848182	0.00686813	0.0262774	20.33	1111.35	0.0182931	0.011324	0.028463	32	21	43	93.6	73	115	NA
chr17_34725849_34739319	0.94	none		4	seq1:chr17:34725849-34739318,seq2:chr17:36317424-36330912,seq3:chr17:34662392-34675847,seq4:chr17:34560829-34574285	((seq3:0.00645876,seq4:0.00609327):0.04941013,seq2:0.02847153,seq1:0.00822917);	0.01014	0.555	0.897	0.31808,0.20230,0.20722,0.27240	1.23177,4.63310,0.72996,2.59561,4.07197,1.00000	13429	0.994688	0.00533833	4	64	0.0625	-3.185	0.016129	0.131579	16.74	203.63	0.0822079	0.0512821	0.121693	2	0	6	130.96	103	163	NA
chr17_34725849_34762014	1	TBC1D3,TBC1D3B,TBC1D3C,TBC1D3F,TBC1D3H,TBC1D3P2		5	seq1:chr17:34734558-34758814,seq2:chr17:36326157-36350421,seq3:chr17:34481813-34505761,seq4:chr17:34569525-34593805,seq5:chr17:60330754-60354823	((seq1:0.00404017,(seq4:0.00102751,seq3:0.03112154):0.00758186):0.01305622,seq5:0.06081246,seq2:0.00511423);	0.04177	0.011	0.66	0.22947,0.26742,0.25689,0.24622	1.12328,3.77919,0.57594,1.09370,3.39876,1.00000	23854	0.985277	0.0149324	97	222	0.436937	-1.00701	0.375	0.493333	194.68	416.88	0.466993	0.417284	0.511905	8	3	14	344.59	314	378	NA
chr17_36305859_36322472	1	none		4	seq1:chr17:36306521-36322471,seq2:chr17:60297956-60312825,seq3:chr17:34549943-34565850,seq4:chr17:34651510-34667412	((seq3:0.00017703,seq4:0.00041014):0.00502691,seq2:0.02409628,seq1:0.00504976);	0.02809	0.468	0.192	0.32492,0.20364,0.20564,0.26580	0.94794,3.58624,0.64707,1.63438,4.71532,1.00000	14750	0.985955	0.0142643	1	58	0.0172414	0.71	0	0.0571429	0.29	69.38	0.00417988	0	0.0188679	3	0	7	5.58	2	12	NA
chr17_36672411_36688507	0.02	SRCIN1		4	seq1:chr17:36672411-36688501,seq2:chr16:32964799-32981005,seq3:chr16:32021260-32037444,seq4:chr16:33702944-33686736	((seq2:0.00083141,seq4:0.00140153):0.00824950,seq3:0.00930167,seq1:0.03505360);	0.04474	0.342	0.184	0.29059,0.23698,0.23892,0.23351	0.61655,2.87496,0.40799,0.76550,3.87349,1.00000	15995	0.978295	0.0221727	9	111	0.0810811	0.72	0.0344828	0.151261	2.52	119.67	0.0210579	0	0.057377	5	1	10	16.86	10	26	NA
chr17_44407072_44424507	0.23	ARL17A,ARL17B,LRRC37A,LRRC37A3,LRRC37A4P	1	4	seq1:chr17:44407072-44423741,seq2:chr17:45125819-45141803,seq3:chr17:43593493-43573965,seq4:chr17:62857834-62839134	((seq1:0.01199227,seq4:0.01370328):0.00799434,seq3:0.00654730,seq2:0.05298351);	0.07569	0.496	0.188	0.27745,0.22915,0.24234,0.25106	0.67358,2.39391,0.55315,0.88535,2.93542,1.00000	11331	0.964699	0.0364985	24	90	0.266667	0.214167	0.164835	0.367347	18.86	95.01	0.198505	0.12987	0.295455	15	9	24	39.48	29	55	NA
chr17_44624934_44642442	0.32	ARL17A,LRRC37A2,LRRC37A3,LRRC37A4P	1	4	seq1:chr17:44624934-44641676,seq2:chr17:62857834-62839134,seq3:chr17:43593493-43573965,seq4:chr17:45125819-45141803	((seq3:0.00610218,seq4:0.05325475):0.00812949,seq2:0.01359047,seq1:0.01040888);	0.0745	0.441	0.186	0.27708,0.23023,0.24177,0.25092	0.67801,2.40040,0.56097,0.86841,2.92377,1.00000	11392	0.965356	0.0358102	25	93	0.268817	0.3248	0.168421	0.357143	16.88	94.84	0.177984	0.103093	0.255319	14	6	22	37.75	26	50	NA
chr17_45090986_45107377	0.21	ARL17A,LRRC37A2,LRRC37B	1	4	seq1:chr17:45090987-45106895,seq2:chr17:30344875-30359643,seq3:chr17:43631278-43615359,seq5:chr17:44586502-44602419	((seq3:0.00268121,seq5:0.00274517):0.00981445,seq2:0.10281007,seq1:0.00972391);	0.10163	1.221	0.205	0.28575,0.20897,0.21268,0.29260	0.85895,3.47303,0.42352,1.26524,2.93067,1.00000	13539	0.953837	0.0348846	8	103	0.0776699	0.12	0.037037	0.149123	7.04	121.67	0.0578614	0.025641	0.100917	19	12	31	34.45	25	47	NA
chr17_45125819_45141804	0.65	ARL17A,ARL17B,LRRC37A,LRRC37A2,LRRC37A4P	1	4	seq1:chr17:45125819-45141802,seq2:chr17:43593493-43573966,seq3:chr17:44624934-44641675,seq4:chr17:44407072-44423740	((seq3:0.00062824,seq4:0.00208269):0.01772767,seq2:0.00792398,seq1:0.04869037);	0.06061	4.654	0.213	0.27756,0.22827,0.24188,0.25229	0.62212,2.05782,0.49493,0.76293,2.54629,1.00000	12217	0.968869	0.032195	1	161	0.00621118	-0.07	0	0.0188679	1.07	196.34	0.00544973	0	0.019802	9	3	17	14.25	8	21	NA
chr17_62838366_62915036	0.01	ARL17A,ARL17B,LRRC37A,LRRC37A2,LRRC37A3,LRRC37A4P	1	4	seq1:chr17:62853854-62896452,seq2:chr17:44411063-44369414,seq3:chr17:44628916-44586991,seq4:chr17:43593499-43630789	((seq1:0.00936241,seq4:0.02385238):0.00406262,seq3:0.00213535,seq2:0.00443742);	0.02876	0.021	0.344	0.29225,0.21108,0.21474,0.28194	1.10318,4.07724,0.85837,1.45809,4.28214,1.00000	36986	0.986382	0.0137907	31	129	0.24031	0.366129	0.184397	0.333333	19.65	155.65	0.126245	0.0780142	0.181818	8	2	15	60.97	45	77	5.14892e-06
chr17_62850982_62896942	0.24	ARL17A,ARL17B,LRRC37A,LRRC37A2,LRRC37A3,LRRC37A4P	1	5	seq1:chr17:62853854-62896452,seq2:chr17:44411063-44369414,seq3:chr17:44628916-44586991,seq4:chr17:43593499-43630789,seq5:chr17:45129810-45091470	((seq1:0.01262771,(seq3:0.00306753,seq2:0.00575697):0.00561844):0.01429766,seq5:0.02327968,seq4:0.00499276);	0.03383	0.05	0.514	0.29123,0.21089,0.21527,0.28262	0.95860,4.42224,0.64558,1.51284,4.40554,1.00000	36417	0.98618	0.0139873	86	394	0.218274	-0.270698	0.183168	0.257812	109.28	628.8	0.173791	0.147595	0.196291	7	2	13	201.32	172	227	NA
chr17_62852009_62866876	0.7	ARL17A,ARL17B,LOC100499466,LRRC37A,LRRC37A2,LRRC37A3	1	4	seq1:chr17:62852009-62866875,seq2:chr17:44412908-44398074,seq3:chr17:66119082-66138958,seq4:chr17:44630763-44615929	((seq2:0.00271239,seq4:0.00153790):0.00993031,seq3:0.12394232,seq1:0.00769788);	0.11232	4.282	0.23	0.29922,0.19963,0.21049,0.29066	1.02646,3.64668,0.69631,1.26137,3.80111,1.00000	14375	0.948499	0.0552412	3	99	0.030303	-0.78	0	0.0666667	5.34	128.81	0.0414564	0.00833333	0.0757576	19	10	28	28.95	20	41	NA
chr17_62880516_62913631	0.71	ARL17A,LRRC37A2,LRRC37A3,LRRC37B	1	4	seq1:chr17:62880516-62913629,seq2:chr17:30360167-30335884,seq3:chr17:44602937-44569803,seq4:chr17:43614841-43647894	((seq2:0.10221916,seq4:0.00443138):0.00261725,seq3:0.00294174,seq1:0.00301894);	0.0931	0.743	0.192	0.30545,0.20785,0.20450,0.28220	1.22837,3.49572,0.45169,1.40500,4.36924,1.00000	22231	0.959389	0.0429578	19	67	0.283582	0.275789	0.2	0.4	13.76	68.16	0.201878	0.108108	0.318182	11	3	17	30.76	21	42	NA
chr17_62880642_62891746	0.12	ARL17A,LRRC37A2,LRRC37A3	1	5	seq1:chr17:62880642-62891745,seq3:chr17:29364026-29375132,seq5:chr17:44602811-44591708,seq6:chr17:43614967-43626071,seq7:chr17:45107287-45096188	(((seq5:0.00195538,seq1:0.00111274):0.00197213,seq6:0.00237559):0.00900044,seq7:0.00994787,seq3:0.09742268);	0.10006	0.753	0.192	0.29942,0.20502,0.19789,0.29768	1.19716,3.71040,0.52423,1.72481,4.47317,1.00000	10121	0.963521	0.0330633	12	91	0.131868	0.345833	0.0632911	0.197531	7.85	105.03	0.0747406	0.0390625	0.121495	14	6	23	28.98	18	39	NA
chr17_66119082_66138959	0.52	ARL17A,LOC100499466,LRRC37A2,LRRC37A3,LRRC37B,SH3GL1P1	1	4	seq1:chr17:66119082-66138939,seq2:chr17:44630763-44615948,seq3:chr17:62852009-62866856,seq5:chr17:30380282-30360456	((seq1:0.04858648,seq5:0.06151149):0.08020920,seq3:0.00840379,seq2:0.01185106);	0.15163	99.863	0.28	0.30032,0.20088,0.21000,0.28880	1.02305,3.59305,0.65701,1.34929,3.79569,1.00000	14195	0.922989	0.0828915	14	701	0.0199715	-0.269286	0.0118421	0.0284431	17.77	915.79	0.019404	0.0107066	0.0286976	73	55	87	134.95	113	163	NA
chr17_81164496_81182109	0.29	FLJ43681		5	seq1:chr17:81164966-81182107,seq2:chr8:33023-10002,seq3:chr1:449932-467096,seq4:chr6:171033330-171050789,seq5:chr5:180877990-180895153	(((seq3:0.00032856,seq5:0.00000002):0.00363845,seq1:0.00315821):0.00639184,seq4:0.01215171,seq2:0.01513060);	0.0219	0.103	0.463	0.25323,0.21788,0.24467,0.28421	1.02365,3.67128,0.39505,0.54350,4.32806,1.00000	17009	0.990828	0.0092476	10	95	0.105263	-0.146	0.045977	0.178218	11.46	157.86	0.072596	0.0377358	0.115854	2	0	5	25.89	17	37	NA
chr17_81164684_81177130	1	FLJ43681		6	seq1:chr17:81164966-81177128,seq2:chr8:33023-20961,seq3:chr1:449932-462118,seq4:chr6:171033330-171045806,seq5:chr1:533831-521370,seq6:chr5:180877990-180890175	((((seq3:0.00152644,seq6:0.00000001):0.01331633,seq1:0.01187818):0.02323685,seq2:0.02936766):0.03409120,seq5:0.02384733,seq4:0.02039326);	0.02593	0.019	0.836	0.23679,0.22648,0.25358,0.28315	0.81117,4.59385,0.40667,0.50453,4.66141,1.00000	12020	0.991314	0.00874707	43	137	0.313869	-1.75744	0.257812	0.394161	118.57	297.69	0.3983	0.34589	0.45515	0	0	0	220.47	195	254	NA
chr17_81176012_81189050	0.51	FLJ43681		5	seq1:chr17:81176012-81188154,seq2:chr1:238718-228317,seq3:chr1:461002-471367,seq4:chr6:171044687-171055066,seq5:chr5:180889059-180899424	(((seq3:0.00022355,seq5:0.00000002):0.00323763,seq1:0.02241603):0.00881759,seq4:0.01172556,seq2:0.01620615);	0.02696	0.013	0.57	0.28607,0.20592,0.20903,0.29899	1.84779,7.01278,0.67210,1.87010,6.94251,1.00000	10345	0.989377	0.0107224	16	66	0.242424	-0.545625	0.138462	0.345455	24.73	124.45	0.198714	0.116667	0.283186	1	0	3	44.13	35	58	NA
chr18_14179032_14263992	0.01	ANKRD20A1,ANKRD20A2,ANKRD20A3,ANKRD20A5P,ANKRD20A8P		8	seq1:chr18:14194667-14242850,seq2:chr9:44103930-44059680,seq3:chr1:143351484-143392282,seq4:chr1:143236903-143196053,seq5:chr9:67941384-67985545,seq6:chr9:42382930-42427124,seq7:chrUn_gl000211:118417-166564,seq8:chr2:95508391-95464051	((((((seq6:0.00183378,seq5:0.00206269):0.00539667,seq2:0.00798781):0.00305191,seq8:0.01130277):0.02178278,seq1:0.03825761):0.01525451,seq7:0.02346181):0.01614125,seq4:0.00733042,seq3:0.00759351);	0.14761	1.899	0.086	0.30701,0.17248,0.18930,0.33120	1.01057,3.31506,0.53304,1.50572,3.09423,1.00000	39706	0.952194	0.0414382	254	2207	0.115088	0.210197	0.10545	0.127495	200.61	2360.77	0.0849765	0.0721774	0.0997485	213	188	248	333.88	295	373	3.88623e-06
chr18_14194930_14255616	0	ANKRD20A1,ANKRD20A2,ANKRD20A3,ANKRD20A5P,ANKRD20A8P,LOC375010		11	seq1:chr18:14206405-14242850,seq10:chr1:143225160-143196053,seq11:chrUn_gl000211:133956-166564,seq2:chr1:142811462-142840596,seq3:chr9:44092129-44059680,seq4:chr1:143363210-143392282,seq5:chr1:142728731-142699592,seq6:chr9:42394735-42427124,seq7:chr2:95496584-95464051,seq8:chrUn_gl000221:1-29130,seq9:chr9:67953182-67985545	((((((((seq8:0.00226882,seq2:0.00248663):0.00417154,seq4:0.00600020):0.00309747,(seq10:0.00815554,seq5:0.00736885):0.00129827):0.01203323,seq11:0.02006615):0.01527619,seq1:0.03462858):0.02079748,seq7:0.01048775):0.00325019,seq3:0.00678274):0.00463073,seq9:0.00160621,seq6:0.00148746);	0.16578	1.059	0.001	0.31329,0.17067,0.18357,0.33247	1.02307,3.34706,0.53968,1.57735,3.13607,1.00000	28157	0.95403	0.0424211	278	1802	0.154273	0.323813	0.138444	0.170637	187.98	1765.72	0.106461	0.0926339	0.118261	195	170	225	277.83	247	314	5.41756e-06
chr18_14202538_14231733	0.22	ANKRD20A1,ANKRD20A2,ANKRD20A3,ANKRD20A5P,ANKRD20A8P,LOC375010		13	seq1:chr18:14206405-14231466,seq10:chr1:143225160-143204050,seq11:chrUn_gl000214:87013-65994,seq12:chrUn_gl000211:133956-155034,seq13:chr21:9754065-9775152,seq2:chr1:142811462-142832587,seq3:chr9:44092129-44071005,seq4:chr1:143363210-143384302,seq5:chr1:142728731-142707574,seq6:chr9:42394735-42415777,seq7:chr2:95496584-95475451,seq8:chrUn_gl000221:1-21122,seq9:chr9:67953182-67974199	((((((((seq10:0.01024747,seq5:0.00959106):0.00180613,((seq13:0.00134196,seq4:0.00110769):0.00731272,(seq8:0.00249343,seq2:0.00334160):0.00495548):0.00437744):0.00487604,seq11:0.02178533):0.00787382,seq12:0.02282592):0.01747024,seq1:0.03856535):0.02364002,seq7:0.01092607):0.00170416,seq3:0.00784074):0.00632117,seq9:0.00155564,seq6:0.00178635);	0.17562	1.346	0.178	0.32609,0.16503,0.18550,0.32338	1.06903,3.28893,0.51162,1.68256,3.29622,1.00000	20381	0.958139	0.039181	296	1333	0.222056	0.122196	0.200431	0.238653	259.83	1586.16	0.163811	0.148666	0.18204	152	125	185	350.33	320	391	7.0625e-06
chr18_14214261_14244733	0	ANKRD20A1,ANKRD20A2,ANKRD20A3,ANKRD20A5P,ANKRD20A8P,LOC375010		12	seq1:chr18:14214261-14242850,seq10:chr1:143217330-143196053,seq11:chrUn_gl000211:141773-166564,seq12:chr4:49512109-49490824,seq2:chr1:142819315-142840596,seq3:chr9:44084291-44059680,seq4:chr1:143371044-143392282,seq5:chr1:142720869-142699592,seq6:chr9:42402487-42427124,seq7:chr2:95488769-95464051,seq8:chrUn_gl000221:7850-29130,seq9:chr9:67960931-67985545	((((((((seq10:0.00779400,seq12:0.00810976):0.00065867,seq5:0.00689319):0.00175627,((seq8:0.00245153,seq2:0.00265102):0.00398233,seq4:0.00547445):0.00462030):0.01119619,seq11:0.02106139):0.01539961,seq1:0.03780653):0.02327843,seq7:0.01184889):0.00412616,seq3:0.00711238):0.00501200,seq9:0.00160616,seq6:0.00138156);	0.17943	1.134	0.026	0.31651,0.16810,0.18025,0.33515	0.95801,3.14434,0.51295,1.55697,2.89112,1.00000	20616	0.953685	0.0432356	232	1383	0.167751	0.265043	0.148688	0.183161	170.51	1409.77	0.120949	0.104272	0.137686	173	148	201	252.49	220	283	5.84208e-06
chr18_14231672_14245818	0.01	ANKRD20A8P		10	seq1:chr18:14234116-14244698,seq11:chrUn_gl000214:61768-51254,seq13:chr4:49499590-49488976,seq2:chr1:142831836-142842444,seq3:chr9:44068315-44057247,seq4:chr1:143383550-143394127,seq6:chr9:42418477-42429546,seq7:chr2:95472748-95461625,seq8:chrUn_gl000221:20370-30977,seq9:chr9:67976898-67987963	((((((((seq8:0.00282968,seq2:0.00187892):0.00437311,seq4:0.00437910):0.00274629,seq13:0.00788808):0.03125864,seq11:0.01178329):0.02741153,seq1:0.04228227):0.02456536,seq7:0.01471831):0.00747938,seq3:0.00724420):0.00355599,seq9:0.00186034,seq6:0.00157703);	0.19781	2.188	0	0.29403,0.18236,0.17783,0.34578	1.02685,3.27897,0.67199,1.36214,2.81220,1.00000	10211	0.934415	0.0599763	91	982	0.092668	0.30967	0.0784708	0.107628	62.82	959.1	0.0654989	0.0483384	0.0825593	89	67	110	113.67	96	133	NA
chr18_14241584_14275820	0.19	ANKRD20A8P,LOC375010		8	seq1:chr18:14241584-14268634,seq2:chr4:49551503-49578708,seq3:chr1:143391014-143417791,seq4:chr1:142700871-142673686,seq5:chr1:143197356-143170156,seq6:chr4:49247986-49220604,seq7:chr9:42425858-42456844,seq8:chr2:95465312-95437820	(((((seq4:0.00571390,seq3:0.00639892):0.00181983,seq5:0.00944425):0.01607400,(seq6:0.01247407,seq2:0.00856670):0.01929745):0.01308068,seq1:0.03334601):0.03846955,seq8:0.02453366,seq7:0.04683382);	0.23603	1.103	0	0.28195,0.19363,0.23998,0.28444	1.01043,2.94017,0.62502,1.23949,3.07908,1.00000	25212	0.930685	0.0648211	382	2121	0.180104	0.327304	0.161671	0.192164	256.97	2082.05	0.123422	0.11021	0.136736	337	297	383	442.64	400	484	2.42375e-06
chr18_14241629_14255617	0.21	ANKRD20A8P		8	seq1:chr18:14241629-14255065,seq10:chr4:49551548-49564941,seq12:chr1:143197311-143183841,seq3:chr9:44060896-44046210,seq4:chr1:143391059-143404449,seq6:chr4:49247941-49234530,seq7:chr9:42425902-42439749,seq8:chr2:95465267-95451403	(((((seq10:0.00666627,seq6:0.00682424):0.02423411,(seq12:0.00977285,seq4:0.00899555):0.01586093):0.00986662,seq1:0.02721485):0.04660115,seq8:0.01831794):0.01121162,seq7:0.00674996,seq3:0.00823673);	0.18611	4.752	0.072	0.30078,0.19570,0.20804,0.29547	1.15635,3.58548,0.67917,1.51465,3.66267,1.00000	12859	0.935023	0.0553282	94	1205	0.0780083	0.113298	0.0641248	0.0931624	83.35	1288.33	0.0646962	0.0535299	0.0765191	105	80	132	136.04	117	160	NA
chr18_14311279_14336381	0.01	ANKRD20A8P		4	seq1:chr18:14313759-14332885,seq2:chr18:14297411-14313583,seq3:chr2:95447788-95431379,seq5:chr18:14258679-14277643	((seq1:0.02973093,seq5:0.03772213):0.01127168,seq3:0.09890684,seq2:0.04393760);	0.17721	0.972	0.2	0.25705,0.18893,0.27627,0.27775	1.12092,2.89617,0.72310,1.32219,3.10133,1.00000	14648	0.922777	0.082839	147	286	0.513986	0.433605	0.456954	0.574007	83.26	236.89	0.351471	0.293333	0.415966	81	65	102	226.01	193	261	7.97156e-07
chr18_14458685_14507884	0.94	CXADRP3		5	seq1:chr18:14458685-14501191,seq2:chr2:132431762-132394189,seq4:chr14:19642869-19603957,seq5:chr22:16200155-16239098,seq6:chr15:20989308-21034030	((seq2:0.03242346,(seq5:0.00557784,seq4:0.00569881):0.03308879):0.05832262,seq6:0.02629183,seq1:0.02508343);	0.11705	99.84	0.372	0.29824,0.21596,0.21758,0.26822	0.96436,3.11073,0.56675,1.37105,3.43643,1.00000	34484	0.946271	0.0511669	75	1833	0.0409165	-0.408133	0.0313187	0.0501691	105.61	2748.27	0.0384278	0.0301833	0.0451402	130	108	150	345.27	317	390	NA
chr18_14511791_14531718	1	POTEB,POTEC,POTEF,POTEH,POTEKP		7	seq1:chr18:14511826-14531715,seq2:chr15:21040774-21060620,seq3:chr15:22051926-22071774,seq4:chr22:16256519-16276438,seq5:chr2:130832987-130852245,seq6:chr2:131414279-131395022,seq7:chr2:132383668-132360428	(((((seq6:0.00838878,seq5:0.00962053):0.04166371,seq7:0.03724676):0.01048549,seq4:0.05028358):0.10502138,seq1:0.01845983):0.01756558,seq3:0.00145622,seq2:0.00149817);	0.19022	99.856	0.369	0.34445,0.18696,0.17438,0.29421	1.08508,3.38315,0.53051,1.76313,3.90444,1.00000	17812	0.928077	0.07764	157	1750	0.0897143	-0.476369	0.0738739	0.105972	231.79	2615.12	0.0886346	0.0787282	0.0978558	140	120	167	437.66	395	482	NA
chr18_14522966_14544527	0.43	POTEB,POTEC,POTEF,POTEH,POTEKP,POTEM		8	seq1:chr18:14523086-14544119,seq2:chr15:21051998-21072574,seq3:chr2:131389401-131368021,seq4:chr15:22063152-22083735,seq5:chr22:16267765-16289404,seq6:chr2:130857873-130879170,seq7:chr14:20000121-20021698,seq8:chr2:132369121-132348186	(((((seq7:0.00269563,seq5:0.00329815):0.04096663,seq8:0.03183537):0.00744874,(seq6:0.01760075,seq3:0.01508127):0.01358226):0.07829122,seq1:0.01043666):0.00984167,seq4:0.00064604,seq2:0.00084516);	0.18612	0.962	0.2	0.31799,0.20587,0.17405,0.30209	0.93779,3.62232,0.46404,1.76389,3.59447,1.00000	19311	0.935949	0.0586256	276	1993	0.138485	0.146957	0.12278	0.154369	235.44	2386.7	0.0986467	0.0864304	0.112634	144	122	165	355.59	318	394	2.69764e-06
chr18_15165340_15178377	0.64	none		7	seq1:chr18:15165340-15178376,seq2:chr10:42646410-42658391,seq3:chr2:91634540-91621498,seq5:chr7:61820475-61807762,seq6:chr16:32097331-32110614,seq7:chr16:33040605-33053896,seq8:chr2:90413057-90400010	(((seq2:0.02524066,seq1:0.03886313):0.00437729,((seq7:0.00159312,seq6:0.00202051):0.01534383,seq5:0.02019180):0.00612142):0.02240403,seq8:0.00128154,seq3:0.00106340);	0.11056	1.134	0.202	0.32043,0.16740,0.17445,0.33771	1.00281,2.12683,0.54189,1.28317,2.01625,1.00000	11797	0.963429	0.0380227	51	444	0.114865	0.0480392	0.0853933	0.148585	48.55	550.82	0.0881413	0.0649819	0.108159	47	34	60	101.43	84	131	NA
chr18_15172767_15186182	0.42	none		11	seq1:chr18:15172767-15183579,seq11:chr1:149015320-149004497,seq16:chr2:91627101-91616288,seq17:chr7:57914380-57925183,seq18:chr16:32149362-32138027,seq2:chr1:148670320-148681369,seq3:chr1:148832230-148843053,seq6:chr2:90405613-90394800,seq7:chr15:20124878-20114052,seq8:chr7:61728731-61739249,seq9:chr16:32800760-32812097	(((((((seq2:0.00161904,(seq11:0.00132577,seq3:0.00124206):0.00199883):0.01240624,(seq18:0.00521563,seq9:0.00487861):0.00642073):0.00993915,seq7:0.01692844):0.00708242,seq1:0.01796414):0.00517438,seq17:0.02692776):0.01525300,seq8:0.02660852):0.02097817,seq16:0.00067002,seq6:0.00056613);	0.17394	1.071	0.051	0.33047,0.16335,0.16063,0.34555	0.91211,2.10878,0.52894,1.44535,2.27278,1.00000	10239	0.954397	0.0429705	104	734	0.141689	0.219712	0.113079	0.168588	81.15	770.1	0.105376	0.0860349	0.122449	89	72	115	142.33	118	165	NA
chr18_15174874_15197920	0.62	none		8	seq1:chr18:15175526-15197280,seq10:chr16:32146277-32128513,seq2:chr1:148834995-148853626,seq3:chr16:33590324-33573973,seq5:chr7:64955705-64973419,seq6:chrUn_gl000217:137141-154207,seq7:chr15:20122093-20105071,seq9:chr16:32803851-32822084	((((seq7:0.01683893,((seq10:0.00985828,seq9:0.00868205):0.00434670,seq2:0.01506486):0.01112111):0.00169719,seq6:0.02364168):0.00736049,seq1:0.02328091):0.00703097,seq5:0.03251634,seq3:0.02796218);	0.15916	0.907	0.16	0.33694,0.17991,0.16514,0.31800	0.99576,2.29660,0.70224,1.41778,3.05582,1.00000	15582	0.957673	0.0401769	167	495	0.337374	0.0432934	0.30064	0.378277	159.77	576.8	0.276994	0.240708	0.316456	118	95	134	242.85	213	278	NA
chr18_15175526_15209219	0.82	none		7	seq1:chr18:15175526-15201935,seq2:chr15:20122093-20100496,seq4:chr1:148834995-148859489,seq5:chr16:32803851-32827213,seq6:chr16:32146277-32123279,seq7:chr17:25306989-25285867,seq8:chr7:64955705-64978605	((((seq4:0.01724820,(seq6:0.01096219,seq5:0.01213003):0.00404805):0.01481329,seq2:0.02161924):0.00856482,seq1:0.02501750):0.00734334,seq8:0.03667027,seq7:0.03457280);	0.15476	0.962	0.198	0.33179,0.17983,0.16763,0.32076	1.00295,2.41746,0.62840,1.54069,2.95503,1.00000	19708	0.953693	0.0484567	200	647	0.309119	0.02595	0.272321	0.34895	194.81	776.06	0.251024	0.216389	0.28453	135	119	155	318.28	283	358	NA
chr18_15198291_15221643	0.15	none		8	seq1:chr18:15200000-15212987,seq12:chr2:90445906-90432904,seq2:chrUn_gl000217:112282-125293,seq3:chr2:91995342-91982288,seq4:chr7:64581734-64568792,seq6:chr7:65039560-65052518,seq8:chr16:32825271-32839345,seq9:chr16:32125219-32110934	((((((seq9:0.01414933,seq8:0.01457637):0.00746879,seq12:0.02022976):0.00336087,seq3:0.01505192):0.00454002,seq2:0.02373572):0.00927843,seq1:0.03407337):0.02161997,seq6:0.00395441,seq4:0.00352216);	0.16568	1.048	0.056	0.30978,0.18726,0.18092,0.32204	1.09015,2.76767,0.58104,1.47811,2.46907,1.00000	12425	0.953093	0.0482855	138	577	0.239168	0.342174	0.196364	0.27383	90.78	592.59	0.153192	0.124789	0.183888	75	57	93	151.03	125	175	3.31131e-06
chr18_15198315_15229050	0	none		8	seq10:chr15:20146998-20127352,seq11:chr2:90445906-90426358,seq2:chrUn_gl000217:112282-131900,seq3:chr2:91995342-91975675,seq6:chr7:65039560-65059155,seq7:chr16:33850883-33829823,seq8:chr16:32825271-32845971,seq9:chr7:53191004-53210972	((((((seq10:0.01643456,seq8:0.02058768):0.00020757,seq11:0.01882920):0.00210570,seq3:0.01516818):0.00276226,seq2:0.02196805):0.00878313,seq7:0.02728751):0.00175936,seq9:0.03785931,seq6:0.02005532);	0.19379	1.073	0	0.30749,0.18431,0.17197,0.33624	0.94019,2.53019,0.50964,1.48045,2.32777,1.00000	18667	0.951358	0.0466355	249	477	0.522013	0.311205	0.47807	0.573964	171.51	439.16	0.390541	0.352381	0.431981	162	140	198	255.8	223	286	3.43441e-06
chr18_15200001_15235248	0.57	none		5	seq2:chrUn_gl000217:118491-128949,seq3:chr2:91989122-91978626,seq5:chr7:65045797-65056183,seq7:chr16:33844583-33832789,seq8:chr10:42615237-42625677	(((seq3:0.01516241,seq8:0.02000132):0.00167916,seq2:0.02377889):0.01326916,seq7:0.03083663,seq5:0.02205319);	0.10413	99.874	0.179	0.30629,0.18316,0.17951,0.33105	0.92166,2.10228,0.49264,1.43777,2.09423,1.00000	10227	0.957769	0.0463647	23	142	0.161972	0.0213043	0.103448	0.223077	22.51	164.45	0.136881	0.0818713	0.202454	27	18	38	48.37	35	62	NA
chr18_15206481_15229353	0.33	none		5	seq10:chr7:61763588-61775546,seq13:chr7:61845676-61835361,seq3:chr2:91986920-91976587,seq4:chr17:25279391-25269082,seq6:chr7:65047934-65058237	(((seq10:0.03593923,seq13:0.02935220):0.00623948,seq3:0.01650701):0.01651852,seq6:0.02389121,seq4:0.03627674);	0.12684	73.162	0.23	0.30477,0.18409,0.17957,0.33157	1.00595,2.29293,0.58243,1.47527,1.99285,1.00000	10180	0.948772	0.0478407	39	201	0.19403	0.0828205	0.14433	0.25	35.77	246.68	0.145006	0.094697	0.186047	39	27	52	84.52	69	100	NA
chr18_52206_63618	0.49	TUBBP5		6	seq1:chr18:52206-63614,seq2:chrUn_gl000222:48953-60641,seq3:chr12:38589080-38578467,seq4:chr10:97816-110212,seq5:chr3:75753966-75742286,seq6:chr9:141066837-141054472	((((seq4:0.01025660,seq6:0.00966109):0.01035976,seq1:0.02093912):0.02612251,seq3:0.05842686):0.05239609,seq5:0.00212400,seq2:0.00141739);	0.17234	2.597	0.101	0.26163,0.19222,0.18181,0.36435	1.48531,4.90840,0.73851,1.87718,4.03351,1.00000	10071	0.932201	0.0726394	46	757	0.0607662	0.0463043	0.0468085	0.08	43.87	824.96	0.0531783	0.0372093	0.06974	73	55	88	94.67	80	112	NA
chr18_77952_92620	0.29	IL9R		4	seq1:chr18:77952-89653,seq2:chr16:77757-89404,seq3:chr9:141040226-141028938,seq4:chrX:155241652-155229999	((seq2:0.03467917,seq4:0.03926301):0.07087257,seq3:0.00999159,seq1:0.00873063);	0.12841	4.274	0.215	0.24061,0.31045,0.25855,0.19038	1.08974,4.31401,0.88570,0.92106,4.44693,1.00000	10442	0.933314	0.0708605	17	523	0.0325048	0.457647	0.019802	0.0451977	9.22	615.89	0.0149702	0.0064	0.0258752	26	17	40	59.98	43	77	NA
chr19_129632_198919	1	OR4F16,OR4F29,OR4F3		6	seq1:chr19:129632-184671,seq2:chrUn_gl000227:3363-59545,seq3:chr5:180823809-180767421,seq6:chr11:60001-114737,seq7:chr1:397257-340806,seq8:chr1:593200-648856	((((seq7:0.00287410,seq3:0.00946663):0.01077843,seq8:0.01573738):0.03461273,seq2:0.03161837):0.01195170,seq6:0.00819745,seq1:0.01045870);	0.01382	0.752	0.898	0.34694,0.18490,0.18397,0.28419	1.36002,4.57570,0.56091,1.48429,5.35726,1.00000	54318	0.994612	0.00504334	52	319	0.163009	-8.60423	0.125	0.204893	499.42	1696.27	0.294422	0.274306	0.314099	2	0	6	916.69	867	981	NA
chr19_169053_183571	0.58	LINC00266-1,MARCH1		8	seq10:chr10:38765215-38754459,seq13:chr4:165185283-165195937,seq14:chr11:102821-113595,seq15:chr1:352745-341948,seq17:chr20:62944855-62934084,seq5:chr6:170933764-170922963,seq6:chr4:119580395-119569645,seq9:chrY:26453863-26437078	((((seq9:0.01679400,(seq13:0.02462883,(seq10:0.01139182,seq6:0.00792449):0.00150276):0.00075664):0.00363827,seq17:0.00606095):0.00451039,seq5:0.00190772):0.00153240,seq15:0.00204134,seq14:0.00247497);	0.06863	0.395	0.194	0.34404,0.17394,0.17880,0.30323	1.17551,3.18648,0.47342,1.34759,3.70764,1.00000	10488	0.981547	0.0128456	44	126	0.349206	0.150909	0.271318	0.435897	37.36	151.58	0.246471	0.184524	0.303448	14	9	22	47.31	33	60	NA
chr19_172444_193490	1	none		12	seq1:chr19:172444-188198,seq11:chr1:352745-337279,seq12:chrY:26453863-26432370,seq13:chr10:38765215-38749760,seq14:chr1:636947-652426,seq16:chr8:131955-147405,seq3:chrUn_gl000227:47643-63084,seq4:chr5:180779359-180763894,seq5:chr6:121770-137217,seq6:chr4:119580395-119564974,seq7:chr16:90262751-90247282,seq9:chr1:243192443-243208029	((((seq7:0.00702658,(seq14:0.00232197,(seq11:0.00066221,seq4:0.00053119):0.00207032):0.00091862):0.00179876,(seq16:0.00666222,seq1:0.00350910):0.00100034):0.00306707,(((seq13:0.01806005,seq6:0.01209098):0.00246298,seq12:0.02836334):0.00422782,seq9:0.01263926):0.00464238):0.00873767,seq5:0.00054315,seq3:0.00091199);	0.06088	0.954	0.502	0.34245,0.17493,0.17281,0.30981	1.32596,3.65628,0.58933,1.86707,4.38955,1.00000	15144	0.987498	0.0136154	61	223	0.273543	-0.99082	0.202899	0.328502	121.44	476.71	0.254746	0.217949	0.303644	11	5	18	146.42	122	176	NA
chr19_188365_201113	0.64	none		5	seq10:chrY:26453864-26437675,seq11:chr10:38765216-38755156,seq12:chr1:636946-647042,seq2:chr5:180779360-180769266,seq8:chr1:352746-342651	(((seq8:0.00037159,seq2:0.00012399):0.00108001,seq12:0.00165489):0.01902021,seq11:0.01813098,seq10:0.02868149);	0.05562	0.716	0.195	0.26724,0.25152,0.24951,0.23173	1.08697,4.38575,0.77474,0.85512,4.55861,1.00000	10027	0.976134	0.0209032	1	149	0.00671141	-0.99	0	0.027972	1.99	181.55	0.0109612	0	0.0277778	11	5	16	15.81	8	27	NA
chr19_204846_242218	0.01	LOC100288069,LOC399744,LOC729737		8	seq1:chr19:204846-233082,seq2:chr1:139466-167705,seq3:chr10:38733412-38702714,seq5:chr7:56449557-56479851,seq6:chr1:675185-703533,seq7:chr16:90229383-90201186,seq8:chr3:197942161-197913779,seq9:chr5:180747876-180719133	((((seq8:0.00115499,seq2:0.00225512):0.00197852,(seq7:0.00262811,seq1:0.00255274):0.00173857):0.00041877,(seq9:0.00294997,seq6:0.00191725):0.00132110):0.03706798,seq5:0.08861629,seq3:0.01086239);	0.11367	0.756	0.269	0.30037,0.22037,0.22208,0.25718	1.08387,4.39011,0.86818,1.52469,5.19810,1.00000	26571	0.97033	0.0294122	104	763	0.136304	0.298654	0.118132	0.164439	72.94	918.6	0.0794034	0.0612717	0.0963995	40	28	53	187.84	163	217	5.54392e-06
chr19_205987_216826	0.36	FLJ45340,LINC00265,LOC399744		10	seq1:chr19:205987-216792,seq12:chr7:65296013-65285250,seq15:chr7:63191788-63180997,seq16:chr7:128284675-128273895,seq2:chr1:140607-151416,seq3:chr10:38730180-38719147,seq4:chr7:56452765-56463825,seq5:chr16:90228244-90217468,seq7:chr4:120337878-120348633,seq9:chr7:39824746-39813977	((((((seq5:0.00080893,seq1:0.00090183):0.00290594,seq2:0.00315633):0.01191255,(seq7:0.01014412,seq3:0.01100649):0.00098555):0.00555053,seq16:0.01378688):0.01577262,(seq9:0.01582721,seq4:0.03274596):0.01410164):0.03494424,seq15:0.07104391,seq12:0.06344044);	0.24804	1.45	0.197	0.28608,0.23214,0.22199,0.25979	1.35852,4.94140,0.93665,1.47071,5.48801,1.00000	10205	0.943167	0.0459613	203	706	0.287535	-0.0116749	0.251799	0.315789	205.37	856.53	0.23977	0.213969	0.265517	127	106	145	265.19	237	291	NA
chr19_219875_245570	1	FAM157A,FAM157B,LOC100288069		8	seq1:chr19:219875-240281,seq2:chr1:154501-174835,seq3:chr10:38716073-38695518,seq5:chr1:690191-710622,seq6:chr16:90214385-90194056,seq7:chr3:197927146-197906652,seq8:chr1:222673546-222694112,seq9:chr9:141153430-141133095	(((seq5:0.00769113,seq1:0.00791688):0.00148817,(((seq9:0.00116273,seq6:0.00198821):0.00114118,seq2:0.00305523):0.00483590,seq7:0.00392048):0.00134393):0.01512132,seq8:0.01874447,seq3:0.02633229);	0.0375	0.478	0.604	0.30607,0.21995,0.22582,0.24817	0.92221,4.14507,0.54759,1.33171,4.72116,1.00000	20110	0.989453	0.0121545	44	205	0.214634	-1.43909	0.151659	0.264865	107.32	460.14	0.233233	0.197605	0.271493	6	2	12	143.26	120	169	NA
chr19_37251777_37263811	0.92	ZNF850		5	seq1:chr19:37251777-37263750,seq4:chr9:45079610-45090639,seq5:chr17:21859778-21848745,seq6:chr9:44791280-44780382,seq7:chr9:46200668-46211703	(((seq4:0.00449888,seq7:0.00446751):0.01275877,seq6:0.02141643):0.01691522,seq5:0.02771655,seq1:0.08541756);	0.13594	3.857	0.215	0.29643,0.23297,0.22721,0.24338	1.00777,3.46104,0.74836,1.16475,3.85571,1.00000	10590	0.945741	0.0576521	27	250	0.108	-0.24	0.0748899	0.146939	33.48	311.84	0.107363	0.0759494	0.143333	45	29	64	74.23	59	94	NA
chr19_37253051_37276825	1	LOC100134868,ZNF850		4	seq1:chr19:37253051-37274827,seq2:chr12:37969670-37955458,seq3:chr20:25999993-25985848,seq4:chr9:46202048-46216242	((seq3:0.03994575,seq4:0.04077688):0.00630604,seq2:0.04939373,seq1:0.13432211);	0.14586	99.834	0.461	0.28931,0.23268,0.22275,0.25527	0.91049,3.55545,0.67733,1.18148,3.72298,1.00000	13623	0.934498	0.0694148	68	129	0.527132	-0.735882	0.435484	0.605505	118.04	236.45	0.499218	0.435345	0.563063	61	46	75	238.9	207	282	NA
chr19_43258333_43283641	0	PSG1,PSG10P,PSG11,PSG3,PSG7,PSG8		5	seq1:chr19:43258333-43283591,seq2:chr19:43348359-43372038,seq3:chr19:43429773-43448988,seq4:chr19:43233123-43258270,seq6:chr19:43519116-43538256	(((seq3:0.03911373,seq6:0.03368639):0.00296666,seq2:0.03615971):0.00510347,seq4:0.02400020,seq1:0.02748523);	0.1664	0.29	0.013	0.24454,0.21815,0.24559,0.29171	0.84895,2.86359,0.68369,1.35333,2.60105,1.00000	18862	0.941136	0.0612031	295	445	0.662921	0.48939	0.612975	0.703252	150.63	306.77	0.491019	0.432177	0.545732	133	111	165	264.49	233	301	1.47255e-06
chr19_43258333_43310517	0	PSG11,PSG7,PSG8,PSG9		4	seq1:chr19:43258333-43305445,seq2:chr19:43429773-43460984,seq3:chr19:43762202-43801770,seq4:chr19:43519116-43556967	((seq3:0.02619595,seq4:0.03004768):0.00384855,seq2:0.03198279,seq1:0.02498959);	0.11705	0.289	0	0.26867,0.20944,0.23104,0.29085	0.85590,2.86784,0.71223,1.47154,2.79494,1.00000	30902	0.947819	0.0545417	199	345	0.576812	0.561859	0.52568	0.624224	87.19	216.24	0.403209	0.338384	0.470297	120	101	146	213.18	189	244	1.24809e-06
chr19_43289262_43309564	0	none		4	seq1:chr19:43289262-43309563,seq2:chr19:43600001-43620326,seq3:chr19:43453054-43465094,seq5:chr19:43543923-43561524	((seq2:0.02473141,seq5:0.06124108):0.00864823,seq3:0.02054687,seq1:0.02189128);	0.11069	0.664	0.192	0.29105,0.19771,0.21618,0.29506	0.94463,2.92086,0.80243,1.36188,2.82209,1.00000	11962	0.949646	0.0527322	65	150	0.433333	0.479077	0.349398	0.513889	33.86	125.49	0.269822	0.20438	0.358209	25	16	35	91.86	73	126	NA
chr19_43315165_43389301	0	PSG1,PSG10P,PSG3,PSG4,PSG5,PSG6,PSG7,PSG8		4	seq1:chr19:43331129-43389296,seq2:chr19:43661848-43715188,seq3:chr19:43397588-43446813,seq4:chr19:43210109-43281416	((seq1:0.03637561,seq4:0.03436762):0.00517030,seq3:0.04381677,seq2:0.03785329);	0.12696	0.617	0.194	0.25892,0.21138,0.23656,0.29314	0.96298,2.61383,0.59422,1.30136,2.53751,1.00000	48109	0.943289	0.059529	339	581	0.583477	0.403274	0.537543	0.614035	202.29	471.79	0.428771	0.389002	0.474249	197	176	230	516.14	469	566	1.13749e-06
chr19_43336342_43372105	0.05	LOC284344,PSG1,PSG10P,PSG11,PSG2,PSG3,PSG6,PSG7,PSG8,PSG9		6	seq1:chr19:43336342-43371993,seq3:chr19:43563559-43594283,seq4:chr19:43402757-43429665,seq5:chr19:43752611-43781270,seq6:chr19:43215016-43258225,seq7:chr19:43507102-43538211	(((seq5:0.03783139,seq4:0.04858234):0.00368842,(seq7:0.04282865,seq3:0.04177865):0.00425454):0.00511553,seq6:0.03679079,seq1:0.04484085);	0.18538	0.668	0.302	0.26828,0.20880,0.23760,0.28532	0.97928,2.63092,0.57951,1.41054,2.65588,1.00000	25809	0.944774	0.0577724	507	688	0.736919	0.0279882	0.703313	0.771151	492.81	814.02	0.605403	0.579394	0.632704	225	188	254	788.4	730	855	1.95712e-06
chr19_43348359_43369867	0.23	PSG10P,PSG11,PSG2,PSG3,PSG5,PSG9		6	seq1:chr19:43348359-43369437,seq2:chr19:43679215-43695682,seq4:chr19:43575700-43591732,seq6:chr19:43762202-43778721,seq7:chr19:43233123-43255661,seq8:chr19:43519116-43535667	(((seq6:0.04123898,seq2:0.04478386):0.00354815,(seq7:0.03760439,seq1:0.04884014):0.00489073):0.00487666,seq8:0.04268467,seq4:0.04135981);	0.18937	0.652	0.298	0.23943,0.22286,0.25069,0.28702	1.08085,2.97899,0.73272,1.29878,2.73941,1.00000	15722	0.943709	0.0516821	320	442	0.723982	0.0301875	0.679654	0.773585	310.34	510.88	0.607462	0.573123	0.645951	135	111	159	484.03	442	533	2.20189e-06
chr19_43410932_43429777	0	PSG1,PSG10P,PSG11,PSG2,PSG3,PSG6,PSG7,PSG8		5	seq1:chr19:43410932-43429596,seq2:chr19:43233133-43258156,seq6:chr19:43575710-43594214,seq7:chr19:43519126-43538142,seq8:chr19:43348369-43371924	((seq1:0.03892189,(seq7:0.03013443,seq6:0.02932459):0.00355901):0.00369820,seq8:0.03240220,seq2:0.02652477);	0.16455	0.319	0	0.24459,0.21741,0.24721,0.29079	1.05547,2.83454,0.66178,1.39660,2.55260,1.00000	17924	0.941202	0.0526182	253	391	0.647059	0.480356	0.602667	0.694444	131.47	263.83	0.498313	0.412451	0.562278	131	110	158	235.81	212	272	1.72846e-06
chr19_43429773_43460985	0.04	LOC284344,PSG4,PSG7,PSG8,PSG9		4	seq1:chr19:43429773-43460984,seq2:chr19:43258333-43305445,seq3:chr19:43698340-43741303,seq4:chr19:43762202-43801770	((seq3:0.03626150,seq4:0.02850467):0.00743049,seq2:0.03126081,seq1:0.03962909);	0.1155	0.605	0.193	0.26910,0.20901,0.23135,0.29055	0.92604,2.76774,0.65944,1.44944,2.78144,1.00000	30792	0.947622	0.0547682	178	370	0.481081	0.396798	0.4375	0.526163	107.37	319.54	0.336014	0.286145	0.396341	109	92	135	280.48	243	317	1.24263e-06
chr19_43429783_43449055	0.36	PSG1,PSG10P,PSG3,PSG4,PSG5,PSG6,PSG7,PSG8,PSG9		6	seq1:chr19:43429783-43449054,seq2:chr19:43410932-43429776,seq3:chr19:43233133-43258336,seq4:chr19:43679225-43698343,seq5:chr19:43762212-43781379,seq6:chr19:43348369-43372104	(((seq5:0.03924157,seq4:0.04219887):0.00394501,(seq6:0.04645758,seq3:0.03672561):0.00655377):0.00743385,seq2:0.04521163,seq1:0.04918755);	0.19961	0.603	0.279	0.24423,0.21835,0.24542,0.29199	1.10964,2.91322,0.67520,1.33781,2.61893,1.00000	18528	0.940735	0.0623589	402	576	0.697917	0.0471642	0.650519	0.730419	383.04	668.27	0.573181	0.532915	0.610219	195	169	235	610.75	556	669	1.80435e-06
chr19_43519116_43561543	0	PSG11,PSG2,PSG8,PSG9		4	seq1:chr19:43519116-43556817,seq2:chr19:43575700-43616050,seq3:chr19:43762202-43801620,seq4:chr19:43258333-43305295	((seq3:0.02702524,seq4:0.02638925):0.00400813,seq2:0.02638477,seq1:0.02721897);	0.11102	0.3	0	0.27125,0.20546,0.23044,0.29285	0.96405,3.10785,0.72319,1.51102,2.95170,1.00000	34704	0.950169	0.051966	225	388	0.579897	0.597422	0.540761	0.628916	90.58	238.97	0.379043	0.312236	0.43913	100	81	122	211.86	185	242	1.31352e-06
chr19_43600001_43620327	0	LOC284344		4	seq1:chr19:43600001-43616200,seq2:chr19:43289262-43305445,seq3:chr19:43786987-43801770,seq5:chr19:43723552-43741303	((seq3:0.02104862,seq5:0.02181009):0.00807699,seq2:0.02268698,seq1:0.02459222);	0.09821	0.248	0	0.28243,0.19514,0.22153,0.30090	1.12925,3.99749,0.63993,1.76498,3.57369,1.00000	14646	0.955301	0.0463822	91	208	0.4375	0.646703	0.35468	0.518519	32.15	134.94	0.238254	0.169014	0.308333	24	16	35	75.24	60	94	1.48032e-06
chr19_43757732_43781380	0.19	PSG10P,PSG11,PSG2,PSG3,PSG5,PSG9		6	seq1:chr19:43757732-43776360,seq3:chr19:43514513-43533296,seq4:chr19:43228497-43247311,seq6:chr19:43674612-43693322,seq7:chr19:43571072-43589496,seq8:chr19:43343850-43362565	(((seq6:0.04223535,seq1:0.03959592):0.00367023,(seq7:0.04104331,seq3:0.04376524):0.00449125):0.00642882,seq8:0.04752965,seq4:0.03787007);	0.18763	0.668	0.296	0.24652,0.21738,0.24660,0.28950	1.13235,3.02370,0.69099,1.35965,2.75316,1.00000	17857	0.943932	0.0514283	355	499	0.711423	0.0320563	0.672996	0.741667	343.62	584.73	0.587656	0.553082	0.628141	156	135	183	543.17	504	594	2.21335e-06
chr19_43762202_43779145	0	PSG11,PSG2,PSG3,PSG4,PSG9		5	seq1:chr19:43762202-43778586,seq3:chr19:43519116-43535533,seq4:chr19:43233123-43255527,seq5:chr19:43698340-43714641,seq8:chr19:43575700-43591602	(((seq3:0.02945202,seq8:0.02951964):0.00337446,seq4:0.02978962):0.00407429,seq5:0.03025954,seq1:0.02602889);	0.15248	0.296	0	0.23945,0.22256,0.25098,0.28700	1.03577,2.67990,0.76267,1.24655,2.67152,1.00000	15609	0.945224	0.0528093	217	333	0.651652	0.528387	0.596542	0.690402	102.34	219.76	0.46569	0.395349	0.517544	80	66	100	186.04	160	219	1.72186e-06
chr19_43762202_43801771	0	LOC284344,PSG11,PSG2,PSG4,PSG9		4	seq1:chr19:43762202-43801620,seq2:chr19:43519116-43555278,seq3:chr19:43698340-43741146,seq4:chr19:43575700-43616050	((seq2:0.02779790,seq4:0.02603868):0.00683255,seq3:0.02906403,seq1:0.02321856);	0.11294	0.342	0	0.27230,0.20510,0.22999,0.29261	1.06635,3.28810,0.74135,1.51090,2.92092,1.00000	34613	0.948714	0.0535558	211	451	0.467849	0.596066	0.430155	0.523913	85.23	305.96	0.278566	0.224756	0.329231	105	85	124	210.76	185	243	1.27239e-06
chr19_55266697_55297873	0.28	KIR2DL1,KIR2DL3,KIR2DS1,KIR2DS2,KIR2DS3,KIR2DS4,KIR2DS5,KIR3DL1,KIR3DL2,KIR3DL3		4	seq1:chr19:55266793-55297872,seq2:chr19:55236087-55266540,seq3:chr19:55328177-55361996,seq4:chr19_gl000209_random:98867-131533	((seq1:0.02658141,seq4:0.01803704):0.02629625,seq3:0.03862630,seq2:0.06603751);	0.17556	0.23	0	0.26970,0.23052,0.24984,0.24994	0.89331,3.07834,0.90370,1.23312,2.99051,1.00000	27117	0.925692	0.0794163	342	926	0.36933	0.690877	0.335397	0.405594	105.72	608.2	0.173824	0.141892	0.209076	163	135	195	375.34	330	417	8.34615e-07
chr19_55345848_55373425	0.09	KIR2DL4,KIR2DS2,KIR2DS4,KIR3DL1,KIR3DL2,KIR3DS1		4	seq1:chr19:55351967-55373424,seq2:chr19:55318510-55339394,seq4:chr19_gl000209_random:137692-159167,seq5:chr19_gl000209_random:60658-81945	((seq2:0.00451341,seq5:0.00512473):0.12650067,seq4:0.00954165,seq1:0.00941724);	0.11429	4.523	0.263	0.26795,0.22755,0.23920,0.26530	0.83588,3.06806,0.75355,1.45781,3.01195,1.00000	20004	0.935038	0.0699843	8	1636	0.00488998	0.72875	0.00182039	0.00923645	2.17	2100.77	0.00103295	0	0.00243309	28	18	37	57.93	43	76	NA
chr19_gl000209_random_131662_159168	0	KIR2DL2,KIR2DS1,KIR2DS2,KIR2DS3,KIR2DS4,KIR2DS5,KIR3DL2		4	seq1:chr19_gl000209_random:131662-153119,seq2:chr19_gl000209_random:22134-43924,seq3:chr19_gl000209_random:98472-120720,seq4:chr19:55345848-55367375	((seq1:0.00586941,seq4:0.03144415):0.03442427,seq3:0.03452881,seq2:0.03835603);	0.13955	0.014	0.035	0.27094,0.22751,0.25699,0.24456	1.03688,3.54361,1.13611,1.76697,3.75361,1.00000	20783	0.940857	0.0623113	261	797	0.327478	0.755594	0.300123	0.361217	63.79	516.08	0.123605	0.0981481	0.15019	68	54	83	272.35	241	308	1.08349e-06
chr19_gl000209_random_22213_43925	0.17	KIR2DL2,KIR2DL3,KIR2DS2,KIR2DS4,KIR3DL2		4	seq1:chr19_gl000209_random:131663-153119,seq2:chr19_gl000209_random:22213-43924,seq3:chr19:55250283-55272185,seq4:chr19:55345868-55367375	((seq2:0.01049134,seq4:0.03214556):0.05034876,seq3:0.02269593,seq1:0.02117773);	0.10925	1.125	0.202	0.27071,0.22672,0.25759,0.24498	0.90830,2.98715,0.93052,1.52313,3.17974,1.00000	20847	0.9445	0.0583903	51	759	0.0671937	0.454118	0.0465426	0.0853816	27.84	852.3	0.0326646	0.0216086	0.0473876	66	47	81	139.14	117	159	NA
chr2_106995116_107010710	1	PLG,PLGLA,PLGLB1,PLGLB2,RGPD1,RGPD2		4	seq1:chr2:106995116-107010709,seq2:chr6:161119830-161135442,seq3:chr2:87252411-87236902,seq4:chr2:88044168-88059679	((seq3:0.00139739,seq4:0.00098570):0.00871560,seq2:0.03072219,seq1:0.01107068);	0.04177	4.899	0.21	0.29682,0.20205,0.19884,0.30229	1.31530,4.41688,0.46225,1.66822,3.95412,1.00000	15432	0.97867	0.0217958	0	103	NA	NA	NA	NA	NA	NA	NA	NA	NA	6	1	12	9.21	3	16	NA
chr2_107010715_107036113	0.54	GCC2,RGPD1,RGPD2,RGPD3,RGPD4,RGPD5,RGPD6,RGPD8		7	seq1:chr2:107010715-107036111,seq2:chr2:109135001-109109758,seq3:chr2:87236896-87218304,seq4:chr2:113116911-113142203,seq5:chr2:88059685-88078261,seq6:chr2:108518146-108492759,seq7:chr2:110624324-110599017	(((seq6:0.00543883,seq1:0.00641462):0.00372895,((seq7:0.00342882,seq4:0.00255213):0.00980308,seq2:0.02165054):0.00521509):0.01136853,seq5:0.00052562,seq3:0.00059997);	0.05149	0.015	0.272	0.29549,0.19829,0.19917,0.30705	1.04788,3.88069,0.41370,1.44717,4.09907,1.00000	18281	0.982592	0.0176814	72	388	0.185567	0.161389	0.143979	0.220207	60.38	507.01	0.11909	0.0928433	0.146138	15	9	25	85.08	68	106	NA
chr2_107010715_107084874	0	RGPD1,RGPD2,RGPD3,RGPD4,RGPD5,RGPD6,RGPD8		6	seq1:chr2:107010715-107081854,seq2:chr2:87236896-87172339,seq3:chr2:113116911-113188059,seq4:chr2:88059685-88124218,seq5:chr2:108518146-108446976,seq6:chr2:110624324-110553179	(((seq4:0.00040859,seq2:0.00048249):0.00920392,(seq5:0.00347175,seq1:0.00329913):0.00522164):0.00950869,seq6:0.00179044,seq3:0.00161628);	0.03146	0.022	0.101	0.32128,0.20481,0.18671,0.28720	1.13196,4.42252,0.46144,1.93259,5.26971,1.00000	63754	0.98611	0.0140652	67	1305	0.051341	0.523582	0.040613	0.0612726	31.92	1411.87	0.0226083	0.0153954	0.0300489	17	10	28	62.99	44	85	8.4117e-06
chr2_107036111_107082806	0.02	RANBP2,RGPD1,RGPD2,RGPD3,RGPD4,RGPD5,RGPD6,RGPD8		7	seq1:chr2:107036111-107081854,seq2:chr2:87218304-87172339,seq3:chr2:109388193-109338691,seq4:chr2:113142203-113188059,seq5:chr2:88078261-88124218,seq6:chr2:108492759-108446976,seq7:chr2:110599017-110553179	(((seq3:0.02478281,(seq7:0.00177765,seq4:0.00168689):0.00872156):0.00227778,(seq6:0.00355704,seq1:0.00320340):0.00687425):0.01139644,seq5:0.00047663,seq2:0.00060252);	0.04864	0.021	0.256	0.33212,0.20676,0.18150,0.27962	1.06737,4.58988,0.53860,2.23162,5.88018,1.00000	44798	0.983509	0.016744	151	941	0.160468	0.175166	0.136508	0.185745	124.55	1197.45	0.104013	0.0851602	0.124582	30	18	43	161.27	140	189	8.4561e-06
chr2_114202815_114258406	0.36	CBWD2,CBWD3,CBWD6,FOXD4L1,FOXD4L2,FOXD4L3,FOXD4L4,FOXD4L6		4	seq1:chr2:114202815-114258405,seq3:chr9:70863996-70919494,seq5:chr9:69255420-69199985,seq6:chr9:42663961-42719703	((seq1:0.01135803,seq6:0.00696084):0.00357657,seq5:0.00262813,seq3:0.00170530);	0.0212	0.27	0.192	0.29150,0.18005,0.19233,0.33612	1.50846,4.95308,0.58256,2.10553,3.74267,1.00000	55146	0.989319	0.0107852	13	168	0.077381	0.416154	0.0402299	0.114943	7.59	195.09	0.0389051	0.00980392	0.0698925	9	4	16	24.9	17	40	NA
chr2_114330298_114352613	0.33	FAM138A,FAM138B,FAM138E,FAM138F,WASH2P,WASH3P,WASH5P,WASH7P	1	5	seq1:chr2:114330298-114350155,seq2:chr12:60840-82815,seq3:chr15:102490433-102510299,seq4:chr19:82343-62472,seq5:chr1:40732-20864	(((seq4:0.00065091,seq5:0.00093562):0.00392041,seq3:0.00470758):0.00685723,seq2:0.01047917,seq1:0.01177425);	0.02132	0.025	0.458	0.24684,0.24640,0.25055,0.25621	0.70233,2.23617,0.26794,0.88707,2.78580,1.00000	19803	0.990931	0.0091445	15	120	0.125	0.056	0.0666667	0.17757	14.16	196.36	0.0721124	0.0416667	0.108108	3	0	9	39.9	28	53	NA
chr2_130740629_130756043	0.78	WTH3DI		4	seq1:chr2:130740629-130756041,seq2:chr14:19432534-19417091,seq3:chr2:132118370-132105240,seq4:chr22:16394866-16410300	((seq2:0.00486406,seq4:0.00463139):0.04288032,seq3:0.02090136,seq1:0.02194388);	0.07473	6.623	0.215	0.29828,0.19767,0.21412,0.28993	0.93026,3.79577,0.45322,1.88593,3.61681,1.00000	13003	0.959317	0.0422713	2	401	0.00498753	-0.665	0	0.0121951	3.33	499.15	0.00667134	0	0.0137795	20	12	31	29.09	19	42	NA
chr2_130818277_130841183	0.2	POTEE,POTEG,POTEH,POTEKP		5	seq2:chr2:132031891-132001814,seq3:chr22:16245483-16276439,seq4:chr2:131424824-131395021,seq5:chr14:19595779-19564849,seq6:chr2:132393885-132360427	(((seq4:0.01404376,seq2:0.00983590):0.02945241,seq6:0.03632539):0.05952926,seq5:0.00167676,seq3:0.00292791);	0.12132	2.359	0.211	0.31137,0.20943,0.19853,0.28066	1.14540,3.14612,0.59454,1.87292,3.70682,1.00000	28533	0.943027	0.0603422	66	1851	0.0356564	0.263636	0.0278409	0.0463721	48.6	2244.49	0.021653	0.0161943	0.0278401	103	86	125	199.58	171	235	1.49493e-06
chr2_130832997_130852248	0.62	POTEB,POTEE,POTEF,POTEG,POTEH,POTEKP		8	seq1:chr2:130832997-130852246,seq2:chr15:22051936-22071775,seq3:chr2:132021075-132001814,seq4:chr22:16256529-16276439,seq5:chr2:131414269-131395021,seq6:chrUn_gl000213:108099-127881,seq7:chr14:19584744-19564849,seq8:chr2:132383658-132360427	(((((seq3:0.00123729,seq1:0.00175508):0.00598381,seq5:0.00659035):0.03348651,seq8:0.02980720):0.00836807,(seq7:0.00134835,seq4:0.00251982):0.03726561):0.08429504,seq6:0.01407715,seq2:0.01544515);	0.19147	2.425	0.209	0.34452,0.18818,0.17434,0.29297	1.08648,3.39209,0.54645,1.75383,3.91596,1.00000	17758	0.933599	0.062416	166	2049	0.0810151	0.0186747	0.0712871	0.0927088	162.9	2496.15	0.0652605	0.0560258	0.0741483	139	118	165	300.65	268	340	NA
chr2_131158799_131180491	0.52	LOC100216479,LOC440905		4	seq1:chr2:131168992-131180490,seq2:chr2:131467634-131456155,seq3:chr2:130778271-130789721,seq4:chr22:16428706-16440066	((seq3:0.02468655,seq4:0.03575719):0.01990146,seq2:0.00343725,seq1:0.00302336);	0.06886	1.745	0.207	0.32064,0.19273,0.17386,0.31278	0.83150,3.23113,0.55291,1.52616,3.45320,1.00000	11170	0.965175	0.0360352	7	171	0.0409357	0.54	0.0113636	0.0699301	3.22	201.1	0.0160119	0	0.0346535	12	7	20	26.43	17	40	NA
chr2_131209842_131240820	0.04	POTEF,POTEG,POTEH,POTEKP		5	seq1:chr2:131209842-131240818,seq2:chr22:16240954-16276439,seq3:chr2:132394767-132360427,seq4:chr2:130819203-130852246,seq5:chr14:19599497-19564849	((seq3:0.03617512,(seq4:0.01191276,seq1:0.01207237):0.02912744):0.05593102,seq5:0.00340195,seq2:0.00464364);	0.12102	2.456	0.21	0.30674,0.21233,0.20134,0.27959	1.13157,3.15864,0.61497,1.83909,3.78433,1.00000	29581	0.943504	0.0597416	75	1848	0.0405844	0.278667	0.0310966	0.0498938	54.1	2238.78	0.0241649	0.0177936	0.0303979	107	86	127	207.9	184	246	1.51092e-06
chr2_131221560_131240820	0.79	POTEB,POTED,POTEF,POTEG,POTEH,POTEKP		8	seq1:chr2:131221560-131240584,seq2:chr21:15013822-14994185,seq3:chr22:16256520-16276213,seq4:chr15:22051927-22071550,seq5:chrUn_gl000213:108090-127658,seq6:chr2:132383667-132360653,seq7:chr2:130832988-130852012,seq8:chr14:19584753-19565075	(((((seq7:0.00840444,seq1:0.00705089):0.03257302,seq6:0.03196225):0.00846630,(seq8:0.00133446,seq3:0.00263775):0.03902026):0.08753824,seq4:0.01626848):0.01305588,seq5:0.00156555,seq2:0.00226177);	0.19284	2.715	0.235	0.34524,0.18644,0.17473,0.29359	1.05438,3.38571,0.57059,1.73885,3.95406,1.00000	17534	0.929398	0.0652298	169	2101	0.0804379	-0.0473373	0.0691824	0.0926201	177	2629.98	0.0673009	0.0587366	0.0762911	142	126	172	321.6	282	362	NA
chr2_131228998_131240820	0.01	POTEB,POTED,POTEE,POTEF,POTEG,POTEH,POTEKP		9	seq1:chr2:131228998-131240584,seq2:chr21:15006397-14994185,seq3:chr22:16263958-16276213,seq4:chr15:22059323-22071550,seq5:chr2:131999999-131987470,seq6:chrUn_gl000213:115452-127658,seq7:chr2:132375901-132360653,seq8:chr2:130840454-130866590,seq9:chr14:19577318-19565075	(((seq7:0.03235728,seq1:0.04341078):0.00654305,((seq8:0.00825719,seq5:0.01255448):0.03431373,((seq6:0.00133986,seq2:0.00079768):0.01240234,seq4:0.01523253):0.04634808):0.01967129):0.04358168,seq9:0.00138082,seq3:0.00288729);	0.22522	0.972	0.199	0.33173,0.19091,0.17243,0.30493	1.08263,3.53523,0.57637,1.81637,3.73320,1.00000	10566	0.932743	0.0625011	258	1217	0.211997	0.219109	0.190111	0.235008	201.47	1417.64	0.142116	0.125	0.15959	90	71	106	292.33	267	336	2.87995e-06
chr2_131395021_131406836	0	POTEB,POTED,POTEE,POTEF,POTEG,POTEH,POTEKP		9	seq1:chr2:131395254-131406835,seq2:chr2:131987469-131999998,seq3:chr15:22071551-22059324,seq4:chr2:130866591-130840455,seq5:chr14:19565074-19577317,seq6:chrUn_gl000213:127659-115453,seq7:chr2:132360652-132375900,seq8:chr21:14994184-15006396,seq9:chr22:16276214-16263959	(((seq7:0.03197434,seq1:0.04381847):0.00714895,(((seq8:0.00080851,seq6:0.00121826):0.01271786,seq3:0.01528251):0.04590171,(seq4:0.00790632,seq2:0.01297682):0.03410064):0.01963347):0.04310353,seq9:0.00277021,seq5:0.00139392);	0.22462	1.002	0.2	0.30508,0.17205,0.19141,0.33145	0.90146,3.34568,0.49521,1.65540,3.13045,1.00000	10549	0.932916	0.0625842	257	1209	0.212572	0.238093	0.18174	0.230449	195.81	1413.45	0.138533	0.119443	0.157597	86	64	105	291.76	261	331	2.87587e-06
chr2_131395254_131414315	0.77	POTEB,POTED,POTEF,POTEG,POTEH,POTEKP		8	seq1:chr2:131395254-131414277,seq2:chr2:130852013-130832989,seq3:chr14:19565074-19584752,seq4:chrUn_gl000213:127659-108091,seq5:chr21:14994184-15013821,seq6:chr2:132360652-132383666,seq7:chr15:22071551-22051928,seq8:chr22:16276214-16256521	((((seq6:0.03303930,(seq2:0.00820026,seq1:0.00737252):0.03417161):0.00912948,(seq8:0.00265978,seq3:0.00158466):0.04025521):0.09137888,seq7:0.01705027):0.01369118,seq5:0.00237065,seq4:0.00172242);	0.19151	3.727	0.271	0.29330,0.17480,0.18658,0.34532	0.90462,3.66300,0.53125,1.65274,3.10540,1.00000	17539	0.929677	0.0638899	166	2092	0.0793499	-0.111145	0.0644846	0.0909939	184.45	2725.57	0.0676739	0.0592538	0.0765191	140	118	165	339.81	300	379	NA
chr2_131456155_131467619	0.02	LOC100216479,LOC440905		4	seq1:chr2:131456155-131467431,seq3:chr2:130789721-130778476,seq4:chr2:132062844-132074012,seq5:chr2:131180490-131169195	((seq1:0.00317310,seq5:0.00332795):0.01898114,seq4:0.02344062,seq3:0.02544599);	0.05956	0.921	0.199	0.31286,0.17399,0.19386,0.31930	1.13617,4.79617,0.66547,2.17604,3.90222,1.00000	11021	0.96977	0.0366579	10	167	0.0598802	0.626	0.0289017	0.0909091	3.74	188.08	0.0198852	0.00490196	0.0393258	7	1	13	23.1	14	32	NA
chr2_131946614_131957926	0.54	NF1		4	seq1:chr2:131946614-131957924,seq2:chr17:29558730-29539153,seq3:chr22:16354768-16343570,seq4:chr14:19486560-19497770	((seq3:0.00726141,seq4:0.00756041):0.01903644,seq2:0.08128923,seq1:0.02320534);	0.10844	2.486	0.216	0.34328,0.18935,0.16436,0.30301	0.67806,2.83917,0.38481,1.29262,3.99031,1.00000	10932	0.948622	0.0542012	15	164	0.0914634	0.144	0.0484848	0.13245	12.84	190.35	0.0674547	0.0368421	0.1	22	13	30	44.04	31	61	NA
chr2_131975550_132001808	0.11	POTED,POTEE,POTEF,POTEH,POTEKP		7	seq1:chr2:131975550-131999214,seq2:chr2:132348852-132371437,seq3:chr2:130878497-130854844,seq4:chr22:16288285-16264778,seq5:chrUn_gl000213:139692-116238,seq6:chr2:131368702-131392426,seq7:chr21:14982145-15005611	(((seq4:0.04246974,seq2:0.03135026):0.01058537,(seq6:0.01291398,(seq3:0.00438132,seq1:0.00400504):0.01124569):0.01696609):0.07960160,seq7:0.00146213,seq5:0.00140952);	0.17316	0.953	0.2	0.30547,0.16992,0.20141,0.32320	1.13566,4.06435,0.56106,1.92438,4.02829,1.00000	21023	0.940371	0.0633534	265	1796	0.14755	0.202491	0.132044	0.166109	211.34	2123.64	0.0995178	0.087458	0.114583	121	101	139	332.85	298	373	2.12896e-06
chr2_131987244_131999999	1	POTED,POTEE,POTEF,POTEH		8	seq1:chr2:131987244-131999907,seq3:chr2:132001814-132013522,seq4:chr2:131380475-131393120,seq5:chr21:14993962-15006304,seq6:chr2:131395021-131406745,seq7:chr22:16276439-16264082,seq8:chr2:130866818-130840545,seq9:chrUn_gl000213:127881-115545	((((seq6:0.00835001,(seq8:0.00478307,seq3:0.00123594):0.00998666):0.06695842,seq7:0.06108761):0.03336963,(seq4:0.00875971,seq1:0.01166324):0.04744676):0.07803523,seq9:0.00170864,seq5:0.00131763);	0.18654	99.802	0.443	0.30544,0.17179,0.19316,0.32961	1.01177,3.50590,0.59575,1.78155,3.30084,1.00000	10723	0.933211	0.0615436	138	1225	0.112653	-0.241884	0.09135	0.125207	171.38	1962.82	0.0873132	0.0756048	0.1002	66	52	81	362.58	335	403	NA
chr2_132001813_132021121	0.86	POTEB,POTEE,POTEF,POTEG,POTEM		6	seq1:chr2:132001813-132021080,seq2:chr15:22071776-22051931,seq3:chr14:19564848-19584749,seq4:chr2:130852247-130832992,seq6:chrUn_gl000213:127882-108094,seq7:chr14:20008795-19988886	(((seq3:0.00086155,seq7:0.00147530):0.03867271,(seq4:0.00154443,seq1:0.00135294):0.04426133):0.07900814,seq6:0.01426415,seq2:0.01538019);	0.15588	99.894	0.208	0.29400,0.17431,0.18737,0.34432	1.00006,3.54331,0.55177,1.66728,3.19100,1.00000	17861	0.929433	0.071131	26	2047	0.0127015	-0.18	0.00888012	0.0188867	30.68	2495.43	0.0122945	0.00819001	0.0163934	94	75	116	155.28	128	185	NA
chr2_132001813_132035814	0.03	POTEE,POTEF,POTEG,POTEH,POTEM		5	seq1:chr2:132001813-132035692,seq2:chr14:19564848-19599246,seq3:chr2:130852247-130818817,seq4:chr22:16276440-16241205,seq5:chr14:20008795-19973560	(((seq4:0.00269206,seq5:0.00151920):0.00280268,seq2:0.00388081):0.09491688,seq3:0.00871772,seq1:0.00692304);	0.09797	0.78	0.193	0.27641,0.20493,0.21783,0.30084	0.96195,3.52310,0.62215,1.86837,3.01551,1.00000	31715	0.952136	0.0508483	35	2154	0.0162488	0.539714	0.0107226	0.0211106	16.11	2550.12	0.00631735	0.003443	0.00950495	48	36	66	97.8	79	116	1.79197e-06
chr2_132001836_132015153	0.94	POTEB,POTEE,POTEF,POTEH,POTEM		8	seq1:chr2:132001836-132013594,seq2:chr15:22071753-22059342,seq4:chr2:130852224-130840473,seq5:chr2:131255335-131242643,seq6:chr2:131987266-131999980,seq7:chr22:16276417-16263977,seq8:chrUn_gl000213:127859-115471,seq9:chr14:20008772-19996336	((((seq8:0.01718112,seq2:0.01912877):0.05036205,(seq6:0.00979593,seq5:0.00763843):0.04221980):0.03082614,(seq9:0.00176498,seq7:0.00255569):0.05198978):0.06781449,seq4:0.00147049,seq1:0.00134193);	0.19031	99.826	0.374	0.30446,0.17190,0.19283,0.33081	0.96287,3.34522,0.55673,1.72601,3.24631,1.00000	10771	0.931181	0.0616821	125	1399	0.0893495	-0.16552	0.0766962	0.105488	145.69	2064.33	0.070575	0.0585774	0.0808639	71	52	93	289.82	260	323	NA
chr2_132348159_132377412	0.25	POTEB,POTEE,POTEF,POTEH,POTEKP		7	seq1:chr2:132348159-132371437,seq2:chrUn_gl000213:140284-116238,seq3:chr2:131267904-131243410,seq4:chr15:22083770-22060114,seq5:chr2:131974836-131999214,seq6:chr22:16289431-16264778,seq7:chr2:130879197-130854844	(((seq6:0.04427485,seq1:0.03219543):0.01019535,((seq7:0.00438926,seq5:0.00390903):0.01196344,seq3:0.01435436):0.01696727):0.07332400,seq4:0.01237262,seq2:0.01118633);	0.18792	1.036	0.201	0.30252,0.17395,0.20389,0.31964	1.08994,3.83877,0.52179,1.88822,3.86619,1.00000	21587	0.937586	0.0664243	307	1748	0.175629	0.156938	0.151585	0.194397	258.82	2086.73	0.124031	0.111006	0.13943	157	132	181	407.66	369	453	2.02388e-06
chr2_132364107_132378934	0.56	POTEB,POTEE,POTEF,POTEH		9	seq10:chr15:22071775-22057944,seq11:chr22:16276439-16262451,seq2:chr2:131255357-131240962,seq3:chr2:131240818-131227482,seq4:chr2:130852246-130838915,seq5:chr2:130866818-130852390,seq6:chr2:131395021-131408352,seq7:chr2:132001814-132015151,seq8:chrUn_gl000213:127881-114069	(((((seq6:0.00306747,seq3:0.00423100):0.00385148,(seq7:0.00076037,seq4:0.00129487):0.00740563):0.04625070,seq11:0.04458204):0.03157742,(seq5:0.00820970,seq2:0.00707414):0.03612089):0.04059141,seq10:0.01679053,seq8:0.01515241);	0.20257	3.39	0.241	0.30059,0.17767,0.18904,0.33270	0.85705,3.43079,0.54684,1.69208,2.99533,1.00000	12164	0.933129	0.0659675	154	1351	0.11399	0.0711039	0.0986019	0.130305	143.05	1711.82	0.083566	0.0725479	0.0986239	101	81	127	263.77	242	295	NA
chr2_132375170_132394521	0.67	POTEE,POTEF,POTEH		5	seq2:chr2:132001814-132033242,seq3:chr2:131395021-131425639,seq4:chr2:131240818-131210089,seq5:chr2:130852246-130821254,seq6:chr22:16276439-16245484	(((seq4:0.01328401,seq3:0.01659141):0.00740967,seq6:0.16625478):0.01035099,seq5:0.01028897,seq2:0.00869852);	0.11524	0.692	0.505	0.28038,0.19995,0.21188,0.30779	0.82584,3.90872,0.56504,2.11254,3.14490,1.00000	29152	0.961416	0.0405473	173	412	0.419903	-0.34474	0.37296	0.458667	232.64	674.85	0.344728	0.313901	0.38301	75	59	93	447.57	410	501	NA
chr2_132478117_132511065	0.77	C2orf27A,NBEA		4	seq1:chr2:132478117-132511064,seq2:chr14:19858951-19830773,seq3:chr22:16126833-16098679,seq4:chr13:35614227-35646832	((seq1:0.02037554,seq4:0.06173752):0.02304289,seq3:0.00466844,seq2:0.00450787);	0.08853	9.19	0.226	0.31533,0.15095,0.16799,0.36573	0.98505,3.42168,0.46558,1.59699,3.32885,1.00000	23243	0.955894	0.0463125	8	385	0.0207792	-0.32	0.00795756	0.036855	10.56	488.07	0.0216362	0.0103734	0.0326531	36	27	50	68.28	52	84	NA
chr2_132512883_132526641	0	C2orf27A		8	seq1:chr2:132513405-132526639,seq3:chr21:9877500-9863789,seq4:chrY:13253178-13239282,seq5:chr22:16097124-16082370,seq6:chr9:42257025-42269428,seq7:chr21:10602880-10616896,seq8:chr4_gl000194_random:22674-8894,seq9:chrUn_gl000244:16769-31534	((((seq4:0.01411820,(seq8:0.00549091,seq3:0.00739865):0.00332144):0.01828675,(seq7:0.01229641,seq6:0.00779024):0.01343201):0.00657263,seq1:0.01996211):0.02456169,seq9:0.00054795,seq5:0.00073288);	0.1345	0.284	0	0.23535,0.25187,0.27008,0.24270	1.08976,3.20818,0.85304,0.76869,3.16804,1.00000	10963	0.957448	0.0379081	122	668	0.182635	0.42459	0.151181	0.209231	70.2	666.62	0.105307	0.075643	0.131657	50	32	68	106.57	88	125	4.26377e-06
chr2_132631228_132648801	0.25	none		4	seq1:chr2:132631228-132648782,seq2:chr21:29360758-29343508,seq3:chr21:14652566-14640328,seq4:chr18:15089200-15106756	((seq3:0.01509261,seq4:0.00842026):0.00478501,seq2:0.03778299,seq1:0.01443576);	0.06502	0.581	0.193	0.32001,0.17717,0.16863,0.33420	1.01513,3.92125,0.58181,1.15311,3.63579,1.00000	11702	0.969421	0.031439	22	68	0.323529	0.289545	0.222222	0.432836	15.63	69.81	0.223893	0.135593	0.329114	9	3	18	30.66	21	42	NA
chr2_132767918_132780932	0.34	none		6	seq1:chr2:132767919-132780931,seq2:chr16:32097315-32110614,seq4:chr7:61820491-61807762,seq5:chr16:33040589-33053896,seq6:chr10:42646394-42658391,seq7:chr2:90413073-90400010	((((seq6:0.02463632,seq1:0.03594846):0.00473429,seq7:0.02335505):0.00617332,seq4:0.02020200):0.01500561,seq5:0.00159996,seq2:0.00202397);	0.10661	1.399	0.203	0.32045,0.16783,0.17491,0.33682	1.09806,2.15571,0.54139,1.43733,2.18213,1.00000	11773	0.962615	0.0388577	50	274	0.182482	0.1364	0.137457	0.231884	43.18	318.74	0.135471	0.106443	0.171254	37	25	48	90.18	74	108	NA
chr2_132774262_132795734	0.32	none		8	seq1:chr2:132777451-132794507,seq10:chr1:148834352-148853034,seq3:chr17:25307633-25290993,seq4:chrUn_gl000217:136503-153617,seq5:chr16:33590968-33574570,seq6:chr16:32803207-32821492,seq8:chr15:20122737-20105662,seq9:chr16:33090157-33072276	((((((seq5:0.02896046,seq3:0.03575388):0.00370237,seq1:0.03314639):0.01138800,seq4:0.02376453):0.00127018,seq8:0.01847100):0.01116910,seq10:0.01567591):0.00964961,seq9:0.00517984,seq6:0.00459717);	0.16269	0.936	0.198	0.33682,0.18031,0.16626,0.31660	1.05236,2.31475,0.62357,1.58185,2.86908,1.00000	15489	0.956312	0.0410155	176	553	0.318264	-0.00278409	0.276451	0.359347	176.49	661.09	0.266968	0.227941	0.300146	126	105	142	276.73	247	311	NA
chr2_132775338_132788679	0.18	none		10	seq1:chr2:132775338-132786110,seq10:chr16:33092278-33081258,seq11:chr1:148832233-148843058,seq12:chr1:149015317-149004492,seq14:chr7:57914383-57925188,seq17:chr15:20124875-20114047,seq2:chr1:148670323-148681374,seq6:chr2:90405610-90394795,seq7:chr7:61728734-61739254,seq9:chr16:32800763-32812102	(((seq1:0.02587995,(seq17:0.01710698,(((seq12:0.00146689,seq11:0.00116657):0.00215925,seq2:0.00165567):0.01282978,(seq10:0.00010421,seq9:0.00084678):0.01031756):0.00998713):0.00910261):0.00410871,seq14:0.02815649):0.01504839,seq7:0.02750010,seq6:0.02171075);	0.17539	1.138	0.073	0.33072,0.16339,0.16115,0.34473	0.98801,2.08544,0.52315,1.44972,2.33613,1.00000	10227	0.954852	0.0418552	107	600	0.178333	0.19785	0.151067	0.216749	85.83	636.75	0.134794	0.112324	0.162205	89	74	106	147.32	127	175	NA
chr2_132778092_132807425	0.26	none		5	seq1:chr2:132778092-132807424,seq3:chr7:64955705-64985856,seq4:chr16:32803851-32834543,seq5:chr17:25306989-25278536,seq6:chr16:33089513-33059268	((seq1:0.03483615,(seq5:0.03890162,seq3:0.03737780):0.00262168):0.03550350,seq6:0.01137477,seq4:0.01255398);	0.13842	1.044	0.201	0.32312,0.18413,0.17022,0.32254	1.11289,2.58288,0.66719,1.91838,3.07978,1.00000	27468	0.944783	0.0582726	169	896	0.188616	0.111775	0.168385	0.21098	150.11	1055.43	0.142226	0.121302	0.167478	164	133	191	339.49	306	380	1.55143e-06
chr2_132796391_132806977	0.04	none		7	seq10:chr16:32823619-32839473,seq12:chr7:53189342-53204385,seq13:chr2:91997001-91982160,seq14:chr16:33070172-33054088,seq15:chrUn_gl000217:110631-125421,seq3:chr15:20148655-20133834,seq8:chr16:33852542-33836311	(((((seq14:0.01164339,seq10:0.01374538):0.00786438,seq3:0.01620822):0.00396039,seq13:0.01403272):0.00348377,seq15:0.02320386):0.00922800,seq12:0.03962932,seq8:0.02812534);	0.16783	1.185	0.019	0.31096,0.18374,0.18134,0.32397	1.05223,2.47491,0.53607,1.44461,2.51302,1.00000	14132	0.950841	0.046065	130	410	0.317073	0.334769	0.282548	0.367206	86.48	395.58	0.218616	0.176039	0.264059	97	78	123	149.59	127	174	2.98202e-06
chr2_132800058_132821886	0	none		8	seq1:chr2:132800058-132817549,seq10:chr2:91993341-91975930,seq11:chr7:65041537-65058896,seq12:chrUn_gl000217:114272-131640,seq2:chr15:20145005-20127611,seq6:chr16:33848892-33830082,seq7:chr16:32827267-32845712,seq8:chr9:70407337-70424697	(((((seq7:0.02157116,seq2:0.01667510):0.00192730,(seq10:0.01211248,seq8:0.01375322):0.00218782):0.00268252,seq12:0.02206505):0.00970251,seq6:0.02807296):0.00148039,seq11:0.02006227,seq1:0.02359921);	0.17574	0.936	0.001	0.30465,0.18482,0.17348,0.33706	0.95462,2.47104,0.53756,1.73281,2.62613,1.00000	16739	0.955207	0.0470465	202	431	0.468677	0.351139	0.424096	0.525959	131.07	403.35	0.324954	0.285372	0.366234	118	97	140	201.48	172	228	3.40293e-06
chr2_132804607_132820692	0.03	none		8	seq1:chr2:132806610-132817273,seq10:chr15:20138550-20127887,seq11:chr17:25279363-25268700,seq14:chr7:61845649-61835002,seq3:chr7:61673445-61661516,seq4:chr13:19101200-19086918,seq5:chr16:33841021-33830358,seq9:chrUn_gl000217:120701-131369	(((((seq10:0.01579918,(seq14:0.02719943,seq3:0.02689630):0.00262373):0.00139914,seq9:0.01950001):0.01034942,seq5:0.02823720):0.00215875,seq11:0.02967499):0.00628459,seq4:0.01761456,seq1:0.01600051);	0.19946	1.088	0.021	0.30612,0.18304,0.17954,0.33131	0.95128,2.37016,0.59280,1.63739,2.21129,1.00000	10202	0.948718	0.0474623	135	312	0.432692	0.267333	0.371795	0.5	98.91	307.38	0.321784	0.275316	0.367213	115	100	140	161.86	132	188	3.37165e-06
chr2_132957458_132970588	0.17	ANKRD30BL		5	seq1:chr2:132957458-132970245,seq2:chr9:69668272-69681338,seq3:chr9:67306313-67319382,seq4:chr9:69939677-69952279,seq5:chr15:20052762-20039594	(((seq3:0.05123745,seq2:0.01918997):0.00805042,seq4:0.03005872):0.01188276,seq5:0.03157115,seq1:0.01978676);	0.13955	0.421	0.188	0.33856,0.17148,0.19311,0.29684	0.95002,1.81654,0.83524,1.69299,2.51566,1.00000	12084	0.948428	0.0542705	106	270	0.392593	0.18566	0.329749	0.440299	86.32	285.45	0.3024	0.250804	0.362069	101	83	132	198.56	170	231	NA
chr2_138639957_138657448	0.45	none		4	seq1:chr2:138640605-138657446,seq2:chr18:14421832-14406682,seq3:chrUn_gl000213:16479-5,seq4:chrUn_gl000215:77402-93874	((seq3:0.00026301,seq4:0.00015615):0.01378144,seq2:0.01070919,seq1:0.09005991);	0.09154	1.174	0.204	0.29820,0.19844,0.21475,0.28861	0.94604,3.89230,0.60790,1.22335,3.52259,1.00000	15001	0.957414	0.0448747	1	148	0.00675676	0.51	0	0.0217391	0.49	178.56	0.00274418	0	0.0117647	20	11	31	31.41	22	42	NA
chr2_159703464_159721300	0.13	OR7E91P		7	seq1:chr2:159703691-159717080,seq2:chr8:12567597-12556365,seq4:chr4:8976740-8991162,seq5:chr11:71324608-71339081,seq6:chr10:15057355-15043861,seq8:chrUn_gl000222:147495-161964,seq9:chr2:71249529-71263054	((((seq6:0.04365739,seq1:0.03938943):0.00842291,(seq9:0.04246213,seq2:0.07695165):0.00548863):0.00790350,seq8:0.04684754):0.01375964,seq5:0.03359004,seq4:0.03731809);	0.29837	0.814	0.161	0.27217,0.22785,0.22927,0.27071	0.91753,2.15155,0.44538,1.08492,2.13536,1.00000	10873	0.922416	0.0831699	356	555	0.641441	0.155983	0.592871	0.674632	300.47	602.87	0.498399	0.461672	0.538095	194	168	220	472.38	439	522	1.5874e-06
chr2_159703824_159715938	0.03	OR7E91P		7	seq1:chr2:159703824-159715937,seq10:chr3:8723578-8735689,seq4:chr4:8976874-8988993,seq5:chr11:71324742-71336908,seq6:chr10:15057221-15045005,seq8:chrUn_gl000222:147628-159792,seq9:chr2:71249662-71261912	(((seq6:0.04463797,seq1:0.04065858):0.00914843,(seq8:0.05109252,(seq5:0.04273871,seq4:0.04202349):0.01212209):0.00641078):0.01606360,seq10:0.03185321,seq9:0.03310277);	0.26452	0.747	0.198	0.28184,0.22197,0.22582,0.27037	0.92221,2.12102,0.43516,1.05895,2.24337,1.00000	11755	0.929501	0.0750092	362	609	0.594417	0.142403	0.557166	0.624126	310.45	690.14	0.449836	0.408889	0.491045	166	141	198	481.08	433	533	1.77576e-06
chr2_159705577_159734007	0	OR7E91P		5	seq1:chr2:159705577-159731775,seq2:chr8:12565744-12542055,seq3:chr12:8594696-8567782,seq4:chr10:15055478-15028874,seq6:chr2:71251422-71282876	(((seq3:0.06763566,seq4:0.03624396):0.00477957,seq2:0.06360701):0.00900925,seq6:0.06085003,seq1:0.04341007);	0.22865	0.961	0.199	0.27496,0.22687,0.22476,0.27341	0.87306,2.06544,0.47398,1.08145,1.95442,1.00000	21221	0.919556	0.0865106	423	663	0.638009	0.250473	0.61136	0.677991	317.05	602.26	0.526434	0.494966	0.566828	236	208	267	604.16	563	650	1.01369e-06
chr2_159708533_159721830	0	LOC100133315,OR7E91P		8	seq1:chr2:159709065-159720746,seq11:chr13:42016015-42004437,seq4:chr12:8592030-8579320,seq5:chr4:9459927-9472659,seq6:chr10:15051911-15040158,seq7:chr9:93515550-93503835,seq8:chr2:71254973-71266754,seq9:chr11:71603440-71616115	(((((seq8:0.02718636,seq7:0.02465337):0.01389260,(seq6:0.02975444,seq1:0.02542909):0.01333193):0.00625643,seq11:0.04267429):0.03455272,seq4:0.02944795):0.00618925,seq9:0.02464187,seq5:0.03001588);	0.2749	1.063	0.108	0.27084,0.22642,0.22056,0.28217	1.12974,2.35950,0.47407,1.09839,2.13135,1.00000	10922	0.925808	0.068143	287	785	0.365605	0.21547	0.330413	0.39801	225.16	857.33	0.262629	0.239257	0.298266	192	169	222	362.88	324	412	2.2974e-06
chr2_159708797_159728110	0	LOC100133315		8	seq1:chr2:159712922-159728060,seq2:chr8:12558720-12544601,seq3:chr12:8588176-8570352,seq4:chr10:15048016-15031526,seq5:chr4:4182724-4161184,seq6:chr9:92972360-92991285,seq7:chr2:71258898-71279037,seq8:chr11:71607302-71624389	((seq5:0.03682938,(((seq7:0.04181890,seq6:0.02400497):0.00893131,(seq4:0.02735595,seq1:0.03272556):0.00901413):0.00380961,seq2:0.04687154):0.00334522):0.02973979,seq8:0.03910381,seq3:0.03413752);	0.32997	0.879	0.023	0.28053,0.22773,0.23368,0.25806	0.90459,1.96182,0.50295,1.12750,2.08018,1.00000	11645	0.918794	0.0751559	369	791	0.466498	0.253957	0.432799	0.495968	275.29	760.69	0.361895	0.326613	0.40137	300	260	331	447.42	405	485	2.06735e-06
chr2_159714760_159725362	0.67	LOC100133315		6	seq3:chr10:15046176-15035389,seq4:chr9:92974198-92987421,seq5:chr2:71260738-71275499,seq6:chr11:71609136-71621033,seq8:chr4:9751385-9763565,seq9:chr11:67509111-67496837	((((seq5:0.05681292,seq4:0.03577902):0.01738642,seq3:0.05632106):0.00872775,seq8:0.06419753):0.05998729,seq9:0.03432322,seq6:0.04165238);	0.26187	4.147	0.302	0.28360,0.22608,0.22830,0.26202	1.10879,2.02121,0.52126,1.18444,2.37671,1.00000	10040	0.912145	0.0836964	184	658	0.279635	-0.212554	0.240429	0.307927	223.11	871.81	0.255916	0.228111	0.285714	184	153	216	422.83	372	466	NA
chr2_243155285_243167580	0.15	FLJ43681,RPL23AP53,RPL23AP82	1	6	seq1:chr2:243155285-243166981,seq10:chr17:81194626-81179790,seq2:chr21:48116594-48102778,seq4:chr5:180905259-180892836,seq6:chr22:51243467-51229171,seq9:chr8:158437-169861	(((seq9:0.06751911,(seq6:0.00506854,seq2:0.00446538):0.00567186):0.00744058,seq10:0.00451457):0.01258181,seq4:0.00321603,seq1:0.00749297);	0.08452	0.022	0.284	0.31592,0.20384,0.18657,0.29368	1.18271,5.03693,0.50030,3.05906,5.27113,1.00000	10268	0.97401	0.0194114	87	210	0.414286	0.300805	0.350711	0.479263	60.83	262.69	0.231566	0.173585	0.282051	6	1	14	91.87	73	116	6.06193e-06
chr2_71246913_71262048	0.47	none		6	seq11:chr11:67496572-67485322,seq16:chr11:71324380-71336693,seq19:chr2:159703462-159715719,seq24:chr8:11897776-11886501,seq6:chr11:71298831-71310068,seq8:chr7:97582935-97571705	((((seq11:0.03247732,seq6:0.03349336):0.00485433,seq24:0.05029730):0.00243198,seq19:0.06269441):0.01189674,seq16:0.04177669,seq8:0.02996976);	0.20764	0.691	0.231	0.27534,0.22463,0.23042,0.26961	0.92954,2.21022,0.48496,1.09030,2.34981,1.00000	11090	0.937151	0.0684332	227	364	0.623626	0.0835242	0.583587	0.676093	208.04	388.7	0.53522	0.491315	0.576826	128	110	151	324.61	292	368	1.63353e-06
chr2_71255977_71270093	0.03	LOC100133315,OR7E91P		9	seq1:chr2:71255989-71266546,seq10:chr13:68476318-68486832,seq13:chr4:9460932-9472461,seq15:chr3:75406673-75396245,seq16:chr3:125443310-125454823,seq2:chr10:15050893-15040366,seq4:chr3:125422149-125432667,seq7:chr11:71604440-71615918,seq9:chr2:159710049-159720538	((((((seq4:0.02726289,seq1:0.02524236):0.00351847,seq10:0.02508361):0.00524945,(seq9:0.02842088,seq2:0.02717669):0.01449906):0.01203557,seq15:0.05601659):0.02990350,seq16:0.02950054):0.00557908,seq13:0.02895500,seq7:0.02471388);	0.30797	0.912	0.103	0.27165,0.22699,0.22297,0.27839	1.08307,2.32844,0.46225,1.09255,2.32972,1.00000	10233	0.926732	0.0745092	365	782	0.466752	0.238603	0.428385	0.496741	277.91	823.23	0.337585	0.296912	0.365764	203	177	234	412.12	382	453	2.38486e-06
chr2_71263873_71285141	0	none		7	seq1:chr2:71266872-71285073,seq10:chr3:125455384-125468711,seq3:chr12:8578944-8565612,seq4:chr11:67753954-67739933,seq5:chrUn_gl000222:140271-156744,seq6:chr2:159720864-159733996,seq8:chr7:97594352-97574525	((((seq6:0.04074366,seq1:0.07037080):0.01031128,(seq10:0.02954382,seq3:0.03265639):0.00982023):0.00926520,seq5:0.03606025):0.01530693,seq8:0.02368559,seq4:0.02888073);	0.28063	0.849	0.085	0.26961,0.22704,0.22922,0.27413	0.87300,1.99155,0.41980,0.99053,2.06023,1.00000	10185	0.923206	0.0680153	294	550	0.534545	0.308333	0.488889	0.571681	203.35	562.84	0.361293	0.32	0.409894	167	140	201	337.27	304	378	1.97317e-06
chr2_71274019_71285141	0	none		8	seq10:chr7:97585297-97574509,seq12:chr3:125457959-125468727,seq3:chr12:8576299-8565596,seq4:chr11:67750608-67739917,seq5:chrUn_gl000222:144903-156760,seq7:chr2:159722099-159734012,seq8:chr3:125413575-125424998,seq9:chr9:92985331-92997216	(((((seq9:0.02749948,seq8:0.04304717):0.00672352,seq7:0.03547558):0.01308083,(seq12:0.02980915,seq3:0.03274766):0.00759495):0.00761555,seq5:0.03758026):0.01688836,seq10:0.02536829,seq4:0.02953881);	0.28155	0.806	0.1	0.26456,0.23456,0.23434,0.26654	0.90580,2.15011,0.41192,0.97761,2.26389,1.00000	10000	0.929414	0.063377	316	617	0.512156	0.240253	0.476341	0.564991	240.08	636.73	0.377051	0.347759	0.415929	170	145	203	352.12	316	391	2.4828e-06
chr2_90400010_90416783	0.36	none		7	seq1:chr2:90400010-90413076,seq2:chr2:132780931-132767916,seq3:chr16:33053896-33040586,seq4:chr10:42658391-42646385,seq6:chr18:15178376-15165321,seq7:chr2:91621498-91634559,seq8:chr7:61807762-61820494	((((seq6:0.01963915,seq2:0.01645537):0.01965259,seq4:0.02561765):0.00438300,(seq8:0.02043169,seq3:0.01708815):0.00606595):0.02323364,seq7:0.00106294,seq1:0.00127918);	0.12404	0.952	0.199	0.33723,0.17492,0.16754,0.32031	0.93340,2.02789,0.50363,1.25595,2.08241,1.00000	11761	0.959705	0.0419684	77	480	0.160417	0.0697403	0.128261	0.198718	71.63	595.89	0.120207	0.0955519	0.144481	64	47	76	135.26	110	159	NA
chr2_90417560_90437482	0.15	none		7	seq10:chr10:42641584-42623070,seq3:chr16:33821148-33835391,seq4:chr13:19077618-19091760,seq6:chr21:14504100-14518210,seq7:chr7:61825198-61840013,seq8:chr9:69817793-69803470,seq9:chr16:32854143-32840397	(((((seq9:0.02204548,seq7:0.02845163):0.00564718,seq10:0.02155940):0.00583511,seq8:0.02175466):0.01026855,seq3:0.03456398):0.02426649,seq6:0.00638298,seq4:0.00508261);	0.14825	1.917	0.202	0.34295,0.17673,0.18504,0.29528	0.99265,2.10430,0.60137,1.54023,2.20768,1.00000	13032	0.953086	0.0436003	107	509	0.210216	0.125514	0.171315	0.248016	93.57	620.99	0.150679	0.123077	0.180617	79	64	99	178.3	149	218	NA
chr2_90417560_90445906	0.01	none		8	seq1:chr2:90423744-90439289,seq11:chr2:132820393-132804727,seq2:chr18:15229050-15206606,seq3:chr7:61779007-61761761,seq4:chr7:53213566-53198001,seq5:chr9:69811634-69796024,seq6:chr16:32848573-32831912,seq8:chr2:91645521-91661118	(((seq5:0.01777415,((seq11:0.01621570,seq2:0.01545437):0.00639097,seq4:0.04305788):0.00933352):0.00465687,(seq6:0.01819127,seq3:0.02782698):0.00559002):0.01759178,seq8:0.00267017,seq1:0.00276765);	0.17841	1.286	0.049	0.33966,0.17310,0.18695,0.30029	0.84678,2.25302,0.54833,1.40376,2.37650,1.00000	14753	0.950528	0.0438021	165	665	0.24812	0.301697	0.213636	0.275568	115.22	673.8	0.171	0.143075	0.201429	116	97	145	188.37	164	223	3.66743e-06
chr2_90426015_90439689	0.27	none		7	seq1:chr2:90426015-90437018,seq11:chr2:132818150-132807097,seq16:chr7:61660637-61672968,seq18:chr7:53211316-53200294,seq2:chr16:33829479-33840552,seq21:chr16:32846317-32834216,seq3:chr21:14512530-14527178	(((seq2:0.02913955,(seq18:0.04265552,(seq11:0.01687851,seq3:0.01892686):0.00659899):0.00198652):0.01062991,seq1:0.01991948):0.00569091,seq21:0.02005974,seq16:0.02823111);	0.18258	2.421	0.09	0.32997,0.18022,0.18280,0.30701	1.06655,2.67111,0.63144,1.76038,2.64111,1.00000	10162	0.946327	0.0456543	94	289	0.32526	0.121064	0.265018	0.392027	82.62	308.78	0.267569	0.224913	0.311111	91	72	111	135.25	115	157	NA
chr2_91616014_91628177	0.16	none		9	seq1:chr2:91616858-91628173,seq12:chr2:90395370-90406685,seq13:chrUn_gl000217:144615-133306,seq2:chr2:132785536-132774263,seq4:chr16:33081826-33093352,seq5:chr7:61738682-61727659,seq7:chr1:149005060-149016391,seq8:chr18:15183009-15171695,seq9:chr7:61803116-61814138	((((seq8:0.01544060,seq2:0.02338831):0.00565882,(seq13:0.01973143,(seq7:0.01706739,seq4:0.01147871):0.01154864):0.00698776):0.01985048,(seq12:0.00071547,seq1:0.00068229):0.02321725):0.02605244,seq9:0.00258445,seq5:0.00367189);	0.16247	0.915	0.136	0.34946,0.15901,0.16712,0.32441	0.96230,2.11328,0.54539,1.28743,2.18804,1.00000	10803	0.952086	0.0445417	120	802	0.149626	0.186833	0.122265	0.170581	97.58	918.57	0.10623	0.0875912	0.127212	79	63	95	171.05	150	199	NA
chr2_91616858_91659337	0.32	none		4	seq1:chr2:91616858-91659336,seq2:chr10:42660397-42617419,seq3:chr2:90395370-90437514,seq4:chr7:61803116-61845678	((seq2:0.03054098,seq4:0.03264428):0.02722443,seq3:0.00239375,seq1:0.00299616);	0.07558	3.21	0.211	0.33487,0.18832,0.18668,0.29013	0.97683,2.20582,0.57330,1.53376,2.38188,1.00000	37787	0.960886	0.0407633	11	749	0.0146862	0.339091	0.00672043	0.0216216	7.27	921.61	0.00788837	0.00224972	0.0152672	68	52	89	106.99	88	130	NA
chr2_91647792_91661517	0	none		10	seq11:chr18:15227524-15210094,seq14:chr2:91974613-91985187,seq15:chr21:14511810-14525982,seq17:chr7:61659920-61671763,seq18:chr7:61833408-61843952,seq2:chr16:33828761-33839352,seq20:chr7:65060226-65049629,seq5:chrUn_gl000217:132962-122409,seq7:chr21:9461118-9471674,seq8:chr2:132818867-132808297	((((seq18:0.02640765,seq17:0.02674540):0.00242729,seq14:0.01291548):0.00145303,((seq20:0.01721832,((seq15:0.01013827,seq11:0.00836270):0.00769432,seq8:0.01509981):0.00637381):0.00165172,seq2:0.02619642):0.01060611):0.01878179,seq7:0.00099326,seq5:0.00079395);	0.19241	1.409	0.007	0.32962,0.18003,0.18337,0.30699	1.07367,2.30266,0.63967,1.87174,2.56508,1.00000	10150	0.953946	0.045098	119	518	0.22973	0.294118	0.191011	0.269461	84	517.87	0.162203	0.131238	0.188605	103	85	129	139.13	119	159	4.57356e-06
chr2_91648021_91669436	0.16	none		10	seq1:chr2:91648021-91667362,seq12:chr21:9462066-9481414,seq13:chr2:90426244-90445522,seq2:chr18:15226575-15200381,seq3:chr16:32846085-32825654,seq4:chr2:91975561-91994959,seq5:chr9:69809148-69789797,seq6:chr9:70425068-70405742,seq8:chr17:25268052-25287409,seq9:chrUn_gl000217:132014-112665	(((((seq6:0.00576789,seq5:0.00840768):0.00985616,seq4:0.01450166):0.00342240,((seq13:0.00287471,seq1:0.00270324):0.02076854,seq3:0.02550951):0.00309633):0.00350578,(seq8:0.03354759,seq2:0.02688395):0.01257309):0.02520113,seq12:0.00118393,seq9:0.00130806);	0.16537	1.223	0.178	0.33667,0.17237,0.18455,0.30641	1.01511,2.34373,0.53642,1.41417,2.57697,1.00000	18589	0.95923	0.0428655	228	1153	0.197745	0.150219	0.17474	0.216431	193.75	1371.79	0.141239	0.127064	0.162707	122	101	142	308.91	280	344	4.82302e-06
chr2_91654392_91669436	0	none		12	seq1:chr2:91654392-91667476,seq10:chr15:20133646-20146729,seq11:chr16:32839664-32825540,seq12:chr18:15216320-15200269,seq13:chr9:70418660-70405628,seq14:chr2:91981969-91995073,seq15:chr7:64568473-64581465,seq18:chr2:90432585-90445636,seq3:chr9:69802738-69789683,seq4:chr17:25274446-25287523,seq8:chr16:33053897-33068249,seq9:chr2:92246860-92233750	((((seq11:0.01373469,seq8:0.01214726):0.00696491,seq10:0.01620586):0.00018681,((seq15:0.02294068,(seq12:0.02259107,seq4:0.02640044):0.00226572):0.01289886,((seq14:0.00118905,seq9:0.00019325):0.00865902,(seq13:0.00398697,seq3:0.00513502):0.00714406):0.00509369):0.00307204):0.01665844,seq18:0.00286802,seq1:0.00267741);	0.19177	0.981	0.006	0.32252,0.18117,0.18655,0.30977	0.81335,2.36983,0.50115,1.28452,2.46203,1.00000	12413	0.959651	0.0445029	169	770	0.219481	0.259349	0.19016	0.2403	125.17	780.11	0.160452	0.135065	0.188387	104	83	124	177.62	152	202	5.6682e-06
chr2_91659273_91669436	0	none		10	seq10:chr16:33053897-33070104,seq11:chr2:92246860-92231890,seq12:chr15:20133646-20148586,seq13:chr16:32839664-32823686,seq14:chr9:70418660-70403780,seq15:chr2:91981969-91996933,seq16:chr7:64568473-64583322,seq18:chr7:65052837-65037972,seq2:chr16:32110615-32126804,seq20:chr2:90432585-90447489	(((((seq13:0.01318921,(seq10:0.00185863,seq2:0.00263064):0.00961212):0.00738465,seq12:0.01661971):0.00034048,seq20:0.01930905):0.00305019,((seq15:0.00109611,seq11:0.00016621):0.00798138,seq14:0.01112237):0.00562113):0.03321675,seq18:0.00300129,seq16:0.00283965);	0.13898	0.935	0	0.32187,0.18468,0.18439,0.30907	0.93033,2.61130,0.52199,1.38011,2.52485,1.00000	14318	0.962264	0.0388069	114	914	0.124726	0.356316	0.106736	0.150433	73.38	901.01	0.0814419	0.0657439	0.100228	60	42	81	108.16	87	135	5.35002e-06
chr2_91664515_91679891	0.49	none		4	seq1:chr2:91664515-91679889,seq2:chr10:42667609-42681754,seq3:chr2:91992114-92006790,seq4:chr9:69792621-69776955	((seq3:0.01383348,seq4:0.02155902):0.00835403,seq2:0.03188964,seq1:0.02934746);	0.08494	0.5	0.191	0.29197,0.22315,0.19971,0.28517	1.14632,3.13062,0.50384,2.23229,3.43898,1.00000	14005	0.960276	0.0411265	39	130	0.3	0.285897	0.222222	0.391304	27.85	129.09	0.215741	0.151261	0.283333	44	34	62	78.83	63	97	NA
chr2_91681029_91692566	0.37	STRN		4	seq1:chr2:91681029-91692564,seq2:chr2:90460302-90471845,seq3:chrY:28604470-28593159,seq4:chr2:37148168-37159088	((seq3:0.04008733,seq4:0.02728422):0.02149618,seq2:0.00435594,seq1:0.00551691);	0.07859	1.349	0.204	0.33463,0.21015,0.18407,0.27115	1.05438,4.52420,0.80029,1.50708,4.62932,1.00000	10534	0.960762	0.0406673	5	170	0.0294118	-0.238	0.00546448	0.0598802	6.19	201.79	0.0306755	0.00938967	0.0558376	21	13	30	30.85	21	43	NA
chr2_91707775_91720717	0.64	none		4	seq1:chr2:91707775-91719778,seq2:chr2:90486235-90498118,seq3:chr15:21318348-21330636,seq5:chrY:758311-745578	((seq3:0.01943798,seq5:0.08854641):0.01675695,seq2:0.00312824,seq1:0.00320126);	0.10251	3.056	0.218	0.31112,0.21085,0.20918,0.26885	0.89139,3.50927,0.57004,1.10910,3.36035,1.00000	10982	0.951056	0.0427939	5	137	0.0364964	-0.004	0.00653595	0.0656934	5.02	169.22	0.0296655	0.010929	0.0558659	20	11	29	33.47	25	49	NA
chr2_91730273_91753378	0.59	none		7	seq1:chr2:91730273-91747735,seq10:chr2:87600524-87579245,seq13:chr2:90304294-90287234,seq14:chr9:70111691-70092798,seq3:chr9:70362114-70343534,seq7:chr15:21341172-21356969,seq8:chr15:20529488-20506523	((((seq10:0.00457243,seq1:0.00462431):0.00168728,seq13:0.00519674):0.01307581,(seq8:0.02811783,seq7:0.01290877):0.00287648):0.02013221,seq14:0.00083003,seq3:0.00070684);	0.07668	0.295	0.19	0.31643,0.20776,0.23012,0.24569	0.99331,2.94106,0.58388,1.30780,4.76368,1.00000	14459	0.97391	0.0304691	69	433	0.159353	0.234783	0.115196	0.19403	52.8	516.61	0.102205	0.0816327	0.126984	25	15	36	77.88	59	97	NA
chr2_91743002_91753378	0.4	none		5	seq1:chr2:91743002-91753376,seq2:chr2:90520144-90530545,seq3:chr16:33517470-33507305,seq6:chr2:87583973-87573442,seq7:chr2:90291925-90281530	((seq3:0.05068720,(seq6:0.00387916,seq1:0.00489328):0.00371431):0.00718412,seq7:0.00011920,seq2:0.00011915);	0.05914	0.154	0.162	0.26223,0.25861,0.29140,0.18776	0.55825,2.61499,0.40512,1.05055,4.11995,1.00000	10033	0.977524	0.0230858	7	94	0.0744681	-0.358571	0.0235294	0.133333	9.51	111.41	0.0853604	0.0353982	0.145455	12	6	21	19.73	11	31	NA
chr2_91974613_92002811	0	none		11	seq1:chr2:91975561-91996754,seq11:chr7:53211087-53189589,seq12:chr9:70425068-70403959,seq13:chr9:70174153-70153028,seq14:chr2:90426244-90447310,seq2:chr2:91648021-91669152,seq4:chr16:32846085-32823865,seq6:chr9:69809148-69788006,seq7:chr17:25268052-25289201,seq8:chr15:20127238-20148407,seq9:chr2:92253280-92232069	(((seq8:0.01695966,seq4:0.02118736):0.00032923,((((seq13:0.00115423,seq12:0.00105524):0.00373799,seq6:0.00690719):0.00813246,(seq9:0.00279313,seq1:0.00315241):0.00828275):0.00402787,(seq11:0.04109407,seq7:0.02840661):0.01202372):0.00230705):0.01705444,seq14:0.00226287,seq2:0.00226809);	0.17665	1.077	0.035	0.33609,0.17395,0.18247,0.30750	0.96603,2.45880,0.51795,1.40265,2.59772,1.00000	20185	0.960912	0.0415612	229	1085	0.21106	0.295983	0.193519	0.235902	161.22	1119.88	0.143962	0.124772	0.162609	149	122	173	256.62	231	285	5.53462e-06
chr2_91975332_91989123	0.27	none		4	seq11:chr7:61831873-61842381,seq12:chr16:32848573-32838027,seq17:chr7:53213566-53203078,seq20:chr2:90423744-90434222	((seq17:0.04932616,seq20:0.01818952):0.00556268,seq12:0.01765278,seq11:0.02451054);	0.11431	99.892	0.008	0.33059,0.17968,0.18361,0.30613	0.99962,2.37092,0.52611,1.40743,2.24778,1.00000	10178	0.944652	0.0440942	15	70	0.214286	0.210667	0.125	0.295775	11.84	68.13	0.173785	0.0877193	0.271429	26	17	36	28.92	19	42	NA
chr2_91975561_91997041	0.06	none		9	seq1:chr2:91975561-91996436,seq10:chr2:92253280-92232387,seq13:chr9:70425068-70404273,seq14:chr9:70174153-70153342,seq15:chr2:90426244-90446992,seq2:chr2:91648021-91668834,seq4:chr16:32846085-32824179,seq5:chr18:15226575-15198908,seq7:chr9:69809148-69788324	((seq4:0.02661474,((((seq14:0.00132517,seq13:0.00127590):0.00456715,seq7:0.00835979):0.00982193,(seq10:0.00344126,seq1:0.00379710):0.01010720):0.00447823,seq5:0.04269876):0.00293433):0.02056061,seq15:0.00271914,seq2:0.00274461);	0.11653	1.004	0.199	0.33578,0.17445,0.18257,0.30720	0.97130,2.40363,0.51922,1.43755,2.66650,1.00000	20177	0.967707	0.0416122	139	861	0.16144	0.147914	0.128603	0.18398	118.44	1029.6	0.115035	0.100094	0.133659	63	46	81	190.22	158	219	NA
chr2_91981969_91997067	0.09	none		13	seq1:chr2:91981969-91996725,seq10:chr16:32839664-32823894,seq11:chr7:65052837-65038180,seq12:chr9:69802738-69788035,seq16:chr2:92246860-92232098,seq17:chr2:90432585-90447281,seq18:chr9:70167740-70153057,seq3:chr16:32110615-32126596,seq4:chr18:15216320-15198630,seq5:chr7:64568473-64583114,seq7:chr9:70418660-70403988,seq8:chr2:132811508-132796703,seq9:chr2:91654392-91669123	(((((seq17:0.00268388,seq9:0.00262822):0.01695592,(seq10:0.01380987,seq3:0.01276068):0.00827980):0.00332306,(((seq18:0.00133992,seq7:0.00089704):0.00316741,seq12:0.00518031):0.00733449,(seq16:0.00017832,seq1:0.00108932):0.00848981):0.00570047):0.01291490,(seq8:0.02223401,seq4:0.02273439):0.00233646):0.02116548,seq11:0.00325664,seq5:0.00318536);	0.17431	1.091	0.04	0.32340,0.18248,0.18334,0.31078	0.76175,2.41512,0.48858,1.37747,2.46275,1.00000	14006	0.960578	0.0430618	164	1103	0.148685	0.243354	0.126894	0.169317	124.09	1168.67	0.106181	0.0907504	0.121314	100	82	126	179.55	148	208	6.40007e-06
chr2_91986859_91997041	0	none		12	seq10:chr2:91654392-91669381,seq12:chr16:32839664-32823633,seq13:chr9:69802738-69787773,seq14:chr17:25274446-25289434,seq15:chr15:20133646-20148641,seq17:chr2:92246860-92231836,seq19:chr9:70167740-70152795,seq2:chr16:33053897-33070158,seq21:chr2:90432585-90447539,seq3:chr16:32110615-32126858,seq5:chr7:64568473-64583376,seq8:chr9:70418660-70403726	(((seq15:0.01650348,(seq12:0.01314755,(seq3:0.00252810,seq2:0.00182065):0.00972815):0.00762394):0.00033144,((((seq19:0.00147887,seq8:0.00083559):0.00308506,seq13:0.00504819):0.00714185,seq17:0.00798307):0.00562896,(seq14:0.02591781,seq5:0.02228953):0.01345307):0.00309364):0.01634048,seq21:0.00248290,seq10:0.00272156);	0.16894	0.887	0.001	0.32262,0.18446,0.18378,0.30914	0.85760,2.36388,0.49662,1.26906,2.34997,1.00000	14323	0.962234	0.0382678	163	920	0.177174	0.341166	0.149784	0.204013	107.39	913.82	0.117518	0.096	0.138344	91	76	109	166.65	146	191	6.63475e-06
chr2_92144938_92166874	0.43	CHEK2,TTC28		4	seq1:chr2:92144938-92164988,seq2:chrUn_gl000236:21571-41932,seq3:chr22:29090634-29073579,seq4:chr16:33372203-33355203	((seq3:0.03590864,seq4:0.02659597):0.00514714,seq2:0.01782416,seq1:0.02359327);	0.08796	0.617	0.194	0.24126,0.22328,0.25013,0.28532	1.47806,5.15924,0.90872,1.64648,4.97834,1.00000	16825	0.959128	0.0422182	43	118	0.364407	0.0311628	0.295238	0.442308	41.66	130.79	0.318526	0.244275	0.396947	43	30	56	80.07	60	100	NA
chr2_92166880_92192769	0.95	none		11	seq1:chr2:92166882-92186043,seq10:chr9:67341268-67363549,seq11:chr9:66957159-66935732,seq2:chr10:42733711-42714560,seq3:chr15:20504427-20529488,seq4:chr22:22651499-22626382,seq5:chr9:69725220-69745013,seq6:chr9:70341461-70362114,seq7:chr21:9541509-9560597,seq8:chrUn_gl000217:52362-33257,seq9:chr16:33353236-33333150	(((((seq5:0.00109546,seq11:0.00101074):0.00056098,seq6:0.00205374):0.00087196,seq10:0.00365703):0.01917462,(((seq9:0.02655410,(seq2:0.02315310,seq1:0.03003204):0.00472387):0.00693915,seq3:0.03145878):0.00764210,seq4:0.01907833):0.00456599):0.01893069,seq8:0.00188323,seq7:0.00226202);	0.14166	0.8	0.311	0.26181,0.21746,0.21329,0.30744	1.11104,4.82057,0.93921,1.16455,3.39621,1.00000	17196	0.96695	0.0291072	232	770	0.301299	-0.172069	0.270014	0.330808	271.92	1100.66	0.247052	0.220971	0.27012	76	61	97	319.89	288	359	NA
chr2_92166880_92254570	0.56	none		4	seq1:chr2:92166880-92236709,seq2:chr9:70341459-70408562,seq3:chr9:69725218-69792620,seq4:chr10:42733713-42667610	((seq1:0.01786076,seq4:0.02365625):0.02097082,seq3:0.00255026,seq2:0.00211578);	0.05342	1.671	0.205	0.29045,0.20194,0.20807,0.29954	0.94921,3.67275,0.72414,1.32454,2.99170,1.00000	60623	0.971856	0.0288992	13	951	0.0136698	0.25	0.00657174	0.0208768	9.75	1158.45	0.00841642	0.00362319	0.0130826	56	42	70	87.96	71	107	NA
chr2_92185244_92230338	0.56	none		6	seq1:chr2:92193976-92230337,seq2:chr9:70366063-70402406,seq3:chr9:69748961-69785263,seq5:chr10:42706624-42673441,seq6:chrY:13600606-13637254,seq7:chr22:17356617-17392952	((((seq5:0.01806181,seq7:0.01585632):0.00065270,seq6:0.03113172):0.00190617,seq1:0.01379374):0.01125435,seq3:0.00210933,seq2:0.00165200);	0.07732	0.732	0.198	0.30204,0.20223,0.20611,0.28962	0.91752,3.31551,0.60808,1.25582,3.23223,1.00000	32591	0.973508	0.0271257	101	431	0.234339	0.00326733	0.188636	0.283951	100.67	516.62	0.194863	0.160079	0.231084	62	45	78	133.8	113	166	NA
chr2_92194472_92214330	0.03	none		5	seq5:chr22:17347879-17365212,seq6:chr9:69744219-69757575,seq7:chr9:70361320-70374715,seq8:chr21:9559801-9577149,seq9:chrUn_gl000217:34053-16680	(((seq8:0.01472930,seq9:0.01408261):0.00591776,seq5:0.01433684):0.01333024,seq7:0.00103949,seq6:0.00075671);	0.05169	0.515	0.195	0.31792,0.19112,0.18498,0.30598	0.75315,2.62475,0.59618,1.20299,2.91108,1.00000	13172	0.977581	0.0295245	21	209	0.100478	0.380952	0.0669856	0.152174	13	249.42	0.0521209	0.0244898	0.0796813	9	4	16	29.62	20	39	NA
chr2_95427799_95467924	0.03	ANKRD20A8P,LOC375010		7	seq1:chr2:95437183-95465316,seq2:chr4:49219964-49247990,seq3:chr1:142673066-142700875,seq4:chr1:143418411-143391010,seq5:chr13:19365517-19394051,seq6:chr18:14269273-14241580,seq7:chr1:143169536-143197360	(((((seq4:0.00654218,seq3:0.00592928):0.00189906,seq7:0.00951359):0.02410983,seq2:0.02937826):0.00938462,seq1:0.06603394):0.01166877,seq6:0.02317848,seq5:0.02100347);	0.20417	1.27	0.021	0.28391,0.24253,0.19416,0.27940	0.98215,3.12765,0.59176,1.25862,2.94871,1.00000	26171	0.936493	0.0674986	298	1314	0.226788	0.261309	0.198957	0.247241	220.13	1299.07	0.169452	0.149807	0.189105	262	237	305	341.78	314	385	1.98938e-06
chr2_95520401_95564716	0.08	ANKRD20A8P,LOC100233156,LOC389834,LOC442028,MAFIP,TEKT4		4	seq1:chr2:95520429-95557486,seq2:chrUn_gl000218:61174-24623,seq3:chrY:13331854-13295249,seq4:chr4_gl000194_random:75952-39392	((seq3:0.01754082,seq4:0.01278955):0.00257393,seq2:0.01503464,seq1:0.06785973);	0.09288	0.839	0.198	0.27027,0.24364,0.23458,0.25151	0.99850,3.70770,0.64090,1.06660,3.45061,1.00000	35934	0.957492	0.044225	87	176	0.494318	0.100575	0.427586	0.569697	78.25	188.61	0.414877	0.345946	0.484472	68	51	87	140.99	121	165	NA
chr2_95566837_95578012	0.36	FLJ43315,LOC442028		7	seq1:chr2:95566837-95578011,seq2:chrUn_gl000218:15482-4277,seq3:chrUn_gl000214:90861-102180,seq4:chrY:13288631-13277406,seq6:chrUn_gl000211:77916-66721,seq7:chr21:9734009-9722900,seq8:chr4:49248051-49259139	(((seq6:0.01681072,seq1:0.06036158):0.00311102,((seq8:0.00447865,seq7:0.00701198):0.00246630,seq3:0.01386302):0.00946797):0.00685420,seq4:0.01144580,seq2:0.00969899);	0.12517	1.262	0.14	0.30361,0.20759,0.18289,0.30591	0.79909,2.97726,0.53135,1.00277,3.15883,1.00000	10738	0.962683	0.0387329	64	245	0.261224	0.143281	0.2	0.315789	54.83	266.95	0.205394	0.167939	0.25188	36	23	50	72	55	95	NA
chr2_95585997_95596166	0.04	FLJ43315,LOC442028		5	seq1:chr2:95585997-95596156,seq2:chrY:13276366-13266156,seq3:chrUn_gl000243:43340-33148,seq4:chrUn_gl000211:65684-55480,seq5:chr21:9721852-9711664	((seq2:0.02844678,(seq4:0.02668409,seq1:0.05924094):0.01114693):0.02357605,seq5:0.00176272,seq3:0.00175192);	0.12205	0.987	0.2	0.30517,0.22594,0.20488,0.26402	1.00264,3.62954,0.52273,1.43594,3.84133,1.00000	10007	0.951164	0.0510724	51	293	0.174061	0.253333	0.131274	0.225455	38.08	342.16	0.111293	0.0734463	0.141566	33	19	44	78.18	64	97	NA
chr20_25734142_25767003	1	FAM182A,FAM182B		4	seq1:chr20:25734142-25767001,seq2:chr7:57670558-57701275,seq4:chr20:26083358-26050175,seq5:chr7:57914375-57883596	((seq2:0.00250641,seq5:0.00248458):0.03912087,seq4:0.00653541,seq1:0.00590843);	0.05655	99.889	0	0.26123,0.22532,0.22979,0.28366	1.17681,3.54237,0.54827,1.46593,3.32958,1.00000	29757	0.966344	0.0348508	0	1110	NA	NA	NA	NA	NA	NA	NA	NA	NA	12	6	20	12.58	6	20	NA
chr20_25825794_25847138	0.43	FAM182A,FAM182B		4	seq1:chr20:25825794-25841310,seq2:chr20:25763846-25779869,seq3:chr20:26053330-26037307,seq4:chr7:57698098-57714007	((seq1:0.03740721,seq4:0.06604288):0.04527389,seq3:0.00020292,seq2:0.00022411);	0.11731	2.159	0.213	0.24344,0.26815,0.26586,0.22255	1.20010,2.62401,0.74313,1.02111,2.59730,1.00000	14893	0.941236	0.0624825	1	456	0.00219298	0.55	0	0.00672646	0.45	558.31	0.000806004	0	0.00377358	56	43	72	88.65	71	108	NA
chr20_25984926_25999994	1	LOC100134868,ZNF850		6	seq1:chr20:25985661-25999992,seq2:chr17:21844999-21858494,seq3:chr9:67696776-67711108,seq4:chr9:46216429-46202049,seq5:chr19:37274939-37253052,seq6:chr9:44775656-44789940	((((seq4:0.01082554,seq3:0.00603891):0.00912259,seq6:0.02376497):0.01710675,seq1:0.03714711):0.01464673,seq5:0.12287016,seq2:0.04285288);	0.16544	99.816	0.418	0.25619,0.22164,0.23460,0.28756	1.02876,3.79661,0.71709,1.22508,3.76514,1.00000	12676	0.945382	0.0576759	102	362	0.281768	-0.582941	0.238606	0.321429	161.46	598.66	0.269702	0.238854	0.31	68	49	86	259.02	228	294	NA
chr20_25985661_26037839	0.15	LOC100134868		5	seq1:chr20:25991393-26025065,seq2:chr9:67702499-67736871,seq3:chr9:46210707-46176329,seq4:chr20:25825788-25792113,seq5:chr9:44781378-44815585	(((seq3:0.00563025,seq2:0.00370277):0.01096837,seq5:0.01787190):0.04753285,seq4:0.00019515,seq1:0.00002998);	0.06873	1.019	0.2	0.27415,0.21489,0.21068,0.30028	0.99007,3.61463,0.67150,1.21940,3.51041,1.00000	33304	0.965821	0.0353863	31	1457	0.0212766	0.429032	0.0141034	0.0305851	17.7	1771.26	0.00999289	0.00554631	0.0143646	36	26	47	74.11	59	99	NA
chr20_26002839_26041894	0.95	FAM182A,FAM182B		6	seq1:chr20:26002839-26037837,seq2:chr9:46199094-46168465,seq3:chr20:25814332-25779339,seq4:chr9:45812791-45782128,seq5:chr7:57845939-57879203,seq6:chr9:44792900-44823488	((((seq4:0.00485746,seq2:0.00400390):0.01395353,seq6:0.02360987):0.02184468,seq5:0.04329166):0.04670735,seq3:0.00042506,seq1:0.00004896);	0.0902	99.874	0.432	0.28117,0.21505,0.20926,0.29452	0.90171,3.11011,0.52989,1.04565,3.08020,1.00000	29691	0.962204	0.0391899	54	1332	0.0405405	-0.77963	0.03265	0.0529101	96.1	2240.95	0.0428836	0.0331517	0.0519779	73	58	90	232.66	202	266	NA
chr20_26244856_26258753	0.92	none		6	seq1:chr20:26244856-26257048,seq2:chr7:57732132-57719955,seq3:chr22:17245893-17234108,seq4:chr17:21884212-21896969,seq5:chr7:57861339-57874227,seq6:chr20:26018225-26032877	((((seq2:0.03515399,seq1:0.03721168):0.01006256,seq3:0.03049731):0.02525630,seq4:0.03791695):0.01044816,seq6:0.03708211,seq5:0.02943327);	0.20313	0.841	0.197	0.31001,0.20516,0.20172,0.28311	0.82296,3.20134,0.65592,1.06531,3.10664,1.00000	11170	0.933644	0.07022	206	519	0.396917	0.120534	0.346369	0.429658	181.17	589.71	0.307219	0.273196	0.34058	110	90	137	260.74	233	299	1.58891e-06
chr20_29419648_29486568	0.99	none		4	seq1:chr20:29419648-29486566,seq2:chr7:57736119-57801479,seq3:chr20:25870353-25936156,seq4:chr15:47401130-47338846	((seq2:0.02652559,seq4:0.05212491):0.00670313,seq3:0.02062757,seq1:0.02512632);	0.09385	99.849	0.284	0.31517,0.17887,0.16879,0.33717	1.02967,3.48901,0.56161,1.61354,3.23456,1.00000	61239	0.95489	0.0469972	94	390	0.241026	-0.383298	0.205584	0.289189	130.03	539.71	0.240926	0.197292	0.287072	133	115	161	276.92	244	311	NA
chr20_29423820_29439188	0.46	none		6	seq1:chr20:29423820-29439187,seq2:chrUn_gl000217:156696-172147,seq3:chr7:57740288-57755711,seq4:chr20:25874514-25889814,seq5:chr15:47396913-47381577,seq6:chr21:9437239-9421762	((seq3:0.02299254,(seq5:0.04521389,(seq4:0.01747412,seq1:0.02101531):0.00597610):0.00211815):0.02483627,seq6:0.00116451,seq2:0.00177523);	0.1131	5.098	0.207	0.28943,0.18494,0.17930,0.34633	0.97995,3.03766,0.51884,1.34958,2.69969,1.00000	15019	0.959234	0.0423846	65	425	0.152941	0.0927692	0.116173	0.185615	58.97	509.68	0.1157	0.0875486	0.146392	40	28	54	89.74	73	111	NA
chr20_29423820_29448881	0.45	none		5	seq1:chr20:29423820-29448879,seq2:chr7:57740288-57765438,seq3:chr20:25874514-25899535,seq4:chr15:47396913-47371914,seq5:chr21:9437239-9411975	(((seq2:0.02284225,seq5:0.02800517):0.00234792,seq4:0.04641343):0.00571303,seq3:0.01835510,seq1:0.02237147);	0.11589	3.286	0.207	0.31402,0.18008,0.17511,0.33079	1.04623,3.28000,0.58187,1.52304,3.09088,1.00000	24492	0.955222	0.0466225	107	262	0.408397	-0.000373832	0.33209	0.469388	107.04	300.45	0.356266	0.300654	0.414791	77	59	93	161.16	137	198	NA
chr20_29521065_29580758	0.71	FLJ12825,LOC100240734,LOC100240735,LOC400043		4	seq1:chr20:29521065-29570582,seq2:chr9:44871012-44823489,seq3:chr9:67783266-67737393,seq4:chr12:54472134-54519898	((seq1:0.02238963,seq4:0.01940568):0.00931705,seq3:0.01051501,seq2:0.01440799);	0.06087	0.96	0.199	0.26493,0.24114,0.23818,0.25574	1.00247,3.29070,0.55049,1.05857,3.30786,1.00000	44595	0.969989	0.0307423	47	357	0.131653	0.12383	0.10479	0.155125	41.18	422.16	0.097546	0.0741627	0.122402	52	40	67	101.72	81	129	NA
chr20_29602764_29632702	0.01	FRG1,FRG1B,LOC283788,LOC642236		5	seq1:chr20:29606663-29632701,seq2:chrUn_gl000219:104846-78861,seq3:chr9:68460585-68429092,seq4:chr4:190856853-190883067,seq6:chrUn_gl000241:42152-16044	(((seq4:0.04349024,seq6:0.03045541):0.00175175,seq2:0.02781548):0.00358949,seq3:0.02376369,seq1:0.02055201);	0.12109	1.084	0.2	0.28897,0.18907,0.18199,0.33998	1.03694,3.99646,0.46835,1.63805,3.00230,1.00000	25390	0.954821	0.0469776	177	298	0.59396	0.190565	0.540816	0.651757	143.27	294.32	0.486783	0.437722	0.532203	85	66	105	216.02	186	243	1.94753e-06
chr21_10133473_10182725	0.03	LOC100233156,MAFIP,ZNF717		5	seq1:chr21:10133473-10172529,seq2:chr3:75865302-75823441,seq3:chr4_gl000194_random:145522-106923,seq4:chrUn_gl000214:1-39347,seq5:chrUn_gl000218:127824-89301	((seq2:0.04174393,(seq4:0.02582572,seq1:0.02461724):0.00529664):0.02996622,seq5:0.00667938,seq3:0.00853538);	0.11368	1.309	0.203	0.30245,0.19438,0.20888,0.29428	1.01084,3.28555,0.68760,1.36790,3.40729,1.00000	37285	0.953037	0.0489702	185	1116	0.165771	0.241676	0.147541	0.190517	140.29	1306.73	0.10736	0.0927203	0.12761	112	90	140	271.05	237	298	1.86438e-06
chr21_10366015_10383006	1	none		4	seq1:chr21:10366015-10383005,seq2:chr4:132626988-132644093,seq3:chr9:67844597-67861570,seq4:chr4_gl000193_random:155287-172284	((seq1:0.00094751,seq4:0.00142457):0.00861632,seq3:0.00893436,seq2:0.01760877);	0.03753	99.814	0	0.32252,0.17380,0.16785,0.33583	0.84508,3.56406,0.40614,1.93738,3.20397,1.00000	16896	0.980173	0.0202318	0	142	NA	NA	NA	NA	NA	NA	NA	NA	NA	4	1	8	4.57	1	9	NA
chr21_10601660_10616894	0.63	C2orf27A		8	seq1:chr21:10603591-10616892,seq3:chrY:13252661-13239286,seq4:chr2:132514114-132526635,seq5:chr14:19747158-19760654,seq6:chr4_gl000194_random:22156-8898,seq7:chrUn_gl000244:17572-31530,seq8:chr21:9876980-9863793,seq9:chr22:16096325-16082374	(((((seq3:0.01749878,(seq8:0.00888694,seq6:0.00654947):0.00426584):0.01901589,seq1:0.02858874):0.00727785,seq4:0.02528692):0.02595713,seq5:0.00345155):0.00204207,seq9:0.00074371,seq7:0.00068922);	0.12112	0.581	0.194	0.22983,0.25171,0.27219,0.24627	1.19851,3.75704,0.84918,1.01495,3.69513,1.00000	12149	0.960908	0.033177	103	571	0.180385	0.19466	0.144737	0.215054	82.95	674.61	0.12296	0.10219	0.148773	42	30	59	125.92	104	150	NA
chr21_10603591_10625447	0.36	C2orf27A		7	seq1:chr21:10603591-10625446,seq2:chr2:132514114-132535511,seq3:chr14:19747158-19768987,seq4:chr4_gl000194_random:22156-486,seq5:chrUn_gl000244:17572-39927,seq6:chr21:9876980-9855306,seq7:chr22:16096325-16073978	(((((seq5:0.00060602,seq7:0.00069649):0.00156225,seq3:0.00293872):0.02680992,seq2:0.02446942):0.01179059,seq1:0.02776221):0.02377943,seq6:0.00887052,seq4:0.00727103);	0.10886	1.25	0.203	0.24551,0.24313,0.24877,0.26259	1.10151,3.44155,0.72958,1.12312,3.47189,1.00000	20230	0.95964	0.0419368	90	992	0.0907258	0.191111	0.0756859	0.10479	72.8	1207.15	0.0603073	0.0476575	0.0718512	57	41	73	138.7	116	170	3.28974e-06
chr21_10885090_10895503	0	none		8	seq1:chr21:10885090-10895385,seq13:chr16:32823581-32833988,seq2:chr2:91997039-91986636,seq3:chr15:20148693-20138289,seq4:chr16:33070210-33059823,seq5:chr16:32126910-32116538,seq8:chr9:42743290-42732956,seq9:chr16:33852580-33840780	(((seq3:0.01729385,((seq9:0.03410411,seq1:0.02395687):0.00714325,(seq8:0.01123551,seq2:0.00998797):0.00647562):0.00571249):0.00731161,seq13:0.01366974):0.00876904,seq5:0.00315414,seq4:0.00184245);	0.14406	1.009	0.044	0.30714,0.18280,0.16958,0.34048	1.06543,2.70121,0.50787,1.75306,2.67560,1.00000	10078	0.959707	0.0401906	90	367	0.245232	0.386444	0.204023	0.28534	55.22	367.7	0.150177	0.113208	0.182768	43	30	60	93.63	77	115	4.01208e-06
chr21_10900807_10915442	0.26	LOC100616668,TPTE,TPTE2P1,TPTE2P6		5	seq1:chr21:10900807-10915441,seq2:chr13:25178337-25162405,seq3:chr13:25519439-25534940,seq4:chrY:28731989-28717049,seq5:chr13:41389976-41411801	(((seq3:0.01625397,seq2:0.01875160):0.01105018,seq5:0.09533956):0.01521201,seq4:0.02929562,seq1:0.02046856);	0.17804	1.37	0.137	0.34170,0.19249,0.19143,0.27438	0.90835,2.99380,0.50522,1.24751,3.87050,1.00000	13928	0.93297	0.0715438	117	405	0.288889	0.118547	0.245742	0.3275	103.13	427.36	0.241319	0.209639	0.284404	93	75	119	159.63	131	189	NA
chr21_14701659_14714507	0.9	none		4	seq1:chr21:14702872-14714505,seq2:chr21:29413832-29425334,seq3:chr2:132626358-132614742,seq4:chr18:15038491-15026972	((seq1:0.00966740,seq4:0.00833553):0.00311607,seq3:0.01094445,seq2:0.03100703);	0.05089	0.565	0.193	0.34252,0.17087,0.15992,0.32669	1.32526,3.82048,0.61895,1.70132,4.43821,1.00000	11373	0.975761	0.0248068	14	44	0.318182	0.255714	0.170213	0.46	10.42	45.22	0.230429	0.127273	0.357143	7	3	13	20.23	13	29	NA
chr21_14716252_14726753	0.29	C15orf33,FGF7,KGFLP2		7	seq1:chr21:14716252-14726751,seq2:chr18:14895422-14884924,seq3:chr9:44296862-44307412,seq4:chr9:66539020-66549541,seq5:chr9:44351055-44340509,seq6:chr9:41969280-41958764,seq7:chr15:49769992-49780492	((((seq2:0.00945189,seq1:0.00677354):0.01163586,seq7:0.02038469):0.00330043,(seq6:0.00191621,seq4:0.00244716):0.01402315):0.01728937,seq5:0.00036054,seq3:0.00000001);	0.07007	0.999	0.2	0.33133,0.16354,0.16954,0.33559	1.54902,3.54123,0.56179,1.82556,4.43093,1.00000	10360	0.974246	0.0264123	28	366	0.0765027	0.191429	0.0524781	0.108033	22.64	449.61	0.0503548	0.0314465	0.0712743	12	7	19	35.31	23	51	NA
chr21_14982145_15007914	0.01	POTEB,POTED,POTEF,POTEH,POTEKP,POTEM		7	seq1:chr21:14982248-15002590,seq2:chr2:132348974-132369115,seq3:chr2:130878394-130857879,seq4:chr15:21071911-21052004,seq5:chr2:131267088-131246438,seq6:chr14:20020517-20000127,seq7:chr22:16288182-16267771	(((seq2:0.03189637,(seq7:0.00298205,seq6:0.00199468):0.03933232):0.00765890,(seq5:0.01407756,seq3:0.01592236):0.01365866):0.07260151,seq4:0.01093430,seq1:0.01049920);	0.17748	0.919	0.199	0.30631,0.16919,0.20407,0.32043	1.11249,3.94721,0.52940,1.89796,3.95025,1.00000	18674	0.938463	0.0653689	249	1716	0.145105	0.167189	0.127746	0.157526	207.37	2046.88	0.10131	0.0883838	0.117589	127	104	149	324	279	356	2.05888e-06
chr21_14994184_15013859	0.85	POTEB,POTED,POTEF,POTEH,POTEKP		6	seq1:chr21:14994184-15013830,seq2:chr2:130852013-130832980,seq3:chr2:132360652-132383675,seq4:chr15:21060397-21040776,seq5:chr2:131240585-131221552,seq6:chr22:16276214-16256512	((((seq5:0.00677077,seq2:0.00809784):0.03127106,seq3:0.03042815):0.00838178,seq6:0.04008123):0.08399064,seq4:0.01594630,seq1:0.01496786);	0.18944	2.318	0.21	0.29305,0.17440,0.18702,0.34553	0.91714,3.70369,0.55132,1.66215,3.15947,1.00000	17564	0.927306	0.0782868	159	1531	0.103854	0.0357233	0.0875421	0.119048	153.32	1870.92	0.081949	0.0676891	0.0948093	138	116	165	291.46	255	330	NA
chr21_15189513_15215990	0.31	C21orf15,FAM95B1,LOC90499	1	4	seq1:chr21:15189513-15215988,seq2:chr2:95395048-95421609,seq3:chr9:66337153-66363586,seq4:chr9:42500166-42473700	((seq3:0.01345545,seq4:0.01273367):0.00866237,seq2:0.01981032,seq1:0.08743652);	0.11276	1.411	0.206	0.29997,0.20911,0.19140,0.29952	1.06268,3.80975,0.57480,1.67232,3.32266,1.00000	24120	0.948224	0.054566	62	223	0.278027	0.227742	0.217593	0.345528	47.88	240.34	0.199218	0.154812	0.248869	57	44	73	124.15	105	149	NA
chr21_15253106_15264363	0.52	none		5	seq1:chr21:15253106-15264361,seq2:chr4:49579133-49568084,seq3:chr1:143418216-143407548,seq4:chr1:143169731-143180742,seq5:chr21:15233785-15244804	((seq2:0.02566188,(seq4:0.01338978,seq3:0.00868554):0.01119833):0.06476026,seq5:0.03385876,seq1:0.03185818);	0.14801	58.131	0.219	0.27892,0.27915,0.18342,0.25852	0.93548,2.66956,0.68991,1.05692,2.53694,1.00000	10335	0.934243	0.0702409	21	563	0.0373002	-0.392381	0.0237226	0.0574074	29.24	703.88	0.0415412	0.0277008	0.0538922	59	45	77	95.38	76	116	NA
chr21_15262946_15352535	0.02	ANKRD20A11P,ANKRD20A2,ANKRD20A3		5	seq1:chr21:15269064-15336943,seq2:chr1:143412348-143351485,seq3:chr1:143175943-143236902,seq4:chr9:43054470-43118911,seq5:chr9:44038162-44103929	((seq1:0.03996507,(seq3:0.00788808,seq2:0.00767992):0.02937136):0.03414763,seq5:0.00827967,seq4:0.00761418);	0.13014	2.123	0.036	0.31504,0.20425,0.18149,0.29923	0.97949,3.11368,0.56792,1.47989,3.16427,1.00000	58813	0.940549	0.0630134	115	3388	0.0339433	0.265478	0.0268336	0.0398593	84.47	3469.92	0.0243435	0.0187151	0.0300429	258	219	286	296.53	265	337	NA
chr21_15270163_15290712	0.99	none		7	seq1:chr21:15270163-15290711,seq2:chr4:49572385-49551503,seq3:chr4:49227095-49247986,seq4:chr1:143411799-143391014,seq5:chr1:143176492-143197356,seq6:chr9:43055014-43076043,seq7:chr9:44038706-44060941	((seq1:0.05012503,((seq5:0.01261089,seq4:0.01022248):0.02081016,(seq3:0.00691445,seq2:0.00796092):0.02859200):0.01386316):0.07093167,seq7:0.01141310,seq6:0.00999035);	0.18817	81.348	0.227	0.28539,0.23038,0.19576,0.28847	1.00219,3.18709,0.63915,1.31959,2.90114,1.00000	19425	0.931377	0.0733684	115	1858	0.0618945	-0.300087	0.0504612	0.0729499	149.51	2329.17	0.0641902	0.0549727	0.0733163	181	160	207	292.75	263	324	NA
chr21_15276733_15290667	0.99	none		7	seq1:chr21:15276733-15290095,seq2:chr4:49565485-49552113,seq3:chr4:49233986-49247371,seq5:chr1:143183327-143196741,seq6:chrUn_gl000221:41912-28443,seq7:chr21:10201933-10215404,seq8:chr9:43061612-43075428	(((seq1:0.03896938,seq8:0.09313417):0.01444012,((seq7:0.00335312,seq6:0.00440537):0.02408948,seq5:0.01640774):0.02102575):0.03671119,seq3:0.00971015,seq2:0.00988789);	0.17543	99.898	0.355	0.29568,0.20723,0.19458,0.30251	0.95543,3.56818,0.68582,1.55527,3.33062,1.00000	12855	0.942335	0.0541426	110	762	0.144357	-0.408909	0.119266	0.161372	154.98	1158.28	0.133802	0.113946	0.153298	92	76	118	262	230	305	NA
chr21_15286479_15300612	0.06	none		9	seq1:chr21:15287557-15298171,seq11:chrUn_gl000221:31012-20376,seq2:chrUn_gl000214:51220-61762,seq3:chr1:143394162-143383556,seq4:chr1:143194170-143204797,seq6:chr9:43072320-43083418,seq7:chr1:142842479-142831842,seq8:chr9:44057212-44068309,seq9:chr9:67987998-67976904	((((((seq3:0.00397978,(seq11:0.00280679,seq7:0.00186648):0.00469906):0.00285466,seq4:0.00727630):0.03159958,seq2:0.01184922):0.02732953,seq1:0.04245394):0.03165015,seq8:0.00722284):0.00385165,seq9:0.00210213,seq6:0.00189973);	0.18342	3.001	0	0.34496,0.17772,0.18286,0.29446	0.98534,2.66025,0.63050,1.39004,3.23659,1.00000	10285	0.93457	0.060299	60	981	0.0611621	0.263333	0.0449898	0.0765358	44.2	970.2	0.0455576	0.0337197	0.0582726	80	62	99	92.86	71	116	NA
chr21_15287558_15317381	0.04	ANKRD20A1,ANKRD20A11P,ANKRD20A2,ANKRD20A3		10	seq1:chr21:15289442-15317380,seq10:chrUn_gl000221:29132-7850,seq2:chr1:143392284-143371044,seq3:chr1:143196051-143217330,seq4:chr4:49490822-49512109,seq5:chr9:43074775-43099347,seq6:chr1:142840598-142819315,seq7:chr9:44059678-44084291,seq8:chr9:67985547-67960931,seq9:chrUn_gl000211:166566-141773	((((((seq4:0.00817029,seq3:0.00761466):0.00206343,((seq10:0.00232258,seq6:0.00269346):0.00386341,seq2:0.00522382):0.00461488):0.01099510,seq9:0.02032545):0.01508246,seq1:0.03781866):0.02548198,seq7:0.00681066):0.00539922,seq8:0.00152896,seq5:0.00162463);	0.16162	1.275	0	0.33522,0.17888,0.16818,0.31772	1.07986,3.05012,0.55989,1.69491,3.31637,1.00000	20628	0.95285	0.0426485	158	1346	0.117385	0.292215	0.0996283	0.136431	111.83	1342.21	0.0833178	0.0705795	0.0970735	143	125	171	185.55	162	212	4.84866e-06
chr21_15300551_15329094	0.06	ANKRD20A1,ANKRD20A11P,ANKRD20A2,ANKRD20A3		11	seq1:chr21:15300822-15325222,seq10:chrUn_gl000211:155037-133957,seq11:chrUn_gl000221:21125-2,seq2:chrUn_gl000214:65991-87012,seq3:chr1:143384305-143363211,seq4:chr1:143204047-143225159,seq5:chr9:43086061-43107103,seq6:chr1:142832590-142811463,seq7:chr9:44071002-44092128,seq8:chr9:67974202-67953183,seq9:chr21:9775155-9754066	((((((((seq9:0.00141311,seq3:0.00115736):0.00668894,(seq11:0.00245313,seq6:0.00346018):0.00575041):0.00444880,seq4:0.01175430):0.00571239,seq2:0.02206921):0.00829856,seq10:0.02319207):0.01818811,seq1:0.04079237):0.02485938,seq7:0.00823313):0.00671978,seq8:0.00158704,seq5:0.00183667);	0.15892	1.494	0.2	0.32414,0.18441,0.16487,0.32658	0.97249,3.15939,0.51893,1.57996,3.10006,1.00000	20425	0.957812	0.0380361	235	1279	0.183737	0.12017	0.165923	0.20172	206.76	1562.54	0.132323	0.114341	0.153068	122	102	150	301.67	270	348	6.0698e-06
chr21_15300823_15336945	0.18	ANKRD20A1,ANKRD20A11P,ANKRD20A2,ANKRD20A3,ANKRD20A4,ANKRD20A8P		11	seq1:chr21:15309852-15336680,seq10:chr21:9769374-9742603,seq11:chr2:95481214-95508125,seq12:chr9:69423737-69396864,seq3:chr1:143378526-143351746,seq4:chr1:143209816-143236644,seq5:chr9:43091790-43118650,seq6:chr1:142826797-142800002,seq7:chr9:44076750-44103668,seq8:chr9:67968474-67941646,seq9:chrUn_gl000211:149263-118679	(((((((((seq8:0.00286484,seq5:0.00216125):0.00107108,seq12:0.00320116):0.00598047,seq7:0.00919214):0.00186205,seq11:0.01146390):0.02367366,seq1:0.04043712):0.01711688,seq9:0.02477911):0.01688578,seq6:0.00893938):0.00346143,seq4:0.00941664):0.00504300,seq10:0.00128538,seq3:0.00111475);	0.1551	1.792	0.183	0.32668,0.19128,0.17010,0.31193	1.01039,3.19152,0.53390,1.47606,3.33394,1.00000	26087	0.956107	0.0403907	252	1579	0.159595	0.0960317	0.136927	0.178065	227.8	1892.47	0.120372	0.10661	0.135948	149	127	175	329.05	296	368	5.70196e-06
chr21_9439219_9450647	0.95	none		9	seq1:chr21:9439219-9450646,seq10:chr18:15197914-15181817,seq3:chr1:148854275-148841303,seq4:chr2:132795733-132784345,seq5:chr16:33573356-33584100,seq6:chr15:20104430-20115809,seq7:chr7:64974062-64961942,seq8:chr16:32127864-32139773,seq9:chr16:33853445-33864469	(((((seq4:0.04309691,((seq9:0.04993936,seq5:0.03073836):0.00473358,seq7:0.03970290):0.00287013):0.00625900,seq10:0.02869998):0.00858382,seq1:0.03497219):0.00124397,seq6:0.02187192):0.01498121,seq8:0.01729236,seq3:0.01831980);	0.24259	0.848	0.25	0.29610,0.17383,0.19813,0.33194	0.88559,3.43061,0.87623,1.46883,2.18674,1.00000	10105	0.946611	0.0496488	264	454	0.581498	-0.157803	0.533937	0.621277	305.66	592.06	0.516265	0.469841	0.558574	150	131	175	409.71	380	456	NA
chr21_9445966_9459700	0.82	none		7	seq1:chr21:9448527-9459569,seq13:chr16:32137991-32149231,seq14:chr7:57925219-57914510,seq3:chr1:148843089-148832359,seq4:chr1:149004461-149015191,seq7:chr2:90394765-90405483,seq9:chr7:61739285-61728861	(((((seq9:0.03180242,seq7:0.02578104):0.01663005,seq14:0.03373971):0.01320403,seq1:0.01957766):0.01371135,seq13:0.01408276):0.01635434,seq4:0.00159836,seq3:0.00158966);	0.15011	1.647	0.202	0.34539,0.16033,0.16397,0.33031	1.07384,2.31804,0.54492,1.40706,2.07013,1.00000	10212	0.950553	0.043663	75	495	0.151515	0.0154667	0.116959	0.184762	73.84	589.27	0.125308	0.09375	0.150084	69	51	85	146.94	128	173	NA
chr21_9448289_9460776	0.19	none		8	seq1:chr21:9448527-9460124,seq10:chr1:148681405-148669899,seq12:chr16:32137991-32149783,seq3:chr1:148843089-148831809,seq5:chr1:149004461-149015741,seq6:chr15:20114016-20125299,seq8:chr7:61739285-61728309,seq9:chr2:132786141-132774913	(((seq6:0.01731745,(seq12:0.01202765,(seq10:0.00104853,(seq5:0.00166327,seq3:0.00118506):0.00191633):0.01147515):0.01021921):0.00091121,seq1:0.01760314):0.00861052,seq9:0.02416427,seq8:0.04254364);	0.14269	0.927	0.053	0.34856,0.15985,0.16814,0.32346	0.97534,2.10889,0.49953,1.25245,2.13555,1.00000	10751	0.959512	0.0434205	65	358	0.181564	0.151385	0.130699	0.219219	55.16	369.38	0.149331	0.108179	0.182519	70	49	87	101.67	77	125	NA
chr21_9448527_9475304	0.48	none		7	seq1:chr21:9454355-9468808,seq2:chr1:148837585-148823117,seq4:chr1:149009965-149024428,seq5:chr15:20119528-20133980,seq6:chr7:61079023-61064691,seq7:chr1:148675678-148661208,seq8:chr16:32143709-32158479	(((((seq5:0.02033099,seq1:0.02350865):0.00149885,seq6:0.02893991):0.01272964,seq8:0.01532505):0.01371676,seq4:0.00648250):0.00538129,seq7:0.00325466,seq2:0.00143052);	0.10589	1.532	0.201	0.36703,0.15758,0.17963,0.29576	1.12883,2.08827,0.65672,1.30801,2.94305,1.00000	14195	0.965142	0.032372	56	390	0.14359	-0.0558929	0.110803	0.197531	59.13	487.09	0.121394	0.0926724	0.158898	51	35	63	107.11	87	127	NA
chr21_9461118_9488988	0.01	none		8	seq1:chr21:9461118-9482357,seq10:chr2:132818867-132797503,seq4:chr15:20126293-20147557,seq5:chr2:92254229-92232920,seq6:chr7:53212035-53190443,seq7:chr16:32847041-32824712,seq8:chr2:90425292-90446466,seq9:chr16:33828761-33851445	((((((seq7:0.02055180,seq4:0.01647435):0.00035673,seq8:0.01918552):0.00228411,seq5:0.01446229):0.00251933,seq1:0.02216880):0.00873943,seq9:0.02712596):0.00165299,seq10:0.02209579,seq6:0.03811710);	0.19566	0.979	0	0.33675,0.17293,0.18200,0.30832	1.03147,2.45440,0.53789,1.62893,2.67874,1.00000	20313	0.951075	0.0451718	276	525	0.525714	0.300471	0.489011	0.558648	193.07	481.97	0.400585	0.352052	0.439732	197	169	227	292.75	260	340	3.55114e-06
chr21_9461119_9473379	0.8	none		7	seq13:chr1:149016735-149027711,seq14:chr9:42720948-42731924,seq17:chr7:53212035-53201111,seq18:chr16:32847041-32835024,seq5:chr21:14511810-14526384,seq7:chr16:33828761-33839757,seq9:chr7:61777527-61764893	(((((seq9:0.03437311,seq18:0.02058180):0.00391718,seq13:0.02895652):0.00429677,seq14:0.01878122):0.01265176,seq7:0.03377667):0.00222354,seq17:0.04812987,seq5:0.02903865);	0.19001	3.653	0.197	0.33072,0.18001,0.18328,0.30599	1.01794,2.29014,0.59285,1.37926,2.39105,1.00000	10160	0.94513	0.0481286	114	279	0.408602	0.0107895	0.352459	0.462185	112.77	323.4	0.348701	0.297125	0.399425	87	67	104	184.76	156	216	NA
chr21_9462066_9483455	0.01	none		7	seq11:chr2:132818867-132797576,seq3:chr9:42720948-42742089,seq4:chr15:20126293-20147484,seq6:chr2:92254229-92232993,seq7:chr7:53212035-53190516,seq8:chr16:32847041-32824785,seq9:chr2:90425292-90446393	((((seq8:0.02145789,seq4:0.01724347):0.00039279,seq9:0.01989961):0.00245478,(seq6:0.01117930,seq3:0.01311993):0.00405417):0.01285834,seq11:0.02297204,seq7:0.03956095);	0.15881	1.212	0.039	0.33642,0.17348,0.18200,0.30811	1.02379,2.59585,0.52743,1.65629,2.75677,1.00000	20301	0.954354	0.045332	179	485	0.369072	0.302346	0.330595	0.412863	124.88	477.99	0.261261	0.222958	0.304636	123	104	146	203.49	177	234	3.03256e-06
chr21_9473348_9483486	0	none		7	seq10:chr2:90425292-90446525,seq11:chr16:33828761-33851504,seq3:chr9:42720948-42742221,seq4:chr15:20126293-20147615,seq6:chr2:92254229-92232861,seq7:chr7:53212035-53190383,seq8:chr16:32847041-32824653	((((seq8:0.02131315,seq4:0.01711578):0.00047538,seq10:0.01966281):0.00221047,(seq6:0.01097249,seq3:0.01296783):0.00426572):0.01230917,seq11:0.02678631,seq7:0.03931155);	0.16399	1.398	0.02	0.33645,0.17346,0.18183,0.30826	1.04474,2.59090,0.52494,1.54035,2.67539,1.00000	20415	0.952952	0.0448358	189	491	0.384929	0.369524	0.341004	0.419162	119.16	470.39	0.253322	0.2158	0.297414	113	97	135	197.15	173	225	3.06772e-06
chr21_9541509_9551883	0.15	none		7	seq10:chr9:42805160-42784517,seq2:chr2:92166882-92186043,seq4:chr10:42733711-42714560,seq5:chr9:67341268-67363549,seq6:chr10:39027639-39046463,seq8:chr9:66957159-66935732,seq9:chr22:22651499-22626382	((((seq2:0.02384069,(seq6:0.02195423,seq4:0.01860950):0.00263022):0.01474997,seq9:0.02033339):0.01828122,seq5:0.00333534):0.00102656,seq10:0.00259841,seq8:0.00128710);	0.10291	0.986	0.2	0.25655,0.22197,0.21152,0.30996	1.03160,4.71181,1.05945,1.20249,3.21306,1.00000	17403	0.965135	0.0360052	89	543	0.163904	0.126517	0.133981	0.194495	77.74	645.41	0.120451	0.0988201	0.145374	45	33	63	116.96	99	137	NA
chr21_9575543_9595548	0.14	none		6	seq1:chr21:9575543-9595504,seq2:chr2:92027842-92007892,seq4:chrY:13607583-13627841,seq5:chr2:92200945-92220923,seq6:chr10:42699626-42682800,seq8:chr9:42773535-42753596	(((seq4:0.03094841,(seq6:0.01770929,seq1:0.01900955):0.00046412):0.00112181,seq8:0.01308008):0.01325380,seq5:0.00007401,seq2:0.00015228);	0.07651	1.185	0.201	0.30808,0.20069,0.19786,0.29337	0.75047,2.85970,0.56115,1.29431,2.80071,1.00000	16535	0.973446	0.0265373	48	226	0.212389	0.142292	0.165179	0.278027	41.17	270.6	0.152143	0.116788	0.204	24	16	35	61.37	49	79	NA
chr21_9645549_9666448	0.05	none		7	seq1:chr21:9648812-9666447,seq2:chrUn_gl000221:79109-61198,seq4:chrUn_gl000240:38672-21105,seq5:chrUn_gl000214:31283-49673,seq6:chr1:142890095-142872144,seq7:chr1:143117762-143135772,seq9:chr1:142619697-142636891	((((seq5:0.02272606,(seq4:0.01700641,seq1:0.01746028):0.00852245):0.00643636,seq9:0.02553374):0.02407930,seq7:0.01540086):0.01244874,seq6:0.00424517,seq2:0.00231551);	0.12526	0.751	0.198	0.24058,0.20616,0.21830,0.33495	1.07858,3.86211,0.78411,1.31191,3.05211,1.00000	16801	0.958078	0.04353	150	726	0.206612	0.203267	0.174202	0.235704	119.51	848.18	0.140902	0.118644	0.160138	65	51	81	184.06	162	216	3.16407e-06
chr21_9648812_9694861	0	MAFIP		7	seq1:chr21:9648812-9688228,seq2:chr1:142890095-142853275,seq3:chrUn_gl000221:79109-42296,seq5:chrUn_gl000240:38672-2,seq6:chr1:143117762-143154710,seq7:chr1:142619697-142658262,seq8:chr4_gl000194_random:114144-80554	(((((seq5:0.01452292,seq1:0.01516564):0.00927041,seq8:0.03362047):0.00201199,seq7:0.02588459):0.01170369,seq6:0.01550072):0.00796752,seq3:0.00319895,seq2:0.00406621);	0.1152	0.67	0.194	0.25707,0.21013,0.20938,0.32342	1.18452,3.38358,0.65023,1.22924,2.82644,1.00000	28671	0.964376	0.0367699	250	832	0.300481	0.27248	0.266904	0.325721	181.88	950.9	0.191271	0.161702	0.215666	90	75	107	283.36	252	326	3.77225e-06
chr21_9657287_9686320	0.44	none		5	seq2:chrUn_gl000221:70359-49840,seq3:chr4:49628075-49606953,seq4:chrUn_gl000240:30261-9285,seq5:chr1:142881305-142860812,seq9:chrUn_gl000233:1-20668	(((seq4:0.00980644,seq3:0.00943415):0.01696056,seq9:0.03858740):0.02166902,seq5:0.00378142,seq2:0.00297751);	0.08247	1.129	0.201	0.24699,0.21226,0.20823,0.33252	1.36389,3.75699,0.77605,1.52991,3.08687,1.00000	20322	0.963424	0.0356519	38	617	0.0615883	0.308421	0.044905	0.0829421	26.28	743.5	0.0353463	0.0246433	0.0498084	43	28	56	85.08	67	106	NA
chr21_9683040_9694861	0.15	none		4	seq1:chr21:9683040-9694859,seq2:chrUn_gl000243:4456-16291,seq4:chr1:142653423-142665614,seq5:chr4:49598816-49586658	((seq4:0.06113232,seq5:0.02939532):0.02463532,seq2:0.00213681,seq1:0.00137995);	0.09311	3.685	0.215	0.27728,0.24285,0.22767,0.25220	1.19796,2.60844,0.64081,1.42377,2.63774,1.00000	11264	0.953465	0.0488758	5	202	0.0247525	0.618	0.00507614	0.0515464	1.91	249.7	0.00764918	0	0.0200803	24	15	36	40.39	30	54	NA
chr21_9711655_9742332	0.02	FLJ43315,LOC442028		5	seq1:chr21:9711655-9740680,seq2:chrY:13266147-13295247,seq4:chrUn_gl000211:55471-84546,seq5:chr1:143267734-143238563,seq6:chr2:95596165-95560110	(((seq4:0.02203390,seq6:0.06416791):0.00526576,seq2:0.02420197):0.01525274,seq5:0.00933892,seq1:0.00854562);	0.11899	1.094	0.2	0.28313,0.19993,0.21005,0.30689	0.95782,4.06712,0.65604,1.24744,3.66713,1.00000	28078	0.953846	0.0481194	150	553	0.271248	0.166	0.236794	0.320537	125.1	645.76	0.193725	0.155039	0.22606	85	68	108	199	168	233	1.89904e-06
chr21_9722863_9734046	0.75	FLJ43315,LOC442028		7	seq1:chr21:9722863-9734014,seq2:chrUn_gl000218:4240-15487,seq3:chr2:95578044-95566831,seq5:chr4:49540196-49551443,seq6:chrY:13277369-13288636,seq7:chrUn_gl000211:66684-77921,seq8:chr1:143256501-143245255	((((seq5:0.00848264,seq1:0.00755186):0.00162571,seq8:0.00991037):0.01118512,(seq7:0.01838788,seq3:0.06585541):0.00310241):0.00723837,seq6:0.01248659,seq2:0.01024541);	0.12484	1.298	0.2	0.30617,0.18346,0.20742,0.30294	1.22450,4.07312,0.71562,1.22373,3.91922,1.00000	10920	0.963025	0.0306971	65	239	0.271967	-0.01	0.213974	0.341463	65.65	291.08	0.225539	0.172297	0.27758	39	26	56	86.2	66	104	NA
chr21_9754065_9775437	0.21	ANKRD20A9P,LOC375010		10	seq1:chr21:9754065-9775146,seq10:chrUn_gl000211:133956-155028,seq2:chr1:142728731-142707580,seq3:chr1:143363210-143384296,seq4:chr1:143225160-143204056,seq5:chr13:19427744-19404126,seq6:chrUn_gl000221:1-21116,seq7:chr1:142811462-142832581,seq8:chrUn_gl000214:87013-66000,seq9:chr9:44092129-44071011	(((((seq4:0.01063969,seq2:0.00968575):0.00183796,((seq7:0.00334187,seq6:0.00254025):0.00504625,(seq3:0.00119128,seq1:0.00130318):0.00763232):0.00443217):0.00505531,seq8:0.02199348):0.00816182,seq10:0.02346015):0.01801330,seq9:0.03297454,seq5:0.03807030);	0.15605	1.471	0.201	0.32665,0.16448,0.18505,0.32383	1.10429,3.30445,0.57217,1.73043,3.58559,1.00000	20583	0.963534	0.0358987	227	861	0.263647	0.112159	0.237984	0.289504	201.54	1053.31	0.19134	0.166824	0.214286	122	102	147	291.72	258	330	5.80093e-06
chr21_9761899_9775437	0.6	LOC375010		9	seq1:chr21:9761899-9775003,seq10:chr4:49512109-49498985,seq11:chrUn_gl000211:141773-154885,seq2:chr1:142720869-142707723,seq3:chr1:143371044-143384153,seq4:chr1:143217330-143204199,seq6:chrUn_gl000221:7850-20973,seq7:chrUn_gl000214:79151-66144,seq8:chr1:142819315-142832438	((((seq2:0.00870457,(seq10:0.00986379,seq4:0.01061212):0.00105698):0.00295427,(seq11:0.02395148,seq7:0.02833895):0.00863158):0.00712674,(seq8:0.00362335,seq6:0.00262662):0.00439514):0.00687045,seq3:0.00131034,seq1:0.00111695);	0.09702	0.974	0.199	0.34002,0.15752,0.17974,0.32272	1.17985,2.73786,0.52213,1.73860,2.98751,1.00000	12853	0.974656	0.0352729	66	336	0.196429	0.177121	0.159468	0.25	54.31	404.47	0.134274	0.104972	0.164179	35	24	44	91.08	75	111	NA
chr21_9835310_9879072	1	C2orf27A		7	seq1:chr21:9843619-9877533,seq2:chr9:42289755-42256581,seq3:chr2:132547088-132513566,seq4:chr9:70685048-70652244,seq5:chr22:16062365-16096897,seq6:chr21:10637075-10602438,seq7:chr14:19780605-19746592	(((((seq4:0.00729840,seq2:0.00420478):0.01107839,seq6:0.02013769):0.01600730,seq1:0.04305459):0.01528813,seq3:0.02614118):0.03059912,seq7:0.00325053,seq5:0.00305845);	0.12147	0.812	0.326	0.27278,0.23214,0.23764,0.25744	1.04728,3.07946,0.69037,1.10609,3.28740,1.00000	30971	0.958891	0.0426634	258	1502	0.171771	-0.0428295	0.157054	0.190412	269.05	2079.8	0.129363	0.115293	0.142788	105	85	134	463.43	422	522	3.23126e-06
chr21_9855305_9877534	0	C2orf27A		7	seq1:chr21:9855305-9877477,seq2:chr9:42278133-42256637,seq3:chrUn_gl000244:39928-17053,seq4:chr2:132535512-132513622,seq5:chr9:70673431-70652300,seq6:chr22:16073977-16096841,seq8:chr14:19768988-19746648	(((((seq6:0.00071476,seq3:0.00075714):0.00175454,seq8:0.00269383):0.02766347,seq4:0.02577699):0.01073414,seq1:0.03547864):0.02020553,seq5:0.00356968,seq2:0.00956467);	0.11154	0.781	0.197	0.25785,0.24886,0.24444,0.24885	0.99311,3.05790,0.64854,1.03841,3.03144,1.00000	19474	0.959724	0.036534	106	931	0.113856	0.248774	0.0953912	0.133472	79.63	1091.59	0.0729486	0.060241	0.0868397	59	44	75	159.88	140	185	3.79753e-06
chr21_9889478_9902358	0.53	ASNS,FLJ43315,LOC442028		4	seq1:chr21:9889478-9901775,seq2:chrUn_gl000211:83548-97582,seq3:chr2:95561455-95548036,seq4:chr7:97501086-97489322	((seq3:0.02907873,seq4:0.08300418):0.01413739,seq2:0.02672283,seq1:0.02346589);	0.14918	99.865	0.154	0.29711,0.17694,0.19328,0.33267	1.10543,4.39532,0.63375,1.76066,4.14269,1.00000	10618	0.929302	0.0754485	27	149	0.181208	-0.168889	0.128571	0.245283	31.56	167.45	0.188474	0.129252	0.240741	41	30	55	64.52	50	88	NA
chr21_9929818_9944050	0.92	TEKT4P2		6	seq1:chr21:9929818-9944048,seq2:chr4:49207585-49194517,seq3:chrUn_gl000243:14024-2,seq4:chr21:9692594-9678585,seq5:chr1:143159164-143147896,seq7:chrUn_gl000247:3203-17708	((((seq5:0.03931517,seq7:0.01691098):0.01486786,seq1:0.03140646):0.02783437,seq2:0.02213717):0.01662553,seq4:0.00339463,seq3:0.00388298);	0.09118	0.659	0.483	0.28951,0.20788,0.24557,0.25704	1.09600,2.41900,0.52087,1.26504,3.08992,1.00000	10931	0.966932	0.0340964	83	349	0.237822	-0.17759	0.207101	0.294671	97.74	582.21	0.167878	0.140794	0.202422	25	17	36	205.18	180	235	3.39943e-06
chr21_9934187_9970947	0.05	TEKT4P2		6	seq1:chr21:9934187-9963502,seq2:chrUn_gl000240:1-34141,seq3:chr4:49203219-49168956,seq4:chr21:9688229-9653417,seq5:chr1:143154711-143122833,seq6:chr1:142853274-142885088	((((seq3:0.00633843,seq2:0.00719972):0.00719840,seq4:0.01524852):0.00946534,seq1:0.03358242):0.01293216,seq6:0.01263548,seq5:0.01638240);	0.09716	0.641	0.197	0.32361,0.20680,0.21656,0.25303	0.90723,2.44185,0.63154,1.08151,3.03744,1.00000	25189	0.965252	0.0358479	144	654	0.220183	0.289722	0.187888	0.259531	102.28	753.97	0.135655	0.112219	0.163772	64	49	81	185.85	159	213	3.22748e-06
chr22_16073493_16097746	0.28	C2orf27A		9	seq1:chr22:16073976-16092274,seq2:chr21:9855304-9873393,seq3:chr9:68326801-68308255,seq4:chr2:132535513-132517736,seq5:chrUn_gl000244:39929-21623,seq6:chr4_gl000194_random:484-18571,seq7:chr9:42278134-42259641,seq8:chr21:10625448-10607150,seq9:chr9:45413771-45432038	(((((seq3:0.01535347,(seq9:0.00450311,seq7:0.00475524):0.00605842):0.00340963,seq8:0.01757947):0.01144314,(seq6:0.00774080,seq2:0.00908794):0.02641599):0.01277321,seq4:0.02260404):0.02980660,seq5:0.00059719,seq1:0.00074965);	0.13868	0.703	0.198	0.26375,0.23719,0.24027,0.25878	0.95946,3.36859,0.65093,1.03088,3.34407,1.00000	16655	0.958571	0.0373444	176	1120	0.157143	0.11	0.131059	0.182315	156.64	1344.63	0.116493	0.0997067	0.132661	76	58	92	216.61	191	252	NA
chr22_16082369_16096899	0	C2orf27A		8	seq1:chr22:16082369-16096324,seq2:chr21:9863788-9876979,seq3:chr2:132526640-132514115,seq4:chrUn_gl000244:31535-17573,seq5:chr4_gl000194_random:8893-22155,seq6:chrY:13239281-13252660,seq7:chr21:10616897-10603592,seq8:chr9:45422200-45435614	(((((seq5:0.00532233,seq2:0.00714471):0.00368708,seq6:0.01390594):0.01671999,(seq8:0.00856123,seq7:0.01307615):0.01116797):0.00483392,seq3:0.02021508):0.02258120,seq4:0.00040620,seq1:0.00083273);	0.12844	0.312	0	0.24663,0.27191,0.25170,0.22976	0.86446,3.27021,0.75289,0.88360,3.28511,1.00000	12137	0.959722	0.0356505	126	677	0.186115	0.416667	0.158631	0.217195	73.5	665.2	0.110493	0.0880503	0.133634	46	33	67	101.25	86	120	4.54441e-06
chr22_16200155_16243503	0.61	CXADRP2,CXADRP3		8	seq1:chr22:16200155-16235416,seq2:chrUn_gl000213:52695-93728,seq3:chrUn_gl000215:41104-48,seq4:chr2:132431762-132397855,seq5:chr15:21995980-22037024,seq6:chr15:20989308-21030351,seq7:chr21:15069204-15028149,seq8:chr18:14458685-14497475	((((seq2:0.00175941,(seq7:0.00004106,seq3:0.00004098):0.00178060):0.01419999,seq8:0.01523009):0.00613714,(seq6:0.00202593,seq5:0.00171641):0.01932349):0.04435543,seq4:0.02637214,seq1:0.03024481);	0.12976	1.513	0.205	0.29757,0.21740,0.22113,0.26389	0.86204,2.99406,0.50772,1.25122,3.40456,1.00000	30637	0.957492	0.0376058	147	1891	0.0777366	0.0668027	0.0672359	0.09238	137.18	2311.47	0.0593475	0.0490798	0.0682885	143	114	168	276.49	254	312	NA
chr22_16428722_16440067	0.12	LOC100216479		4	seq1:chr22:16428722-16439992,seq2:chr2:131467618-131456229,seq3:chr2:132074201-132062918,seq4:chr2:131169008-131180416	((seq2:0.00308273,seq4:0.00374653):0.01998577,seq3:0.02271666,seq1:0.03464405);	0.06609	5.655	0.215	0.31990,0.19299,0.17326,0.31385	0.83160,3.01246,0.54769,1.31872,3.67914,1.00000	11041	0.966021	0.0367582	7	173	0.0404624	0.628571	0.0122699	0.0673575	2.6	203.42	0.0127814	0	0.0344828	7	2	13	19.91	12	33	NA
chr22_16602704_16693401	0.4	ANKRD30BP2,LOC644669		4	seq1:chr22:16623507-16693399,seq2:chr18:15243223-15314173,seq3:chr2:132833367-132903208,seq4:chr21:14497559-14426708	((seq2:0.01107590,seq4:0.01130957):0.00622652,seq3:0.01536736,seq1:0.05496242);	0.07856	1.661	0.206	0.29792,0.18106,0.18443,0.33659	0.91032,2.85325,0.55778,1.17770,2.62317,1.00000	68375	0.962486	0.0389823	84	407	0.206388	0.082381	0.163772	0.245783	77.08	479.8	0.16065	0.131991	0.188811	110	94	134	198.79	172	226	NA
chr22_16618612_16672809	0.54	ANKRD30BP2		5	seq1:chr22:16623507-16672807,seq2:chr13:19071217-19020004,seq3:chr18:15243223-15293628,seq4:chr2:132833367-132882567,seq5:chr21:14497559-14447207	(((seq2:0.00616434,seq5:0.00641893):0.00530526,seq3:0.01085536):0.00591572,seq4:0.01537701,seq1:0.05663254);	0.08481	1.571	0.205	0.29440,0.17961,0.18151,0.34448	0.86956,2.83874,0.58316,1.17855,2.51274,1.00000	47801	0.966586	0.0346917	87	480	0.18125	0.0757471	0.146045	0.22	80.41	584.44	0.137585	0.112132	0.16263	91	73	107	175.03	152	208	NA
chr22_16629054_16665261	0.54	ANKRD30BP2,LOC441666		6	seq1:chr22:16629054-16665259,seq2:chr13:19065463-19028346,seq3:chr18:15248565-15285277,seq4:chr2:132838986-132874993,seq5:chr21:14491991-14455546,seq6:chr10:42856773-42818369	((seq4:0.01334906,((seq5:0.00612026,seq2:0.00590091):0.00478381,seq3:0.01088328):0.00390671):0.01193597,seq6:0.03240850,seq1:0.03197636);	0.09656	1.713	0.204	0.29988,0.16964,0.17595,0.35454	1.08389,3.73152,0.61547,1.60255,3.31221,1.00000	34970	0.966392	0.0347687	106	636	0.166667	0.0325472	0.137195	0.199336	102.55	757.97	0.135296	0.103878	0.157623	98	81	118	187.78	161	220	NA
chr22_16651312_16693401	0.1	ANKRD30BP2,LOC644669		5	seq1:chr22:16651578-16693399,seq2:chr18:15271454-15314173,seq3:chr9:66664196-66705955,seq4:chr2:132861141-132903208,seq5:chr21:14469373-14426708	(((seq2:0.01137491,seq5:0.01051588):0.00747566,seq4:0.01631880):0.01771554,seq3:0.02030994,seq1:0.02766559);	0.08919	0.92	0.199	0.31384,0.17918,0.18297,0.32402	0.90869,2.87631,0.49853,1.21131,2.98303,1.00000	41078	0.963134	0.0381387	131	870	0.150575	0.167634	0.126984	0.171729	109.04	1010.58	0.107898	0.0864553	0.127198	105	82	132	221.4	197	257	NA
chr22_17005673_17025499	0.95	none		7	seq1:chr22:17005673-17022771,seq2:chrUn_gl000217:52362-33325,seq3:chr15:20504427-20529420,seq4:chr16:33353236-33333218,seq6:chr10:42733711-42714628,seq7:chr2:90526901-90508671,seq9:chr9:42805160-42784585	(((((seq4:0.02258112,seq1:0.02010580):0.00301744,seq6:0.02782999):0.00759980,seq3:0.03005804):0.00661122,seq7:0.02440385):0.00503832,seq9:0.02252044,seq2:0.02109935);	0.12284	0.841	0.356	0.24357,0.23393,0.20912,0.31339	1.03416,4.23053,0.63673,1.07590,2.84116,1.00000	16039	0.964812	0.0295817	173	350	0.494286	-0.273064	0.449231	0.548673	220.24	517.17	0.425856	0.38172	0.469428	54	39	72	268.35	244	304	NA
chr22_17122219_17136289	0.09	ANKRD62P1-PARP4P3,TPTE2P1,TPTEP1		4	seq1:chr22:17122219-17136287,seq2:chr13:19994695-19980592,seq3:chr13:25523007-25509425,seq4:chrY:28728431-28742512	((seq1:0.01943601,seq4:0.03535855):0.01196228,seq3:0.03737026,seq2:0.01991829);	0.09852	1.534	0.206	0.26774,0.21474,0.21110,0.30642	1.18442,4.51523,0.69285,1.46704,3.91228,1.00000	13427	0.952955	0.0488918	44	164	0.268293	0.268409	0.198529	0.339394	32.19	174.39	0.184586	0.133721	0.235294	25	16	36	66.98	52	85	NA
chr22_17234098_17246934	0.15	none		6	seq1:chr22:17234098-17245893,seq2:chr20:25853944-25866343,seq3:chr20:25784290-25798953,seq4:chr7:57719945-57732132,seq5:chr17:21896979-21884212,seq6:chr20:26257058-26244856	((((seq2:0.03606554,seq6:0.03409373):0.00493480,seq4:0.03508670):0.01054292,seq1:0.03209504):0.02375197,seq5:0.03842607,seq3:0.05457092);	0.21815	0.568	0.191	0.28377,0.19999,0.20636,0.30987	1.19384,3.76456,0.90128,1.31608,3.99866,1.00000	11218	0.932917	0.0710873	283	522	0.542146	0.221767	0.49904	0.58	220.24	550.58	0.400015	0.364542	0.434708	107	86	130	313.92	281	349	1.56806e-06
chr22_18661154_18679238	1	none		7	seq1:chr22:18661154-18679236,seq2:chr22:23806545-23822912,seq4:chr22:21546088-21527506,seq5:chr22:20632481-20651069,seq6:chr22:18852916-18871238,seq7:chr22:21655635-21673871,seq8:chr22:18745057-18726816	((((seq6:0.00619928,(seq7:0.00249760,seq4:0.00391504):0.00246583):0.00705981,seq1:0.00563790):0.00341908,seq2:0.16669347):0.00785467,seq8:0.00786745,seq5:0.00382262);	0.09881	0.743	0.546	0.30908,0.20555,0.21001,0.27537	0.88314,3.36606,0.49784,0.93851,3.80948,1.00000	15875	0.975253	0.0178213	64	180	0.355556	-0.946719	0.282486	0.426901	124.59	392.43	0.317483	0.265583	0.368039	16	8	24	178.4	153	211	NA
chr22_18697383_18712540	0.99	none		4	seq1:chr22:18697383-18712538,seq2:chr22:20680317-20665642,seq3:chr22:20509427-20494820,seq4:chr22:21689945-21704619	((seq3:0.03463566,seq4:0.01586868):0.01286884,seq2:0.01141112,seq1:0.00716020);	0.00851	0.23	0.896	0.27532,0.23167,0.24150,0.25151	1.43409,6.45172,0.64571,1.53885,3.23538,1.00000	14566	0.99603	0.00398333	6	24	0.25	-4.11667	0.1	0.421053	30.7	84.64	0.362713	0.25	0.476636	1	0	4	126.63	106	153	NA
chr22_20609432_20626213	0	BCRP3,GGT1,GGT3P		5	seq1:chr22:20609432-20626212,seq2:chr22:18768087-18751322,seq3:chr22:25018054-25035106,seq4:chr22:21569200-21552352,seq6:chrUn_gl000212:89060-72203	(((seq2:0.00138143,seq1:0.00165618):0.00146494,seq4:0.00242290):0.00780968,seq6:0.01887466,seq3:0.01676340);	0.0503	0.089	0.001	0.20747,0.27417,0.26907,0.24930	1.01225,4.54314,0.62674,0.94326,3.41323,1.00000	16633	0.979901	0.0204933	25	161	0.15528	0.6816	0.0952381	0.208333	7.96	148.61	0.053563	0.0147059	0.088	7	2	14	25.19	15	37	4.58846e-06
chr22_20613409_20626213	1	BCRP3,GGT1,GGT3P		4	seq1:chr22:20613409-20623979,seq3:chr22:18764126-18753560,seq5:chr22:25022000-25032594,seq9:chrUn_gl000212:85088-74413	((seq5:0.02372121,seq9:0.02317291):0.01109384,seq3:0.00174551,seq1:0.00148039);	0.04911	0.869	0.198	0.20004,0.27495,0.28649,0.23851	1.04482,4.32736,0.73034,0.78145,3.04630,1.00000	10489	0.975339	0.0233021	3	91	0.032967	0.376667	0	0.0666667	1.87	109.08	0.0171434	0	0.0438596	6	1	12	12.78	6	24	NA
chr22_21042905_21053332	0.39	BCRP3,POM121L10P,POM121L4P,POM121L8P,POM121L9P	1	5	seq1:chr22:21042905-21053330,seq2:chr22:18833035-18843404,seq3:chr22:24646568-24656977,seq4:chr22:21635769-21646125,seq5:chr22:25056142-25045718	((seq1:0.02709434,(seq4:0.00648293,seq2:0.00698066):0.00885126):0.00995681,seq5:0.01040109,seq3:0.01098851);	0.05554	0.021	0.312	0.22468,0.29110,0.27595,0.20827	1.63651,6.52944,1.23849,1.69704,6.24474,1.00000	10331	0.978134	0.0222616	38	152	0.25	0.0502632	0.168675	0.307087	36.09	196.3	0.183851	0.132979	0.230769	9	3	18	58.2	45	79	NA
chr22_21634303_21649830	1	BCRP2,BCRP3,POM121L10P,POM121L1P,POM121L8P,POM121L9P	1	5	seq1:chr22:21635772-21649828,seq2:chr22:22987677-22973847,seq3:chr22:24646571-24660684,seq4:chr22:21483331-21469263,seq5:chr22:25056139-25042018	(((seq3:0.02317157,seq5:0.02054569):0.00577105,seq2:0.01937570):0.03372970,seq4:0.00554655,seq1:0.00535541);	0.04869	0.014	0.571	0.22178,0.28869,0.28432,0.20521	1.41182,6.04049,1.03733,1.51225,6.03150,1.00000	13709	0.981166	0.0191303	64	234	0.273504	-0.497344	0.208511	0.319149	95.83	416.69	0.229979	0.184652	0.264637	6	1	10	173.33	145	206	NA
chr22_21639332_21649830	0.39	BCR,BCRP2,POM121L1P,POM121L8P,POM121L9P	1	5	seq1:chr22:21639332-21649827,seq2:chr22:22984392-22973848,seq3:chr22:24650136-24660683,seq4:chr22:23663447-23652927,seq5:chr22:21479760-21469264	(((seq3:0.01629868,seq2:0.01116578):0.00514834,seq4:0.05102139):0.01412389,seq5:0.00357611,seq1:0.00242634);	0.07281	0.022	0.298	0.22373,0.27924,0.28889,0.20814	1.14608,5.78443,0.94455,1.20189,6.41005,1.00000	10444	0.973324	0.0259861	52	172	0.302326	0.0601923	0.234286	0.364162	48.87	214.89	0.227419	0.171946	0.294118	12	5	19	67.81	48	88	NA
chr22_21653422_21695794	0.19	LOC729444,USP18		4	seq1:chr22:21653422-21695593,seq3:chr22:20352314-20312012,seq4:chr22:21548302-21505581,seq6:chr22:18658938-18703036	((seq3:0.01839882,seq6:0.01023034):0.00794547,seq4:0.00527537,seq1:0.00468142);	0.02374	0.021	0.49	0.30073,0.20590,0.20659,0.28678	0.73856,3.36825,0.78642,1.42846,2.69874,1.00000	39252	0.988468	0.011651	30	177	0.169492	0.0136667	0.116129	0.236025	29.59	270.51	0.109386	0.0811966	0.148789	11	5	19	109.25	91	128	NA
chr22_22641058_22651505	0.93	none		9	seq10:chr2:92186043-92166882,seq11:chrUn_gl000217:33257-52362,seq12:chr10:39046463-39027639,seq13:chr9:42784517-42805160,seq3:chr16:32335719-32356046,seq4:chr2:87600524-87577182,seq5:chr9:67363549-67341268,seq7:chr2:90304294-90285173,seq8:chr15:20529488-20504427	((seq11:0.02042781,((((seq12:0.02580355,seq10:0.02640812):0.00431688,seq3:0.02551036):0.00818885,seq8:0.02846133):0.00779402,(seq7:0.00694620,seq4:0.00625656):0.01711015):0.00430793):0.02053028,seq13:0.00305225,seq5:0.00370527);	0.14808	0.798	0.291	0.30944,0.21197,0.22090,0.25768	0.97006,3.06253,0.87198,1.18702,4.53448,1.00000	16791	0.961926	0.0346307	234	760	0.307895	-0.126795	0.269129	0.336788	263.67	1062.06	0.248263	0.215931	0.279008	94	78	119	319.58	286	364	NA
chr22_22658895_22669477	0.66	LOC96610		4	seq1:chr22:22658895-22669375,seq2:chr15:20360336-20370698,seq5:chr9:42806374-42816902,seq6:chr9:67333676-67323117	((seq5:0.00358946,seq6:0.00455393):0.01501914,seq2:0.01504720,seq1:0.01483580);	0.0432	0.253	0.186	0.24590,0.18894,0.23921,0.32595	1.19304,5.46793,0.33747,1.07460,4.06070,1.00000	10313	0.978102	0.0307963	6	119	0.0504202	0.201667	0.0173913	0.0865385	4.79	137.6	0.034811	0.00787402	0.0687023	9	5	16	15.24	7	24	NA
[truncated: 604 more rows]
