# Supplementary material for: Signals of Historical Interlocus Gene Conversion in Human Segmental Duplications
Source: PLoS One. 2013 Oct 4;8(10):e75949. doi: 10.1371/journal.pone.0075949 (PMC3790853; doi:10.1371/journal.pone.0075949)
Supplement: Table S3 — Results from phylogenetic quartet analysis on CpG-minus alignments. (XLS) [file pone.0075949.s005.xls]

## Sheet: Sheet1
Table S3: Results from phylogenetic quartet analysis on CpG-minus alignments
See header to Table S2 for column descriptions.
SD FAMILY	P	OBS # R SITES	OBS # INFORM SITES	OBS # B SITES	RATIO OBS R/INFORM SITES	BOOT LOWER BOUND	BOOT UPPER BOUND	EXP # R SITES	EXP # INFORM SITES	EXP RATIO TYPEI/INFORM SITES	SIM LOWER BOUND	SIM UPPER BOUND
chr1_106073_126219	0.96	47	130	5	0.361538	0.283333	0.46875	60.21	230.55	0.261158	0.2103	0.309859
chr1_110583_122546	1	67	164	5	0.408537	0.343949	0.471591	109.91	336.28	0.326841	0.279255	0.369048
chr1_121837_140396	0.76	10	96	4	0.104167	0.039604	0.157895	7.18	117.01	0.0613623	0.024	0.0984848
chr1_123340_136306	0.13	26	110	4	0.236364	0.162393	0.322917	18.03	130.2	0.138479	0.0854701	0.201835
chr1_12869344_12891564	0.26	2	269	8	0.00743494	0	0.0185185	0.37	330.9	0.00111816	0	0.00607903
chr1_12879629_12906128	0.25	33	1739	67	0.0189764	0.0127505	0.024911	24.02	2115.93	0.011352	0.00746269	0.0169492
chr1_12927511_12939637	0.11	20	47	7	0.425532	0.3125	0.553571	9.87	40.02	0.246627	0.135135	0.394737
chr1_12934159_12956000	0.26	21	176	43	0.119318	0.0650888	0.170732	14.65	204.07	0.0717891	0.0324324	0.112108
chr1_142670969_142686253	0.18	284	686	183	0.413994	0.371795	0.445215	250.76	792.44	0.31644	0.289157	0.348203
chr1_142686858_142700828	0.44	102	1193	85	0.0854987	0.0696095	0.0950735	99.72	1464.88	0.0680738	0.0561404	0.0794837
chr1_142697702_142720870	0.31	214	1477	139	0.144888	0.127646	0.160137	197.84	1765.21	0.112077	0.0957447	0.127158
chr1_142800001_142842479	0.25	221	1542	142	0.14332	0.125722	0.157859	191.73	1852.52	0.103497	0.0885102	0.116399
chr1_142819315_142842479	0.05	180	1114	116	0.16158	0.141509	0.183227	125.65	1175.04	0.106933	0.0906758	0.124471
chr1_142839266_142853020	0.11	55	1094	67	0.0502742	0.0361781	0.0627973	40.98	1092.04	0.0375261	0.0271282	0.0496324
chr1_142885824_142965399	0.32	95	1151	68	0.0825369	0.0669643	0.0971039	46.84	1381.39	0.0339079	0.0255474	0.0440967
chr1_142921596_142953383	0.11	29	913	28	0.0317634	0.0214932	0.0408602	16.76	1141.89	0.0146774	0.0092081	0.0207021
chr1_143117762_143135773	0.37	64	452	39	0.141593	0.112385	0.174825	59.39	565.46	0.10503	0.0828829	0.131448
chr1_143117762_143153660	0.01	195	719	76	0.27121	0.24424	0.309064	165.1	931.05	0.177327	0.157388	0.197354
chr1_143126611_143153612	0	196	689	74	0.28447	0.247863	0.318862	146.88	848.94	0.173016	0.144121	0.19661
chr1_143167424_143181497	0	238	543	113	0.438306	0.38674	0.479167	182.78	618.11	0.295708	0.2578	0.330081
chr1_143183232_143197313	0.16	105	1169	90	0.0898204	0.0719729	0.110333	98.67	1415.72	0.069696	0.0534125	0.0865922
chr1_143193095_143229011	0.21	209	1517	122	0.137772	0.122699	0.157548	189.67	1823.2	0.104031	0.0896252	0.11633
chr1_143200001_143236904	0.87	193	2041	154	0.0945615	0.0841346	0.107178	219.07	2692.36	0.0813673	0.0723589	0.0911776
chr1_143351484_143394162	1	208	2092	151	0.0994264	0.0879607	0.113806	236.88	2766.73	0.0856173	0.0743743	0.0955571
chr1_143371044_143394162	0.36	231	1523	147	0.151674	0.135505	0.173715	218.02	1818.48	0.119891	0.104167	0.133549
chr1_143391058_143404964	0.18	124	1233	92	0.100568	0.0878378	0.117746	82.55	1254.62	0.0657968	0.051106	0.0794045
chr1_143405570_143420537	0.98	146	446	105	0.327354	0.282561	0.367865	99.02	512.48	0.193217	0.156823	0.224742
chr1_143694247_143721525	1	7	29	1	0.241379	0.09375	0.413793	5.48	40.58	0.135042	0.0333333	0.241379
chr1_143744258_143771002	0.1	6	50	1	0.12	0.04	0.254545	2.12	52.74	0.0401972	0	0.102564
chr1_143755923_143770960	0.41	7	69	4	0.101449	0.0322581	0.173333	5.86	85.75	0.0683382	0.0204082	0.146341
chr1_144321386_144342370	0.33	14	70	0	0.2	0.112676	0.328767	7.14	76.72	0.0930657	0.0470588	0.147727
chr1_144501636_144522584	0.02	19	49	1	0.387755	0.25	0.526316	10.81	50.17	0.215467	0.0952381	0.333333
chr1_144597355_144609736	0.13	5	207	2	0.0241546	0.005	0.0479042	1.61	242.49	0.00663945	0	0.0171674
chr1_145299652_145316586	0.37	77	407	51	0.189189	0.133501	0.223022	56.28	490.28	0.114792	0.0875764	0.146751
chr1_145363164_145373886	0.43	29	217	41	0.133641	0.0901288	0.17757	14.51	231.3	0.0627324	0.0286885	0.0930233
chr1_145365270_145379990	0	230	670	56	0.343284	0.310811	0.371925	120.93	583.99	0.207075	0.172775	0.240945
chr1_146028953_146039660	0.3	15	53	20	0.283019	0.169811	0.464286	14.19	58.87	0.24104	0.107143	0.347826
chr1_146034287_146052232	0.61	61	671	70	0.0909091	0.0626866	0.104948	40.38	811.96	0.0497315	0.0370844	0.0656753
chr1_146064161_146093280	0.6	2	1016	43	0.0019685	0	0.00485437	0.78	1153.84	0.000676004	0	0.0019084
chr1_146216476_146233154	0.33	60	249	9	0.240964	0.183908	0.284444	56.56	413.07	0.136926	0.108747	0.167064
chr1_146343503_146367683	0.12	5	68	2	0.0735294	0.0153846	0.125	1.8	78.64	0.0228891	0	0.0681818
chr1_146370381_146388636	0.92	5	344	50	0.0145349	0.00295858	0.0296736	7.44	454.19	0.0163808	0.00631579	0.0287611
chr1_146377445_146388636	0.41	5	232	2	0.0215517	0.00446429	0.0425532	1.52	277.88	0.00546999	0	0.0161812
chr1_146379478_146400000	0.02	39	203	6	0.192118	0.142857	0.263158	21.32	232.45	0.0917186	0.057971	0.138249
chr1_146460621_146471329	0.55	17	56	18	0.303571	0.166667	0.410714	13.83	58.46	0.236572	0.125	0.341463
chr1_146462641_146477427	0	175	617	57	0.28363	0.245409	0.318792	66.14	528.68	0.125104	0.1	0.153257
chr1_147570734_147581435	0.44	29	217	41	0.133641	0.0960699	0.17757	15.03	232.81	0.0645591	0.0304348	0.0985915
chr1_147576068_147594018	0.01	60	182	29	0.32967	0.241176	0.368715	37.5	181.01	0.207171	0.148148	0.27551
chr1_147605997_147635112	0.67	2	1017	43	0.00196657	0	0.00436205	1.14	1149.39	0.00099183	0	0.00353045
chr1_147881756_147909034	1	7	28	1	0.25	0.0967742	0.363636	3.85	33.11	0.116279	0.0243902	0.259259
chr1_148004717_148016273	1	207	990	48	0.209091	0.183402	0.230216	225.37	1386.24	0.162576	0.139896	0.182609
chr1_148176039_148205616	0.99	22	208	3	0.105769	0.0638298	0.142241	28.95	400.67	0.072254	0.0518135	0.0984456
chr1_148176039_148239492	0.01	40	327	16	0.122324	0.0872093	0.154341	25.46	392.65	0.0648415	0.035	0.084399
chr1_148290521_148328583	0	130	698	16	0.186246	0.159675	0.219346	45.61	724.16	0.0629833	0.0439093	0.081042
chr1_148341726_148352564	0.05	13	301	4	0.0431894	0.0267559	0.0698413	6.24	356.12	0.0175222	0.00308642	0.0340909
chr1_148347727_148361358	0.82	34	128	19	0.265625	0.198413	0.335766	40.79	188.3	0.216622	0.163366	0.275862
chr1_148559690_148572094	1	2	175	2	0.0114286	0	0.0306748	0.74	211.5	0.00349882	0	0.0157895
chr1_148640928_148661178	1	2	136	2	0.0147059	0	0.0382166	0.76	162.78	0.00466888	0	0.015873
chr1_148823085_148838423	0.57	31	415	32	0.0746988	0.0516796	0.101737	35.43	534.27	0.0663148	0.0490018	0.0914179
chr1_148823085_148843090	0.84	13	521	27	0.024952	0.0110294	0.0390625	19.45	724.89	0.0268317	0.0186782	0.0366714
chr1_148823085_148859503	0.13	32	473	35	0.0676533	0.0459519	0.0944206	27.13	573.89	0.0472739	0.0340357	0.0650685
chr1_148832233_148845711	0.01	128	525	83	0.24381	0.207031	0.288802	84.27	531.5	0.158551	0.127103	0.192661
chr1_148834995_148859479	0.64	165	475	100	0.347368	0.312245	0.397436	163.76	565.09	0.289795	0.252087	0.319257
chr1_148841303_148859502	0.39	110	370	64	0.297297	0.255102	0.338798	92.37	439.15	0.210338	0.178899	0.24183
chr1_149017676_149030906	0.63	111	390	78	0.284615	0.237113	0.334232	102.13	465.99	0.219168	0.177874	0.258772
chr1_149078767_149093217	0.52	6	271	43	0.0221402	0.00369004	0.0411985	11.58	342.26	0.0338339	0.016129	0.0495356
chr1_149509646_149570275	0.38	4	322	4	0.0124224	0.00291545	0.027027	1.82	394.92	0.00460853	0	0.0127877
chr1_149574868_149595877	0.1	17	59	2	0.288136	0.183333	0.403509	11.43	63.58	0.179774	0.0833333	0.267857
chr1_16879365_16894338	0	164	599	32	0.27379	0.232598	0.306931	41.5	431.37	0.0962051	0.0707547	0.132701
chr1_16890824_16905961	0.63	99	664	89	0.149096	0.126619	0.169207	75.86	790.43	0.0959731	0.0760456	0.121639
chr1_207718079_207736635	0.04	6	172	19	0.0348837	0.0116959	0.0638298	0.62	200.67	0.00308965	0	0.010989
chr1_20864_40733	1	9	35	1	0.257143	0.117647	0.395349	76.94	245.51	0.313388	0.25	0.367424
chr1_21788086_21800095	0.95	37	199	57	0.18593	0.136126	0.242291	48.11	276.77	0.173827	0.12549	0.229091
chr1_222646632_222667527	0.89	31	769	36	0.0403121	0.0262794	0.0564738	30.58	945.38	0.0323468	0.0218295	0.0457666
chr1_222650263_222690395	0.15	17	177	6	0.0960452	0.0537634	0.148148	13.3	215.02	0.0618547	0.0295567	0.10628
chr1_222673546_222694023	0.7	13	88	1	0.147727	0.0804598	0.197674	16.46	150.83	0.109129	0.0588235	0.162162
chr1_224076537_224088686	0.19	21	44	5	0.477273	0.357143	0.617647	10.78	36.42	0.295991	0.151515	0.444444
chr1_224076537_224102156	0.36	14	31	5	0.451613	0.269231	0.645833	9.25	30.89	0.29945	0.129032	0.5
chr1_224095999_224108558	1	40	111	9	0.36036	0.271028	0.447619	110.57	287.88	0.384084	0.320158	0.446483
chr1_224095999_224125597	0.49	42	188	16	0.223404	0.167539	0.274286	31.36	218.13	0.143767	0.0973451	0.192118
chr1_224109782_224130392	0.95	18	90	2	0.2	0.118421	0.272727	24.69	167.2	0.147667	0.0892857	0.202797
chr1_224114287_224126730	0.67	7	20	2	0.35	0.0952381	0.578947	4.72	20.84	0.226488	0.0588235	0.421053
chr1_224127517_224139533	0.19	16	146	4	0.109589	0.0699301	0.160305	10.88	177.82	0.0611855	0.0348259	0.102151
chr1_224182610_224194711	1	2	54	9	0.037037	0	0.0909091	3.6	54.93	0.065538	0.0166667	0.142857
chr1_228152606_228165994	1	2	98	3	0.0204082	0	0.0545455	2.02	120.92	0.0167053	0	0.0423729
chr1_228160656_228173643	0.56	3	14	0	0.214286	0	0.5	1.26	17.38	0.0724971	0	0.190476
chr1_243188129_243208180	0.57	5	107	4	0.046729	0.011236	0.0873786	5.53	133.05	0.0415633	0.0148148	0.0827068
chr1_243192443_243204518	0.56	5	17	1	0.294118	0.125	0.533333	5.82	31.26	0.18618	0.0810811	0.314286
chr1_243224967_243237958	0.73	57	181	26	0.314917	0.247312	0.388601	55.04	215.95	0.254874	0.204301	0.31068
chr1_321275_333055	0.78	22	84	20	0.261905	0.175258	0.36	30.47	116.48	0.26159	0.181818	0.345133
chr1_322512_339986	0.13	7	83	2	0.0843373	0.021978	0.142857	3.81	97.08	0.039246	0.00952381	0.0843373
chr1_404050_416600	0.62	12	39	6	0.307692	0.170213	0.454545	7.15	38.32	0.186587	0.0909091	0.325581
chr1_410451_422646	0.57	7	21	2	0.333333	0.125	0.545455	3.78	20.93	0.180602	0	0.347826
chr1_561959_580017	0.26	6	23	2	0.26087	0.0952381	0.458333	3.34	24.13	0.138417	0.04	0.315789
chr1_573870_586415	0.09	8	34	5	0.235294	0.0769231	0.448276	5.65	36.31	0.155605	0.0512821	0.27027
chr1_586443_636948	1	39	168	2	0.232143	0.163399	0.288235	336.24	1024.21	0.328292	0.299103	0.354991
chr1_657346_668349	0.78	37	110	21	0.336364	0.264706	0.434343	34.84	138.97	0.250702	0.169492	0.344595
chr1_690191_712554	0.34	18	115	5	0.156522	0.08	0.247706	16.83	146.91	0.11456	0.0487805	0.175676
chr1_91257_131360	1	79	249	16	0.317269	0.252212	0.37193	135.11	502.48	0.268886	0.235789	0.304598
chr1_92388_104808	0.98	39	83	1	0.46988	0.338235	0.58427	54.42	149.97	0.362873	0.273292	0.434211
chr1_gl000192_random_413557_455802	0.46	3	21	0	0.142857	0	0.3125	0.63	23.27	0.0270735	0	0.12
chr10_135503038_135513896	0.68	4	12	2	0.333333	0.0769231	0.6	2.86	11.64	0.245704	0	0.545455
chr10_15028874_15046199	0.02	323	587	202	0.550256	0.507745	0.592391	259.32	622.71	0.416438	0.372681	0.449111
chr10_15033050_15052176	0.01	196	498	164	0.393574	0.357708	0.431579	136.7	478.03	0.285965	0.245509	0.326754
chr10_15034221_15046199	0	148	450	119	0.328889	0.285047	0.366133	90.62	416.08	0.217795	0.176471	0.259446
chr10_15037479_15052444	0	164	444	118	0.369369	0.318386	0.422897	109.79	457.8	0.239821	0.208511	0.276644
chr10_15037482_15050906	0	132	446	109	0.295964	0.254425	0.335541	85.57	426.48	0.200642	0.160207	0.243499
chr10_15041195_15055945	0.05	44	140	39	0.314286	0.224638	0.380165	29.13	143.89	0.202446	0.142857	0.25641
chr10_38719114_38731338	1	153	942	87	0.16242	0.140206	0.189462	251.75	1548.38	0.162589	0.143995	0.179001
chr10_38739562_38752492	0.65	18	120	1	0.15	0.1	0.226087	28.13	241.29	0.116582	0.083682	0.165899
chr10_38740512_38772341	0.02	35	130	8	0.269231	0.20155	0.339623	23.96	144.8	0.16547	0.116438	0.211679
chr10_38749614_38769723	0.5	13	24	0	0.541667	0.3	0.730769	5.84	18.45	0.316531	0.0625	0.6
chr10_38753283_38765216	1	12	56	2	0.214286	0.0980392	0.307692	16.13	100.58	0.16037	0.0869565	0.237113
chr10_39027634_39053204	0.99	151	592	54	0.255068	0.215548	0.282723	182.11	883.43	0.20614	0.176535	0.238824
chr10_42615512_42632216	0.51	67	206	66	0.325243	0.254717	0.40099	62.95	233.85	0.26919	0.214286	0.336406
chr10_42667609_42681756	0.16	26	178	20	0.146067	0.0945946	0.198795	22.23	214.72	0.10353	0.0659898	0.154589
chr10_42692332_42733717	0.06	95	863	49	0.110081	0.0911162	0.136732	75.77	1053.88	0.0718962	0.0583804	0.0815939
chr10_42711905_42738358	0.17	86	482	31	0.178423	0.141372	0.208589	70.57	594.22	0.118761	0.091222	0.149648
chr10_42739715_42790573	0.45	21	185	19	0.113514	0.0730337	0.163043	15.82	218.45	0.0724193	0.0366492	0.102804
chr10_46186827_46200828	0.58	3	39	1	0.0769231	0	0.185185	1.46	45.94	0.0317806	0	0.0769231
chr10_47707102_47731997	1	97	299	16	0.324415	0.256055	0.383648	451.28	1070.35	0.421619	0.393279	0.450851
chr10_47904868_47925966	0	18	447	4	0.0402685	0.0186916	0.0596659	2.82	510.9	0.00551967	0.00187266	0.0147601
chr10_49200084_49227054	1	62	199	12	0.311558	0.247423	0.375635	121.26	440.66	0.275178	0.232558	0.320574
chr10_49206760_49255473	0.38	168	602	16	0.27907	0.238619	0.321086	236.1	1155.01	0.204414	0.178388	0.226481
chr10_49216138_49240967	0.73	61	237	5	0.257384	0.208333	0.317797	84.82	431.23	0.196693	0.16152	0.234742
chr10_49256241_49271670	0.27	12	232	24	0.0517241	0.0281124	0.0963303	7.7	274.31	0.0280704	0.0103806	0.0503356
chr10_51210917_51233850	0.15	67	157	12	0.426752	0.363014	0.525974	55.98	208	0.269135	0.215	0.326923
chr10_51211555_51262348	0.02	141	450	13	0.313333	0.270661	0.350679	183.69	830.69	0.221129	0.194409	0.24714
chr10_51222929_51247758	1	69	260	10	0.265385	0.203774	0.325397	130.2	562.54	0.23145	0.194192	0.260791
chr10_51462402_51473312	0.14	19	83	4	0.228916	0.132653	0.310811	9.79	82.94	0.118037	0.0519481	0.182796
chr10_52436249_52448471	0.45	6	48	6	0.125	0.0338983	0.238095	6.9	63.97	0.107863	0.0350877	0.19697
chr10_75419336_75488326	1	156	547	17	0.285192	0.241007	0.331522	215.02	1015.77	0.211682	0.190291	0.231413
chr10_75476873_75490620	0.53	10	237	21	0.0421941	0.0170213	0.0745614	6.62	293.4	0.0225631	0.00986842	0.0436364
chr10_81845172_81862895	0.26	17	219	26	0.0776256	0.0462963	0.119048	15.63	272.83	0.0572884	0.0304183	0.0846774
chr10_88760722_88774801	1	45	120	5	0.375	0.312	0.471154	55.46	192.41	0.288239	0.241935	0.346591
chr11_123192_134553	0.27	28	84	15	0.333333	0.246914	0.434211	23.31	106.65	0.218565	0.111888	0.291667
chr11_128430_179961	1	15	39	1	0.384615	0.210526	0.53125	131.41	259.93	0.505559	0.454887	0.572034
chr11_134566_159260	0.13	54	460	58	0.117391	0.0821053	0.140086	42.58	471.68	0.0902731	0.0679012	0.113333
chr11_135707_146521	0.29	126	553	73	0.227848	0.194553	0.272072	135.28	739.1	0.183033	0.154971	0.206943
chr11_3421636_3440654	0	97	295	40	0.328814	0.280405	0.369718	75.84	337.76	0.224538	0.188571	0.260062
chr11_3425947_3465719	0.95	371	677	126	0.548006	0.502994	0.584759	397.56	927.9	0.428451	0.392897	0.46046
chr11_49072545_49084476	1	1	260	10	0.00384615	0	0.0150943	0.66	254.15	0.00259689	0	0.0118577
chr11_49839268_49857153	0.42	52	105	24	0.495238	0.418033	0.596154	51.42	139.16	0.369503	0.308824	0.446667
chr11_49839784_49851404	0	102	159	41	0.641509	0.571429	0.698113	61.57	140.63	0.437816	0.350746	0.518248
chr11_60001_114766	1	41	208	3	0.197115	0.140909	0.256039	459.42	1212.91	0.378775	0.350198	0.404742
chr11_67487851_67498962	0	296	521	146	0.568138	0.528757	0.609665	190.27	520.36	0.365651	0.326376	0.404427
chr11_67537002_67605332	0.88	118	317	60	0.37224	0.333333	0.429379	71.18	300.28	0.237045	0.180556	0.283088
chr11_67554688_67577131	0.51	176	394	68	0.446701	0.391892	0.497512	175.81	513.39	0.342449	0.296524	0.38817
chr11_67580333_67605332	0.69	232	431	73	0.538283	0.49642	0.574371	211.43	523.95	0.403531	0.361781	0.445872
chr11_67603946_67661405	0.02	180	348	60	0.517241	0.469649	0.574344	124.69	338.38	0.368491	0.317919	0.425714
chr11_67632199_67704942	0	318	530	139	0.6	0.559118	0.636187	221.62	504.45	0.43933	0.39	0.480469
chr11_67639266_67665708	0.01	91	239	51	0.380753	0.307377	0.447581	61.11	245.41	0.249012	0.195219	0.297189
chr11_67674651_67704931	0.97	376	641	193	0.586583	0.540123	0.624793	387.91	851.4	0.455614	0.426304	0.483237
chr11_67704798_67751482	0.51	424	974	130	0.435318	0.4	0.45932	429.81	1347.63	0.318938	0.293128	0.34641
chr11_67718990_67742658	0.05	175	366	74	0.478142	0.424581	0.51567	132.27	392.35	0.337122	0.28836	0.380952
chr11_67719249_67750637	0	191	363	74	0.526171	0.466077	0.575835	137.17	390.92	0.35089	0.296196	0.397436
chr11_67734504_67747101	0	417	883	215	0.472254	0.437021	0.502336	288.09	931.43	0.309299	0.286866	0.338945
chr11_67742745_67763475	0.36	27	533	29	0.0506567	0.0290909	0.0699433	22.5	652.22	0.0344976	0.0206022	0.0494012
chr11_71296453_71310423	0	379	538	189	0.704461	0.673267	0.740741	300.82	589.43	0.510357	0.460396	0.559322
chr11_71296454_71311685	0	266	485	134	0.548454	0.493852	0.593254	177.83	489.51	0.363282	0.321357	0.408537
chr11_71322629_71333922	0	283	648	128	0.436728	0.389728	0.47619	185.69	676.93	0.274312	0.243243	0.304598
chr11_71324738_71336907	0.01	117	602	64	0.194352	0.165455	0.219344	78.07	709.01	0.110111	0.0860832	0.13229
chr11_71331131_71354828	0.4	32	364	35	0.0879121	0.0546448	0.126074	27.09	460.1	0.0588785	0.0362812	0.083871
chr11_71440897_71475118	0.29	142	505	74	0.281188	0.242661	0.319361	121.94	583.1	0.209124	0.174296	0.239933
chr11_71501649_71515823	0.19	39	188	21	0.207447	0.149701	0.271186	33.76	232.9	0.144955	0.109244	0.199029
chr11_71600009_71612487	0.39	53	126	47	0.420635	0.328358	0.48855	44.63	140.27	0.318172	0.234899	0.393701
chr11_71600467_71615090	0.16	20	45	18	0.444444	0.317073	0.630435	16.51	50.11	0.329475	0.195122	0.45098
chr11_89506135_89518279	0.14	6	231	10	0.025974	0.00896861	0.0471698	1.33	267.87	0.0049651	0	0.016129
chr11_89601067_89612892	0	55	129	10	0.426357	0.340426	0.533333	26	108.89	0.238773	0.171171	0.315315
chr11_89697978_89709787	0	60	250	12	0.24	0.190476	0.292576	29.72	266.61	0.111474	0.0742358	0.158088
chr11_89787730_89800177	0.28	5	229	7	0.0218341	0.00465116	0.0432692	0.56	219.59	0.00255021	0	0.0142857
chr12_34283060_34312011	0.2	78	277	29	0.281588	0.230189	0.32963	22.58	196	0.115204	0.0660377	0.155556
chr12_34285673_34333207	0.72	127	895	126	0.141899	0.12252	0.166102	89.5	1049.09	0.085312	0.0646353	0.102294
chr12_34317039_34332975	0.75	227	510	128	0.445098	0.4	0.489908	211.09	596.66	0.353786	0.314079	0.397527
chr12_34337075_34349697	0.56	31	259	76	0.119691	0.0894309	0.171642	37.46	304.91	0.122856	0.0890411	0.158273
chr12_34340544_34359268	0.24	56	196	95	0.285714	0.220183	0.361502	57.85	228.09	0.253628	0.189655	0.303419
chr12_37856695_37870757	0.73	12	44	20	0.272727	0.133333	0.405405	12.1	47.73	0.253509	0.111111	0.381818
chr12_37955457_37970938	1	50	206	51	0.242718	0.186869	0.296296	76.1	323.45	0.235276	0.181818	0.28254
chr12_37972466_37989886	1	13	254	39	0.0511811	0.0258621	0.0844444	32.35	430.01	0.0752308	0.0490654	0.0987952
chr12_8345182_8379161	0.62	1	527	22	0.00189753	0	0.00959693	2.25	653.68	0.00344205	0	0.00875912
chr12_8379170_8392489	0.55	34	180	32	0.188889	0.130435	0.245161	31.49	206.88	0.152214	0.107692	0.195455
chr12_8400001_8414346	0.19	160	362	56	0.441989	0.386059	0.498674	130.06	402.02	0.323516	0.287805	0.362981
chr12_8400001_8425208	0.02	197	509	70	0.387033	0.341113	0.424742	142.06	552.18	0.257271	0.215074	0.293478
chr12_8490621_8507777	0.16	139	398	96	0.349246	0.293976	0.39779	96.44	425.39	0.22671	0.190476	0.276699
chr12_8508269_8523527	0.53	144	350	89	0.411429	0.370031	0.468944	108.15	362.97	0.297959	0.261333	0.344729
chr12_8510800_8546032	0	257	436	78	0.58945	0.54185	0.626556	112.69	300.74	0.374709	0.326389	0.419075
chr12_8524664_8546030	0.39	67	132	28	0.507576	0.419355	0.620968	41.52	119.94	0.346173	0.261905	0.418803
chr12_8530073_8546030	0.99	135	404	46	0.334158	0.286765	0.383693	200.53	650.22	0.308403	0.272879	0.347962
chr12_8560759_8572311	0.09	339	544	166	0.623162	0.588008	0.663586	242.54	535.12	0.453244	0.410546	0.503891
chr12_8561563_8586356	0	383	678	196	0.564897	0.528591	0.6	293.5	686.82	0.427332	0.384173	0.464602
chr12_8565311_8576324	0.13	289	448	143	0.645089	0.602222	0.696312	248.17	522.41	0.475048	0.440385	0.517824
chr12_8565563_8588178	0	292	730	232	0.4	0.362184	0.436639	235.47	733.84	0.320874	0.289835	0.352941
chr12_8567782_8594700	0	171	627	133	0.272727	0.24649	0.303987	121.47	663.68	0.183025	0.153619	0.212349
chr12_8577239_8596965	0	140	535	75	0.261682	0.226236	0.297143	106.02	653.05	0.162346	0.135417	0.189711
chr12_8579326_8592299	0.05	161	464	95	0.346983	0.316872	0.397541	132.26	553.06	0.239142	0.204283	0.277477
chr12_8579328_8601866	0	136	446	76	0.304933	0.265116	0.35426	72.39	430.31	0.168228	0.14	0.208845
chr12_8582953_8601868	0	163	274	73	0.594891	0.544444	0.655556	114.14	274.62	0.415629	0.355556	0.46875
chr13_19020003_19043000	0.19	14	850	15	0.0164706	0.0100784	0.0270575	8.86	963.34	0.00919717	0.0040201	0.015528
chr13_19028345_19065464	0.5	68	1017	57	0.0668633	0.051797	0.0849421	83.75	1470.73	0.0569445	0.0464632	0.0698305
chr13_19291450_19312780	0.31	29	150	29	0.193333	0.136646	0.261194	23.04	171.25	0.13454	0.0909091	0.182292
chr13_19326747_19346108	0.53	37	716	113	0.051676	0.0408759	0.0720961	43.85	808.26	0.0542523	0.0406699	0.0734177
chr13_19365725_19394053	0.82	132	1900	172	0.0694737	0.0569755	0.0800427	149.03	2245.88	0.0663571	0.0573333	0.0768223
chr13_19371289_19448885	0.02	242	2240	157	0.108036	0.0914441	0.114641	206.97	2737.25	0.0756124	0.0637129	0.0854793
chr13_19380098_19394003	0.99	86	919	71	0.09358	0.0680346	0.108315	85.12	1163.2	0.0731774	0.0588716	0.0900083
chr13_19389842_19403923	0.01	188	2367	101	0.0794254	0.0651243	0.0855178	157.91	2900.61	0.0544403	0.0462571	0.0626283
chr13_19390914_19419904	0.61	132	1108	107	0.119134	0.100635	0.137931	128.49	1341.13	0.0958073	0.0818713	0.109874
chr13_19403862_19431614	1	211	1070	114	0.197196	0.176909	0.225865	295.91	1670.98	0.177088	0.1578	0.196979
chr13_19404118_19439466	0.97	122	1360	112	0.0897059	0.0755149	0.107692	136.07	1767.37	0.0769901	0.064479	0.0877287
chr13_25514901_25555909	0.83	45	211	36	0.21327	0.165899	0.259091	66.58	346.11	0.192367	0.146269	0.23796
chr13_25519171_25543810	0.38	68	415	43	0.163855	0.127273	0.198091	56.36	486.86	0.115762	0.0901288	0.146435
chr13_35629019_35646833	1	2	238	13	0.00840336	0	0.0258621	2.64	239.3	0.0110322	0	0.0283401
chr13_41419484_41430908	0.96	36	130	26	0.276923	0.188525	0.352	44.14	193.99	0.227538	0.178378	0.273196
chr13_41427003_41438210	0.26	34	107	42	0.317757	0.228571	0.389381	33.07	123.92	0.266866	0.188034	0.345133
chr13_42003292_42016548	0	197	512	98	0.384766	0.359316	0.437759	158.78	625.51	0.253841	0.218354	0.290375
chr13_68476347_68489527	0	200	533	116	0.375235	0.330784	0.40675	131.09	564.34	0.232289	0.196837	0.264493
chr13_92550073_92568025	0.86	2	297	31	0.00673401	0	0.0148699	4	390.77	0.0102362	0.00239808	0.0209974
chr14_19050786_19071746	0.46	130	659	146	0.197269	0.172196	0.2287	109.84	771.26	0.142416	0.117647	0.168659
chr14_19551900_19578827	0	224	1495	111	0.149833	0.129487	0.165677	172.39	1780.78	0.0968059	0.0798867	0.109659
chr14_19745844_19769473	0.12	112	843	42	0.132859	0.10801	0.155582	89.65	1032.19	0.0868542	0.0710808	0.10501
chr14_19745848_19760660	0.48	102	492	30	0.207317	0.174274	0.244533	95.68	642.74	0.148863	0.123397	0.183442
chr14_19797682_19817126	0.22	17	40	13	0.425	0.25641	0.585366	10.5	37.69	0.278588	0.146341	0.416667
chr14_19932509_19971457	0.98	77	1196	60	0.0643813	0.0509607	0.0796388	110.85	1950.36	0.0568357	0.0462687	0.070067
chr14_19972963_20008796	0.11	101	668	69	0.151198	0.125201	0.177326	48.36	737.14	0.0656049	0.0462351	0.0842105
chr14_20000025_20021726	0	179	1316	83	0.136018	0.120482	0.152582	138.87	1547.78	0.0897221	0.0750315	0.10523
chr14_20127169_20142611	0.77	4	269	13	0.0148699	0.00384615	0.0311284	3.92	330.95	0.0118447	0.00295858	0.0257235
chr14_20153470_20172341	0.54	3	385	8	0.00779221	0	0.0185185	0.72	378.88	0.00190034	0	0.00757576
chr14_52211569_52226779	0.26	264	431	131	0.612529	0.570766	0.665904	232.03	558.79	0.415236	0.371817	0.47027
chr15_100342778_100354620	0.2	19	232	41	0.0818966	0.0497738	0.117647	16.87	277.82	0.0607228	0.035461	0.0885609
chr15_102309978_102322874	0.43	71	688	66	0.103198	0.0829563	0.129683	61.05	833.06	0.073284	0.0574053	0.0903541
chr15_102401232_102451107	1	52	209	2	0.248804	0.188776	0.29798	399.56	1186.21	0.336837	0.313243	0.364082
chr15_20035466_20046808	0	220	872	165	0.252294	0.228766	0.276836	146.64	965.98	0.151804	0.12996	0.172021
chr15_20035488_20052763	0	173	644	95	0.268634	0.235955	0.311606	83.1	594.51	0.139779	0.11039	0.164407
chr15_20035817_20095601	0	185	912	65	0.202851	0.179487	0.227711	79.4	855.39	0.0928232	0.0751708	0.108295
chr15_20099637_20115810	0.3	166	373	82	0.44504	0.384615	0.496471	143.42	439.47	0.326348	0.289655	0.37819
chr15_20111457_20124879	0.12	88	425	70	0.207059	0.165179	0.252475	66.79	445.21	0.150019	0.119469	0.183133
chr15_20114016_20140500	0.07	23	295	21	0.0779661	0.0532915	0.115987	19.84	365.41	0.0542952	0.0356164	0.0759162
chr15_20126294_20138547	0.84	69	487	77	0.141684	0.115152	0.173554	78.27	615.17	0.127233	0.107717	0.146774
chr15_20311763_20324954	0.43	2	99	14	0.020202	0	0.0490196	2.37	119.78	0.0197863	0	0.047619
chr15_20318548_20352419	0.03	145	521	31	0.278311	0.242126	0.318008	95.8	581.57	0.164727	0.134991	0.204861
chr15_20334567_20353282	0.1	108	509	41	0.212181	0.165306	0.248394	85.02	600.89	0.14149	0.11755	0.167504
chr15_20360336_20372184	0.15	4	82	4	0.0487805	0.0107527	0.0909091	1.45	90.99	0.0159358	0	0.0434783
chr15_20498427_20510080	0.73	21	66	14	0.318182	0.229885	0.421053	23.7	89.7	0.264214	0.155844	0.344086
chr15_20498456_20514845	0.73	30	63	19	0.47619	0.355932	0.631579	28.85	73.09	0.394719	0.283951	0.5
chr15_20504427_20532148	0.34	127	256	42	0.496094	0.430108	0.557377	106.48	303.51	0.350829	0.292929	0.40836
chr15_20730407_20754820	1	5	30	1	0.166667	0.0384615	0.285714	49.93	168.65	0.296057	0.220339	0.361582
chr15_20766822_20781339	0	168	772	52	0.217617	0.194407	0.242147	65.66	757.4	0.0866913	0.0662069	0.112903
chr15_20960325_20995593	0.01	13	1080	15	0.012037	0.00639854	0.0172727	4.41	1334.1	0.0033056	0.000762195	0.00657895
chr15_20960325_21034034	0.02	11	1869	2	0.0058855	0.00209644	0.00963082	1.64	2266.84	0.000723474	0	0.00174444
chr15_21040784_21060623	0.14	43	1363	81	0.0315481	0.024872	0.0412979	39.33	1679.81	0.0234134	0.0169587	0.0323339
chr15_21051878_21072982	0.84	45	1515	71	0.029703	0.0226831	0.038115	48.22	1871.68	0.025763	0.0208448	0.0322581
chr15_21341172_21359897	0.19	122	533	53	0.228893	0.192164	0.260708	103.34	654.82	0.157814	0.137778	0.183486
chr15_21966964_22002264	0	43	1279	20	0.03362	0.0276025	0.0461165	21.97	1529.35	0.0143656	0.00883838	0.0201342
chr15_21995971_22028437	1	78	1453	60	0.053682	0.0430855	0.0649264	127.67	2449.25	0.0521262	0.0437294	0.0602894
chr15_22051936_22071777	0.69	41	1369	80	0.0299489	0.0192582	0.040146	37.38	1693.47	0.022073	0.0159453	0.0283856
chr15_22063032_22084143	0.53	43	1520	73	0.0282895	0.0198845	0.0381579	47.13	1869.78	0.0252062	0.0189474	0.0327778
chr15_23190508_23208814	0.69	5	166	18	0.0301205	0.00588235	0.0581395	3.98	195.87	0.0203196	0.00440529	0.044335
chr15_23227485_23242500	1	1	58	7	0.0172414	0	0.05	1.08	60.18	0.0179462	0	0.0847458
chr15_23254473_23269727	0.01	111	771	16	0.143969	0.115924	0.169188	40.67	762.27	0.0533538	0.0335484	0.0689655
chr15_23564854_23587064	1	6	27	0	0.222222	0.0689655	0.411765	66.46	171.63	0.387228	0.322581	0.461078
chr15_23600017_23613875	0	204	735	53	0.277551	0.249651	0.311174	80.3	712.21	0.112748	0.0930889	0.137589
chr15_23600064_23610150	0	49	746	13	0.0656836	0.0495868	0.0841121	15.96	712.44	0.0224019	0.0127298	0.0337739
chr15_24618741_24633187	0	84	172	39	0.488372	0.425414	0.553571	32.53	112.29	0.289696	0.209524	0.385965
chr15_24717788_24740164	0	108	182	44	0.593407	0.525974	0.645349	59.97	142.71	0.420223	0.33871	0.509202
chr15_28458560_28485396	0.76	13	150	7	0.0866667	0.0514706	0.123529	4.02	166.71	0.0241137	0.00546448	0.0514286
chr15_28527802_28561389	0.44	3	8	4	0.375	0	0.666667	4.14	10.17	0.40708	0.0909091	0.75
chr15_28586305_28610946	1	4	25	0	0.16	0.0357143	0.352941	46.84	161.55	0.289941	0.225806	0.352201
chr15_28622932_28637485	0	211	802	55	0.263092	0.229064	0.295143	81.43	772.15	0.105459	0.0827943	0.128
chr15_28764519_28779021	0	141	654	52	0.215596	0.191176	0.246533	49.61	561.77	0.0883102	0.0688406	0.111111
chr15_28943514_28959314	0	141	584	45	0.241438	0.211538	0.271074	54.15	481.6	0.112438	0.0808511	0.141935
chr15_30374264_30385571	0.82	154	426	65	0.361502	0.320186	0.408416	144.62	582.95	0.248083	0.217172	0.27907
chr15_30426360_30437639	0.22	169	595	66	0.284034	0.247078	0.318815	120.83	669.44	0.180494	0.15303	0.209265
chr15_30426485_30445609	0.09	76	351	41	0.216524	0.16358	0.270893	43.18	420.32	0.102731	0.0717703	0.132584
chr15_30670017_30683411	0.27	2	4	1	0.5	0	1	1.24	3.43	0.361516	0	1
chr15_30692411_30708169	0.32	90	622	14	0.144695	0.107383	0.174342	88.2	992.62	0.0888558	0.0715726	0.107327
chr15_30696074_30707381	1	211	632	71	0.333861	0.292609	0.370432	259.28	968.56	0.267696	0.244989	0.29721
chr15_30762905_30777575	0.88	15	137	18	0.109489	0.0567376	0.173228	7.27	143.36	0.0507115	0.0206897	0.0869565
chr15_30827457_30858814	0.53	10	42	2	0.238095	0.097561	0.351351	6.4	55.9	0.11449	0.0350877	0.222222
chr15_30843265_30854573	0.94	107	564	40	0.189716	0.160558	0.222423	134.56	928.6	0.144906	0.124048	0.167763
chr15_30843415_30862378	0.1	36	164	7	0.219512	0.15894	0.285714	13.86	160.2	0.0865169	0.0481928	0.123377
chr15_30867265_30892121	0.69	6	277	20	0.0216606	0.0075188	0.0434783	2.27	269.83	0.0084127	0	0.0234899
chr15_30895462_30910275	0	147	644	45	0.228261	0.205931	0.259076	54.11	619.3	0.0873728	0.0628931	0.106688
chr15_32733770_32770029	0.12	12	38	1	0.315789	0.170213	0.5	8.27	49.91	0.165698	0.0681818	0.263158
chr15_32737438_32748753	1	193	624	68	0.309295	0.270936	0.342144	211.72	890.01	0.237885	0.20651	0.270563
chr15_32814539_32829204	0.87	11	137	19	0.080292	0.0416667	0.130081	7.09	152.15	0.0465988	0.0188679	0.0797101
chr15_32884891_32899678	0.87	30	153	0	0.196078	0.143791	0.282759	38.48	298.58	0.128877	0.0891089	0.173203
chr15_74389353_74410353	0.16	59	303	31	0.194719	0.149502	0.239544	34.23	315.59	0.108464	0.0733138	0.149502
chr15_78203034_78224739	0	61	222	18	0.274775	0.224299	0.353982	26.05	225.26	0.115644	0.0737705	0.15812
chr15_78236793_78247416	0.44	56	222	25	0.252252	0.20603	0.30531	19.43	174.24	0.111513	0.0549451	0.157303
chr15_82719886_82734765	0.26	49	376	16	0.130319	0.0991254	0.171875	42.82	540.55	0.0792156	0.0594262	0.1
chr15_82786256_82817243	1	78	180	9	0.433333	0.359756	0.497268	167.83	394.7	0.425209	0.368557	0.463918
chr15_82801676_82817415	1	107	294	21	0.363946	0.321705	0.440678	204.78	569.13	0.359812	0.320819	0.395722
chr15_82950204_82969481	0.46	12	58	4	0.206897	0.111111	0.318182	14.06	92.47	0.152049	0.10101	0.212766
chr15_83051189_83065503	0.22	19	227	17	0.0837004	0.0505051	0.117371	10.75	260.28	0.0413017	0.0198413	0.0661479
chr15_83096411_83111290	0	35	395	10	0.0886076	0.0658537	0.118919	20.01	470.41	0.0425374	0.0244399	0.0633484
chr15_83177537_83199986	0.99	24	124	3	0.193548	0.138462	0.268519	77.12	310.35	0.248494	0.207921	0.29375
chr15_83186252_83199986	0.12	28	48	6	0.583333	0.45	0.735849	17.97	40.92	0.43915	0.295455	0.545455
chr15_83478402_83496595	0.62	5	146	21	0.0342466	0.00641026	0.0616438	4.06	168.87	0.0240422	0	0.0487805
chr15_84834160_84851375	0.01	47	575	13	0.0817391	0.0592334	0.105882	39.13	797.38	0.0490732	0.0359897	0.0650888
chr15_84839930_84851421	0.05	15	129	12	0.116279	0.0743802	0.182482	11.84	163.11	0.0725891	0.0432099	0.105263
chr15_84852449_84867784	0.89	36	169	17	0.213018	0.154286	0.273256	23.98	203.58	0.117792	0.0761421	0.162562
chr15_84902201_84916940	0.22	33	196	10	0.168367	0.120482	0.236264	20.36	235.1	0.0866014	0.0535714	0.117371
chr15_84913082_84928655	0.05	31	720	13	0.0430556	0.0251108	0.0552699	13.98	837.12	0.0167001	0.00817757	0.0256098
chr15_84917821_84932848	0.25	18	233	17	0.0772532	0.045082	0.111554	15.07	320.73	0.0469866	0.0265487	0.0729167
chr15_84939719_84952842	0.03	60	287	6	0.209059	0.167742	0.258687	18.82	275.24	0.0683767	0.0442177	0.0960854
chr15_85034474_85047854	0.22	17	103	13	0.165049	0.0792079	0.255814	12.9	130.01	0.0992231	0.0483871	0.157534
chr15_85034474_85051773	0.16	13	130	0	0.1	0.0510949	0.142857	12.28	237.16	0.0517794	0.0276498	0.0787402
chr15_85093376_85113085	0.28	20	228	16	0.0877193	0.0580357	0.121849	16.98	326.04	0.0520795	0.0319767	0.0777027
chr15_85726193_85753476	0.06	76	277	25	0.274368	0.208835	0.341912	50.59	328.91	0.153811	0.111888	0.193939
chr15_85726193_85772582	0.31	7	135	4	0.0518519	0.0215827	0.0948905	3.62	210.99	0.0171572	0	0.0325581
chr15_85731563_85746861	0.03	36	169	15	0.213018	0.161458	0.27381	22.91	203.01	0.112852	0.0746269	0.157895
chr15_85753482_85772586	0	11	68	1	0.161765	0.102941	0.243243	5.59	79.89	0.0699712	0.0246914	0.140625
chr15_85772599_85796517	1	55	363	6	0.151515	0.114114	0.185792	129.34	796.43	0.1624	0.135981	0.188946
chr15_85781317_85796517	0.02	30	276	4	0.108696	0.0721311	0.143345	30.87	482.12	0.0640297	0.0408163	0.0831601
chr15_85798111_85815507	0.27	11	327	8	0.0336391	0.0152905	0.0543807	5.09	389.23	0.0130771	0.00289855	0.0258216
chr16_14806875_14822514	0.86	73	252	13	0.289683	0.233871	0.353612	83.25	389.2	0.2139	0.180055	0.268065
chr16_14843053_14863539	0.95	29	243	9	0.119342	0.0784314	0.156	45.66	472.39	0.0966574	0.0740741	0.125786
chr16_15030705_15048645	0.76	55	293	11	0.187713	0.14539	0.236162	56.77	442.13	0.128401	0.0995575	0.167043
chr16_15211382_15228721	1	17	64	1	0.265625	0.145161	0.377049	62.33	231.98	0.268687	0.214953	0.316239
chr16_15211382_15234255	1	6	30	1	0.2	0.0869565	0.333333	28.19	138.31	0.203818	0.141892	0.275362
chr16_15473551_15487407	0	33	261	6	0.126437	0.0852459	0.16996	20.5	311.13	0.0658889	0.0397112	0.0977199
chr16_16417722_16435687	0.97	10	34	1	0.294118	0.129032	0.409091	23.17	83.3	0.278151	0.179775	0.384615
chr16_16429192_16448712	0.92	86	262	10	0.328244	0.270833	0.388679	84.03	406.94	0.206492	0.17096	0.2457
chr16_16471472_16490341	1	44	157	12	0.280255	0.206667	0.335664	116.97	415.88	0.281259	0.235751	0.320099
chr16_18408989_18447958	1	7	21	0	0.333333	0.157895	0.545455	49.63	156.91	0.316296	0.234568	0.391304
chr16_18420575_18438659	1	28	56	2	0.5	0.351852	0.611111	96.45	190.54	0.506193	0.430168	0.566667
chr16_18428257_18447921	1	15	34	4	0.441176	0.285714	0.580645	66.43	139.5	0.476201	0.398551	0.555556
chr16_18867662_18899769	0.24	34	314	8	0.10828	0.0729167	0.15407	21.84	376.66	0.0579833	0.0338542	0.0844687
chr16_18867668_18919016	0.8	13	457	11	0.0284464	0.0129032	0.0446009	8.77	563.48	0.015564	0.00883392	0.0281195
chr16_21464447_21480798	0.2	3	66	0	0.0454545	0	0.109375	0.72	77.64	0.00927357	0	0.038961
chr16_2147418_2170971	0.58	5	28	7	0.178571	0.0689655	0.357143	4.31	31.18	0.13823	0.0322581	0.3
chr16_21848859_21865971	0.88	23	113	9	0.20354	0.11215	0.294118	20.07	151.12	0.132808	0.0930233	0.167702
chr16_21848859_21882570	0	43	333	7	0.129129	0.0959752	0.163743	12.75	307.16	0.0415093	0.0193548	0.0660661
chr16_21867334_21882570	0.06	34	261	5	0.130268	0.0879121	0.159836	19.93	307.34	0.0648467	0.0376712	0.0947712
chr16_21876818_21896962	0.26	8	63	2	0.126984	0.0588235	0.203125	3.68	66.78	0.0551063	0	0.107692
chr16_22496826_22517008	0.4	10	65	2	0.153846	0.0759494	0.244898	4.26	70.36	0.0605458	0.0153846	0.117647
chr16_28635955_28673734	0.38	1	329	4	0.00303951	0	0.00946372	0.11	323.35	0.000340189	0	0.00343643
chr16_28766532_28803177	1	13	29	2	0.448276	0.266667	0.6	63.45	105.15	0.603424	0.509259	0.71
chr16_29395404_29412408	1	36	90	6	0.4	0.292683	0.483871	54	169.26	0.319036	0.266667	0.384106
chr16_29395404_29428963	0	44	353	8	0.124646	0.0879765	0.15896	21.21	397.65	0.0533384	0.0331633	0.0783133
chr16_29413755_29428963	0.94	34	270	6	0.125926	0.0905512	0.158915	21.78	319.36	0.0681989	0.0438871	0.0933333
chr16_29444626_29460500	0.62	14	204	6	0.0686275	0.027933	0.10582	11.46	249.62	0.0459098	0.0268199	0.0726496
chr16_29487812_29517602	0.95	107	447	8	0.239374	0.21179	0.2746	177.76	747.52	0.2378	0.204451	0.265278
chr16_29487812_29530759	0	45	334	8	0.134731	0.106383	0.184615	14.88	319.27	0.0466063	0.0258065	0.0749186
chr16_29496948_29514198	1	68	242	10	0.280992	0.223301	0.328063	174.02	599.55	0.290251	0.255743	0.328152
chr16_29515576_29530759	0.2	33	258	6	0.127907	0.0892193	0.171206	20.41	305.67	0.0667714	0.040146	0.0970874
chr16_29546393_29588296	0.26	16	315	10	0.0507937	0.0291545	0.0750751	5.7	376	0.0151596	0.00546448	0.0276243
chr16_30236918_30254167	0.4	69	217	9	0.317972	0.255924	0.373737	76.86	337.46	0.22776	0.188119	0.267442
chr16_30236918_30270741	0	44	336	9	0.130952	0.097561	0.169279	15.42	327.79	0.0470423	0.0278638	0.0658683
chr16_30255545_30270741	0.17	33	261	6	0.126437	0.0860215	0.172932	20.41	309.2	0.0660091	0.0393443	0.0912052
chr16_30286378_30328029	0.09	18	309	12	0.0582524	0.0331126	0.0943396	6.87	358.49	0.0191637	0.00609756	0.0338542
chr16_32097513_32110615	0.8	6	142	20	0.0422535	0.00675676	0.0784314	10.6	199.63	0.0530982	0.0255102	0.0822511
chr16_32150435_32160767	0.87	43	168	37	0.255952	0.192771	0.318436	51.64	236.59	0.218268	0.166667	0.285714
chr16_32217050_32241421	0.77	8	305	38	0.0262295	0.0125786	0.0459016	7.72	373.26	0.0206826	0.00554017	0.0345821
chr16_32312349_32328183	1	27	104	21	0.259615	0.160377	0.333333	36.61	153.4	0.238657	0.18239	0.3
chr16_32317692_32328168	0.26	26	87	23	0.298851	0.2	0.404255	27.12	105.61	0.256794	0.165138	0.35
chr16_32335719_32356052	1	174	323	52	0.5387	0.491857	0.590786	187.75	429.02	0.437625	0.39229	0.485788
chr16_32716195_32738909	0.28	8	307	43	0.0260586	0.00914634	0.0442177	8.95	371.53	0.0240896	0.01	0.0391645
chr16_32789358_32800589	0.54	28	151	33	0.18543	0.132075	0.251748	29.65	190.88	0.155333	0.106952	0.210811
chr16_32789358_32812134	0.12	32	401	28	0.0798005	0.0531915	0.114796	25.3	492.82	0.0513372	0.032538	0.0715835
chr16_32789418_32807482	0.44	43	329	35	0.130699	0.0929577	0.169643	42.77	411.26	0.103997	0.0746988	0.136951
chr16_32823581_32833764	0.76	74	559	58	0.132379	0.102713	0.163823	67.68	682.99	0.0990937	0.0752089	0.12358
chr16_32823581_32841141	0.07	91	551	47	0.165154	0.133929	0.196639	74.05	641.01	0.115521	0.0850394	0.142857
chr16_32823652_32848573	0	236	914	127	0.258206	0.229526	0.288309	157.38	971.66	0.16197	0.133197	0.180113
chr16_32831787_32848878	0.28	32	161	42	0.198758	0.139665	0.280255	23.52	152.66	0.154068	0.0993377	0.208861
chr16_33053897_33070239	0.14	82	456	41	0.179825	0.143541	0.206564	64.41	563.28	0.114348	0.0907473	0.139746
chr16_33059284_33089452	0.98	160	476	86	0.336134	0.293869	0.377729	152.31	582.46	0.261494	0.225577	0.300738
chr16_33093354_33103684	0.76	28	82	23	0.341463	0.222222	0.4375	39.96	126.17	0.316716	0.234848	0.398496
chr16_33158024_33177669	0.17	8	303	33	0.0264026	0.0101695	0.0448718	7.1	377.36	0.0188149	0.00819672	0.0338028
chr16_33309765_33325611	0.75	32	106	23	0.301887	0.2	0.386792	29.43	120.24	0.24476	0.157895	0.349593
chr16_33315102_33325596	0.28	41	110	31	0.372727	0.29	0.448	41.98	125.49	0.334529	0.254545	0.401709
chr16_33333150_33348016	0.57	74	275	19	0.269091	0.216418	0.322581	58.41	342.82	0.170381	0.1375	0.203911
chr16_33355202_33372204	0.99	26	228	31	0.114035	0.0673077	0.155844	45.76	363.51	0.125884	0.0932642	0.154054
chr16_33492685_33517467	0.9	27	48	18	0.5625	0.434783	0.708333	22.24	48.87	0.455085	0.283019	0.591837
chr16_33828761_33852582	0.96	38	184	49	0.206522	0.148718	0.25641	47.92	262.47	0.182573	0.135371	0.23221
chr16_33829479_33844584	0.35	79	233	54	0.339056	0.278761	0.3875	67.21	271.89	0.247196	0.190678	0.290909
chr16_33834641_33852619	0.57	26	397	28	0.0654912	0.0447761	0.0966851	28.9	557.78	0.0518125	0.035	0.071028
chr16_33853445_33864470	0.94	127	275	73	0.461818	0.398467	0.513619	150.92	365.58	0.412823	0.363914	0.463014
chr16_46469554_46497662	0.53	16	354	22	0.0451977	0.0258621	0.0641399	16.74	439.79	0.0380636	0.0236967	0.055914
chr16_5129857_5152101	0.43	181	355	66	0.509859	0.462185	0.549598	180.96	460.43	0.393024	0.352941	0.443709
chr16_5153836_5170916	0.6	81	417	41	0.194245	0.145679	0.249357	58.47	487.77	0.119872	0.0944206	0.148847
chr16_5153836_5179255	0	221	775	80	0.285161	0.258262	0.308921	162.53	896.27	0.18134	0.157955	0.203369
chr16_5153836_5191969	0.01	264	1007	114	0.262165	0.236152	0.287549	191.57	1142.9	0.167617	0.143603	0.191431
chr16_5176712_5191969	0.05	139	727	58	0.191197	0.157819	0.21978	97.53	832.25	0.117188	0.0972906	0.139256
chr16_5196792_5216208	0.63	170	457	61	0.371991	0.331126	0.420131	124.51	505.76	0.246184	0.218695	0.281893
chr16_5287440_5345785	0.02	141	452	130	0.311947	0.265432	0.351675	103.06	469.96	0.219295	0.174224	0.26096
chr16_5324770_5345785	0.17	303	764	158	0.396597	0.347607	0.427689	255.57	894.82	0.285611	0.255203	0.313003
chr16_70007645_70026338	1	34	284	11	0.119718	0.0915254	0.159011	95.75	731.95	0.130815	0.103723	0.159151
chr16_70239882_70261487	0.39	9	63	2	0.142857	0.0571429	0.234375	3.86	66.52	0.0580277	0.0142857	0.116667
chr16_70251925_70283571	0.34	8	86	2	0.0930233	0.0322581	0.161905	4.11	100.43	0.040924	0.00925926	0.0777778
chr16_90184462_90194963	0.38	3	57	2	0.0526316	0	0.140351	3.64	102.48	0.0355191	0	0.0816327
chr16_90217435_90228245	0.01	105	455	42	0.230769	0.191244	0.274262	85.53	565.15	0.15134	0.122414	0.182948
chr16_90229398_90269881	0.56	18	94	13	0.191489	0.125	0.295238	16.28	108.78	0.14966	0.0862069	0.235294
chr16_90234161_90251507	0.4	5	29	0	0.172414	0.0416667	0.35	5.76	56.25	0.1024	0.0322581	0.175
chr16_90247132_90267273	0.2	32	110	3	0.290909	0.217822	0.395833	20.82	132.09	0.15762	0.10084	0.22069
chr16_90250798_90262752	0.53	14	91	3	0.153846	0.0813953	0.233333	18.16	154.34	0.117662	0.0595238	0.162162
chr16_90268538_90280942	0.53	39	92	1	0.423913	0.309524	0.516484	47.61	145.3	0.327667	0.25	0.394366
chr17_18326812_18340989	0.57	3	118	10	0.0254237	0.00729927	0.0625	3.43	140.27	0.0244528	0	0.0588235
chr17_18727101_18751409	0.65	20	58	2	0.344828	0.22449	0.452381	26.66	105.3	0.253181	0.142857	0.327586
chr17_20410046_20424224	1	2	118	11	0.0169492	0	0.0490196	3.24	145.05	0.0223371	0	0.048
chr17_21509948_21520429	0.51	10	72	12	0.138889	0.0454545	0.233333	8.15	81.55	0.0999387	0.0512821	0.1625
chr17_21520427_21538171	0.81	42	68	22	0.617647	0.5	0.714286	58.31	109.18	0.534072	0.429907	0.630952
chr17_21848685_21859779	0.84	15	44	22	0.340909	0.184211	0.487179	16.54	51.65	0.320232	0.208333	0.44898
chr17_21849726_21880178	1	58	587	66	0.0988075	0.0797342	0.127367	127.33	1079.86	0.117913	0.105596	0.133645
chr17_21861341_21880178	0.89	7	486	26	0.0144033	0.0060241	0.026749	12.09	581.83	0.0207793	0.00888099	0.0306306
chr17_22126527_22144964	0.44	41	541	53	0.0757856	0.0568384	0.101724	42.57	664.94	0.0640208	0.0463097	0.0817901
chr17_25268364_25281585	0.08	65	203	58	0.320197	0.260417	0.392523	44.69	196.45	0.227488	0.174157	0.294686
chr17_25279332_25289520	0.15	123	553	81	0.222423	0.190909	0.259762	79.13	544.24	0.145395	0.118613	0.177281
chr17_25955084_25985010	0.65	1	523	35	0.00191205	0	0.00574713	2.28	640.69	0.00355866	0	0.00966184
chr17_28950584_28964258	1	2	286	37	0.00699301	0	0.0176678	6.34	358.96	0.0176621	0.00566572	0.0319489
chr17_30347983_30360090	0.55	5	596	18	0.00838926	0	0.013913	5.21	747.21	0.0069726	0.00137174	0.0132626
chr17_34725849_34739319	0.83	4	49	1	0.0816327	0.0185185	0.170732	9.89	135.21	0.0731455	0.0347222	0.117647
chr17_34725849_34762014	1	66	156	2	0.423077	0.324324	0.5	167.95	345.84	0.485629	0.442577	0.537572
chr17_36305859_36322472	1	1	46	2	0.0217391	0	0.0714286	0.19	54.06	0.00351461	0	0.0333333
chr17_36672411_36688507	0.11	3	74	3	0.0405405	0	0.0897436	0.73	87.65	0.00832858	0	0.0246914
chr17_44407072_44424507	0.15	10	57	7	0.175439	0.0784314	0.265306	7.04	62.16	0.113256	0.0338983	0.189655
chr17_44624934_44642442	0.71	11	59	7	0.186441	0.108108	0.309091	7.07	60.46	0.116937	0.0441176	0.222222
chr17_45090986_45107377	0.17	6	99	12	0.0606061	0.0283019	0.139785	3.6	115.92	0.0310559	0.00819672	0.0598291
chr17_45125819_45141804	0.44	1	108	4	0.00925926	0	0.0322581	0.54	131.94	0.00409277	0	0.0165289
chr17_62838366_62915036	0.08	22	94	3	0.234043	0.159091	0.307692	16.4	131.04	0.125153	0.0724638	0.194444
chr17_62850982_62896942	0.48	56	273	2	0.205128	0.163569	0.264808	79.58	501.59	0.158655	0.129524	0.184959
chr17_62852009_62866876	0.79	1	66	11	0.0151515	0	0.0493827	3.03	92.66	0.0327002	0	0.0697674
chr17_62880516_62913631	0.9	12	45	8	0.266667	0.142857	0.404762	8.4	46.54	0.18049	0.0909091	0.285714
chr17_62880642_62891746	0.17	7	69	10	0.101449	0.031746	0.180328	4.68	83.1	0.0563177	0.0113636	0.106061
chr17_66119082_66138959	0.89	6	599	55	0.0100167	0.00176991	0.0175439	10.5	800.83	0.0131114	0.00615764	0.0216561
chr17_81164496_81182109	0.46	5	46	1	0.108696	0	0.192308	6.1	100.54	0.0606724	0.0206186	0.107527
chr17_81164684_81177130	1	28	74	0	0.378378	0.275862	0.5	86.78	173.92	0.498965	0.427136	0.582353
chr17_81176012_81189050	0.59	11	44	0	0.25	0.127273	0.4	18.61	98	0.189898	0.107143	0.269663
chr18_14179032_14263992	0.01	160	1814	147	0.0882029	0.0756579	0.105234	109.44	1838.24	0.0595352	0.0476956	0.0707726
chr18_14194930_14255616	0.45	182	1472	140	0.123641	0.10604	0.139792	176.59	1795.54	0.0983492	0.0869803	0.115025
chr18_14202538_14231733	1	203	1071	108	0.189542	0.167766	0.213007	283.91	1675.28	0.16947	0.151478	0.190505
chr18_14214261_14244733	0.72	155	1140	122	0.135965	0.120658	0.156627	153.51	1392.19	0.110265	0.0953437	0.126939
chr18_14231672_14245818	0.02	57	849	57	0.0671378	0.0466583	0.0854801	38.04	836.27	0.0454877	0.0337995	0.059322
chr18_14241584_14275820	0.34	273	1757	240	0.155378	0.13764	0.17354	175.37	1714.97	0.102258	0.0856821	0.113917
chr18_14241629_14255617	0.22	55	1021	75	0.0538688	0.0406918	0.0717658	50.67	1093.32	0.0463451	0.0334572	0.0593607
chr18_14311279_14336381	0.01	117	241	62	0.485477	0.428016	0.555102	65.21	199.55	0.326785	0.270936	0.387755
chr18_14458685_14507884	0.57	44	1433	70	0.0307048	0.0224964	0.0378947	40.8	1860.28	0.0219322	0.0141689	0.0293663
chr18_14511791_14531718	1	108	1500	108	0.072	0.0615815	0.0840619	147.98	2180.27	0.0678723	0.0584177	0.0787655
chr18_14522966_14544527	0.48	187	1630	92	0.114724	0.102457	0.128205	150.9	1962.92	0.0768753	0.0658775	0.0875989
chr18_15165340_15178377	0.77	38	375	35	0.101333	0.0643432	0.132626	36.34	467.29	0.0777676	0.0564334	0.0986842
chr18_15172767_15186182	0.08	74	605	61	0.122314	0.101911	0.15311	51.34	606.16	0.0846971	0.0652174	0.108696
chr18_15174874_15197920	0.56	123	397	84	0.309824	0.277228	0.369347	111.52	465.72	0.239457	0.198661	0.280514
chr18_15175526_15209219	0.19	130	497	75	0.261569	0.221757	0.303093	104.86	556.95	0.188275	0.154255	0.219466
chr18_15198291_15221643	0.49	106	500	54	0.212	0.176113	0.244318	62.85	499.75	0.125763	0.0974155	0.158004
chr18_15198315_15229050	0	197	396	110	0.497475	0.442159	0.542579	121.42	364.45	0.33316	0.280423	0.373596
chr18_15200001_15235248	0.3	26	164	28	0.158537	0.115607	0.226744	24.16	197.31	0.122447	0.0815217	0.164319
chr18_15206481_15229353	0.2	31	189	31	0.164021	0.111675	0.205263	26.63	224.02	0.118873	0.0651163	0.16
chr18_52206_63618	0.3	29	661	51	0.0438729	0.0276163	0.060241	27.31	733.25	0.0372451	0.020436	0.0510067
chr18_77952_92620	0.41	8	397	18	0.0201511	0.00746269	0.0377834	4.47	474.18	0.0094268	0.00202429	0.0196078
chr19_129632_198919	1	42	250	2	0.168	0.121212	0.207965	445.57	1592.84	0.279733	0.261194	0.301626
chr19_169053_183571	0.25	30	106	10	0.283019	0.192661	0.358025	25.4	129.02	0.196869	0.135338	0.261194
chr19_172444_193490	1	64	225	6	0.284444	0.218182	0.352113	128.98	519.23	0.248406	0.21165	0.292776
chr19_188365_201113	0.18	5	186	7	0.0268817	0.00546448	0.0532544	1.52	227.31	0.0066869	0	0.0211864
chr19_204846_242218	0	67	623	19	0.107544	0.0853859	0.137825	32.52	698.04	0.0465876	0.0340237	0.0637037
chr19_205987_216826	0.14	126	533	82	0.236398	0.209256	0.272727	121.78	652.75	0.186565	0.157658	0.217391
chr19_219875_245570	0.27	23	136	3	0.169118	0.0992366	0.25	18.24	183.47	0.0994168	0.0534759	0.146199
chr19_37251777_37263811	0.85	12	184	31	0.0652174	0.0316456	0.104396	17.93	232.07	0.0772612	0.0431034	0.113744
chr19_37253051_37276825	0.91	22	63	38	0.349206	0.235294	0.446809	31.4	89.28	0.351703	0.214286	0.449541
chr19_43258333_43283641	0.01	211	331	87	0.637462	0.589443	0.697531	137.81	291.12	0.473379	0.425806	0.524904
chr19_43258333_43310517	0.01	140	246	71	0.569106	0.516	0.624473	79.77	200.08	0.398691	0.338798	0.477387
chr19_43289262_43309564	0.01	49	116	15	0.422414	0.345133	0.519608	23.71	100.68	0.235499	0.163043	0.320755
chr19_43315165_43389301	0	254	431	132	0.589327	0.544153	0.626106	138.13	335.39	0.411849	0.353293	0.46648
chr19_43336342_43372105	0.32	361	491	138	0.735234	0.692308	0.76506	353.11	613.14	0.575904	0.525452	0.616695
chr19_43348359_43369867	0.14	225	315	85	0.714286	0.653846	0.764901	199.86	352.76	0.566561	0.514881	0.616246
chr19_43410932_43429777	0	186	288	89	0.645833	0.595819	0.70318	89.72	190.73	0.470403	0.397727	0.532609
chr19_43429773_43460985	0.04	124	271	72	0.457565	0.393939	0.526502	71.19	239.52	0.297219	0.234513	0.347826
chr19_43429783_43449055	0.36	266	397	125	0.670025	0.621762	0.709596	250.49	475.25	0.52707	0.480769	0.582809
chr19_43519116_43561543	0	167	292	57	0.571918	0.513158	0.62963	59.23	173.95	0.3405	0.266272	0.411765
chr19_43600001_43620327	0	69	169	18	0.408284	0.323353	0.4875	22.89	111.36	0.20555	0.140625	0.283465
chr19_43757732_43781380	0	306	438	111	0.69863	0.652074	0.744344	210.85	407.03	0.518021	0.463807	0.578454
chr19_43762202_43779145	0	168	250	46	0.672	0.620818	0.724528	68.78	151.22	0.454834	0.383117	0.54
chr19_43762202_43801771	0	154	347	62	0.443804	0.381818	0.483965	81.63	294.1	0.277559	0.233438	0.32872
chr19_55266697_55297873	0.62	260	753	108	0.345286	0.308974	0.377407	71.81	501.87	0.143085	0.107607	0.174853
chr19_55345848_55373425	0.08	7	1397	18	0.00501074	0.0014652	0.00900277	1.07	1718.49	0.00062264	0	0.00176574
chr19_gl000209_random_131662_159168	0	197	658	44	0.299392	0.265337	0.324961	51.05	466.61	0.109406	0.0820399	0.138229
chr19_gl000209_random_22213_43925	0.33	33	631	46	0.0522979	0.0343214	0.0658307	17.68	727.39	0.0243061	0.012605	0.0349462
chr2_107010715_107036113	0.69	37	257	8	0.143969	0.0967742	0.180769	33.82	381.03	0.0887594	0.0580475	0.11828
chr2_107010715_107084874	0.05	43	899	7	0.0478309	0.0347924	0.0578035	24.26	1187.93	0.0204221	0.0133111	0.0288779
chr2_107036111_107082806	0.02	86	634	11	0.135647	0.106977	0.155698	72.3	899.43	0.0803842	0.0604099	0.0960929
chr2_114202815_114258406	0.7	4	106	4	0.0377358	0.00847458	0.0752688	2.43	126.94	0.0191429	0	0.0447761
chr2_114330298_114352613	0.9	7	81	1	0.0864198	0.0238095	0.161765	13.01	210.39	0.0618375	0.037037	0.0927835
chr2_130818277_130841183	0.13	40	1464	63	0.0273224	0.0202091	0.0374404	26.42	1796.97	0.0147025	0.0085034	0.0195546
chr2_130832997_130852248	0.99	114	1752	104	0.0650685	0.0542857	0.075846	152.4	2527.23	0.0603032	0.0521034	0.0725206
chr2_131158799_131180491	0.31	4	132	11	0.030303	0.0133333	0.0654206	2.25	158	0.0142405	0	0.0377358
chr2_131209842_131240820	0.52	41	1454	66	0.0281981	0.0203666	0.0343434	37.09	2059.98	0.018005	0.012482	0.0221439
chr2_131221560_131240820	0.97	113	1797	103	0.0628826	0.0508933	0.0753187	129.73	2414.35	0.0537329	0.0459057	0.0633921
chr2_131228998_131240820	1	189	1029	72	0.183673	0.164506	0.202811	307.42	1788.35	0.171901	0.155631	0.188581
chr2_131395021_131406836	1	190	1023	69	0.185728	0.155047	0.206564	305.14	1775.01	0.171909	0.154178	0.191902
chr2_131395254_131414315	0.93	111	1791	103	0.0619765	0.0500562	0.0716648	146.56	2576.47	0.056884	0.0485769	0.0654618
chr2_131456155_131467619	0.01	8	142	6	0.056338	0.0273973	0.0897436	2.32	159.08	0.0145839	0	0.0379747
chr2_131946614_131957926	0.5	10	131	13	0.0763359	0.0342466	0.132353	7.3	157.48	0.0463551	0.0191083	0.0802469
chr2_131975550_132001808	0.08	192	1518	94	0.126482	0.111559	0.145406	149.99	1798.23	0.0834098	0.0729847	0.0947841
chr2_131987244_131999999	1	107	1059	55	0.101039	0.0811843	0.114898	138.03	1758.95	0.078473	0.0676136	0.0945626
chr2_132001813_132021121	0.84	21	1789	69	0.0117384	0.00622172	0.0179641	18.57	2112.58	0.0087902	0.00588235	0.0133206
chr2_132001813_132035814	0.03	23	1744	24	0.0131881	0.00892857	0.0179606	8.36	2103.34	0.00397463	0.00186654	0.00765917
chr2_132001836_132015153	0.77	95	1212	57	0.0783828	0.0641667	0.0913006	103.48	1800.04	0.0574876	0.0466926	0.0700344
chr2_132348159_132377412	0.21	211	1441	107	0.146426	0.125503	0.165098	170.83	1723.96	0.0990916	0.0848688	0.114783
chr2_132364107_132378934	0.97	113	1161	78	0.0973299	0.0814159	0.115717	132.5	1686.21	0.0785786	0.0662211	0.0930233
chr2_132375170_132394521	0.17	119	296	47	0.402027	0.348659	0.463415	129.39	435.45	0.297141	0.255155	0.341573
chr2_132478117_132511065	0.94	4	327	28	0.0122324	0.00326797	0.027439	6.77	403.64	0.0167724	0.00502513	0.035533
chr2_132512883_132526641	0.02	79	502	30	0.157371	0.125761	0.201258	41.42	494.11	0.0838275	0.059322	0.11359
chr2_132631228_132648801	0.29	11	47	5	0.234043	0.119048	0.348837	8.16	51.38	0.158817	0.0465116	0.28
chr2_132767918_132780932	0.19	40	226	26	0.176991	0.135266	0.233945	30.63	262.66	0.116615	0.0801688	0.166667
chr2_132774262_132795734	0.16	118	449	79	0.262806	0.219565	0.303965	98.61	499.33	0.197485	0.162791	0.230159
chr2_132775338_132788679	0.07	78	485	63	0.160825	0.128834	0.193206	59.81	520.79	0.114845	0.0884086	0.137931
chr2_132778092_132807425	0.38	111	728	102	0.152473	0.121602	0.17931	98.23	866.22	0.113401	0.0951821	0.132032
chr2_132796391_132806977	0.05	89	324	63	0.274691	0.231034	0.326667	54.09	314.97	0.171731	0.12844	0.217544
chr2_132800058_132821886	0	153	354	86	0.432203	0.381657	0.475362	96.06	339.88	0.282629	0.241279	0.327824
chr2_132804607_132820692	0.01	100	260	92	0.384615	0.310219	0.441065	69.94	256.42	0.272756	0.229167	0.318725
chr2_132957458_132970588	0.29	82	223	79	0.367713	0.308642	0.438503	65.21	240.33	0.271335	0.221739	0.32618
chr2_159703464_159721300	0.1	231	370	100	0.624324	0.569405	0.656331	194.2	428.94	0.452744	0.4125	0.501292
chr2_159703824_159715938	0.03	233	408	79	0.571078	0.513447	0.615196	201.29	508.27	0.39603	0.350674	0.435845
chr2_159705577_159734007	0	287	463	126	0.61987	0.576842	0.677282	190.84	402.8	0.473784	0.429612	0.505828
chr2_159708533_159721830	0	178	543	106	0.327808	0.289617	0.359127	139.39	646.51	0.215604	0.188321	0.248447
chr2_159708797_159728110	0	220	534	154	0.411985	0.369439	0.449331	145.31	519.07	0.279943	0.244898	0.3222
chr2_159714760_159725362	0.17	118	535	109	0.220561	0.192748	0.258317	128.76	728.51	0.176744	0.152355	0.201307
chr2_243155285_243167580	0.01	57	161	3	0.354037	0.27451	0.424051	33	197.58	0.167021	0.100962	0.217877
chr2_71246913_71262048	0.17	130	235	72	0.553191	0.491228	0.629956	115.34	261.56	0.44097	0.377682	0.490196
chr2_71255977_71270093	0	225	542	112	0.415129	0.375254	0.453861	166.43	622.69	0.267276	0.233979	0.302676
chr2_71263873_71285141	0	175	370	71	0.472973	0.422096	0.522667	124.76	434.97	0.286824	0.247216	0.324943
chr2_71274019_71285141	0	166	396	79	0.419192	0.367901	0.468983	99.07	395.1	0.250747	0.212121	0.295165
chr2_90400010_90416783	0.22	57	407	45	0.140049	0.111111	0.179177	48.36	502.01	0.0963327	0.0718563	0.125498
chr2_90417560_90437482	0	207	676	86	0.306213	0.270588	0.335294	140.32	787.6	0.178162	0.157635	0.202247
chr2_90417560_90445906	0.24	126	559	78	0.225403	0.187266	0.255009	103.45	648.82	0.159443	0.135762	0.195988
chr2_90426015_90439689	0.53	63	235	69	0.268085	0.209402	0.333333	72.01	298.2	0.241482	0.197605	0.288026
chr2_91616014_91628177	0.28	92	674	57	0.136499	0.101089	0.157817	81.51	819.3	0.0994874	0.0792683	0.120419
chr2_91616858_91659337	0.56	2	594	44	0.003367	0	0.00851789	3.48	745.27	0.00466945	0	0.00935829
chr2_91647792_91661517	0.03	100	493	83	0.20284	0.17451	0.2375	79.52	527.94	0.150623	0.122605	0.179104
chr2_91648021_91669436	0.05	164	972	82	0.168724	0.144086	0.18862	122.13	1131.28	0.107957	0.0880829	0.126561
chr2_91654392_91669436	0.02	127	641	75	0.198128	0.156986	0.228663	97.96	699.47	0.140049	0.116477	0.164575
chr2_91659273_91669436	0.13	86	757	39	0.113606	0.0919842	0.142119	75.08	933.32	0.080444	0.0606372	0.0968074
chr2_91664515_91679891	0.68	23	87	18	0.264368	0.153846	0.35443	14.34	88.72	0.161632	0.08	0.252874
chr2_91681029_91692566	0.62	1	123	9	0.00813008	0	0.030303	1.97	153.88	0.0128022	0	0.0357143
chr2_91707775_91720717	0.51	4	105	12	0.0380952	0	0.0824742	2.87	128	0.0224219	0	0.0503597
chr2_91730273_91753378	0.78	57	410	21	0.139024	0.110609	0.17284	43.36	488.18	0.0888197	0.0677966	0.113095
chr2_91743002_91753378	0.26	5	54	4	0.0925926	0.0217391	0.177778	4.62	63.8	0.0724138	0.0147059	0.156863
chr2_91974613_92002811	0.01	160	898	105	0.178174	0.148678	0.204036	107.5	933.89	0.11511	0.0935412	0.13587
chr2_91975332_91989123	0.9	11	72	35	0.152778	0.0793651	0.263889	16.9	89.43	0.188975	0.11828	0.285714
chr2_91975561_91997041	0.06	110	733	36	0.150068	0.120924	0.170501	83.41	876.66	0.0951452	0.0763274	0.113164
chr2_91981969_91997067	0	116	924	67	0.125541	0.103659	0.146868	74.2	943.22	0.0786667	0.0617678	0.0962129
chr2_91986859_91997041	0.01	117	762	62	0.153543	0.129366	0.174603	85.3	839.38	0.101623	0.0830281	0.121981
chr2_92144938_92166874	0.59	18	65	17	0.276923	0.166667	0.351852	16.91	75.86	0.222911	0.138889	0.321429
chr2_92166880_92192769	0.34	143	576	46	0.248264	0.212803	0.290262	135.68	777.91	0.174416	0.146753	0.208936
chr2_92166880_92254570	0.76	7	771	39	0.00907912	0.00265957	0.0154839	5.32	948.55	0.00560856	0.00197239	0.011236
chr2_92185244_92230338	0.53	53	304	30	0.174342	0.133758	0.213793	48.9	367.65	0.133007	0.102041	0.168044
chr2_92194472_92214330	0.01	21	396	15	0.0530303	0.0334928	0.0765172	12.91	477.78	0.0270208	0.0139442	0.0444444
chr2_95427799_95467924	0	208	1043	186	0.199425	0.176529	0.224813	142.41	1010.13	0.140982	0.11796	0.165468
chr2_95520401_95564716	0.02	51	108	34	0.472222	0.367347	0.554622	39.59	111.08	0.35641	0.258333	0.441176
chr2_95566837_95578012	0.61	35	187	23	0.187166	0.130952	0.246073	34.6	221.4	0.156278	0.116935	0.202479
chr2_95585997_95596166	0.22	27	213	21	0.126761	0.0755556	0.17316	21.19	255.35	0.0829841	0.0509804	0.112108
chr20_25825794_25847138	0.35	1	316	36	0.00316456	0	0.0102041	0.26	384.58	0.000676062	0	0.0028169
chr20_25984926_25999994	1	45	236	37	0.190678	0.138095	0.24	52.2	336.42	0.155163	0.109792	0.201807
chr20_25985661_26037839	0.52	17	1116	21	0.015233	0.00827967	0.0224525	8.55	1382.06	0.00618642	0.0021978	0.0111966
chr20_26002839_26041894	0.52	12	999	40	0.012012	0.00511771	0.0192123	17.96	1216.56	0.0147629	0.00969305	0.0213115
chr20_26244856_26258753	1	134	382	68	0.350785	0.299728	0.39779	249.23	741.53	0.336102	0.310067	0.366402
chr20_29419648_29486568	0.69	55	293	86	0.187713	0.139535	0.244681	58.56	339.61	0.172433	0.126712	0.211838
chr20_29423820_29439188	0.21	35	341	28	0.102639	0.0755287	0.139752	29.09	391.32	0.0743381	0.0483871	0.103627
chr20_29423820_29448881	0.14	62	188	50	0.329787	0.245283	0.374359	49.43	191.23	0.258485	0.1875	0.329609
chr20_29521065_29580758	0.58	23	237	19	0.0970464	0.064257	0.135021	16.33	279.39	0.0584488	0.0322581	0.0836502
chr20_29602764_29632702	0.02	98	175	44	0.56	0.48731	0.642857	75.49	176.04	0.428823	0.358382	0.503311
chr21_10133473_10182725	0.06	104	820	65	0.126829	0.106459	0.150754	74.98	978.12	0.0766573	0.0604651	0.100927
chr21_10601660_10616894	0.09	68	437	26	0.155606	0.122807	0.189931	34.69	426.7	0.0812983	0.0509259	0.109756
chr21_10603591_10625447	0.23	57	773	32	0.0737387	0.0535248	0.0898876	41.5	944.01	0.0439614	0.0314193	0.0589474
chr21_10885090_10895503	0.65	66	303	25	0.217822	0.170819	0.266917	51.69	372.62	0.13872	0.106509	0.170799
chr21_10900807_10915442	0.87	71	289	64	0.245675	0.195946	0.288321	74.78	342.62	0.218259	0.174051	0.271903
chr21_14701659_14714507	0.9	9	36	4	0.25	0.121212	0.419355	6.17	38.33	0.160971	0.0769231	0.28125
chr21_14716252_14726753	0.47	16	301	6	0.0531561	0.0321429	0.0784314	11.53	374.14	0.0308173	0.0173267	0.0512821
chr21_14982145_15007914	0.01	180	1445	93	0.124567	0.107617	0.150826	143.77	1735.87	0.082823	0.0708067	0.0968109
chr21_14994184_15013859	0.91	109	1322	102	0.0824508	0.0649351	0.097352	103.1	1616.63	0.0637746	0.0524345	0.0765521
chr21_15189513_15215990	0.36	44	164	34	0.268293	0.198675	0.331579	32.17	177.91	0.180822	0.133663	0.25641
chr21_15253106_15264363	0.63	13	487	46	0.026694	0.0107066	0.0415755	20.29	600.94	0.0337638	0.0221519	0.048414
chr21_15262946_15352535	0.19	68	2880	184	0.0236111	0.0181135	0.0290859	54.84	3023.79	0.0181362	0.0140202	0.0252073
chr21_15270163_15290712	0.92	65	1563	131	0.0415867	0.0319426	0.0526316	79.13	1797.24	0.0440286	0.0356335	0.0525176
chr21_15276733_15290667	0.88	78	662	68	0.117825	0.0874636	0.133436	92.04	932.77	0.0986738	0.0788609	0.115909
chr21_15286479_15300612	0.09	44	860	56	0.0511628	0.0354374	0.0667421	32.67	887	0.036832	0.026287	0.0468037
chr21_15287558_15317381	0.82	101	1114	99	0.0906643	0.0769936	0.108911	105.84	1379.38	0.0767301	0.0648084	0.090535
chr21_15300551_15329094	0.53	162	1035	83	0.156522	0.133333	0.173529	133.54	1264.41	0.105614	0.0874613	0.125749
chr21_15300823_15336945	0.91	160	1279	102	0.125098	0.10829	0.145123	196.53	1866.5	0.105293	0.0946237	0.117616
chr21_9439219_9450647	0.96	176	323	95	0.544892	0.489426	0.596825	213.77	446.29	0.478993	0.435666	0.543379
chr21_9445966_9459700	0.54	60	418	51	0.143541	0.114078	0.175532	54.11	501.16	0.10797	0.0854701	0.128364
chr21_9448289_9460776	0.49	50	309	55	0.161812	0.127796	0.213415	41.71	326.65	0.12769	0.0938416	0.167702
chr21_9448527_9475304	0.16	45	327	35	0.137615	0.107034	0.180233	41.29	406.78	0.101504	0.0687961	0.133017
chr21_9461118_9488988	0.01	209	423	139	0.49409	0.434272	0.5338	137.82	389.55	0.353793	0.310945	0.40411
chr21_9461119_9473379	0.32	94	253	76	0.371542	0.314394	0.434389	86.99	289.51	0.300473	0.245734	0.353571
chr21_9462066_9483455	0	148	418	95	0.354067	0.297927	0.394608	110.92	445.08	0.249214	0.216092	0.287582
chr21_9473348_9483486	0	154	416	81	0.370192	0.321596	0.412322	84.8	388.14	0.218478	0.181579	0.25876
chr21_9541509_9551883	0.08	52	405	31	0.128395	0.1	0.156566	45.12	494.84	0.091181	0.0676983	0.113924
chr21_9575543_9595548	0.19	27	161	11	0.167702	0.0941176	0.214286	21.81	197.05	0.110683	0.0677966	0.15122
chr21_9645549_9666448	0.02	67	484	29	0.13843	0.109937	0.165669	50.62	604.58	0.0837275	0.0644599	0.107509
chr21_9648812_9694861	0	144	574	41	0.250871	0.217905	0.283662	96.86	654.53	0.147984	0.128698	0.177746
chr21_9657287_9686320	0.46	33	688	40	0.0479651	0.0337243	0.0649351	21.08	829.12	0.0254245	0.0155502	0.0356718
chr21_9683040_9694861	0.49	2	173	17	0.0115607	0	0.0310559	0.94	215.86	0.00435467	0	0.014218
chr21_9711655_9742332	0.19	78	384	50	0.203125	0.159151	0.239401	68.61	463.22	0.148115	0.117778	0.175325
chr21_9722863_9734046	0.83	36	184	26	0.195652	0.136126	0.253968	36.37	224.79	0.161795	0.119658	0.214634
chr21_9754065_9775437	1	162	693	90	0.233766	0.200573	0.265248	237.01	1141.85	0.207567	0.186891	0.227513
chr21_9761899_9775437	0.05	54	285	22	0.189474	0.145038	0.233677	38.83	336.48	0.115401	0.0815047	0.149123
chr21_9835310_9879072	0.89	159	1137	54	0.139842	0.119298	0.163543	136.95	1494.32	0.091647	0.0770833	0.10573
chr21_9855305_9877534	0	70	699	27	0.100143	0.077886	0.122126	44.94	831.3	0.0540599	0.0350242	0.0710723
chr21_9889478_9902358	0.41	15	106	28	0.141509	0.0707965	0.217822	14.67	106.22	0.13811	0.0654206	0.2
chr21_9929818_9944050	0.78	63	269	14	0.234201	0.209877	0.298387	71.56	481.86	0.148508	0.12201	0.180645
chr21_9934187_9970947	0.01	93	476	26	0.195378	0.160356	0.233051	54.57	554.04	0.0984947	0.0757042	0.126335
chr22_16073493_16097746	0.65	119	863	49	0.137891	0.116667	0.15973	119.22	1164.22	0.102403	0.0848806	0.11895
chr22_16082369_16096899	0	80	515	29	0.15534	0.129524	0.188716	42.56	507.2	0.0839117	0.0631164	0.103131
chr22_16200155_16243503	1	92	1445	73	0.0636678	0.0496552	0.0812592	138.16	2377.74	0.0581056	0.0484545	0.0667545
chr22_16428722_16440067	0.14	5	141	7	0.035461	0.013245	0.0729927	2.17	165.75	0.013092	0	0.0357143
chr22_16602704_16693401	0.37	40	295	64	0.135593	0.102941	0.177778	40.39	359.95	0.11221	0.0769231	0.157576
chr22_16618612_16672809	0.95	37	352	52	0.105114	0.0747126	0.136943	40	442.47	0.0904016	0.0647321	0.116438
chr22_16629054_16665261	0.95	42	471	57	0.089172	0.0616016	0.118681	47.36	578.29	0.0818966	0.0629252	0.104505
chr22_16651312_16693401	0.13	67	685	60	0.0978102	0.0758725	0.121439	54.64	820.48	0.0665952	0.0528302	0.0846433
chr22_17005673_17025499	0.05	85	226	29	0.376106	0.316964	0.438053	67.25	260.5	0.258157	0.194553	0.317181
chr22_17122219_17136289	0.13	18	106	13	0.169811	0.113043	0.247423	13.13	121.51	0.108057	0.0551724	0.176991
chr22_17234098_17246934	0.21	199	396	67	0.502525	0.436869	0.540984	141.72	417.28	0.339628	0.299304	0.376214
chr22_18661154_18679238	1	40	120	7	0.333333	0.245283	0.403509	82.27	292.49	0.281275	0.232639	0.33209
chr22_18697383_18712540	1	4	14	1	0.285714	0.0714286	0.466667	24.95	48.47	0.514751	0.384615	0.651163
chr22_20609432_20626213	0.16	10	90	4	0.111111	0.0465116	0.180952	3.9	102.78	0.0379451	0	0.0733945
chr22_20613409_20626213	1	1	63	4	0.015873	0	0.0588235	0.59	77.57	0.00760603	0	0.0285714
chr22_21042905_21053332	0.89	21	88	6	0.238636	0.136842	0.329412	31.25	154.4	0.202396	0.139241	0.269939
chr22_21634303_21649830	1	36	148	5	0.243243	0.176871	0.296053	78.97	333.3	0.236934	0.184524	0.271709
chr22_21639332_21649830	0.51	22	103	8	0.213592	0.148148	0.293478	21.07	143.53	0.146799	0.0909091	0.225
chr22_21653422_21695794	1	22	125	7	0.176	0.111111	0.235294	176.33	548.28	0.321606	0.28442	0.357934
chr22_22641058_22651505	0.37	129	561	57	0.229947	0.19678	0.262411	110.63	706.57	0.156573	0.133978	0.177127
chr22_22658895_22669477	0.47	4	73	6	0.0547945	0	0.103896	2.74	87.23	0.0314112	0	0.0729167
chr22_25021994_25033229	0.09	15	101	9	0.148515	0.091954	0.242105	10.98	112.22	0.0978435	0.0490196	0.174242
chr22_25022000_25039125	0.23	18	105	6	0.171429	0.100917	0.26087	12.43	122.79	0.10123	0.0480769	0.163636
chr22_25039401_25052566	1	14	87	3	0.16092	0.104478	0.257732	49.18	188.02	0.261568	0.195767	0.329787
chr22_25042017_25057607	1	43	136	6	0.316176	0.246269	0.388489	102.28	305.32	0.334993	0.276074	0.401434
chr22_29071651_29082138	0.95	25	94	27	0.265957	0.163462	0.352381	53.27	172.29	0.309188	0.233766	0.377907
chr22_38754251_38782185	0.14	49	193	38	0.253886	0.191388	0.322222	34.88	202.88	0.171924	0.126761	0.225352
chr22_51224848_51235411	0.4	4	12	2	0.333333	0.0833333	0.6	3.28	12.35	0.265587	0	0.5
chr3_125412342_125428188	0.01	103	360	66	0.286111	0.240741	0.346821	58.71	329.48	0.17819	0.144201	0.220126
chr3_125413222_125425050	0.05	235	461	107	0.509761	0.469027	0.553776	187.76	580.15	0.32364	0.279793	0.361739
chr3_125420606_125435555	0.11	141	286	79	0.493007	0.442509	0.540193	114.89	336.03	0.341904	0.29085	0.39759
chr3_125422137_125435328	0.07	143	288	77	0.496528	0.431818	0.558491	112.76	334.86	0.336738	0.279762	0.386503
chr3_125423596_125450566	0.04	281	502	142	0.559761	0.517103	0.60521	228.6	575.02	0.397551	0.358362	0.445045
chr3_125431982_125450564	0.97	160	379	81	0.422164	0.375	0.469945	160.66	528.68	0.303889	0.264599	0.339731
chr3_125434786_125468779	0.17	80	467	126	0.171306	0.130719	0.208889	74.69	580.55	0.128654	0.102293	0.166065
chr3_125435298_125446435	0	201	349	103	0.575931	0.525526	0.624606	135.5	338.57	0.400213	0.34139	0.45509
chr3_125441343_125451508	0	71	117	29	0.606838	0.513043	0.686275	48.82	111.83	0.436555	0.354545	0.515789
chr3_125451240_125473831	0	445	774	266	0.574935	0.550327	0.613148	328.49	742.41	0.442464	0.403372	0.482097
chr3_125457931_125469013	0.53	61	141	40	0.432624	0.335664	0.5	45.39	149.56	0.30349	0.25	0.363636
chr3_125457931_125498823	0.67	504	1226	166	0.411093	0.382857	0.437799	507.26	1665.76	0.304522	0.28726	0.325117
chr3_125482979_125541507	0	538	787	143	0.683609	0.652709	0.710997	376.3	708.08	0.531437	0.490331	0.56994
chr3_125517585_125537172	0.23	30	102	46	0.294118	0.212766	0.386792	30.65	122.11	0.251003	0.173913	0.338583
chr3_129717909_129743399	0.38	192	346	60	0.554913	0.511429	0.594595	129.75	371.8	0.348978	0.296569	0.405028
chr3_129738313_129749445	0.01	334	538	169	0.620818	0.585455	0.668488	248.31	563.53	0.440633	0.399287	0.481034
chr3_129743401_129759462	0	376	734	224	0.512262	0.475	0.551857	322.43	765.2	0.421367	0.390345	0.458931
chr3_129797167_129810076	0.49	25	66	22	0.378788	0.239437	0.468354	22.52	73.63	0.305854	0.220339	0.407895
chr3_129806489_129827277	0.2	21	199	33	0.105528	0.0687831	0.148148	19.23	235.01	0.0818263	0.0513834	0.113924
chr3_129814460_129835894	0.89	196	343	82	0.571429	0.516484	0.630915	231.78	510.55	0.453981	0.404255	0.494231
chr3_129834998_129879279	0.01	149	392	81	0.380102	0.331593	0.428191	113.23	419	0.270239	0.219828	0.320175
chr3_129835894_129851541	0.68	64	241	26	0.26556	0.220339	0.326923	79.29	380.34	0.208471	0.164384	0.244792
chr3_129848705_129907497	0.08	109	401	76	0.27182	0.221973	0.3125	71.96	414.37	0.173661	0.136792	0.207547
chr3_129852139_129931618	0.6	164	331	78	0.495468	0.434132	0.54908	105.73	304.78	0.346906	0.283737	0.398671
chr3_129879305_129931618	0.1	199	840	98	0.236905	0.209919	0.268957	131.45	935.9	0.140453	0.118573	0.162551
chr3_129885411_129911097	0.17	68	757	87	0.0898283	0.0724638	0.108808	51.01	889.29	0.0573604	0.0407938	0.07277
chr3_129907496_129920422	0.15	56	209	34	0.267943	0.214634	0.333333	41.38	231.17	0.179002	0.133333	0.222707
chr3_129916394_129931618	0.19	172	672	91	0.255952	0.22567	0.292958	148.22	819.14	0.180946	0.158392	0.205462
chr3_15172588_15187032	0.03	55	174	25	0.316092	0.236842	0.383648	35.92	189.67	0.189382	0.145161	0.25
chr3_195359840_195373444	0	57	208	42	0.274038	0.203209	0.342995	26.95	188.52	0.142956	0.101449	0.194286
chr3_195718401_195734626	0.08	68	244	36	0.278689	0.219124	0.322709	34.49	250.31	0.137789	0.103586	0.180392
chr3_197359368_197383848	0.01	39	528	92	0.0738636	0.0542636	0.0965909	25.59	595.4	0.0429795	0.0277778	0.0594406
chr3_197910312_197946958	0	86	695	28	0.123741	0.0992806	0.150725	46.54	786.85	0.0591472	0.0440098	0.0768246
chr3_197917749_197942164	0.11	135	705	84	0.191489	0.168103	0.220527	129.39	834.99	0.15496	0.138539	0.176471
chr3_197930198_197941021	1	136	611	95	0.222586	0.189873	0.250415	195.77	948.47	0.206406	0.180617	0.230686
chr3_197942175_197953994	0.01	37	280	25	0.132143	0.101754	0.168582	22.35	312.06	0.0716208	0.0431655	0.1
chr3_197945895_197960927	0.06	20	80	1	0.25	0.164706	0.37037	14.02	104.08	0.134704	0.0721649	0.210526
chr3_41922174_41946089	1	3	274	20	0.0109489	0	0.0254545	1.58	265.98	0.0059403	0	0.0152672
chr3_75395461_75408201	0.05	195	490	140	0.397959	0.357002	0.450617	130.21	493.11	0.264059	0.22379	0.305221
chr3_75400699_75416142	0	276	534	127	0.516854	0.474517	0.552239	209.74	629.87	0.332989	0.302326	0.371517
chr3_75411246_75425637	0.99	103	392	110	0.262755	0.218919	0.296791	151.56	600.89	0.252226	0.22093	0.288889
chr3_75463416_75481210	0.58	107	178	42	0.601124	0.541899	0.670391	123.14	244.15	0.504362	0.447471	0.5625
chr3_75463991_75488584	0.86	144	266	64	0.541353	0.490196	0.598361	163.47	355.57	0.459741	0.409742	0.517045
chr3_75466171_75514064	0.02	137	282	68	0.485816	0.440972	0.551471	86.05	259.77	0.331255	0.278261	0.385965
chr3_75488921_75532604	0.05	111	323	71	0.343653	0.293578	0.395498	73.32	322.56	0.227307	0.183051	0.270769
chr3_75532630_75569026	0.77	53	243	60	0.218107	0.166667	0.271605	48.48	275.26	0.176124	0.137931	0.238255
chr3_75555205_75569026	1	88	193	53	0.455959	0.4	0.528497	71.93	202.25	0.355649	0.27907	0.414508
chr3_75568769_75586975	0	195	351	63	0.555556	0.508982	0.624277	93.4	254.44	0.367081	0.3083	0.414634
chr3_75609152_75657897	0.47	447	662	145	0.675227	0.641369	0.709091	458.63	888.52	0.516173	0.48427	0.548896
chr3_75625150_75648757	0.06	112	253	51	0.442688	0.386831	0.504065	73.02	249.42	0.292759	0.230769	0.354331
chr3_75625412_75657897	0.02	383	703	154	0.544808	0.504868	0.580303	294.9	789.07	0.373731	0.331646	0.410622
chr3_75640768_75663395	0	217	385	127	0.563636	0.518106	0.613757	132.95	336.42	0.395191	0.344512	0.446746
chr3_75642985_75655148	0.23	230	427	100	0.538642	0.482993	0.590047	165.97	462.08	0.35918	0.321759	0.40202
chr3_75646005_75658141	0	306	548	147	0.558394	0.514071	0.602968	221.85	595.29	0.372676	0.343972	0.415157
chr3_75648844_75673144	0	133	216	50	0.615741	0.559091	0.67713	58.9	142.44	0.413507	0.311258	0.5
chr3_75721905_75740311	0.77	31	235	51	0.131915	0.0897436	0.182186	38.15	286.32	0.133243	0.0955631	0.170543
chr3_75742285_75753967	0.18	51	193	69	0.264249	0.193396	0.330049	49.17	220.78	0.22271	0.159483	0.273585
chr3_75801797_75833817	0	68	495	62	0.137374	0.112426	0.162791	46.41	599.39	0.0774287	0.056042	0.09375
chr3_75808491_75826614	0.41	46	565	32	0.0814159	0.0612245	0.103571	40.33	699	0.0576967	0.0365297	0.0751043
chr3_75827900_75865303	0.01	245	1235	111	0.198381	0.173693	0.219371	192.67	1501.57	0.128312	0.113821	0.144474
chr3_75829240_75915302	0	633	2212	174	0.286166	0.266452	0.307902	419.92	2677.82	0.156814	0.14291	0.170237
chr3_75865380_75903446	1	146	959	87	0.152242	0.126543	0.180477	170.01	1433.15	0.118627	0.10277	0.135135
chr4_119541927_119559940	0.03	128	296	63	0.432432	0.372694	0.483333	96.53	322.72	0.299114	0.238908	0.347826
chr4_120324227_120372369	0.5	9	243	7	0.037037	0.0166667	0.0571429	8.96	300.21	0.0298458	0.0131579	0.0465839
chr4_120327364_120345714	0.6	34	774	34	0.0439276	0.0298507	0.0607187	30.69	941.07	0.0326118	0.0191693	0.043956
chr4_132664331_132684158	1	1	641	17	0.00156006	0	0.00629921	2.12	741.69	0.00285834	0	0.00789474
chr4_190898886_190924143	0.88	44	257	50	0.171206	0.120833	0.217742	58.38	401.57	0.145379	0.11658	0.178313
chr4_3536207_3554930	1	23	59	4	0.389831	0.288462	0.516129	77.11	176.94	0.435797	0.368421	0.505051
chr4_3884009_3894782	0	237	417	94	0.568345	0.51	0.600457	175.49	490.87	0.357508	0.310757	0.394683
chr4_3888955_3899519	0.03	231	513	116	0.450292	0.414201	0.502033	156.72	539.52	0.29048	0.257407	0.325664
chr4_3902344_3929569	0.04	44	138	32	0.318841	0.258741	0.385093	28.48	140.34	0.202936	0.151079	0.269504
chr4_3909357_3923040	0.41	115	225	65	0.511111	0.436937	0.570815	96.64	262.19	0.368588	0.309701	0.416667
chr4_3935768_3954092	0.7	78	135	40	0.577778	0.490196	0.666667	73.5	153.12	0.480016	0.396226	0.571429
chr4_3961805_4015220	0.02	192	374	63	0.513369	0.459391	0.556962	69.03	234.81	0.293982	0.238683	0.337449
chr4_4015246_4057658	0.73	86	193	91	0.445596	0.376404	0.522523	112.07	272.46	0.411326	0.348837	0.472119
chr4_4031967_4057673	0.11	48	196	51	0.244898	0.191489	0.31401	33.36	204.08	0.163465	0.118644	0.218341
chr4_4057556_4077549	0.63	213	473	131	0.450317	0.397436	0.493776	209.08	603.99	0.346165	0.305141	0.382403
chr4_4057557_4088544	0.1	315	666	137	0.472973	0.432137	0.502841	304.52	899.14	0.338679	0.309605	0.366446
chr4_4057595_4127438	0.02	661	1247	185	0.530072	0.503931	0.55939	673.46	1813.03	0.371456	0.346667	0.39558
chr4_4105300_4136762	0.06	170	417	102	0.407674	0.358779	0.463942	120.26	429.44	0.280039	0.242291	0.331126
chr4_4108984_4129287	0.04	113	205	49	0.55122	0.483721	0.626214	76.43	191.6	0.398904	0.327586	0.469945
chr4_4120969_4132081	0.02	444	938	156	0.473348	0.443478	0.509324	381.99	1160.39	0.329191	0.304674	0.350604
chr4_4126193_4139946	0.01	423	800	209	0.52875	0.494819	0.56393	356.25	920.34	0.387085	0.359957	0.413019
chr4_4151985_4167157	0.01	294	491	164	0.598778	0.555324	0.632692	231.68	521.51	0.444248	0.402574	0.485597
chr4_4153251_4167157	0.91	65	107	45	0.607477	0.504673	0.701754	75.61	144.08	0.524778	0.456376	0.608
chr4_4169822_4180885	0.18	115	439	110	0.261959	0.223947	0.300236	102.23	500.77	0.204146	0.176699	0.239006
chr4_49158649_49182003	0.12	55	506	32	0.108696	0.0867925	0.146154	43.91	614.61	0.0714437	0.0516667	0.0933544
chr4_49168170_49192732	0.05	159	511	83	0.311155	0.274102	0.353414	130.42	605.6	0.215357	0.184132	0.248333
chr4_49172840_49199981	0.32	159	825	54	0.192727	0.169742	0.222222	148.17	1186.36	0.124895	0.108062	0.146566
chr4_49498552_49512110	0.13	7	67	9	0.104478	0.0333333	0.186667	4.8	77.39	0.0620235	0.0142857	0.115942
chr4_49512111_49532073	0.46	5	180	9	0.0277778	0.00552486	0.0638298	5.22	222.26	0.023486	0.00444444	0.0444444
chr4_49515470_49539185	0.62	17	276	12	0.0615942	0.0316901	0.0814815	8.02	277.19	0.0289332	0.0121457	0.0474453
chr4_49520517_49551453	0.76	33	286	18	0.115385	0.0794702	0.150685	21.19	340.47	0.0622375	0.0336391	0.0894737
chr4_49529000_49551439	0.35	66	310	41	0.212903	0.171233	0.257143	49.69	338.08	0.146977	0.104938	0.185759
chr4_49541370_49551453	0.4	13	136	12	0.0955882	0.0438596	0.146667	11.73	162.21	0.0723137	0.0382166	0.113208
chr4_49551547_49565614	0.92	120	1183	97	0.101437	0.0847039	0.122536	111.49	1409.72	0.0790866	0.0654762	0.0940351
chr4_49567330_49581440	0	178	554	137	0.3213	0.282486	0.365422	120.24	509.93	0.235797	0.205479	0.267857
chr4_49586356_49598991	0	41	366	34	0.112022	0.0851648	0.148045	21.62	414.2	0.052197	0.0323326	0.0792541
chr4_49608065_49622934	0.11	155	538	78	0.288104	0.244604	0.323792	130.84	659.84	0.19829	0.172078	0.223242
chr4_49618906_49633314	0	106	1088	63	0.0974265	0.0812785	0.118939	64.43	1287.17	0.0500555	0.0389198	0.0623145
chr4_60651473_60668113	0.78	10	153	27	0.0653595	0.0326797	0.109489	11.83	184.65	0.0640672	0.0309278	0.102273
chr4_70140817_70167383	0	195	709	90	0.275035	0.236016	0.302817	147.66	800.91	0.184365	0.159348	0.205
chr4_70218695_70268075	0.02	140	329	95	0.425532	0.378223	0.475309	87.4	303.92	0.287576	0.238596	0.34
chr4_8943476_8983090	0	155	256	52	0.605469	0.53629	0.673004	15.35	103.05	0.148957	0.0857143	0.221154
chr4_8970908_8986230	0	232	632	113	0.367089	0.332248	0.419498	145.74	634.04	0.229859	0.199387	0.254932
chr4_8974124_9006732	0	209	464	106	0.450431	0.404762	0.503984	141.35	461.69	0.306158	0.263529	0.352113
chr4_8974741_8985977	0.01	212	568	110	0.373239	0.335034	0.397112	163.3	628.55	0.259804	0.223642	0.288079
chr4_8976870_8988994	0.01	338	468	155	0.722222	0.673036	0.755981	264.5	512.4	0.516198	0.471042	0.568966
chr4_8983192_9006800	0.24	105	249	61	0.421687	0.365079	0.484581	77.2	258.94	0.298139	0.241935	0.347826
chr4_8999627_9015712	0	132	221	34	0.597285	0.534653	0.659794	59.35	150.7	0.393829	0.307692	0.48125
chr4_9000108_9021141	0.48	299	585	94	0.511111	0.466667	0.55719	293.7	739.06	0.397397	0.353254	0.432168
chr4_9021013_9042318	0.05	100	389	46	0.257069	0.216066	0.297587	79.18	487.31	0.162484	0.128964	0.20284
chr4_9024160_9055930	0.1	391	634	190	0.616719	0.581818	0.658451	361.28	778.85	0.463863	0.438619	0.49734
chr4_9061297_9079873	0.98	136	351	69	0.387464	0.342183	0.441176	148.51	477.99	0.310697	0.271484	0.351812
chr4_9079831_9117981	0.08	128	555	55	0.230631	0.189435	0.265938	86.04	610.38	0.140961	0.113269	0.172471
chr4_9116579_9173162	0.98	381	776	124	0.490979	0.455253	0.522911	425.11	1111.88	0.382334	0.356461	0.406967
chr4_9133099_9150322	0	119	256	40	0.464844	0.39924	0.523985	53.73	193.78	0.277273	0.227907	0.338983
chr4_9136029_9172135	0	332	657	119	0.505327	0.47549	0.541985	250.3	702.67	0.356213	0.31918	0.388102
chr4_9150659_9173162	0.82	109	272	51	0.400735	0.339161	0.45935	81.28	288.57	0.281665	0.237037	0.339041
chr4_9329416_9342323	0.59	2	111	13	0.018018	0	0.0461538	1.8	134.59	0.013374	0	0.037037
chr4_9453382_9464046	0	399	745	192	0.53557	0.502778	0.571229	324.1	839.47	0.386077	0.355609	0.4163
chr4_9458971_9469143	0.24	29	558	40	0.0519713	0.034358	0.0703971	22.9	689.76	0.0332	0.0182648	0.0490342
chr4_9531573_9592169	0.01	693	1076	188	0.644052	0.620345	0.669894	570.18	1218.13	0.468078	0.434505	0.495481
chr4_9553688_9569841	1	113	302	51	0.374172	0.314381	0.437736	177.73	533.09	0.333396	0.29771	0.369388
chr4_9553688_9611166	0.35	438	1620	210	0.27037	0.241318	0.287739	344.54	1910.59	0.180332	0.162513	0.19805
chr4_9556884_9587920	0.12	542	1223	244	0.443173	0.417355	0.469146	515.83	1572	0.328136	0.308795	0.358404
chr4_9605617_9620276	0.82	188	593	76	0.317032	0.275459	0.351485	183.9	745.57	0.246657	0.218157	0.269542
chr4_9630531_9686522	1	539	999	159	0.53954	0.503448	0.56765	594.04	1341.83	0.442709	0.419331	0.463747
chr4_9630531_9727884	1	635	1550	260	0.409677	0.386291	0.436109	913.93	2348.83	0.3891	0.37026	0.406839
chr4_9651317_9710463	1	472	1378	136	0.342525	0.316537	0.364035	635.13	2194.19	0.28946	0.272934	0.304661
chr4_9672121_9709509	0.83	333	861	112	0.38676	0.355746	0.416058	373.22	1229.81	0.303478	0.271186	0.329431
chr4_9689741_9710463	1	253	373	97	0.678284	0.626667	0.724409	333.33	593.23	0.56189	0.527586	0.603203
chr4_9695534_9716284	0.1	118	286	54	0.412587	0.354717	0.471429	97.07	323.07	0.300461	0.259259	0.350993
chr4_gl000193_random_170352_189788	1	1	92	8	0.0108696	0	0.0434783	1.69	113.83	0.0148467	0	0.0409836
chr4_gl000194_random_102768_145523	0.02	108	618	69	0.174757	0.144578	0.210265	72.38	721.47	0.100323	0.08	0.126547
chr4_gl000194_random_11592_22666	0.01	26	803	10	0.0323786	0.0216086	0.0454545	12.75	970.9	0.0131321	0.00704225	0.0235546
chr4_gl000194_random_145600_177728	0.72	5	468	27	0.0106838	0.00203666	0.0180723	2.96	493.94	0.00599263	0	0.0144928
chr4_gl000194_random_485_23589	0.43	175	784	53	0.223214	0.202989	0.25596	175.03	1084.24	0.161431	0.136684	0.184258
chr4_gl000194_random_76186_90540	0.94	61	270	15	0.225926	0.181495	0.287719	65.04	456.85	0.142366	0.11359	0.171429
chr4_gl000194_random_80553_117417	0.05	129	556	68	0.232014	0.19105	0.268336	97.17	674.08	0.144152	0.118621	0.170839
chr5_177470409_177482002	0.07	14	38	5	0.368421	0.212121	0.541667	7.8	33.51	0.232766	0.0606061	0.40625
chr5_180699751_180711301	1	1	142	9	0.00704225	0	0.025974	0.68	174.18	0.00390401	0	0.0178571
chr5_180703012_180715862	0.5	1	148	10	0.00675676	0	0.0197368	0.87	182.58	0.00476503	0	0.0162162
chr5_180715662_180732506	0.8	5	98	7	0.0510204	0.0113636	0.0865385	5.27	99.81	0.0528003	0.012987	0.104167
chr5_180723079_180747879	0.13	33	1217	44	0.0271159	0.017842	0.0408674	31.49	1293.99	0.0243356	0.0161154	0.0339768
chr5_180735555_180746736	1	131	624	94	0.209936	0.175549	0.241852	133.59	802.68	0.16643	0.137975	0.190789
chr5_180747890_180759670	0.48	6	25	6	0.24	0.0689655	0.473684	6.41	29.66	0.216116	0.0789474	0.37037
chr5_180779359_180830570	1	30	151	3	0.198675	0.149351	0.268966	282.27	902.39	0.312803	0.276503	0.340302
chr5_180830598_180843157	0.24	9	23	6	0.391304	0.142857	0.571429	7.27	24.02	0.302664	0.125	0.470588
chr5_180837001_180849202	0.43	10	25	2	0.4	0.259259	0.608696	4.85	22.86	0.212161	0.08	0.391304
chr5_21477617_21504071	0.22	29	143	9	0.202797	0.133333	0.267974	18.21	159.32	0.114298	0.0639535	0.176829
chr5_21481528_21496287	0.22	17	140	10	0.121429	0.0797101	0.18254	13.88	171.06	0.0811411	0.0361446	0.114458
chr5_21485211_21523123	1	10	43	0	0.232558	0.125	0.377778	60.32	234.81	0.256889	0.205882	0.324895
chr5_21504598_21523123	0.73	5	94	5	0.0531915	0.0113636	0.102273	2.71	110.37	0.0245538	0	0.0483871
chr5_218039_230652	0.48	5	29	6	0.172414	0.0606061	0.375	3.85	30.86	0.124757	0.0285714	0.258065
chr5_237612_258469	1	5	321	18	0.0155763	0.00315457	0.025641	4.53	390.73	0.0115937	0.00239808	0.0251397
chr5_266129_284128	0	75	239	30	0.313808	0.25498	0.375587	26.61	200.05	0.133017	0.0854271	0.190217
chr5_34178566_34191230	0.01	23	169	2	0.136095	0.0892857	0.197802	10.89	201.55	0.0540313	0.0260417	0.0837696
chr5_34236630_34256373	0.22	8	151	0	0.0529801	0.0245399	0.083871	4.02	177.8	0.0226097	0	0.0444444
chr5_49925911_49940831	0.35	5	61	4	0.0819672	0.0277778	0.157895	2.46	70.6	0.0348442	0	0.0779221
chr5_69197698_69218906	0.68	19	126	3	0.150794	0.0884354	0.190476	10.36	151.33	0.0684597	0.0314465	0.115854
chr5_69468373_69490343	0.52	2	77	5	0.025974	0	0.0606061	2.22	92.22	0.0240729	0	0.0609756
chr5_69498713_69511855	0.52	19	146	11	0.130137	0.0839161	0.174242	15.12	173.43	0.0871821	0.045977	0.140351
chr5_69517206_69529905	0.42	9	118	8	0.0762712	0.03125	0.138211	6.68	142.08	0.0470158	0.0143885	0.0857143
chr5_69686055_69705594	0.13	8	131	0	0.0610687	0.0289855	0.101695	6.23	161.44	0.0385902	0.0129032	0.0710059
chr5_69767972_69781038	1	1	8	0	0.125	0	0.5	10.92	44.84	0.243533	0.133333	0.391304
chr5_69790779_69806612	0.47	15	170	7	0.0882353	0.0372671	0.127273	12.49	204.52	0.0610698	0.028169	0.0898876
chr5_69812063_69826281	0.72	9	119	8	0.0756303	0.0277778	0.117188	7.84	142.73	0.0549289	0.0204082	0.0878378
chr5_70066749_70087205	0.14	16	311	4	0.0514469	0.0220126	0.0700637	8.42	385.4	0.0218474	0.00759494	0.0368421
chr5_70073009_70087205	0.79	25	174	7	0.143678	0.083871	0.182927	27.46	266.63	0.102989	0.0655022	0.13961
chr5_70499098_70512219	0.55	19	149	8	0.127517	0.0866667	0.184211	13.59	177.87	0.0764041	0.0481283	0.118421
chr5_70517570_70530240	0.75	11	119	5	0.092437	0.034188	0.157407	6.03	144.05	0.0418605	0.0123457	0.0844156
chr5_99710409_99727610	0.6	18	213	24	0.084507	0.0462963	0.13089	20.68	264.84	0.0780849	0.047619	0.109434
chr6_121770_132578	0.47	3	34	6	0.0882353	0	0.2	3.33	39.36	0.0846037	0	0.162791
chr6_121770_137368	1	42	95	6	0.442105	0.333333	0.574713	117.18	258.39	0.453501	0.396624	0.525862
chr6_121770_142522	1	19	99	5	0.191919	0.12766	0.278846	38.3	213.85	0.179097	0.132159	0.237443
chr6_134498_146523	0.54	15	80	1	0.1875	0.1	0.271605	7.34	86.93	0.0844358	0.0379747	0.142857
chr6_170994646_171006849	0.63	10	26	2	0.384615	0.210526	0.565217	4.86	23.67	0.205323	0.0454545	0.428571
chr6_26764762_26783217	0.55	29	191	6	0.151832	0.11	0.207921	5.62	180.8	0.0310841	0.00571429	0.056962
chr6_26785556_26802490	0.73	17	375	10	0.0453333	0.0239362	0.0677966	4.56	347.81	0.0131106	0.00293255	0.0246575
chr6_46799452_46825908	0.02	15	99	5	0.151515	0.0679612	0.230769	6.17	105.15	0.0586781	0.0181818	0.114286
chr6_58203156_58243838	0.84	7	135	12	0.0518519	0.0208333	0.0854701	8.34	162.74	0.0512474	0.0180723	0.0878378
chr6_58243865_58269225	0.72	19	191	7	0.0994764	0.0547264	0.135593	12.99	224.82	0.0577796	0.028436	0.0849057
chr6_58250623_58269326	0.36	9	152	5	0.0592105	0.0212766	0.101351	6.48	180.77	0.0358467	0.015873	0.0654762
chr6_71232_133707	1	43	206	3	0.208738	0.157205	0.262136	448.62	1156.59	0.387882	0.363475	0.414742
chr7_101994570_102018499	0.25	15	104	16	0.144231	0.0833333	0.219048	12.81	123.87	0.103415	0.0451128	0.153226
chr7_102003634_102017364	0.56	72	221	14	0.325792	0.262136	0.372197	29.07	201.04	0.144598	0.110599	0.195122
chr7_102290853_102307113	0.6	48	434	12	0.110599	0.0881671	0.142191	61.74	683.73	0.0902988	0.0724638	0.110294
chr7_102878516_102898232	0.81	4	354	13	0.0112994	0.00278552	0.0220994	3.92	436.6	0.00897847	0.00226757	0.0201005
chr7_102905836_102922217	0.48	9	173	12	0.0520231	0.0220994	0.0921053	7.88	217.09	0.0362983	0.015544	0.0616114
chr7_128288085_128298965	0.6	2	52	6	0.0384615	0	0.107143	2.03	57.66	0.0352064	0	0.101449
chr7_142129387_142140331	0.71	106	207	71	0.512077	0.459596	0.589372	130.23	291.66	0.446513	0.397993	0.503425
chr7_151908970_151938464	0.45	30	161	4	0.186335	0.119718	0.244444	11.33	164.12	0.0690349	0.0340909	0.10596
chr7_29744524_29765021	0.39	25	49	22	0.510204	0.372549	0.653846	24.23	54.63	0.443529	0.333333	0.547619
chr7_32786555_32803514	0.62	12	158	16	0.0759494	0.0410256	0.122449	10.85	187.49	0.0578698	0.026738	0.0862944
chr7_35121275_35132565	0.21	13	29	8	0.448276	0.272727	0.652174	10.27	29.12	0.352679	0.2	0.535714
chr7_39828189_39839144	0.78	19	123	6	0.154472	0.0793651	0.219697	21.13	190.82	0.110733	0.07109	0.158163
chr7_44037583_44053781	0.87	88	443	31	0.198646	0.159483	0.241135	118.15	726.34	0.162665	0.132051	0.196949
chr7_44053782_44081493	1	7	22	1	0.318182	0.136364	0.555556	38.06	94.01	0.404851	0.309278	0.505747
chr7_45790609_45811230	0.53	13	60	13	0.216667	0.125	0.326923	13.61	72.58	0.187517	0.117647	0.275862
chr7_45819262_45832108	0.53	24	107	8	0.224299	0.155172	0.306931	20.21	132.83	0.152149	0.0833333	0.219858
chr7_45853280_45863525	0.33	6	88	4	0.0681818	0.0253165	0.119048	2.33	106.44	0.0218903	0	0.0574713
chr7_5055261_5077283	0.07	22	199	27	0.110553	0.0729167	0.156757	15.6	230.16	0.0677789	0.0358744	0.0983607
chr7_53189309_53211062	0.34	34	110	37	0.309091	0.204545	0.387387	28.75	123.42	0.232944	0.166667	0.304348
chr7_53189340_53200000	0.06	123	482	62	0.255187	0.218367	0.293878	94.9	552.77	0.171681	0.137597	0.207156
chr7_53200013_53213566	0.41	27	263	33	0.102662	0.0674603	0.144876	21.04	258.07	0.0815283	0.0478261	0.11194
chr7_53217660_53228505	0.74	35	307	46	0.114007	0.0761246	0.144201	41.44	378.52	0.109479	0.0801034	0.144044
chr7_53223816_53236439	0.05	125	465	91	0.268817	0.215827	0.305936	92.02	483.23	0.190427	0.158317	0.227468
chr7_56442538_56464232	0.82	174	656	96	0.265244	0.233728	0.299157	148.2	779.7	0.190073	0.150253	0.217335
chr7_56445941_56475876	0.11	135	724	86	0.186464	0.157199	0.219336	127.34	854.93	0.148948	0.129213	0.171202
chr7_56450604_56463835	0.79	10	52	11	0.192308	0.0930233	0.311111	10.99	64.74	0.169756	0.0793651	0.26087
chr7_56466462_56479927	0.15	28	138	9	0.202899	0.146552	0.283688	22.41	158.58	0.141317	0.0806452	0.194444
chr7_56900427_56924075	0.4	159	676	99	0.235207	0.203514	0.266362	139.96	806.58	0.173523	0.15122	0.19509
chr7_56913272_56924075	1	130	651	90	0.199693	0.175497	0.227205	120.33	831.04	0.144794	0.123786	0.169306
chr7_57280029_57296663	0	38	242	17	0.157025	0.126697	0.220472	11.62	238.49	0.0487232	0.0209205	0.0766423
chr7_57845939_57863382	0.74	33	274	32	0.120438	0.0836364	0.157303	32.65	352.06	0.0927399	0.0672783	0.120643
chr7_57845939_57868675	0.64	2	322	14	0.00621118	0	0.0146628	1.37	320.77	0.00427097	0	0.0125786
chr7_57861339_57880595	0.02	145	316	63	0.458861	0.407666	0.507553	119.14	321.64	0.370414	0.318713	0.421405
chr7_61659390_61669902	0.74	28	150	32	0.186667	0.131579	0.246667	26.51	174.65	0.151789	0.102703	0.224719
chr7_61803161_61814142	0.58	86	597	60	0.144054	0.116317	0.171378	73.39	695.9	0.105461	0.0785414	0.130178
chr7_61834358_61845689	0.87	85	326	83	0.260736	0.21519	0.310954	87.17	396.95	0.219599	0.187654	0.257534
chr7_62694979_62707103	0.84	5	458	19	0.010917	0.00232558	0.0217918	8.4	651.39	0.0128955	0.00475436	0.0212121
chr7_62707105_62730439	0.2	18	105	17	0.171429	0.0957447	0.22807	10.72	113.72	0.0942666	0.0333333	0.139785
chr7_62899761_62918372	1	1	163	19	0.00613497	0	0.0264901	1.33	197.89	0.00672091	0	0.019802
chr7_63180988_63192816	1	109	584	78	0.186644	0.157324	0.22028	94.26	704.09	0.133875	0.107604	0.159151
chr7_63180988_63200000	0.15	53	581	75	0.091222	0.0609756	0.110535	38.44	575.03	0.0668487	0.0456204	0.0869565
chr7_63668747_63681118	0.43	84	481	82	0.174636	0.143791	0.20362	87.83	651.84	0.134742	0.109039	0.16063
chr7_64568473_64583431	0	121	459	65	0.263617	0.221053	0.303688	70.49	428.94	0.164335	0.134752	0.19598
chr7_64573383_64583447	0.98	84	436	62	0.192661	0.15	0.2287	111.78	647.43	0.172652	0.13872	0.209877
chr7_64955705_64966442	0.02	61	350	49	0.174286	0.136232	0.217391	45.81	351.21	0.130435	0.0924855	0.161383
chr7_64955766_64985860	0.98	182	592	101	0.307432	0.274112	0.349481	212.19	828.6	0.256083	0.229858	0.285897
chr7_64975032_64985235	0.1	9	319	10	0.0282132	0.0101695	0.0465839	4.59	394.13	0.0116459	0.00246914	0.0212202
chr7_64985879_65011405	1	3	35	1	0.0857143	0	0.195652	1.1	38	0.0289474	0	0.0810811
chr7_65037823_65059270	0.08	157	357	87	0.439776	0.397695	0.490085	133.21	422.88	0.315007	0.274699	0.355769
chr7_65037866_65048314	0.16	68	558	40	0.121864	0.0967742	0.148624	57.88	653.1	0.0886235	0.0697329	0.113885
chr7_65046072_65062057	0.01	119	354	99	0.336158	0.289189	0.381616	79.35	331.64	0.239265	0.203762	0.279365
chr7_65277769_65296014	0.03	119	545	71	0.218349	0.187387	0.250505	103.29	634.91	0.162684	0.132231	0.1875
chr7_65339577_65366818	0.78	5	960	22	0.00520833	0.00104712	0.0109453	3.26	1068.83	0.00305006	0	0.00667939
chr7_66741718_66758039	1	55	487	13	0.112936	0.0924731	0.138829	122.74	1020.29	0.120299	0.104533	0.139191
chr7_6873506_6886701	0	208	472	107	0.440678	0.402893	0.487448	141.54	506.29	0.279563	0.243802	0.325301
chr7_6877636_6889955	0.94	60	310	38	0.193548	0.15016	0.236467	74.97	459.57	0.163131	0.135307	0.193258
chr7_6877636_6899603	0.03	112	185	39	0.605405	0.518519	0.660606	72.88	165.94	0.439195	0.349315	0.511111
chr7_6899613_6938575	0.16	101	204	80	0.495098	0.439252	0.571429	65.99	191.53	0.344541	0.286624	0.410112
chr7_6906692_6925346	0.12	345	577	169	0.59792	0.553153	0.638614	307.28	626.42	0.490534	0.44878	0.522414
chr7_6938406_6949902	0	40	83	26	0.481928	0.372093	0.575342	20.53	62.15	0.33033	0.224138	0.432432
chr7_6967706_6980378	0.8	10	83	25	0.120482	0.04	0.213483	16.01	103.06	0.155346	0.0747664	0.231579
chr7_6980381_7011914	0.93	170	520	81	0.326923	0.282692	0.356736	131.98	577.79	0.228422	0.194737	0.265487
chr7_6980381_7020126	0	296	968	121	0.305785	0.274877	0.334746	239.59	1170.56	0.20468	0.184853	0.229866
chr7_7017647_7039546	0	89	252	46	0.353175	0.296748	0.418972	50.75	225.9	0.224657	0.177686	0.269406
chr7_7025688_7039851	1	158	317	67	0.498423	0.443038	0.555901	179.6	456.01	0.393851	0.349372	0.43573
chr7_74361142_74372254	0.39	1	74	1	0.0135135	0	0.0576923	0.23	92.9	0.00247578	0	0.0206186
chr7_74696415_74708198	0.98	53	447	9	0.118568	0.0863636	0.155941	86.78	863.33	0.100518	0.0816078	0.125
chr7_74962806_74985488	0	26	720	8	0.0361111	0.0230548	0.0517751	12.43	831.06	0.0149568	0.00830368	0.0213777
chr7_75121388_75137681	0	78	646	8	0.120743	0.0953125	0.147059	35.97	713.92	0.0503838	0.0350877	0.0658762
chr7_75752157_75773132	0.51	45	207	34	0.217391	0.171569	0.269767	39.05	259.31	0.150592	0.115385	0.194139
chr7_76169029_76182103	0.82	22	371	24	0.0592992	0.0350877	0.0804598	20.69	446.83	0.046304	0.029661	0.0706402
chr7_76670681_76691789	1	63	476	14	0.132353	0.107505	0.166307	108.39	877.3	0.12355	0.103926	0.145518
chr7_76676740_76691789	0.67	43	430	16	0.1	0.0684932	0.131068	49.91	629.44	0.0792927	0.0601626	0.102389
chr7_97503239_97525927	0.3	160	622	106	0.257235	0.22187	0.283282	142.77	740.29	0.192857	0.170439	0.217899
chr7_97503996_97517054	0.04	108	271	54	0.398524	0.334495	0.458182	84.45	302.69	0.278998	0.229927	0.338028
chr7_97503996_97560612	1	617	1608	216	0.383706	0.361806	0.406398	814.62	2536.83	0.321117	0.306993	0.340152
chr7_97513018_97536342	0.99	462	946	225	0.488372	0.454927	0.520767	447.02	1216.45	0.367479	0.345336	0.393184
chr7_97527272_97538808	0.15	172	427	74	0.40281	0.358862	0.46	147.05	510.3	0.288164	0.246725	0.322581
chr7_97527272_97557285	0.85	369	714	106	0.516807	0.487671	0.54533	356.8	964.83	0.369806	0.335177	0.407298
chr7_97538700_97560070	0	67	138	20	0.485507	0.411348	0.571429	25.53	89.98	0.28373	0.206612	0.373333
chr7_97545406_97560612	0.99	204	598	68	0.341137	0.307438	0.378947	266	888.48	0.299388	0.271207	0.332951
chr7_97545406_97588511	0	422	1163	143	0.362855	0.33871	0.386949	369.82	1497.24	0.247001	0.225529	0.268375
chr7_97554262_97577231	0.2	143	266	60	0.537594	0.480132	0.593625	89.78	247.76	0.362367	0.315789	0.417671
chr7_97569107_97581774	0.01	215	352	78	0.610795	0.555891	0.657738	174.81	379.72	0.460366	0.413598	0.505051
chr7_97574224_97588521	0	432	763	189	0.566186	0.533955	0.602426	357.71	897.16	0.398714	0.361798	0.430245
chr7_99870375_99881471	1	1	28	0	0.0357143	0	0.0952381	0.23	32.36	0.00710754	0	0.05
chr7_99910003_99922808	0.47	49	388	25	0.126289	0.0989305	0.160305	38.67	476.28	0.0811917	0.0606695	0.10609
chr8_11777406_11791215	0.04	135	327	78	0.412844	0.371105	0.466454	100.68	351.52	0.286413	0.244118	0.346154
chr8_11780818_11792921	1	141	349	66	0.404011	0.347692	0.442771	208.79	629.95	0.331439	0.293548	0.365894
chr8_11884872_11900766	0	281	600	176	0.468333	0.427215	0.505618	193.8	606.78	0.319391	0.282272	0.356401
chr8_11889332_11900160	0.05	226	354	106	0.638418	0.582915	0.683706	187.52	421	0.445416	0.40399	0.49635
chr8_12035020_12048543	0.24	77	448	50	0.171875	0.136957	0.201878	64.72	512.18	0.126362	0.0988142	0.154
chr8_12035034_12057130	0.79	245	566	101	0.432862	0.397611	0.483421	254.19	747.65	0.339985	0.305764	0.368212
chr8_12056229_12091854	0.72	383	879	124	0.435722	0.407235	0.471947	413.68	1301.85	0.317763	0.290557	0.344637
chr8_12067638_12091854	0	101	416	48	0.242788	0.196931	0.278177	72.84	453.41	0.160649	0.126761	0.202733
chr8_12143182_12228621	0.02	21	1777	47	0.0118177	0.00683371	0.0157835	6.42	2018.64	0.00318036	0.000492611	0.00631068
chr8_12195465_12232403	0.02	191	445	30	0.429213	0.381783	0.472648	96.3	423.27	0.227514	0.186158	0.265589
chr8_12203643_12230890	1	187	475	27	0.393684	0.355556	0.438247	306.78	942.04	0.325655	0.298246	0.349515
chr8_12467545_12497174	0.61	321	851	174	0.377203	0.346348	0.401961	299.84	1094.89	0.273854	0.243854	0.300792
chr8_12467545_12525492	0.18	618	1415	160	0.436749	0.40795	0.459028	596.49	2055.47	0.290196	0.267674	0.31015
chr8_12470580_12481706	0.11	158	501	78	0.315369	0.279468	0.355042	135.37	619.36	0.218564	0.191011	0.266998
chr8_12503741_12519809	1	275	770	86	0.357143	0.3219	0.399457	417.56	1229.43	0.339637	0.317742	0.367038
chr8_12503741_12542604	0.07	12	213	11	0.056338	0.0276498	0.0952381	3.48	244.6	0.0142273	0	0.0307018
chr8_12519710_12544550	0.46	276	701	114	0.393723	0.358824	0.431193	217.66	825.85	0.263559	0.239024	0.294416
chr8_12539830_12558971	0	516	748	248	0.68984	0.65328	0.72879	385.71	767.57	0.502508	0.464736	0.536054
chr8_12546121_12562486	0.01	224	596	139	0.375839	0.32879	0.407285	140.14	566.95	0.247182	0.206204	0.28952
chr8_12547289_12558814	0.06	74	430	70	0.172093	0.134434	0.2	54.41	502.54	0.10827	0.0826772	0.133909
chr8_12550540_12562486	1	166	579	98	0.286701	0.247212	0.325744	256.59	1010.06	0.254034	0.230216	0.283668
chr8_12552618_12569614	0.06	134	289	94	0.463668	0.414384	0.524823	107.72	321.94	0.334597	0.29375	0.394231
chr8_12556365_12569614	0.99	66	246	43	0.268293	0.215768	0.336283	71.56	351.64	0.203504	0.172316	0.244648
chr8_128564_142760	0.83	17	59	4	0.288136	0.183333	0.405405	17.45	96.43	0.18096	0.113636	0.275862
chr8_131955_151012	0.2	6	53	6	0.113208	0.0322581	0.245614	4.62	65.01	0.071066	0.025974	0.123077
chr8_6933382_6956196	0.46	48	567	34	0.0846561	0.0621572	0.104991	29.9	680.19	0.0439583	0.03	0.058663
chr8_6969318_6985407	0	82	223	27	0.367713	0.296651	0.438356	46.99	222.2	0.211476	0.150943	0.271795
chr8_6972516_7003501	0.48	275	642	143	0.428349	0.389803	0.458075	243.59	768.32	0.317042	0.283622	0.345382
chr8_6985424_7003828	0.39	275	642	145	0.428349	0.389241	0.479032	241.96	767.77	0.315146	0.283163	0.345286
chr8_7004863_7024818	0.67	114	288	67	0.395833	0.359589	0.454861	106.11	354.36	0.299441	0.257485	0.351064
chr8_7004863_7044003	0.08	245	678	145	0.361357	0.328788	0.397661	220	808.52	0.272102	0.240252	0.304294
chr8_7025907_7057014	0.02	366	712	188	0.514045	0.476119	0.549296	321.13	861.96	0.372558	0.33713	0.41088
chr8_7025907_7082402	1	924	1424	212	0.648876	0.624123	0.677892	1164.87	2143.12	0.543539	0.521759	0.56211
chr8_7044021_7059509	0.02	123	301	59	0.408638	0.359431	0.466887	96.78	357.76	0.270517	0.223881	0.306122
chr8_7060680_7082405	0.73	129	248	42	0.520161	0.454545	0.580247	126.05	311.51	0.404642	0.34472	0.461794
chr8_7110935_7133810	1	34	94	1	0.361702	0.247191	0.454545	52.27	157.94	0.330948	0.262411	0.397163
chr8_7127952_7143178	0.86	13	34	2	0.382353	0.212121	0.5	24.21	73.41	0.329792	0.222222	0.440476
chr8_7150797_7195814	0	143	478	42	0.299163	0.261603	0.349421	33.81	329.21	0.1027	0.0733696	0.135057
chr8_7187689_7200543	1	2	561	15	0.00356506	0	0.00776699	0.96	649.1	0.00147897	0	0.00476948
chr8_7524650_7541001	0.05	132	489	46	0.269939	0.220588	0.30625	108.32	597.25	0.181365	0.154762	0.216393
chr8_7524650_7546652	0.01	62	222	8	0.279279	0.216981	0.342975	28.39	219.94	0.129081	0.0852018	0.172775
chr8_7524650_7563640	0.07	13	216	7	0.0601852	0.0257732	0.0869565	2.93	254.78	0.0115001	0	0.0294118
chr8_7538521_7600000	0	38	394	4	0.0964467	0.071599	0.133501	29.19	749.58	0.0389418	0.0237154	0.0549451
chr8_7569474_7584704	1	10	122	2	0.0819672	0.0333333	0.135135	19.15	344.38	0.0556072	0.03125	0.080597
chr8_7569474_7600000	0.99	80	178	3	0.449438	0.371585	0.518293	158.65	410.33	0.38664	0.342857	0.425061
chr8_7824871_7837729	0.69	16	580	20	0.0275862	0.0133779	0.0381125	6.59	684.25	0.00963098	0.0027933	0.0175439
chr8_7840846_7874620	0.04	67	149	30	0.449664	0.362205	0.531469	40.92	142.49	0.287178	0.208054	0.364964
chr8_7899389_7920339	0	84	464	54	0.181034	0.154489	0.212329	54.41	528.74	0.102905	0.076779	0.126838
chr8_7920182_7941889	0.14	87	365	33	0.238356	0.197802	0.28496	64.22	414.41	0.154967	0.121891	0.185279
chr8_7945559_7976620	0.45	180	370	75	0.486486	0.43832	0.551637	123.46	416.84	0.296181	0.255079	0.334123
chr8_8003279_8013464	0.49	15	83	29	0.180723	0.0941176	0.25641	18.64	102.99	0.180988	0.105263	0.26506
chr8_8018400_8081424	0.31	79	242	78	0.326446	0.251012	0.385214	69.68	275.2	0.253198	0.202128	0.311189
chr8_8081761_8098938	0.83	119	355	92	0.335211	0.297297	0.381924	81.22	356.29	0.22796	0.191824	0.269972
chr8_8089172_8100062	1	3	120	24	0.025	0	0.0603448	9.42	156.85	0.0600574	0.0253165	0.0980392
chr9_141136758_141153431	0.68	2	101	2	0.019802	0	0.0319149	2.08	125.18	0.0166161	0	0.0406504
chr9_20977_41278	1	10	36	1	0.277778	0.16129	0.432432	34.58	128.76	0.268562	0.202614	0.360544
chr9_38561484_38573568	0.48	14	144	34	0.0972222	0.0522388	0.164062	15.48	177.31	0.0873047	0.0516129	0.127168
chr9_41054330_41097460	1	25	56	2	0.446429	0.328125	0.57377	241.67	474.36	0.509465	0.466535	0.547862
chr9_41193215_41217913	1	16	51	0	0.313725	0.177778	0.423077	50.43	105.9	0.476204	0.363636	0.575758
chr9_41686142_41731696	1	37	172	0	0.215116	0.147959	0.264865	53.92	292.27	0.184487	0.138182	0.231034
chr9_41989991_42018365	0.14	8	93	9	0.0860215	0.0449438	0.137931	4.4	108.02	0.0407332	0.00819672	0.0909091
chr9_42002670_42018365	0.14	5	775	13	0.00645161	0.00130208	0.013089	2.94	879.97	0.00334102	0	0.00788288
chr9_42024044_42034503	1	1	50	1	0.02	0	0.0652174	0.49	48.91	0.0100184	0	0.047619
chr9_42259640_42278133	0.6	49	655	26	0.0748092	0.0580357	0.0963082	35.39	799.07	0.044289	0.029703	0.0598726
chr9_42429576_42452474	0.41	30	1713	130	0.0175131	0.011534	0.0242664	41.89	2135.17	0.019619	0.0126927	0.0242896
chr9_42473699_42491192	0.76	3	816	35	0.00367647	0	0.00853659	5.5	1016.75	0.00540939	0.00194932	0.0101626
chr9_42663961_42719704	0.18	17	295	8	0.0576271	0.0289389	0.0766667	10.98	356.11	0.0308332	0.0139276	0.0487106
chr9_42719705_42730932	0.24	14	108	20	0.12963	0.0571429	0.19802	11.18	108.92	0.102644	0.0564516	0.15534
chr9_42728304_42743292	0.05	150	751	77	0.199734	0.168848	0.223358	114.96	857.7	0.134033	0.108545	0.161628
chr9_42733153_42743292	0	126	723	65	0.174274	0.146307	0.193548	94.79	831.85	0.113951	0.0926158	0.13192
chr9_42785042_42806370	0.01	110	518	39	0.212355	0.173116	0.245714	80.1	587.39	0.136366	0.105172	0.167513
chr9_42806374_42818391	0.65	8	104	5	0.0769231	0.0352941	0.136752	6.42	128.56	0.0499378	0.0168067	0.0983607
chr9_43010717_43028202	0.89	3	814	31	0.0036855	0	0.00817757	4.79	1024.51	0.00467541	0.00193424	0.00934579
chr9_43049429_43072326	0.98	93	1833	149	0.0507365	0.0381888	0.0593838	103.57	2252.78	0.0459743	0.0362976	0.0569925
chr9_43061484_43076001	0	64	582	45	0.109966	0.0812102	0.13628	41.39	627.13	0.0659991	0.0452489	0.0885668
chr9_43072321_43099348	0.55	124	1218	91	0.101806	0.0864996	0.121411	119.23	1458.5	0.0817484	0.0693848	0.0957523
chr9_43078709_43118913	0.4	142	1503	113	0.0944777	0.0808773	0.111688	139.24	1889.34	0.0736977	0.0630728	0.0851517
chr9_43085785_43110965	1	205	1386	116	0.147908	0.129537	0.166193	285.92	2096.46	0.136382	0.12051	0.152907
chr9_43086062_43118913	0.37	142	1503	114	0.0944777	0.0809019	0.106469	143.05	1896.34	0.0754348	0.06396	0.0855194
chr9_43470700_43482319	1	1	45	1	0.0222222	0	0.08	0.27	56.05	0.00481713	0	0.0212766
chr9_43470700_43521213	1	96	293	1	0.327645	0.28	0.37415	265.01	868.92	0.304988	0.277405	0.333725
chr9_43636424_43651854	0.44	8	779	8	0.0102696	0.00378788	0.0190736	6.21	982.64	0.00631971	0.00207684	0.0108055
chr9_44000001_44036964	0.83	105	1636	172	0.0641809	0.0530058	0.0758579	130.32	2035.81	0.0640138	0.0551062	0.0735221
chr9_44038162_44118847	0.53	122	2289	186	0.0532984	0.0426856	0.0622744	117.63	2717.49	0.0432863	0.0358029	0.0499619
chr9_44040203_44060994	0.18	118	1535	134	0.076873	0.0612883	0.0891473	104.37	1648.39	0.0633163	0.0486647	0.0742115
chr9_44045543_44060898	0	111	1147	88	0.0967742	0.0822163	0.116788	73.23	1168.84	0.0626519	0.0486986	0.0801034
chr9_44057213_44084292	0.05	154	1159	107	0.132873	0.113891	0.151542	120.1	1227.16	0.0978682	0.0826514	0.114448
chr9_44070665_44095994	0.2	248	1319	129	0.188021	0.161533	0.211494	221.12	1583.19	0.139667	0.120635	0.15493
chr9_44246622_44262386	0.06	6	567	14	0.010582	0.00175747	0.0173077	2.13	559.68	0.00380575	0	0.010101
chr9_44318789_44334614	0.37	5	126	13	0.0396825	0	0.0862069	6.16	155.36	0.0396498	0.0182927	0.0661765
chr9_44584486_44627607	1	25	56	2	0.446429	0.307692	0.574468	236.75	469.28	0.504496	0.464363	0.559671
chr9_44769527_44808212	0.26	75	188	83	0.398936	0.328283	0.460606	67.93	206.87	0.32837	0.269406	0.387255
chr9_44808261_44823490	0.53	30	128	28	0.234375	0.179688	0.302326	33.92	173.52	0.195482	0.141026	0.251462
chr9_44879298_44908286	0.97	48	518	74	0.0926641	0.0617761	0.111517	56.2	653.12	0.0860485	0.0682148	0.102848
chr9_44885101_44905021	0.92	38	209	52	0.181818	0.130631	0.240437	48.62	265.6	0.183057	0.140288	0.229323
chr9_44958294_44992287	0.51	3	139	12	0.0215827	0	0.0571429	3.73	172.6	0.0216107	0	0.0437158
chr9_45049266_45062619	0.35	141	519	65	0.271676	0.233051	0.310345	117.46	579.04	0.202853	0.166384	0.232517
chr9_45062668_45101542	0.73	71	180	80	0.394444	0.331461	0.467836	64.76	197.89	0.327253	0.253659	0.384615
chr9_45413772_45436166	0.04	60	794	31	0.0755668	0.064951	0.0966057	43.7	972.21	0.0449491	0.033	0.0565635
chr9_45424879_45438012	0.07	77	374	29	0.205882	0.158568	0.25066	41.04	360.35	0.113889	0.0734463	0.144022
chr9_45736569_45789643	0.52	29	394	27	0.0736041	0.0485934	0.100503	24.81	481.27	0.0515511	0.0316456	0.0673469
chr9_45782127_45815517	0.98	14	426	40	0.0328638	0.0145985	0.0483516	20.12	540.44	0.0372289	0.0241636	0.0540541
chr9_45784021_45797379	1	124	423	65	0.293144	0.257908	0.34375	245.9	796.42	0.308757	0.280397	0.339461
chr9_45797428_45815517	1	43	266	47	0.161654	0.11583	0.203008	71.55	424.96	0.168369	0.134715	0.217002
chr9_46120295_46175988	0.76	6	376	12	0.0159574	0.00564972	0.0282486	3.88	446.93	0.00868145	0.0021322	0.0183908
chr9_46170371_46183688	0.03	144	628	64	0.229299	0.201014	0.2608	121.34	723.13	0.167798	0.139696	0.196302
chr9_46183737_46216430	0.74	56	558	61	0.100358	0.0793951	0.123574	52	679.59	0.0765167	0.0619195	0.100145
chr9_46200595_46216248	0.9	56	133	49	0.421053	0.320312	0.496403	57.47	157.7	0.364426	0.295597	0.433333
chr9_46281685_46320520	0.19	73	185	82	0.394595	0.331361	0.465	65.58	200.77	0.326642	0.261603	0.405941
chr9_46292519_46303633	0.43	16	45	22	0.355556	0.22	0.513514	17.32	51.53	0.336115	0.213115	0.471698
chr9_46305145_46335793	0.68	2	1007	23	0.0019861	0	0.00517063	2.49	1093.73	0.00227661	0	0.00565504
chr9_46320569_46335793	0.02	145	630	66	0.230159	0.197044	0.26431	118.83	723.12	0.16433	0.132414	0.189679
chr9_46389077_46423058	1	1	63	5	0.015873	0	0.0555556	0.73	78.62	0.00928517	0	0.0394737
chr9_46400001_46461039	0.65	9	291	11	0.0309278	0.0143885	0.0511811	4.17	355.15	0.0117415	0.00284091	0.0213904
chr9_46672541_46683000	0.5	1	50	0	0.02	0	0.0540541	0.48	49.25	0.00974619	0	0.04
chr9_46755337_46771081	0.38	5	129	13	0.0387597	0.015873	0.08	5.88	159.8	0.036796	0.0123457	0.0710059
chr9_46780464_46793979	0.19	17	300	4	0.0566667	0.0334448	0.0827815	11.19	375.58	0.0297939	0.0144509	0.0461957
chr9_46827428_46843122	0.32	7	763	12	0.00917431	0.00287356	0.0180645	2.77	950.49	0.00291429	0	0.00752688
chr9_47160134_47174126	0.11	7	22	3	0.318182	0.130435	0.5	4.31	22.16	0.194495	0.0454545	0.333333
chr9_47160134_47192346	0.71	7	59	7	0.118644	0.047619	0.193548	5	67.5	0.0740741	0.0135135	0.142857
chr9_66122526_66192215	1	64	379	2	0.168865	0.134177	0.206587	193.73	851.11	0.22762	0.196172	0.255491
chr9_66242216_66277873	0.7	1	22	4	0.0454545	0	0.136364	1.85	22.62	0.081786	0	0.192308
chr9_66382889_66404656	0.49	16	484	47	0.0330579	0.0176991	0.05074	13.81	537.78	0.0256796	0.0147874	0.040153
chr9_66518603_66538960	0.72	63	144	12	0.4375	0.358621	0.543478	45.56	144.44	0.315425	0.234899	0.401515
chr9_66525906_66538960	0	30	67	3	0.447761	0.3	0.535211	13.66	55.07	0.248048	0.156863	0.344828
chr9_66551463_66614195	0	285	616	11	0.462662	0.429448	0.503086	272.73	644.05	0.423461	0.392187	0.460087
chr9_66603307_66614195	0	28	64	4	0.4375	0.34	0.571429	13.44	51.74	0.25976	0.157895	0.375
chr9_66664196_66678047	0.67	40	206	12	0.194175	0.140625	0.25	26.11	236.37	0.110462	0.0711111	0.15625
chr9_66759475_66781127	1	4	481	96	0.00831601	0	0.0158103	2.85	586.9	0.00485602	0	0.0111111
chr9_66913344_66924769	0.1	5	101	4	0.049505	0.00909091	0.09375	1.17	122.93	0.00951761	0	0.031746
chr9_66935732_66970311	0.91	15	34	6	0.441176	0.285714	0.609756	18.75	50.79	0.369167	0.254902	0.510204
chr9_66936257_66958281	0.2	119	435	38	0.273563	0.230415	0.315436	103.94	537.67	0.193316	0.166667	0.222025
chr9_66958285_66968919	0.15	4	89	4	0.0449438	0	0.0909091	1.66	103.62	0.0160201	0	0.0434783
chr9_66994541_67014073	0	312	538	277	0.579926	0.528958	0.613333	228	498.12	0.457721	0.410204	0.5
chr9_67079711_67107834	0.56	1	52	4	0.0192308	0	0.0740741	1.54	51.59	0.0298507	0	0.0769231
chr9_67207835_67240692	1	2	38	4	0.0526316	0	0.128205	2.58	47.97	0.0537836	0	0.113636
chr9_67306313_67320969	0	124	324	108	0.382716	0.318043	0.430723	60.1	261.92	0.229459	0.173432	0.269962
chr9_67321617_67348009	0.04	28	219	16	0.127854	0.0865385	0.16129	22.5	265.02	0.0848993	0.0516605	0.119342
chr9_67341266_67366296	0.09	105	430	38	0.244186	0.207852	0.29932	92.02	529.47	0.173796	0.144531	0.196364
chr9_67702500_67736872	0.05	63	555	57	0.113514	0.086116	0.134276	52.65	669.59	0.0786302	0.0596546	0.10089
chr9_67859635_67899295	0.58	8	194	17	0.0412371	0.0168539	0.0663265	6.14	229.97	0.0266991	0.00934579	0.046729
chr9_67949326_67974543	0.86	225	1382	123	0.162808	0.142238	0.186686	257.49	1879.19	0.137022	0.122513	0.154516
chr9_68303734_68327285	0.12	24	730	21	0.0328767	0.02	0.0460894	11.9	889.45	0.0133791	0.00745474	0.0234279
chr9_68308210_68338410	0.43	6	663	28	0.00904977	0.00298954	0.0154083	2.8	786.96	0.003558	0.00122399	0.00753769
chr9_68495243_68509108	0.38	7	129	23	0.0542636	0.023622	0.0887097	9.16	159.14	0.0575594	0.0306748	0.0974026
chr9_68693774_68712104	0.14	23	265	26	0.0867925	0.05	0.114504	17.2	273.32	0.0629299	0.0384615	0.0851064
chr9_68714811_68747271	0.94	48	279	33	0.172043	0.137681	0.212544	36.39	324.98	0.111976	0.0766773	0.150943
chr9_69006180_69025721	0.42	38	88	45	0.431818	0.342466	0.542553	32.7	96.77	0.337915	0.247706	0.436893
chr9_69032790_69051129	0.15	24	268	26	0.0895522	0.0564516	0.121212	18.29	275.71	0.0663378	0.0451128	0.090566
chr9_69200001_69255426	0.25	11	191	7	0.0575916	0.0236686	0.0926829	7.03	224.6	0.0313001	0.0120968	0.0619048
chr9_69200001_69278385	0.13	12	302	9	0.0397351	0.0170648	0.0619195	8.92	364.83	0.0244497	0.00840336	0.0404313
chr9_69381778_69423738	0.92	45	622	75	0.0723473	0.0513644	0.0904762	43.08	805.14	0.0535062	0.0410448	0.072445
chr9_69396602_69429474	0.91	176	1192	102	0.147651	0.130802	0.166811	223.68	1783.14	0.125442	0.110117	0.137832
chr9_69396863_69454043	0.34	132	1822	129	0.0724479	0.059923	0.0862944	138.25	2432.09	0.0568441	0.0489745	0.0656276
chr9_69404549_69429751	1	178	992	107	0.179435	0.156823	0.205579	270.17	1594.87	0.169399	0.150591	0.187462
chr9_69416184_69443199	0.51	98	831	85	0.11793	0.0972716	0.144431	100.65	1017.47	0.0989218	0.0802083	0.11665
chr9_69429700_69444262	0.36	46	1336	44	0.0344311	0.026418	0.0463108	39.9	1649.97	0.0241823	0.015528	0.0333528
chr9_69668272_69688155	0	444	745	384	0.595973	0.561265	0.627845	382.93	764.8	0.500693	0.471311	0.536965
chr9_69725215_69745014	0.24	121	441	47	0.274376	0.240363	0.305623	109.98	542.64	0.202676	0.173184	0.239411
chr9_69749496_69769276	0.58	12	84	18	0.142857	0.0864198	0.223881	8.88	88.45	0.100396	0.0375	0.177083
chr9_69785448_69798644	0.2	45	370	31	0.121622	0.0914454	0.1525	27.14	405.18	0.0669826	0.040201	0.0945274
chr9_69787720_69809149	0.22	55	286	30	0.192308	0.137681	0.226974	45.38	335.91	0.135096	0.101538	0.166667
chr9_69795899_69811921	0.01	39	243	37	0.160494	0.114537	0.210117	23.63	232.22	0.101757	0.0663507	0.137168
chr9_69891707_69901865	0.65	11	79	23	0.139241	0.037037	0.202899	9.13	82.39	0.110814	0.043956	0.175
chr9_69939677_69961797	0.04	117	452	82	0.25885	0.219178	0.298283	90.38	540.53	0.167206	0.13447	0.203156
chr9_70077491_70111692	0.71	7	29	12	0.241379	0.1	0.387097	9.78	46.72	0.209332	0.105263	0.325
chr9_70078877_70089500	0.2	6	81	6	0.0740741	0.032967	0.146667	4.21	93.42	0.0450653	0.0106383	0.0933333
chr9_70090720_70111692	0.19	114	632	47	0.18038	0.154867	0.204473	101.59	770.59	0.131834	0.106557	0.157233
chr9_70090720_70157636	0	73	254	41	0.287402	0.240418	0.344538	45.9	260.97	0.175882	0.133333	0.217054
chr9_70110897_70151923	0.45	23	72	21	0.319444	0.225	0.436364	18.98	81.15	0.233888	0.142857	0.305556
chr9_70116189_70135953	0.38	10	219	16	0.0456621	0.0151515	0.0717949	9.94	267.49	0.0371603	0.0170213	0.0585938
chr9_70160899_70176344	0.82	47	268	56	0.175373	0.128676	0.220884	51.6	334.84	0.154103	0.120235	0.195592
chr9_70165113_70176344	0.93	22	77	22	0.285714	0.192308	0.397059	24.58	96.89	0.25369	0.182692	0.354167
chr9_70176361_70218729	0.3	4	93	7	0.0430108	0.0104167	0.0930233	3.49	111.88	0.0311941	0.00892857	0.0598291
chr9_70188708_70218729	0.35	17	146	6	0.116438	0.0629371	0.169935	13.99	197.18	0.0709504	0.0393258	0.101852
chr9_70328232_70362115	0.46	6	22	10	0.272727	0.125	0.428571	6.19	26.99	0.229344	0.0869565	0.384615
chr9_70329619_70340249	0.43	4	81	7	0.0493827	0.011236	0.113924	4.17	97.4	0.0428131	0.00990099	0.0918367
chr9_70341456_70362115	0.33	117	633	48	0.184834	0.150316	0.216049	102.24	753.37	0.13571	0.114137	0.165823
chr9_70411827_70427260	0.5	52	389	50	0.133676	0.0997305	0.164141	50.41	473.59	0.106442	0.0826087	0.128898
chr9_70416033_70427260	0.88	28	153	32	0.183007	0.12426	0.237805	28.64	191.44	0.149603	0.0932642	0.205714
chr9_70427277_70505985	0.24	10	141	8	0.070922	0.027972	0.112676	5.99	163.97	0.0365311	0.0121212	0.0699301
chr9_70439616_70482845	0.89	24	177	7	0.135593	0.0914634	0.180905	45.21	389.32	0.116126	0.0873239	0.147668
chr9_70655139_70673431	0.32	56	671	27	0.0834575	0.0628655	0.104167	37.45	825.14	0.0453862	0.032	0.0610212
chr9_70941873_70995762	0.54	28	188	8	0.148936	0.0983607	0.204255	14.82	204.85	0.0723456	0.0406091	0.116402
chr9_84518483_84539176	1	80	292	41	0.273973	0.231343	0.328671	19.29	203.43	0.0948238	0.0606061	0.134715
chr9_92972912_92984711	0.02	51	346	77	0.147399	0.11315	0.179558	50.43	452.27	0.111504	0.0793991	0.144495
chr9_92977173_92997250	0.11	236	446	116	0.529148	0.472222	0.574514	195.22	537.08	0.363484	0.323741	0.420455
chr9_92982142_92997250	0.05	286	489	145	0.584867	0.542056	0.632231	234.4	599.35	0.39109	0.350649	0.433121
chr9_93503618_93515550	0.04	47	181	49	0.259669	0.19898	0.315508	26.53	160.04	0.165771	0.1125	0.216049
chr9_93503839_93518639	0.15	38	187	30	0.203209	0.147368	0.277228	25.26	210.98	0.119727	0.087156	0.161765
chr9_93507459_93522163	0.03	390	618	187	0.631068	0.597064	0.66878	313.38	699.95	0.447718	0.409341	0.481638
chr9_93507467_93525421	0.51	58	133	48	0.43609	0.342657	0.507246	46.8	146.06	0.320416	0.258065	0.403974
chr9_93508517_93522436	0	272	498	114	0.546185	0.506383	0.601253	184.91	532.23	0.347425	0.308257	0.393638
chr9_95565592_95589562	0.86	46	263	22	0.174905	0.127907	0.213483	25.02	278.95	0.0896935	0.0524345	0.130268
chr9_95570843_95589562	0.86	47	269	21	0.174721	0.121569	0.210728	25.77	285.35	0.0903101	0.06	0.120879
chr9_99690665_99704557	1	3	613	6	0.00489396	0	0.0112	4.08	771.09	0.00529121	0.00125786	0.0119205
chr9_gl000198_random_68581_86562	0.38	43	94	48	0.457447	0.346154	0.582278	36.75	100.65	0.365127	0.256881	0.463158
chr9_gl000200_random_132484_175604	1	25	56	2	0.446429	0.305085	0.574074	241.53	471.5	0.512259	0.460251	0.553061
chrUn_gl000211_46872_58545	0.43	6	68	6	0.0882353	0.0181818	0.162162	4.34	80.72	0.0537661	0.010989	0.112676
chrUn_gl000211_46896_65684	0.38	16	204	13	0.0784314	0.0456853	0.12037	10.06	237.25	0.0424025	0.018018	0.068
chrUn_gl000211_66684_77953	0.86	27	165	23	0.163636	0.110429	0.213836	27.59	200.9	0.137332	0.0983607	0.18593
chrUn_gl000211_79988_97583	0.24	38	120	27	0.316667	0.228571	0.4	24.44	120.84	0.202251	0.132075	0.268908
chrUn_gl000212_158153_186858	0.18	4	268	3	0.0149254	0.0035461	0.0340136	1.41	329.26	0.00428233	0	0.010101
chrUn_gl000212_73796_85095	0.35	12	98	9	0.122449	0.0660377	0.182796	6.8	93.88	0.0724329	0.021978	0.119266
chrUn_gl000213_108054_127883	1	109	1365	107	0.0798535	0.0675477	0.0909747	154.11	2013.4	0.0765422	0.0615996	0.0938716
chrUn_gl000213_119133_140657	0	188	1520	92	0.123684	0.10582	0.137255	147.84	1828.98	0.0808319	0.0690772	0.0943293
chrUn_gl000214_119113_137718	0.44	7	155	10	0.0451613	0.0129032	0.0867052	3.65	155.59	0.0234591	0.00561798	0.0454545
chrUn_gl000214_51255_64241	0.35	10	568	36	0.0176056	0.00809061	0.0306644	8.69	568.87	0.0152759	0.00540541	0.0265487
chrUn_gl000217_104998_133303	0	148	617	103	0.23987	0.197044	0.278317	92.78	599.77	0.154693	0.124783	0.183056
chrUn_gl000217_110592_121521	0.67	82	188	42	0.43617	0.368159	0.538095	107.12	278.18	0.385074	0.325088	0.442804
chrUn_gl000217_118773_145543	0.55	40	336	35	0.119048	0.0841121	0.160494	39.17	418.61	0.0935716	0.0655738	0.122195
chrUn_gl000217_120705_132963	0.02	137	429	101	0.319347	0.271394	0.366584	90.16	406.54	0.221774	0.174334	0.269923
chrUn_gl000217_133305_145783	0.23	105	638	76	0.164577	0.137879	0.193448	89.95	725	0.124069	0.101813	0.143875
chrUn_gl000217_134381_148105	0.01	131	462	87	0.28355	0.247166	0.318658	85.15	465.11	0.183075	0.154195	0.21322
chrUn_gl000217_143425_154834	0.93	162	309	97	0.524272	0.476331	0.568905	188.87	428.97	0.440287	0.391089	0.48
chrUn_gl000217_30602_53946	0.44	112	417	38	0.268585	0.228029	0.317308	122.13	620.14	0.196939	0.162349	0.226772
chrUn_gl000217_41985_52363	0.05	48	460	26	0.104348	0.0819672	0.132388	32.77	554.46	0.0591026	0.043554	0.0820611
chrUn_gl000218_1_15497	0.52	32	166	31	0.192771	0.125	0.25731	33.01	204.16	0.161687	0.112245	0.213198
chrUn_gl000218_1_23747	0.69	55	114	39	0.482456	0.40404	0.572816	44.92	115.82	0.387843	0.293103	0.478632
chrUn_gl000218_127902_159685	0.29	7	461	26	0.0151844	0.00628931	0.0301205	3.09	489.08	0.00631798	0.00194175	0.012959
chrUn_gl000218_132616_143161	0.57	3	131	2	0.0229008	0	0.0555556	0.67	126.53	0.00529519	0	0.0201342
chrUn_gl000218_61406_72904	0	43	242	13	0.177686	0.1341	0.240816	12.92	220.49	0.0585968	0.0265487	0.0859729
chrUn_gl000218_97839_127825	0.02	97	509	48	0.19057	0.159615	0.228632	61.19	591.06	0.103526	0.0723906	0.129353
chrUn_gl000219_117892_136446	0.71	5	281	14	0.0177936	0.00673401	0.0334572	3.1	282.17	0.0109863	0	0.0278746
chrUn_gl000219_143519_161798	1	2	242	26	0.00826446	0	0.0202429	1.87	299.34	0.00624708	0	0.0136986
chrUn_gl000221_27800_42041	0.25	85	914	80	0.0929978	0.0752809	0.110011	84.2	1122.91	0.0749837	0.0604805	0.0909091
chrUn_gl000221_7_42041	0.06	80	1724	111	0.0464037	0.037405	0.0558195	75	2124.78	0.0352978	0.027764	0.0430712
chrUn_gl000221_7850_31012	0.26	166	1018	101	0.163065	0.144698	0.186165	143.44	1225.6	0.117037	0.101019	0.137175
chrUn_gl000222_129643_153928	0	130	214	50	0.607477	0.537815	0.665072	57.51	142.46	0.403692	0.320896	0.48227
chrUn_gl000222_140694_161995	0	262	536	142	0.488806	0.446602	0.523397	150.88	502.16	0.300462	0.265306	0.348315
chrUn_gl000222_144631_156767	0.01	187	367	69	0.509537	0.462396	0.555851	137.27	416.89	0.329272	0.283505	0.379147
chrUn_gl000222_144875_186860	0.8	591	871	232	0.67853	0.651927	0.709371	584.47	1158.59	0.504467	0.475589	0.53686
chrUn_gl000222_147624_159793	0.01	76	160	52	0.475	0.403614	0.553957	58.3	163.12	0.357406	0.291667	0.444444
chrUn_gl000222_170967_186860	1	163	257	47	0.634241	0.584112	0.682353	220.06	382.95	0.574644	0.527132	0.622108
chrUn_gl000222_48953_60645	0.86	52	186	73	0.27957	0.21466	0.346154	54.55	217.57	0.250724	0.186916	0.298969
chrUn_gl000222_59033_84165	0.99	97	566	95	0.171378	0.12724	0.185455	103.08	713	0.144572	0.11544	0.168539
chrUn_gl000222_69898_81073	1	15	205	51	0.0731707	0.0452261	0.123153	16.9	257.63	0.065598	0.0294118	0.0985915
chrUn_gl000227_47643_58448	0.27	13	52	6	0.25	0.134615	0.385965	9.2	64.14	0.143436	0.0483871	0.206897
chrUn_gl000227_47643_63235	0.64	14	99	3	0.141414	0.0747664	0.215686	14.54	157.06	0.0925761	0.0429448	0.137725
chrUn_gl000227_47643_68387	0.25	7	114	1	0.0614035	0.0277778	0.110236	3.58	149.99	0.0238683	0	0.0526316
chrUn_gl000228_70216_91292	1	2	3	0	0.666667	0	1	42.81	50.05	0.855345	0.754717	0.943396
chrUn_gl000230_1_30502	0.35	3	660	32	0.00454545	0.0013986	0.00909091	1.69	667.34	0.00253244	0	0.00775194
chrUn_gl000233_9392_45940	0.01	185	520	135	0.355769	0.317073	0.394422	152.46	605.62	0.251742	0.22093	0.291734
chrUn_gl000234_24921_40530	0.7	17	223	53	0.0762332	0.045	0.107143	24.97	292.95	0.0852364	0.0623053	0.125
chrUn_gl000235_2374_34474	0.69	3	394	22	0.00761421	0	0.0178571	2.23	438.06	0.00509063	0	0.0114155
chrUn_gl000236_201_21575	0.73	13	192	13	0.0677083	0.0315789	0.102703	12.41	220.36	0.0563169	0.0219298	0.0945274
chrUn_gl000236_21571_41934	0.54	6	249	13	0.0240964	0.00793651	0.0396476	6.95	307.65	0.0225906	0.0096463	0.0402477
chrUn_gl000243_19229_36217	0.57	9	151	11	0.0596026	0.0253165	0.104167	9.38	190.53	0.0492311	0.0213904	0.0740741
chrUn_gl000243_33139_43341	0.09	16	206	15	0.0776699	0.0463918	0.11236	9.96	220.65	0.0451394	0.0218341	0.0785124
chrUn_gl000243_4_16293	0.93	12	324	7	0.037037	0.0188679	0.0538244	6.97	403.64	0.0172679	0.00672646	0.0302326
chrUn_gl000244_1_15220	0.06	7	75	0	0.0933333	0.030303	0.166667	2.82	87.98	0.0320527	0	0.0759494
chrUn_gl000244_1_28834	1	2	121	0	0.0165289	0	0.0403226	0.23	146.1	0.00157426	0	0.0125
chrUn_gl000244_16996_31536	0.38	74	566	17	0.130742	0.101222	0.160714	47.51	665.56	0.0713835	0.0529501	0.0921248
chrUn_gl000245_18665_29175	0.31	44	681	25	0.0646109	0.0500695	0.088359	33.08	982.88	0.0336562	0.0214505	0.0441609
chrUn_gl000245_2132_33889	0.12	46	828	24	0.0555556	0.0404281	0.0712468	33.15	1192.42	0.0278006	0.0182724	0.0372671
chrUn_gl000247_305_17710	0.5	69	365	22	0.189041	0.16035	0.237785	61.92	528.27	0.117213	0.0902256	0.142066
chrUn_gl000247_4_13069	0.28	6	441	16	0.0136054	0.00496278	0.0255864	2.37	540.33	0.00438621	0	0.0111732
chrUn_gl000247_8964_36421	0.12	170	644	85	0.263975	0.228346	0.297214	141.2	782.92	0.18035	0.155637	0.206349
chrX_140766711_140788601	0.15	21	137	7	0.153285	0.0979021	0.216418	9.43	168.05	0.0561143	0.0240964	0.0961538
chrX_47963368_47986106	0	276	635	149	0.434646	0.398485	0.466258	215.34	683.24	0.315175	0.276946	0.348966
chrX_48040054_48055565	0.04	353	1143	158	0.308836	0.277728	0.332415	300.96	1333.79	0.225643	0.206124	0.24595
chrX_48181736_48223398	1	2	397	39	0.00503778	0	0.0143885	0.32	408.8	0.000782779	0	0.00486618
chrX_49219040_49238110	0.94	28	53	4	0.528302	0.380952	0.630435	32.47	51.43	0.631344	0.509434	0.734694
chrX_52670050_52690015	0	200	976	102	0.204918	0.168844	0.226847	95.04	922.01	0.103079	0.0862445	0.125546
chrX_52701719_52714312	1	135	453	89	0.298013	0.261062	0.346072	201.73	806.67	0.250077	0.215252	0.282609
chrY_13332088_13346206	0.64	58	268	16	0.216418	0.179487	0.278689	64.72	451.19	0.143443	0.113043	0.172018
chrY_13336459_13373045	0	76	352	27	0.215909	0.179837	0.253071	39.59	385.92	0.102586	0.0763158	0.135417
chrY_13585060_13599999	0.24	23	39	15	0.589744	0.433333	0.738095	18.93	40.66	0.465568	0.333333	0.621622
chrY_13601103_13621214	0.12	28	107	12	0.261682	0.182796	0.369565	19.98	121.16	0.164906	0.107143	0.240741
chrY_24310717_24324167	0.92	32	70	8	0.457143	0.333333	0.577465	52.49	124.25	0.422455	0.333333	0.509259
chrY_24554550_24568000	0.97	34	72	8	0.472222	0.380282	0.583333	58.21	133.04	0.437538	0.344156	0.524194
chrY_25377098_25397689	0	168	445	32	0.377528	0.334884	0.421429	46.24	328.75	0.140654	0.100287	0.182635
chrY_26311934_26327911	1	74	337	8	0.219585	0.177843	0.267806	219.53	778.97	0.281821	0.25283	0.316422
chrY_26320269_26355707	0.75	73	227	10	0.321586	0.260684	0.38565	37.85	222.33	0.170242	0.12093	0.217213
chrY_26423045_26456119	0.17	47	151	7	0.311258	0.246269	0.383333	22.53	139.97	0.160963	0.106383	0.243243
chrY_26427052_26472123	0.22	32	113	9	0.283186	0.2	0.376344	24.78	130.95	0.189233	0.125	0.252101
chrY_26432220_26458389	0.24	32	117	7	0.273504	0.192308	0.364407	25.18	142.58	0.176603	0.116279	0.23741
chrY_26435900_26453864	0.58	17	56	4	0.303571	0.175439	0.425926	15.55	85.14	0.18264	0.106667	0.264368
chrY_26459597_26472123	1	45	99	9	0.454545	0.341463	0.545455	122.51	269.94	0.453842	0.390511	0.507634
chrY_26479465_26493604	0.57	16	34	5	0.470588	0.305556	0.695652	11.15	35.13	0.317393	0.15	0.472222
chrY_27468840_27482979	0.24	12	30	5	0.4	0.214286	0.545455	6.54	24.85	0.263179	0.0869565	0.47619
chrY_27490321_27502841	1	47	98	10	0.479592	0.346939	0.576087	132.77	276.67	0.479886	0.421233	0.542254
chrY_27490321_27535389	0.31	13	95	7	0.136842	0.0808081	0.223301	11.05	115.63	0.0955634	0.0390625	0.153846
chrY_27504049_27530221	0.16	25	118	5	0.211864	0.146154	0.307692	18.91	146.65	0.128946	0.0820896	0.171642
chrY_27508572_27526540	0.31	10	74	4	0.135135	0.0731707	0.2125	6.74	87.18	0.0773113	0.0123457	0.141026
chrY_27527329_27540348	0.99	23	126	3	0.18254	0.121951	0.252101	36.38	260.67	0.139563	0.10728	0.18254
chrY_27566534_27577998	0.02	30	526	12	0.0570342	0.0382514	0.0787546	12.9	589.96	0.0218659	0.0102215	0.0339286
chrY_27570809_27588254	0.16	20	228	17	0.0877193	0.0502283	0.128319	14.38	294.82	0.0487755	0.0250896	0.0699088
chrY_27606801_27642170	0	72	224	11	0.321429	0.28	0.384615	39.08	225.79	0.173081	0.128906	0.22467
chrY_27608848_27620251	0.59	13	107	10	0.121495	0.0574713	0.182609	8.97	138.84	0.0646067	0.0294118	0.114504
chrY_27621323_27632228	0.05	36	170	17	0.211765	0.149171	0.258824	24.85	202.89	0.12248	0.080402	0.168269
chrY_27637436_27650505	0.64	36	260	6	0.138462	0.0985401	0.169118	47.49	491.01	0.096719	0.0709939	0.125261
chrY_28563812_28586459	0.74	76	327	50	0.232416	0.169872	0.280347	63.58	382.64	0.166161	0.125668	0.204663
chrY_59003656_59036499	0.19	11	183	19	0.0601093	0.0306748	0.0978261	9.19	221.91	0.0414132	0.0176991	0.0717703
chrY_59333009_59344659	0.52	8	397	18	0.0201511	0.0102302	0.0358974	4.46	476.14	0.00936699	0.00215517	0.0198238
chrY_8751530_8788167	1	5	11	3	0.454545	0.1	0.75	2.76	9.61	0.287201	0	0.615385
chrY_9145226_9157521	0.92	39	102	8	0.382353	0.275862	0.482143	62	211.57	0.293047	0.225664	0.35545
chrY_9340895_9370071	0.7	11	32	6	0.34375	0.230769	0.545455	7.73	37.6	0.205585	0.128205	0.302326
