# Supplementary material for: Signals of Historical Interlocus Gene Conversion in Human Segmental Duplications
Source: PLoS One. 2013 Oct 4;8(10):e75949. doi: 10.1371/journal.pone.0075949 (PMC3790853; doi:10.1371/journal.pone.0075949)
Supplement: Table S4 — Clustering of R sites in CpG-minus sequence quartets with <5 predicted B sites. (TXT) [file pone.0075949.s006.txt]

Archive with 1 entries (1 files):
- TableS4.txt
