# Supplementary material for: Signals of Historical Interlocus Gene Conversion in Human Segmental Duplications
Source: PLoS One. 2013 Oct 4;8(10):e75949. doi: 10.1371/journal.pone.0075949 (PMC3790853; doi:10.1371/journal.pone.0075949)
Supplement: Table S4 — Clustering of R sites in CpG-minus sequence quartets with <5 predicted B sites. (TXT) [file pone.0075949.s006.txt › TableS4.txt]

Table S4: Clustering of R sites in CpG-minus sequence quartets           
           
Column Header Explanations           
SD FAMILY: Unique name derived from the coordinates of one paralog in the SD family. These coordinates may not correspond to the sequence coordinates of the final analyzed sequence because of alignment trimming. Also  this namesake sequence may not be in the final set of sequences for the paralog family if it was eliminated during one of the pruning or Q/C steps outlined in the Methods section of the main text.           
4-PARALOG SUB TREE: Newick format tree corresponding to the sequence quartet           
OBS FRACTION ALN IN R SITE BLOCK: observed fraction of the alignment that lies within a patch of R sites. Patches defined using midpoints between informative sites in the alignment.           
EXP FRACTION ALN IN R SITE BLOCK: expected fraction of the alignment that lies within a patch of R sites. Value corresponds to average of 100 simulated datasets.           
P (OBS FRACTION > EXP FRACTION): P-value calculated as quantil position of OBS FRACTION ALN IN R SITE BLOCK along distribution of EXP FRACTIONS calculated for 100 simulated datasets           
RUNS TEST STATISTIC: Wald-Wolfowitz test of randomness statistic (i.e. runs test)           
P-VALUE: one-sided P-value testing that the data are more clustered than expected (i.e. longer runs).           
           
SD FAMILY 4-PARALOG SUB TREE ALN LEN OBS # R SITES OBS FRACTION ALN IN R SITE BLOCK EXP FRACTION ALN IN R SITE BLOCK P (OBS FRACTION > EXP FRACTION) RUNS TEST STATISTIC P-VALUE   
chr10_135503038_135513896 ((seq3:0.00473266,seq7:0.00391136):0.00087260,seq6:0.00340844,seq1:0.02194988); 10505 4 0.288005712 0.35213327 0.673267327 -2.989565186 0.001396874
chr10_15028874_15046199 (seq10:0.02995911,(seq3:0.02440097,(seq2:0.03193624,seq1:0.02607434):0.00299158):0.00210691); 12686 27 0.483879868 0.447800725 0.277227723 -3.166623788 0.000771099
chr10_15028874_15046199 ((seq10:0.02995911,(seq2:0.03193624,seq1:0.02607434):0.00509849):0.00668407,seq5:0.04974888); 12686 44 0.49530979 0.416642362 0.059405941 -2.824318188 0.002369066
chr10_15028874_15046199 (seq10:0.02995911,(seq6:0.0311596,(seq2:0.03193624,seq1:0.02607434):0.00299158):0.00210691); 12686 31 0.617688791 0.468469179 0.00990099 -2.451783597 0.007107506
chr10_15028874_15046199 (seq10:0.02995911,(seq7:0.05158365,(seq2:0.03193624,seq1:0.02607434):0.00299158):0.00210691); 12686 33 0.4903831 0.497280073 0.514851485 -2.808999187 0.002484789
chr10_15028874_15046199 ((seq10:0.02995911,(seq2:0.03193624,seq1:0.02607434):0.00509849):0.02546736,seq8:0.02180731); 12686 35 0.44568816 0.406203689 0.257425743 -1.318029312 0.093746918
chr10_15028874_15046199 ((seq10:0.02995911,(seq2:0.03193624,seq1:0.02607434):0.00509849):0.02546736,seq9:0.02745189); 12686 65 0.728756109 0.413306795 0.00990099 -2.517238239 0.005913941
chr10_15028874_15046199 ((seq10:0.02995911,(seq3:0.02440097,seq1:0.02906592):0.00210691):0.00668407,seq5:0.04974888); 12686 46 0.581664827 0.509903437 0.138613861 -3.460849055 0.000269237
chr10_15028874_15046199 (seq10:0.02995911,((seq6:0.02959331,seq3:0.02283468):0.00156629,seq1:0.02906592):0.00210691); 12686 21 0.582965474 0.538681223 0.287128713 -2.948839123 0.00159485
chr10_15028874_15046199 (seq10:0.02995911,((seq7:0.05001736,seq3:0.02283468):0.00156629,seq1:0.02906592):0.00210691); 12686 31 0.460783541 0.57413172 0.95049505 -0.496633693 0.309723694
chr10_15028874_15046199 ((seq10:0.02995911,(seq3:0.02440097,seq1:0.02906592):0.00210691):0.02546736,seq8:0.02180731); 12686 38 0.594001261 0.510750434 0.099009901 -0.713012932 0.237918878
chr10_15028874_15046199 ((seq10:0.02995911,(seq3:0.02440097,seq1:0.02906592):0.00210691):0.02546736,seq9:0.02745189); 12686 84 0.810026801 0.514385149 0.00990099 -4.428983873 4.73E-06
chr10_15028874_15046199 ((seq10:0.02995911,(seq6:0.0311596,seq1:0.02906592):0.00210691):0.00668407,seq5:0.04974888); 12686 65 0.624586158 0.528013164 0.049504951 -2.985146585 0.001417212
chr10_15028874_15046199 ((seq10:0.02995911,(seq7:0.05158365,seq1:0.02906592):0.00210691):0.00668407,seq5:0.04974888); 12686 98 0.658718272 0.577316333 0.069306931 -3.864833938 5.56E-05
chr10_15028874_15046199 (((seq10:0.02995911,seq1:0.03117283):0.00668407,seq5:0.04974888):0.01878329,seq8:0.02180731); 12686 66 0.609924326 0.400290084 0.00990099 -5.005322949 2.79E-07
chr10_15028874_15046199 (((seq10:0.02995911,seq1:0.03117283):0.00668407,seq5:0.04974888):0.01878329,seq9:0.02745189); 12686 90 0.753980766 0.401642756 0.00990099 -6.425335482 6.58E-11
chr10_15028874_15046199 (seq10:0.02995911,((seq7:0.04096304,seq6:0.02053899):0.01062061,seq1:0.02906592):0.00210691); 12686 16 0.201324295 0.246695964 0.881188119 0.149354038 0.559362862
chr10_15028874_15046199 ((seq10:0.02995911,(seq6:0.0311596,seq1:0.02906592):0.00210691):0.02546736,seq8:0.02180731); 12686 41 0.528771875 0.523611067 0.465346535 -1.715201994 0.0431541
chr10_15028874_15046199 ((seq10:0.02995911,(seq6:0.0311596,seq1:0.02906592):0.00210691):0.02546736,seq9:0.02745189); 12686 78 0.781530821 0.529637396 0.00990099 -4.351510178 6.76E-06
chr10_15028874_15046199 ((seq10:0.02995911,(seq7:0.05158365,seq1:0.02906592):0.00210691):0.02546736,seq8:0.02180731); 12686 53 0.594237742 0.56796035 0.326732673 -2.667159715 0.003824766
chr10_15028874_15046199 ((seq10:0.02995911,(seq7:0.05158365,seq1:0.02906592):0.00210691):0.02546736,seq9:0.02745189); 12686 90 0.767144884 0.573813653 0.00990099 -4.227851056 1.18E-05
chr10_15028874_15046199 ((seq10:0.02995911,seq1:0.03117283):0.02546736,seq9:0.02745189,seq8:0.02180731); 12686 74 0.606377109 0.122510248 0.00990099 -13.76660839 2.02E-43
chr10_15028874_15046199 ((seq3:0.02440097,(seq2:0.03193624,seq1:0.02607434):0.00299158):0.00879098,seq5:0.04974888); 12686 43 0.481160334 0.498271323 0.613861386 -0.646593434 0.258947555
chr10_15028874_15046199 ((seq6:0.02959331,seq3:0.02283468):0.00156629,(seq2:0.03193624,seq1:0.02607434):0.00299158); 12686 14 0.322954438 0.371927322 0.861386139 -0.723746865 0.234610578
chr10_15028874_15046199 ((seq7:0.05001736,seq3:0.02283468):0.00156629,(seq2:0.03193624,seq1:0.02607434):0.00299158); 12686 14 0.319407221 0.427576462 0.96039604 -0.210956962 0.416460428
chr10_15028874_15046199 ((seq3:0.02440097,(seq2:0.03193624,seq1:0.02607434):0.00299158):0.02757427,seq8:0.02180731); 12686 40 0.41786221 0.485462321 0.881188119 -1.676060313 0.04686319
chr10_15028874_15046199 ((seq3:0.02440097,(seq2:0.03193624,seq1:0.02607434):0.00299158):0.02757427,seq9:0.02745189); 12686 70 0.690997951 0.492300568 0.00990099 -0.091782397 0.463435465
chr10_15028874_15046199 ((seq6:0.0311596,(seq2:0.03193624,seq1:0.02607434):0.00299158):0.00879098,seq5:0.04974888); 12686 42 0.459088759 0.499876242 0.772277228 -2.819445266 0.002405337
chr10_15028874_15046199 ((seq7:0.05158365,(seq2:0.03193624,seq1:0.02607434):0.00299158):0.00879098,seq5:0.04974888); 12686 44 0.403003311 0.496224184 0.97029703 -3.926913783 4.30E-05
chr10_15028874_15046199 (((seq2:0.03193624,seq1:0.02607434):0.01178256,seq5:0.04974888):0.01878329,seq8:0.02180731); 12686 40 0.366821693 0.287794025 0.01980198 -0.89137139 0.186364981
chr10_15028874_15046199 (((seq2:0.03193624,seq1:0.02607434):0.01178256,seq5:0.04974888):0.01878329,seq9:0.02745189); 12686 67 0.637434968 0.29213779 0.00990099 -3.84834095 5.95E-05
chr10_15028874_15046199 ((seq7:0.04096304,seq6:0.02053899):0.01062061,(seq2:0.03193624,seq1:0.02607434):0.00299158); 12686 12 0.232618635 0.203473514 0.227722772 -1.444889971 0.074244397
chr10_15028874_15046199 ((seq6:0.0311596,(seq2:0.03193624,seq1:0.02607434):0.00299158):0.02757427,seq8:0.02180731); 12686 42 0.569210153 0.493708419 0.128712871 -0.698444253 0.242449705
chr10_15028874_15046199 ((seq6:0.0311596,(seq2:0.03193624,seq1:0.02607434):0.00299158):0.02757427,seq9:0.02745189); 12686 69 0.7567003 0.497153555 0.00990099 0.592588139 0.723271591
chr10_15028874_15046199 ((seq7:0.05158365,(seq2:0.03193624,seq1:0.02607434):0.00299158):0.02757427,seq8:0.02180731); 12686 43 0.490737821 0.497730175 0.504950495 -2.310314649 0.01043537
chr10_15028874_15046199 ((seq7:0.05158365,(seq2:0.03193624,seq1:0.02607434):0.00299158):0.02757427,seq9:0.02745189); 12686 74 0.722607599 0.497438909 0.00990099 1.40385865 0.919819528
chr10_15028874_15046199 ((seq2:0.03193624,seq1:0.02607434):0.03056585,seq9:0.02745189,seq8:0.02180731); 12686 50 0.561406275 0.103055337 0.00990099 -10.48027634 5.32E-26
chr10_15028874_15046199 (((seq6:0.02959331,seq3:0.02283468):0.00156629,seq1:0.02906592):0.00879098,seq5:0.04974888); 12686 51 0.61410216 0.551640391 0.188118812 -1.315076633 0.094242074
chr10_15028874_15046199 (((seq7:0.05001736,seq3:0.02283468):0.00156629,seq1:0.02906592):0.00879098,seq5:0.04974888); 12686 81 0.625019707 0.604902649 0.297029703 -2.496390221 0.006273225
chr10_15028874_15046199 (((seq3:0.02440097,seq1:0.02906592):0.00879098,seq5:0.04974888):0.01878329,seq8:0.02180731); 12686 43 0.503389563 0.320223475 0.00990099 -3.620955582 0.000146759
chr10_15028874_15046199 (((seq3:0.02440097,seq1:0.02906592):0.00879098,seq5:0.04974888):0.01878329,seq9:0.02745189); 12686 77 0.7173656 0.321284487 0.00990099 -7.428369163 5.50E-14
chr10_15028874_15046199 (((seq7:0.04096304,seq6:0.02053899):0.00905432,seq3:0.02283468):0.00156629,seq1:0.02906592); 12686 17 0.397761312 0.244151427 0.00990099 -0.459885596 0.32279917
chr10_15028874_15046199 (((seq6:0.02959331,seq3:0.02283468):0.00156629,seq1:0.02906592):0.02757427,seq8:0.02180731); 12686 31 0.565781176 0.547613117 0.376237624 0 0.5
chr10_15028874_15046199 (((seq6:0.02959331,seq3:0.02283468):0.00156629,seq1:0.02906592):0.02757427,seq9:0.02745189); 12686 19 0.282003784 0.555383494 1 -1.304824474 0.095976312
chr10_15028874_15046199 (((seq7:0.05001736,seq3:0.02283468):0.00156629,seq1:0.02906592):0.02757427,seq8:0.02180731); 12686 32 0.510641652 0.595865127 0.940594059 0.377059758 0.646935402
chr10_15028874_15046199 (((seq7:0.05001736,seq3:0.02283468):0.00156629,seq1:0.02906592):0.02757427,seq9:0.02745189); 12686 22 0.337379789 0.603474697 1 1.082777643 0.860546434
chr10_15028874_15046199 ((seq3:0.02440097,seq1:0.02906592):0.02757427,seq9:0.02745189,seq8:0.02180731); 12686 67 0.589192811 0.105271165 0.00990099 -13.5200506 5.95E-42
chr10_15028874_15046199 (((seq7:0.04096304,seq6:0.02053899):0.01062061,seq1:0.02906592):0.00879098,seq5:0.04974888); 12686 49 0.404185717 0.29060618 0.01980198 -5.250448592 7.59E-08
chr10_15028874_15046199 (((seq6:0.0311596,seq1:0.02906592):0.00879098,seq5:0.04974888):0.01878329,seq8:0.02180731); 12686 66 0.522268643 0.341734589 0.00990099 -5.252490585 7.50E-08
chr10_15028874_15046199 (((seq6:0.0311596,seq1:0.02906592):0.00879098,seq5:0.04974888):0.01878329,seq9:0.02745189); 12686 103 0.693875138 0.345826108 0.00990099 -8.264088192 7.04E-17
chr10_15028874_15046199 (((seq7:0.05158365,seq1:0.02906592):0.00879098,seq5:0.04974888):0.01878329,seq8:0.02180731); 12686 100 0.59991329 0.401172552 0.00990099 -7.583727634 1.68E-14
chr10_15028874_15046199 (((seq7:0.05158365,seq1:0.02906592):0.00879098,seq5:0.04974888):0.01878329,seq9:0.02745189); 12686 136 0.680080404 0.402961927 0.00990099 -9.638079295 2.76E-22
chr10_15028874_15046199 ((seq1:0.0378569,seq5:0.04974888):0.01878329,seq9:0.02745189,seq8:0.02180731); 12686 72 0.645317673 0.192321457 0.00990099 -8.873901744 3.53E-19
chr10_15028874_15046199 (((seq7:0.04096304,seq6:0.02053899):0.01062061,seq1:0.02906592):0.02757427,seq8:0.02180731); 12686 22 0.212320669 0.278135346 0.98019802 -0.079734146 0.468224351
chr10_15028874_15046199 (((seq7:0.04096304,seq6:0.02053899):0.01062061,seq1:0.02906592):0.02757427,seq9:0.02745189); 12686 14 0.217877976 0.285444979 0.99009901 0.219455821 0.586852505
chr10_15028874_15046199 ((seq6:0.0311596,seq1:0.02906592):0.02757427,seq9:0.02745189,seq8:0.02180731); 12686 63 0.594947186 0.112809396 0.00990099 -12.65060166 5.55E-37
chr10_15028874_15046199 ((seq7:0.05158365,seq1:0.02906592):0.02757427,seq9:0.02745189,seq8:0.02180731); 12686 71 0.606416522 0.144892007 0.00990099 -13.25906117 2.00E-40
chr10_15028874_15046199 ((seq10:0.02995911,(seq3:0.02440097,seq2:0.03492782):0.00210691):0.00668407,seq5:0.04974888); 12686 46 0.673695412 0.523728126 0.01980198 -2.325862587 0.010012941
chr10_15028874_15046199 (seq10:0.02995911,((seq6:0.02959331,seq3:0.02283468):0.00156629,seq2:0.03492782):0.00210691); 12686 26 0.569328394 0.535210074 0.356435644 -2.401468 0.008164719
chr10_15028874_15046199 (seq10:0.02995911,((seq7:0.05001736,seq3:0.02283468):0.00156629,seq2:0.03492782):0.00210691); 12686 32 0.502167744 0.575962478 0.881188119 -1.482457416 0.069109313
chr10_15028874_15046199 ((seq10:0.02995911,(seq3:0.02440097,seq2:0.03492782):0.00210691):0.02546736,seq8:0.02180731); 12686 39 0.610239634 0.519896342 0.069306931 -0.801671759 0.211371428
chr10_15028874_15046199 ((seq10:0.02995911,(seq3:0.02440097,seq2:0.03492782):0.00210691):0.02546736,seq9:0.02745189); 12686 51 0.736599401 0.539140785 0.00990099 -0.74015599 0.229602674
chr10_15028874_15046199 ((seq10:0.02995911,(seq6:0.0311596,seq2:0.03492782):0.00210691):0.00668407,seq5:0.04974888); 12686 62 0.679134479 0.546031058 0.00990099 -3.517319921 0.000217964
chr10_15028874_15046199 ((seq10:0.02995911,(seq7:0.05158365,seq2:0.03492782):0.00210691):0.00668407,seq5:0.04974888); 12686 98 0.710980609 0.573438436 0.00990099 -3.423574887 0.000309016
chr10_15028874_15046199 (((seq10:0.02995911,seq2:0.03703473):0.00668407,seq5:0.04974888):0.01878329,seq8:0.02180731); 12686 58 0.57397919 0.412509459 0.00990099 -4.133602185 1.79E-05
chr10_15028874_15046199 (((seq10:0.02995911,seq2:0.03703473):0.00668407,seq5:0.04974888):0.01878329,seq9:0.02745189); 12686 62 0.614929844 0.415510799 0.00990099 -4.740372028 1.07E-06
chr10_15028874_15046199 (seq10:0.02995911,((seq7:0.04096304,seq6:0.02053899):0.01062061,seq2:0.03492782):0.00210691); 12686 16 0.257252089 0.253798676 0.445544555 -1.774872186 0.037959497
chr10_15028874_15046199 ((seq10:0.02995911,(seq6:0.0311596,seq2:0.03492782):0.00210691):0.02546736,seq8:0.02180731); 12686 40 0.539177046 0.538166877 0.514851485 -2.17953809 0.014645859
chr10_15028874_15046199 ((seq10:0.02995911,(seq6:0.0311596,seq2:0.03492782):0.00210691):0.02546736,seq9:0.02745189); 12686 52 0.666955699 0.553145594 0.069306931 -3.317920847 0.000453451
chr10_15028874_15046199 ((seq10:0.02995911,(seq7:0.05158365,seq2:0.03492782):0.00210691):0.02546736,seq8:0.02180731); 12686 50 0.602041621 0.561217878 0.217821782 -2.667501119 0.003820882
chr10_15028874_15046199 ((seq10:0.02995911,(seq7:0.05158365,seq2:0.03492782):0.00210691):0.02546736,seq9:0.02745189); 12686 62 0.74597982 0.571833517 0.00990099 -2.492796465 0.006337074
chr10_15028874_15046199 ((seq10:0.02995911,seq2:0.03703473):0.02546736,seq9:0.02745189,seq8:0.02180731); 12686 41 0.505833202 0.132382154 0.00990099 -11.27647073 8.57E-30
chr10_15028874_15046199 ((seq10:0.02995911,(seq6:0.02959331,seq3:0.02283468):0.0036732):0.00668407,seq5:0.04974888); 12686 42 0.554233013 0.443209838 0.049504951 -3.643716227 0.000134365
chr10_15028874_15046199 ((seq10:0.02995911,(seq7:0.05001736,seq3:0.02283468):0.0036732):0.00668407,seq5:0.04974888); 12686 76 0.559277944 0.510277865 0.148514852 -5.671080582 7.09E-09
chr10_15028874_15046199 (((seq10:0.02995911,seq3:0.02650788):0.00668407,seq5:0.04974888):0.01878329,seq8:0.02180731); 12686 55 0.565899417 0.37943008 0.00990099 -4.84803572 6.23E-07
chr10_15028874_15046199 (((seq10:0.02995911,seq3:0.02650788):0.00668407,seq5:0.04974888):0.01878329,seq9:0.02745189); 12686 47 0.59845499 0.381390115 0.00990099 -2.537232285 0.00558664
chr10_15028874_15046199 (seq10:0.02995911,((seq7:0.04096304,seq6:0.02053899):0.00905432,seq3:0.02283468):0.0036732); 12686 19 0.355825319 0.251424799 0.01980198 -1.06484142 0.143473849
chr10_15028874_15046199 ((seq10:0.02995911,(seq6:0.02959331,seq3:0.02283468):0.0036732):0.02546736,seq8:0.02180731); 12686 28 0.529993694 0.435065427 0.059405941 -3.105288783 0.000950467
chr10_15028874_15046199 ((seq10:0.02995911,(seq6:0.02959331,seq3:0.02283468):0.0036732):0.02546736,seq9:0.02745189); 12686 30 0.598021441 0.449160492 0.00990099 -2.836252444 0.002282318
chr10_15028874_15046199 ((seq10:0.02995911,(seq7:0.05001736,seq3:0.02283468):0.0036732):0.02546736,seq8:0.02180731); 12686 36 0.511272269 0.490505676 0.336633663 -2.409472049 0.00798781
chr10_15028874_15046199 ((seq10:0.02995911,(seq7:0.05001736,seq3:0.02283468):0.0036732):0.02546736,seq9:0.02745189); 12686 38 0.524318146 0.503492433 0.297029703 -1.491744501 0.067883069
chr10_15028874_15046199 ((seq10:0.02995911,seq3:0.02650788):0.02546736,seq9:0.02745189,seq8:0.02180731); 12686 27 0.481830364 0.115002365 0.00990099 -6.726429703 8.69E-12
chr10_15028874_15046199 ((seq10:0.02995911,(seq7:0.04096304,seq6:0.02053899):0.01272752):0.00668407,seq5:0.04974888); 12686 47 0.377502759 0.263017894 0.00990099 -7.231357189 2.39E-13
chr10_15028874_15046199 (((seq10:0.02995911,seq6:0.03326651):0.00668407,seq5:0.04974888):0.01878329,seq8:0.02180731); 12686 71 0.675390194 0.401517027 0.00990099 -5.945607666 1.38E-09
chr10_15028874_15046199 (((seq10:0.02995911,seq6:0.03326651):0.00668407,seq5:0.04974888):0.01878329,seq9:0.02745189); 12686 72 0.693599243 0.402710862 0.00990099 -4.645190223 1.70E-06
chr10_15028874_15046199 (((seq10:0.02995911,seq7:0.05369056):0.00668407,seq5:0.04974888):0.01878329,seq8:0.02180731); 12686 100 0.685322403 0.451100032 0.00990099 -7.132234088 4.94E-13
chr10_15028874_15046199 (((seq10:0.02995911,seq7:0.05369056):0.00668407,seq5:0.04974888):0.01878329,seq9:0.02745189); 12686 95 0.706566294 0.452301356 0.00990099 -5.285098612 6.28E-08
chr10_15028874_15046199 ((seq10:0.03664318,seq5:0.04974888):0.01878329,seq9:0.02745189,seq8:0.02180731); 12686 44 0.524869935 0.188931893 0.00990099 -4.603171542 2.08E-06
chr10_15028874_15046199 ((seq10:0.02995911,(seq7:0.04096304,seq6:0.02053899):0.01272752):0.02546736,seq8:0.02180731); 12686 23 0.210625887 0.246007016 0.861386139 -2.283181666 0.011209835
chr10_15028874_15046199 ((seq10:0.02995911,(seq7:0.04096304,seq6:0.02053899):0.01272752):0.02546736,seq9:0.02745189); 12686 25 0.267420779 0.256829576 0.366336634 -1.55847482 0.059560366
chr10_15028874_15046199 ((seq10:0.02995911,seq6:0.03326651):0.02546736,seq9:0.02745189,seq8:0.02180731); 12686 34 0.485771717 0.125942377 0.00990099 -5.837968704 2.64E-09
chr10_15028874_15046199 ((seq10:0.02995911,seq7:0.05369056):0.02546736,seq9:0.02745189,seq8:0.02180731); 12686 38 0.465434337 0.156623443 0.00990099 -6.414532208 7.06E-11
chr10_15028874_15046199 (((seq6:0.02959331,seq3:0.02283468):0.00156629,seq2:0.03492782):0.00879098,seq5:0.04974888); 12686 52 0.63991802 0.547505518 0.069306931 -2.523490531 0.00580981
chr10_15028874_15046199 (((seq7:0.05001736,seq3:0.02283468):0.00156629,seq2:0.03492782):0.00879098,seq5:0.04974888); 12686 81 0.607756582 0.599125808 0.445544555 -2.967208528 0.001502585
chr10_15028874_15046199 (((seq3:0.02440097,seq2:0.03492782):0.00879098,seq5:0.04974888):0.01878329,seq8:0.02180731); 12686 34 0.447777077 0.335075674 0.01980198 -2.733812355 0.003130286
chr10_15028874_15046199 (((seq3:0.02440097,seq2:0.03492782):0.00879098,seq5:0.04974888):0.01878329,seq9:0.02745189); 12686 47 0.645160019 0.340722844 0.00990099 -4.297404775 8.64E-06
chr10_15028874_15046199 (((seq7:0.04096304,seq6:0.02053899):0.00905432,seq3:0.02283468):0.00156629,seq2:0.03492782); 12686 16 0.38254769 0.25757055 0.00990099 -3.56923477 0.000179013
chr10_15028874_15046199 (((seq6:0.02959331,seq3:0.02283468):0.00156629,seq2:0.03492782):0.02757427,seq8:0.02180731); 12686 29 0.535669242 0.551328236 0.633663366 -1.549208498 0.060665804
chr10_15028874_15046199 (((seq6:0.02959331,seq3:0.02283468):0.00156629,seq2:0.03492782):0.02757427,seq9:0.02745189); 12686 23 0.419832887 0.550586079 1 -0.630714671 0.264113552
chr10_15028874_15046199 (((seq7:0.05001736,seq3:0.02283468):0.00156629,seq2:0.03492782):0.02757427,seq8:0.02180731); 12686 32 0.540320038 0.597567003 0.871287129 0.062384302 0.524871602
chr10_15028874_15046199 (((seq7:0.05001736,seq3:0.02283468):0.00156629,seq2:0.03492782):0.02757427,seq9:0.02745189); 12686 24 0.416206842 0.602269431 1 -0.546340405 0.292415984
chr10_15028874_15046199 ((seq3:0.02440097,seq2:0.03492782):0.02757427,seq9:0.02745189,seq8:0.02180731); 12686 33 0.48648116 0.112446004 0.00990099 -9.988319869 8.57E-24
chr10_15028874_15046199 (((seq7:0.04096304,seq6:0.02053899):0.01062061,seq2:0.03492782):0.00879098,seq5:0.04974888); 12686 50 0.410491881 0.299091124 0.00990099 -6.005399522 9.54E-10
chr10_15028874_15046199 (((seq6:0.0311596,seq2:0.03492782):0.00879098,seq5:0.04974888):0.01878329,seq8:0.02180731); 12686 61 0.516593095 0.352741999 0.00990099 -6.01090207 9.22E-10
chr10_15028874_15046199 (((seq6:0.0311596,seq2:0.03492782):0.00879098,seq5:0.04974888):0.01878329,seq9:0.02745189); 12686 79 0.652017973 0.36213779 0.00990099 -7.821410125 2.61E-15
chr10_15028874_15046199 (((seq7:0.05158365,seq2:0.03492782):0.00879098,seq5:0.04974888):0.01878329,seq8:0.02180731); 12686 97 0.588207473 0.403237033 0.00990099 -7.528244776 2.57E-14
chr10_15028874_15046199 (((seq7:0.05158365,seq2:0.03492782):0.00879098,seq5:0.04974888):0.01878329,seq9:0.02745189); 12686 112 0.643425824 0.407309633 0.00990099 -8.197254767 1.23E-16
chr10_15028874_15046199 ((seq2:0.0437188,seq5:0.04974888):0.01878329,seq9:0.02745189,seq8:0.02180731); 12686 45 0.53799464 0.19767342 0.00990099 -5.705890626 5.79E-09
chr10_15028874_15046199 (((seq7:0.04096304,seq6:0.02053899):0.01062061,seq2:0.03492782):0.02757427,seq8:0.02180731); 12686 20 0.240698408 0.287931972 0.930693069 -2.942013766 0.001630427
chr10_15028874_15046199 (((seq7:0.04096304,seq6:0.02053899):0.01062061,seq2:0.03492782):0.02757427,seq9:0.02745189); 12686 20 0.191510326 0.296813022 1 0.195737451 0.577592165
chr10_15028874_15046199 ((seq6:0.0311596,seq2:0.03492782):0.02757427,seq9:0.02745189,seq8:0.02180731); 12686 34 0.475721268 0.121139839 0.00990099 -8.774342499 8.60E-19
chr10_15028874_15046199 ((seq7:0.05158365,seq2:0.03492782):0.02757427,seq9:0.02745189,seq8:0.02180731); 12686 40 0.526052341 0.150071733 0.00990099 -9.530077714 7.86E-22
chr10_15028874_15046199 (((seq7:0.04096304,seq6:0.02053899):0.00905432,seq3:0.02283468):0.01035727,seq5:0.04974888); 12686 53 0.483722214 0.31239516 0.00990099 -6.823465704 4.44E-12
chr10_15028874_15046199 (((seq6:0.02959331,seq3:0.02283468):0.01035727,seq5:0.04974888):0.01878329,seq8:0.02180731); 12686 49 0.471779915 0.28861422 0.00990099 -6.056102257 6.97E-10
chr10_15028874_15046199 (((seq6:0.02959331,seq3:0.02283468):0.01035727,seq5:0.04974888):0.01878329,seq9:0.02745189); 12686 55 0.577014031 0.296137869 0.00990099 -6.337259056 1.17E-10
chr10_15028874_15046199 (((seq7:0.05001736,seq3:0.02283468):0.01035727,seq5:0.04974888):0.01878329,seq8:0.02180731); 12686 80 0.50681854 0.350315308 0.00990099 -8.437247344 1.62E-17
chr10_15028874_15046199 (((seq7:0.05001736,seq3:0.02283468):0.01035727,seq5:0.04974888):0.01878329,seq9:0.02745189); 12686 83 0.529717799 0.35597312 0.00990099 -7.943072202 9.86E-16
chr10_15028874_15046199 ((seq3:0.03319195,seq5:0.04974888):0.01878329,seq9:0.02745189,seq8:0.02180731); 12686 41 0.550882863 0.185065032 0.00990099 -5.373163238 3.87E-08
chr10_15028874_15046199 (((seq7:0.04096304,seq6:0.02053899):0.00905432,seq3:0.02283468):0.02914056,seq8:0.02180731); 12686 22 0.325398077 0.288624468 0.158415842 -3.130792999 0.000871675
chr10_15028874_15046199 (((seq7:0.04096304,seq6:0.02053899):0.00905432,seq3:0.02283468):0.02914056,seq9:0.02745189); 12686 26 0.344947186 0.302912266 0.168316832 -2.27707701 0.011390814
chr10_15028874_15046199 ((seq6:0.02959331,seq3:0.02283468):0.02914056,seq9:0.02745189,seq8:0.02180731); 12686 25 0.424996059 0.098001734 0.00990099 -5.281023325 6.42E-08
chr10_15028874_15046199 ((seq7:0.05001736,seq3:0.02283468):0.02914056,seq9:0.02745189,seq8:0.02180731); 12686 27 0.412423144 0.129385543 0.00990099 -5.061938041 2.08E-07
chr10_15028874_15046199 (((seq7:0.04096304,seq6:0.02053899):0.01941159,seq5:0.04974888):0.01878329,seq8:0.02180731); 12686 53 0.324333911 0.206853224 0.00990099 -8.239632426 8.64E-17
chr10_15028874_15046199 (((seq7:0.04096304,seq6:0.02053899):0.01941159,seq5:0.04974888):0.01878329,seq9:0.02745189); 12686 56 0.360949078 0.213266987 0.00990099 -7.825911152 2.52E-15
chr10_15028874_15046199 ((seq6:0.03995058,seq5:0.04974888):0.01878329,seq9:0.02745189,seq8:0.02180731); 12686 38 0.386016081 0.194279127 0.00990099 0.120892116 0.548111757
chr10_15028874_15046199 ((seq7:0.06037463,seq5:0.04974888):0.01878329,seq9:0.02745189,seq8:0.02180731); 12686 40 0.336630932 0.217202034 0.00990099 -2.632683688 0.00423566
chr10_15028874_15046199 ((seq7:0.04096304,seq6:0.02053899):0.03819488,seq9:0.02745189,seq8:0.02180731); 12686 24 0.166995113 0.083903516 0.00990099 -1.98345344 0.023658401
chr10_15033050_15052176 (((seq4:0.01886532,seq2:0.03111499):0.00700667,seq1:0.02812087):0.0022484,seq3:0.0396682); 11482 15 0.288233757 0.265627069 0.316831683 -1.431608359 0.076127968
chr10_15033050_15052176 (((seq5:0.02074601,seq2:0.0349696):0.00315206,seq1:0.02812087):0.0022484,seq3:0.0396682); 11482 23 0.341752308 0.434912907 0.940594059 -1.443936114 0.074378474
chr10_15033050_15052176 (((seq2:0.03812166,seq1:0.02812087):0.0022484,seq3:0.0396682):0.03115441,seq6:0.02374202); 11482 47 0.642266156 0.54696046 0.059405941 -0.611614254 0.270396503
chr10_15033050_15052176 (((seq2:0.03812166,seq1:0.02812087):0.0022484,seq3:0.0396682):0.00294897,seq8:0.02653197); 11482 51 0.708630901 0.529959066 0.00990099 -3.70038124 0.000107638
chr10_15033050_15052176 (((seq2:0.03812166,seq1:0.02812087):0.0022484,seq3:0.0396682):0.03115441,seq9:0.02468173); 11482 53 0.623105731 0.545156332 0.089108911 -0.471106699 0.318782271
chr10_15033050_15052176 ((seq5:0.02074601,(seq4:0.01886532,seq2:0.03111499):0.00385461):0.00315206,seq1:0.02812087); 11482 25 0.485586135 0.310067497 0.00990099 -1.183717745 0.118262406
chr10_15033050_15052176 (((seq4:0.01886532,seq2:0.03111499):0.00700667,seq1:0.02812087):0.03340281,seq6:0.02374202); 11482 14 0.218559484 0.298896098 0.99009901 -0.45816742 0.323416082
chr10_15033050_15052176 (((seq4:0.01886532,seq2:0.03111499):0.00700667,seq1:0.02812087):0.00519737,seq8:0.02653197); 11482 13 0.206976137 0.246106079 0.811881188 0.281327905 0.610770546
chr10_15033050_15052176 (((seq4:0.01886532,seq2:0.03111499):0.00700667,seq1:0.02812087):0.03340281,seq9:0.02468173); 11482 14 0.252351507 0.302896272 0.871287129 -0.066653103 0.473428935
chr10_15033050_15052176 (((seq5:0.02074601,seq2:0.0349696):0.00315206,seq1:0.02812087):0.03340281,seq6:0.02374202); 11482 21 0.464248389 0.469291064 0.603960396 -0.114987783 0.454227403
chr10_15033050_15052176 (((seq5:0.02074601,seq2:0.0349696):0.00315206,seq1:0.02812087):0.00519737,seq8:0.02653197); 11482 29 0.401889915 0.414841056 0.564356436 -1.145091912 0.126085543
chr10_15033050_15052176 (((seq5:0.02074601,seq2:0.0349696):0.00315206,seq1:0.02812087):0.03340281,seq9:0.02468173); 11482 25 0.412820066 0.468090925 0.841584158 0.272780006 0.607488835
chr10_15033050_15052176 (((seq2:0.03812166,seq1:0.02812087):0.00519737,seq8:0.02653197):0.02820544,seq6:0.02374202); 11482 39 0.601767985 0.421808918 0.00990099 -2.04706281 0.020325959
chr10_15033050_15052176 ((seq2:0.03812166,seq1:0.02812087):0.03340281,seq9:0.02468173,seq6:0.02374202); 11482 34 0.382076293 0.090058352 0.00990099 -11.55588241 3.45E-31
chr10_15033050_15052176 (((seq2:0.03812166,seq1:0.02812087):0.00519737,seq8:0.02653197):0.02820544,seq9:0.02468173); 11482 65 0.699834524 0.430710678 0.00990099 -3.708922197 0.000104072
chr10_15033050_15052176 (((seq5:0.02074601,seq4:0.02271993):0.00315206,seq1:0.02812087):0.0022484,seq3:0.0396682); 11482 19 0.361043372 0.394491378 0.732673267 -1.786388807 0.037018163
chr10_15033050_15052176 (((seq4:0.02587199,seq1:0.02812087):0.0022484,seq3:0.0396682):0.03115441,seq6:0.02374202); 11482 43 0.66739244 0.515999826 0.02970297 -1.926062931 0.027048258
chr10_15033050_15052176 (((seq4:0.02587199,seq1:0.02812087):0.0022484,seq3:0.0396682):0.00294897,seq8:0.02653197); 11482 42 0.671877722 0.504646839 0.00990099 -4.37072715 6.19E-06
chr10_15033050_15052176 (((seq4:0.02587199,seq1:0.02812087):0.0022484,seq3:0.0396682):0.03115441,seq9:0.02468173); 11482 48 0.600374499 0.511808047 0.069306931 -2.511577468 0.006009645
chr10_15033050_15052176 (((seq5:0.02389807,seq1:0.02812087):0.0022484,seq3:0.0396682):0.03115441,seq6:0.02374202); 11482 49 0.658117053 0.505501219 0.00990099 -1.843396806 0.032635548
chr10_15033050_15052176 (((seq5:0.02389807,seq1:0.02812087):0.0022484,seq3:0.0396682):0.00294897,seq8:0.02653197); 11482 38 0.692039714 0.494247518 0.01980198 -4.447726358 4.34E-06
chr10_15033050_15052176 (((seq5:0.02389807,seq1:0.02812087):0.0022484,seq3:0.0396682):0.03115441,seq9:0.02468173); 11482 53 0.620275213 0.508815102 0.03960396 -1.614911283 0.053164954
chr10_15033050_15052176 (((seq1:0.03036927,seq3:0.0396682):0.00294897,seq8:0.02653197):0.02820544,seq6:0.02374202); 11482 50 0.539932068 0.501785403 0.257425743 -2.699412157 0.003473105
chr10_15033050_15052176 ((seq1:0.03036927,seq3:0.0396682):0.03115441,seq9:0.02468173,seq6:0.02374202); 11482 28 0.363177147 0.096199704 0.00990099 -10.02939512 5.66E-24
chr10_15033050_15052176 (((seq1:0.03036927,seq3:0.0396682):0.00294897,seq8:0.02653197):0.02820544,seq9:0.02468173); 11482 62 0.693476746 0.508750653 0.00990099 -1.898860825 0.028791389
chr10_15033050_15052176 (((seq5:0.02074601,seq4:0.02271993):0.00315206,seq1:0.02812087):0.03340281,seq6:0.02374202); 11482 27 0.464640307 0.416026825 0.198019802 -1.314975966 0.09425899
chr10_15033050_15052176 (((seq5:0.02074601,seq4:0.02271993):0.00315206,seq1:0.02812087):0.00519737,seq8:0.02653197); 11482 22 0.495122801 0.37029568 0.02970297 -3.748865616 8.88E-05
chr10_15033050_15052176 (((seq5:0.02074601,seq4:0.02271993):0.00315206,seq1:0.02812087):0.03340281,seq9:0.02468173); 11482 23 0.391308135 0.414248824 0.653465347 -1.496604357 0.067248118
chr10_15033050_15052176 (((seq4:0.02587199,seq1:0.02812087):0.00519737,seq8:0.02653197):0.02820544,seq6:0.02374202); 11482 36 0.518812054 0.390178976 0.02970297 -0.09342965 0.462781118
chr10_15033050_15052176 ((seq4:0.02587199,seq1:0.02812087):0.03340281,seq9:0.02468173,seq6:0.02374202); 11482 29 0.37554433 0.077184724 0.00990099 -11.77240008 2.71E-32
chr10_15033050_15052176 (((seq4:0.02587199,seq1:0.02812087):0.00519737,seq8:0.02653197):0.02820544,seq9:0.02468173); 11482 58 0.688860826 0.394804041 0.00990099 -4.268381491 9.84E-06
chr10_15033050_15052176 (((seq5:0.02389807,seq1:0.02812087):0.00519737,seq8:0.02653197):0.02820544,seq6:0.02374202); 11482 32 0.539191778 0.377568803 0.00990099 -0.275554696 0.391445055
chr10_15033050_15052176 ((seq5:0.02389807,seq1:0.02812087):0.03340281,seq9:0.02468173,seq6:0.02374202); 11482 31 0.405460721 0.071298554 0.00990099 -12.09113376 5.88E-34
chr10_15033050_15052176 (((seq5:0.02389807,seq1:0.02812087):0.00519737,seq8:0.02653197):0.02820544,seq9:0.02468173); 11482 58 0.689426929 0.388868664 0.00990099 -3.456871869 0.000273242
chr10_15033050_15052176 ((seq1:0.03331824,seq8:0.02653197):0.02820544,seq9:0.02468173,seq6:0.02374202); 11482 35 0.430456367 0.094982146 0.00990099 -11.38021212 2.62E-30
chr10_15033050_15052176 ((seq5:0.02074601,(seq4:0.01886532,seq2:0.03111499):0.00385461):0.00540046,seq3:0.0396682); 11482 29 0.538233757 0.342606689 0.00990099 -2.147037758 0.015895138
chr10_15033050_15052176 (((seq4:0.01886532,seq2:0.03111499):0.00925507,seq3:0.0396682):0.03115441,seq6:0.02374202); 11482 17 0.243380944 0.271312925 0.801980198 -0.973313766 0.165198692
chr10_15033050_15052176 (((seq4:0.01886532,seq2:0.03111499):0.00925507,seq3:0.0396682):0.00294897,seq8:0.02653197); 11482 15 0.318193695 0.233277304 0.049504951 -1.513840921 0.065033096
chr10_15033050_15052176 (((seq4:0.01886532,seq2:0.03111499):0.00925507,seq3:0.0396682):0.03115441,seq9:0.02468173); 11482 20 0.21873367 0.277000958 0.930693069 0.660335739 0.7454808
chr10_15033050_15052176 (((seq5:0.02074601,seq2:0.0349696):0.00540046,seq3:0.0396682):0.03115441,seq6:0.02374202); 11482 21 0.404981711 0.400643181 0.514851485 -0.753895183 0.225456082
chr10_15033050_15052176 (((seq5:0.02074601,seq2:0.0349696):0.00540046,seq3:0.0396682):0.00294897,seq8:0.02653197); 11482 27 0.408334785 0.362358474 0.178217822 -3.543828239 0.000197181
chr10_15033050_15052176 (((seq5:0.02074601,seq2:0.0349696):0.00540046,seq3:0.0396682):0.03115441,seq9:0.02468173); 11482 28 0.41983104 0.405742902 0.405940594 1.059087191 0.855219964
chr10_15033050_15052176 (((seq2:0.04037006,seq3:0.0396682):0.00294897,seq8:0.02653197):0.02820544,seq6:0.02374202); 11482 56 0.653805957 0.52127591 0.01980198 -1.077041753 0.140730807
chr10_15033050_15052176 ((seq2:0.04037006,seq3:0.0396682):0.03115441,seq9:0.02468173,seq6:0.02374202); 11482 31 0.362915868 0.108648319 0.00990099 -9.062081341 6.40E-20
chr10_15033050_15052176 (((seq2:0.04037006,seq3:0.0396682):0.00294897,seq8:0.02653197):0.02820544,seq9:0.02468173); 11482 71 0.74002787 0.528039105 0.00990099 -2.651960847 0.004001291
chr10_15033050_15052176 ((seq5:0.02074601,(seq4:0.01886532,seq2:0.03111499):0.00385461):0.03655487,seq6:0.02374202); 11482 25 0.462332346 0.383252918 0.099009901 -2.724751283 0.003217497
chr10_15033050_15052176 ((seq5:0.02074601,(seq4:0.01886532,seq2:0.03111499):0.00385461):0.00834943,seq8:0.02653197); 11482 25 0.444217035 0.321907769 0.03960396 -1.104245803 0.134743263
chr10_15033050_15052176 ((seq5:0.02074601,(seq4:0.01886532,seq2:0.03111499):0.00385461):0.03655487,seq9:0.02468173); 11482 31 0.447657203 0.388302561 0.158415842 -2.872633865 0.002035328
chr10_15033050_15052176 (((seq4:0.01886532,seq2:0.03111499):0.01220404,seq8:0.02653197):0.02820544,seq6:0.02374202); 11482 15 0.213029089 0.216860739 0.504950495 -2.584078167 0.004881983
chr10_15033050_15052176 ((seq4:0.01886532,seq2:0.03111499):0.04040948,seq9:0.02468173,seq6:0.02374202); 11482 18 0.144356384 0.058012106 0.00990099 -0.097591003 0.461128534
chr10_15033050_15052176 (((seq4:0.01886532,seq2:0.03111499):0.01220404,seq8:0.02653197):0.02820544,seq9:0.02468173); 11482 18 0.286535447 0.222458631 0.03960396 -2.104183026 0.017681242
chr10_15033050_15052176 (((seq5:0.02074601,seq2:0.0349696):0.00834943,seq8:0.02653197):0.02820544,seq6:0.02374202); 11482 22 0.412645881 0.309265807 0.00990099 -3.207503344 0.000669463
chr10_15033050_15052176 ((seq5:0.02074601,seq2:0.0349696):0.03655487,seq9:0.02468173,seq6:0.02374202); 11482 18 0.255748128 0.06920223 0.00990099 -3.280339031 0.000518412
chr10_15033050_15052176 (((seq5:0.02074601,seq2:0.0349696):0.00834943,seq8:0.02653197):0.02820544,seq9:0.02468173); 11482 31 0.441386518 0.315540847 0.02970297 -2.245883182 0.012355746
chr10_15033050_15052176 ((seq2:0.04331903,seq8:0.02653197):0.02820544,seq9:0.02468173,seq6:0.02374202); 11482 23 0.25888347 0.106201881 0.00990099 -4.035021482 2.73E-05
chr10_15033050_15052176 (((seq5:0.02074601,seq4:0.02271993):0.00540046,seq3:0.0396682):0.03115441,seq6:0.02374202); 11482 20 0.379898972 0.353933548 0.287128713 -1.702462616 0.04433434
chr10_15033050_15052176 (((seq5:0.02074601,seq4:0.02271993):0.00540046,seq3:0.0396682):0.00294897,seq8:0.02653197); 11482 21 0.45693259 0.317597544 0.00990099 -5.457446577 2.42E-08
chr10_15033050_15052176 (((seq5:0.02074601,seq4:0.02271993):0.00540046,seq3:0.0396682):0.03115441,seq9:0.02468173); 11482 23 0.357472566 0.355093625 0.514851485 -0.58960103 0.27772908
chr10_15033050_15052176 (((seq4:0.02812039,seq3:0.0396682):0.00294897,seq8:0.02653197):0.02820544,seq6:0.02374202); 11482 55 0.606645184 0.501267201 0.03960396 -0.962382409 0.167928774
chr10_15033050_15052176 ((seq4:0.02812039,seq3:0.0396682):0.03115441,seq9:0.02468173,seq6:0.02374202); 11482 27 0.382816583 0.095819544 0.00990099 -8.575689689 4.92E-18
chr10_15033050_15052176 (((seq4:0.02812039,seq3:0.0396682):0.00294897,seq8:0.02653197):0.02820544,seq9:0.02468173); 11482 67 0.761496255 0.510102334 0.00990099 -1.870844383 0.030683327
chr10_15033050_15052176 (((seq5:0.02614647,seq3:0.0396682):0.00294897,seq8:0.02653197):0.02820544,seq6:0.02374202); 11482 52 0.644051559 0.49155722 0.00990099 -0.25971772 0.397540762
chr10_15033050_15052176 ((seq5:0.02614647,seq3:0.0396682):0.03115441,seq9:0.02468173,seq6:0.02374202); 11482 25 0.411513674 0.091529786 0.00990099 -9.313902801 6.16E-21
chr10_15033050_15052176 (((seq5:0.02614647,seq3:0.0396682):0.00294897,seq8:0.02653197):0.02820544,seq9:0.02468173); 11482 58 0.732102421 0.500252569 0.00990099 -0.647994017 0.25849441
chr10_15033050_15052176 ((seq3:0.04261717,seq8:0.02653197):0.02820544,seq9:0.02468173,seq6:0.02374202); 11482 29 0.372975091 0.104680805 0.00990099 -12.59584287 1.11E-36
chr10_15033050_15052176 (((seq5:0.02074601,seq4:0.02271993):0.00834943,seq8:0.02653197):0.02820544,seq6:0.02374202); 11482 21 0.425927539 0.269363787 0.00990099 -3.636931774 0.000137953
chr10_15033050_15052176 ((seq5:0.02074601,seq4:0.02271993):0.03655487,seq9:0.02468173,seq6:0.02374202); 11482 16 0.265807351 0.056879464 0.00990099 -6.823179808 4.45E-12
chr10_15033050_15052176 (((seq5:0.02074601,seq4:0.02271993):0.00834943,seq8:0.02653197):0.02820544,seq9:0.02468173); 11482 25 0.487197352 0.275585699 0.00990099 -4.438908473 4.52E-06
chr10_15033050_15052176 ((seq4:0.03106936,seq8:0.02653197):0.02820544,seq9:0.02468173,seq6:0.02374202); 11482 21 0.307524822 0.091849852 0.00990099 -1.578551963 0.05721943
chr10_15033050_15052176 ((seq5:0.02909544,seq8:0.02653197):0.02820544,seq9:0.02468173,seq6:0.02374202); 11482 18 0.391046856 0.086273297 0.00990099 -4.160012623 1.59E-05
chr10_15034221_15046199 (((seq3:0.02706077,seq5:0.03598165):0.00477152,seq10:0.02684277):0.03018834,seq4:0.02252568); 10163 56 0.563071928 0.440540687 0.02970297 -2.912893697 0.001790482
chr10_15034221_15046199 (((seq3:0.02231015,seq6:0.02038792):0.00952214,seq10:0.02684277):0.03018834,seq4:0.02252568); 10163 21 0.367312801 0.271273738 0.00990099 -2.186305417 0.014396634
chr10_15034221_15046199 (((seq3:0.02231015,seq7:0.03021204):0.00952214,seq10:0.02684277):0.03018834,seq4:0.02252568); 10163 27 0.406277674 0.302865788 0.00990099 -3.306627398 0.000472132
chr10_15034221_15046199 ((seq3:0.03183229,seq10:0.02684277):0.03018834,seq9:0.02403547,seq4:0.02252568); 10163 14 0.320082653 0.08760553 0.00990099 -1.454258906 0.07293727
chr10_15034221_15046199 (((seq3:0.02231015,seq6:0.02038792):0.00475062,seq5:0.03598165):0.00477152,seq10:0.02684277); 10163 35 0.46403621 0.360373905 0.079207921 -4.61142195 2.00E-06
chr10_15034221_15046199 (((seq3:0.02231015,seq7:0.03021204):0.00475062,seq5:0.03598165):0.00477152,seq10:0.02684277); 10163 44 0.443077831 0.394862737 0.198019802 -5.296683047 5.90E-08
chr10_15034221_15046199 (((seq3:0.02706077,seq5:0.03598165):0.00477152,seq10:0.02684277):0.03018834,seq9:0.02403547); 10163 53 0.619994096 0.441382958 0.00990099 -3.00417107 0.001331528
chr10_15034221_15046199 ((seq3:0.02231015,(seq7:0.02810341,seq6:0.01827929):0.00210863):0.00952214,seq10:0.02684277); 10163 21 0.418429598 0.416171898 0.495049505 -0.884467087 0.188222061
chr10_15034221_15046199 (((seq3:0.02231015,seq6:0.02038792):0.00952214,seq10:0.02684277):0.03018834,seq9:0.02403547); 10163 26 0.437616845 0.269877497 0.00990099 -4.102515496 2.04E-05
chr10_15034221_15046199 (((seq3:0.02231015,seq7:0.03021204):0.00952214,seq10:0.02684277):0.03018834,seq9:0.02403547); 10163 30 0.455918528 0.307936633 0.00990099 -2.614182027 0.004472069
chr10_15034221_15046199 (((seq6:0.02513854,seq5:0.03598165):0.00477152,seq10:0.02684277):0.03018834,seq4:0.02252568); 10163 42 0.496556135 0.442621273 0.188118812 -2.005764798 0.022440674
chr10_15034221_15046199 (((seq7:0.03496266,seq5:0.03598165):0.00477152,seq10:0.02684277):0.03018834,seq4:0.02252568); 10163 47 0.476138935 0.459248745 0.346534654 -2.512759603 0.005989547
chr10_15034221_15046199 ((seq5:0.04075317,seq10:0.02684277):0.03018834,seq9:0.02403547,seq4:0.02252568); 10163 24 0.323575716 0.103622946 0.00990099 -9.119697048 3.77E-20
chr10_15034221_15046199 (((seq7:0.02810341,seq6:0.01827929):0.01163077,seq10:0.02684277):0.03018834,seq4:0.02252568); 10163 15 0.190347338 0.237366919 0.891089109 -3.275723271 0.000526959
chr10_15034221_15046199 ((seq6:0.02991006,seq10:0.02684277):0.03018834,seq9:0.02403547,seq4:0.02252568); 10163 18 0.21784906 0.089207911 0.00990099 -0.211468581 0.416260823
chr10_15034221_15046199 ((seq7:0.03973418,seq10:0.02684277):0.03018834,seq9:0.02403547,seq4:0.02252568); 10163 19 0.239151825 0.102454492 0.00990099 -2.913342491 0.001787911
chr10_15034221_15046199 (((seq7:0.02810341,seq6:0.01827929):0.00685925,seq5:0.03598165):0.00477152,seq10:0.02684277); 10163 24 0.325199252 0.286542852 0.207920792 -5.099366612 1.70E-07
chr10_15034221_15046199 (((seq6:0.02513854,seq5:0.03598165):0.00477152,seq10:0.02684277):0.03018834,seq9:0.02403547); 10163 40 0.526468562 0.447030896 0.079207921 -2.11256803 0.017318879
chr10_15034221_15046199 (((seq7:0.03496266,seq5:0.03598165):0.00477152,seq10:0.02684277):0.03018834,seq9:0.02403547); 10163 47 0.544179868 0.469732363 0.128712871 -2.382600026 0.008595431
chr10_15034221_15046199 (((seq7:0.02810341,seq6:0.01827929):0.01163077,seq10:0.02684277):0.03018834,seq9:0.02403547); 10163 17 0.27014661 0.24515153 0.237623762 -2.418049555 0.007801976
chr10_15034221_15046199 (((seq3:0.02231015,seq6:0.02038792):0.00475062,seq5:0.03598165):0.03495986,seq4:0.02252568); 10163 33 0.475843747 0.398633278 0.079207921 -6.195180549 2.91E-10
chr10_15034221_15046199 (((seq3:0.02231015,seq7:0.03021204):0.00475062,seq5:0.03598165):0.03495986,seq4:0.02252568); 10163 43 0.507232117 0.436220112 0.099009901 -6.974477477 1.54E-12
chr10_15034221_15046199 ((seq3:0.02706077,seq5:0.03598165):0.03495986,seq9:0.02403547,seq4:0.02252568); 10163 25 0.314326478 0.085606612 0.00990099 -6.859314538 3.46E-12
chr10_15034221_15046199 ((seq3:0.02231015,(seq7:0.02810341,seq6:0.01827929):0.00210863):0.03971048,seq4:0.02252568); 10163 26 0.43545213 0.46341287 0.653465347 -4.073829194 2.31E-05
chr10_15034221_15046199 ((seq3:0.02231015,seq6:0.02038792):0.03971048,seq9:0.02403547,seq4:0.02252568); 10163 12 0.225573158 0.054103611 0.00990099 -3.942057232 4.04E-05
chr10_15034221_15046199 ((seq3:0.02231015,seq7:0.03021204):0.03971048,seq9:0.02403547,seq4:0.02252568); 10163 16 0.25307488 0.066363279 0.00990099 -5.048339487 2.23E-07
chr10_15034221_15046199 ((seq3:0.02231015,(seq7:0.02810341,seq6:0.01827929):0.00210863):0.00475062,seq5:0.03598165); 10163 37 0.565876218 0.419352553 0.01980198 -3.099705665 0.000968565
chr10_15034221_15046199 (((seq3:0.02231015,seq6:0.02038792):0.00475062,seq5:0.03598165):0.03495986,seq9:0.02403547); 10163 39 0.493997835 0.391008561 0.02970297 -4.960123925 3.52E-07
chr10_15034221_15046199 (((seq3:0.02231015,seq7:0.03021204):0.00475062,seq5:0.03598165):0.03495986,seq9:0.02403547); 10163 53 0.517366919 0.434810587 0.079207921 -5.239222322 8.06E-08
chr10_15034221_15046199 ((seq3:0.02231015,(seq7:0.02810341,seq6:0.01827929):0.00210863):0.03971048,seq9:0.02403547); 10163 26 0.403079799 0.472020073 0.871287129 -2.758146704 0.002906505
chr10_15034221_15046199 (((seq7:0.02810341,seq6:0.01827929):0.00685925,seq5:0.03598165):0.03495986,seq4:0.02252568); 10163 22 0.38315458 0.325062482 0.128712871 -5.518129743 1.71E-08
chr10_15034221_15046199 ((seq6:0.02513854,seq5:0.03598165):0.03495986,seq9:0.02403547,seq4:0.02252568); 10163 23 0.164272361 0.084766309 0.00990099 -4.681054699 1.43E-06
chr10_15034221_15046199 ((seq7:0.03496266,seq5:0.03598165):0.03495986,seq9:0.02403547,seq4:0.02252568); 10163 26 0.191282102 0.094937518 0.00990099 -3.946465266 3.97E-05
chr10_15034221_15046199 ((seq7:0.02810341,seq6:0.01827929):0.04181911,seq9:0.02403547,seq4:0.02252568); 10163 15 0.119551314 0.054748106 0.00990099 -0.451475604 0.325823402
chr10_15034221_15046199 (((seq7:0.02810341,seq6:0.01827929):0.00685925,seq5:0.03598165):0.03495986,seq9:0.02403547); 10163 25 0.374840106 0.328610647 0.198019802 -4.049316023 2.57E-05
chr10_15037479_15052444 (((seq10:0.02608559,seq1:0.02902873):0.00556595,seq11:0.03553864):0.0279061,seq15:0.02141967); 10923 44 0.559049712 0.415245354 0.00990099 -3.201715852 0.000683058
chr10_15037479_15052444 (((seq5:0.01657811,seq10:0.01814206):0.00794353,seq1:0.02902873):0.00556595,seq11:0.03553864); 10923 13 0.270942049 0.22552687 0.138613861 -0.178025371 0.429351525
chr10_15037479_15052444 (((seq10:0.02608559,seq1:0.02902873):0.00556595,seq11:0.03553864):0.0279061,seq6:0.02659109); 10923 48 0.510665568 0.421919345 0.079207921 -2.937147846 0.001656231
chr10_15037479_15052444 (((seq10:0.02608559,seq1:0.02902873):0.00556595,seq11:0.03553864):0.00448149,seq9:0.04437433); 10923 56 0.556394763 0.403064634 0.00990099 -1.728272142 0.041969723
chr10_15037479_15052444 (((seq5:0.01657811,seq10:0.01814206):0.00794353,seq1:0.02902873):0.03347205,seq15:0.02141967); 10923 10 0.276618145 0.255996063 0.316831683 0.046654609 0.518605746
chr10_15037479_15052444 ((seq10:0.02608559,seq1:0.02902873):0.03347205,seq6:0.02659109,seq15:0.02141967); 10923 9 0.094021789 0.07568342 0.178217822 0.584863454 0.720680233
chr10_15037479_15052444 (((seq10:0.02608559,seq1:0.02902873):0.01004744,seq9:0.04437433):0.02342461,seq15:0.02141967); 10923 48 0.398654216 0.298039 0.01980198 -0.772792316 0.219822651
chr10_15037479_15052444 (((seq5:0.01657811,seq10:0.01814206):0.00794353,seq1:0.02902873):0.03347205,seq6:0.02659109); 10923 10 0.230568525 0.261021697 0.772277228 0.046654609 0.518605746
chr10_15037479_15052444 (((seq5:0.01657811,seq10:0.01814206):0.00794353,seq1:0.02902873):0.01004744,seq9:0.04437433); 10923 23 0.389453447 0.247458574 0.00990099 -1.118756388 0.131622041
chr10_15037479_15052444 (((seq10:0.02608559,seq1:0.02902873):0.01004744,seq9:0.04437433):0.02342461,seq6:0.02659109); 10923 47 0.385471024 0.307707132 0.03960396 -1.387683029 0.082616793
chr10_15037479_15052444 (((seq5:0.02452164,seq1:0.02902873):0.00556595,seq11:0.03553864):0.0279061,seq15:0.02141967); 10923 45 0.498306326 0.395506729 0.059405941 -3.375477174 0.000368439
chr10_15037479_15052444 ((seq1:0.03459468,seq11:0.03553864):0.0279061,seq6:0.02659109,seq15:0.02141967); 10923 19 0.133388263 0.098662913 0.069306931 -1.251799302 0.105321502
chr10_15037479_15052444 (((seq1:0.03459468,seq11:0.03553864):0.00448149,seq9:0.04437433):0.02342461,seq15:0.02141967); 10923 57 0.549711618 0.441041381 0.00990099 -3.65228936 0.000129956
chr10_15037479_15052444 (((seq5:0.02452164,seq1:0.02902873):0.00556595,seq11:0.03553864):0.0279061,seq6:0.02659109); 10923 49 0.562116635 0.40415179 0.01980198 -3.104885602 0.000951763
chr10_15037479_15052444 (((seq5:0.02452164,seq1:0.02902873):0.00556595,seq11:0.03553864):0.00448149,seq9:0.04437433); 10923 55 0.541929873 0.391339376 0.00990099 -1.34995409 0.088515355
chr10_15037479_15052444 (((seq1:0.03459468,seq11:0.03553864):0.00448149,seq9:0.04437433):0.02342461,seq6:0.02659109); 10923 59 0.533141079 0.448159846 0.049504951 -3.810519675 6.93E-05
chr10_15037479_15052444 ((seq5:0.02452164,seq1:0.02902873):0.03347205,seq6:0.02659109,seq15:0.02141967); 10923 13 0.114437426 0.073367665 0.01980198 0.850391155 0.802446174
chr10_15037479_15052444 (((seq5:0.02452164,seq1:0.02902873):0.01004744,seq9:0.04437433):0.02342461,seq15:0.02141967); 10923 45 0.381625927 0.293076536 0.03960396 -0.507066283 0.306054156
chr10_15037479_15052444 ((seq1:0.03907617,seq9:0.04437433):0.02342461,seq6:0.02659109,seq15:0.02141967); 10923 29 0.20067747 0.127934633 0.00990099 -0.041217904 0.48356109
chr10_15037479_15052444 (((seq5:0.02452164,seq1:0.02902873):0.01004744,seq9:0.04437433):0.02342461,seq6:0.02659109); 10923 45 0.382037902 0.303675272 0.059405941 -0.507066283 0.306054156
chr10_15037479_15052444 (((seq5:0.01657811,seq10:0.01814206):0.01350948,seq11:0.03553864):0.0279061,seq15:0.02141967); 10923 14 0.210198663 0.183945802 0.198019802 -0.690595025 0.244910038
chr10_15037479_15052444 ((seq10:0.03165154,seq11:0.03553864):0.0279061,seq6:0.02659109,seq15:0.02141967); 10923 12 0.122173396 0.097107022 0.079207921 -3.180035248 0.000736286
chr10_15037479_15052444 (((seq10:0.03165154,seq11:0.03553864):0.00448149,seq9:0.04437433):0.02342461,seq15:0.02141967); 10923 67 0.648951753 0.436361805 0.00990099 -5.32055178 5.17E-08
chr10_15037479_15052444 (((seq5:0.01657811,seq10:0.01814206):0.01350948,seq11:0.03553864):0.0279061,seq6:0.02659109); 10923 14 0.202142269 0.188394672 0.366336634 -0.616807205 0.26868095
chr10_15037479_15052444 (((seq5:0.01657811,seq10:0.01814206):0.01350948,seq11:0.03553864):0.00448149,seq9:0.04437433); 10923 22 0.2306143 0.178034423 0.069306931 -1.646264953 0.049854611
chr10_15037479_15052444 (((seq10:0.03165154,seq11:0.03553864):0.00448149,seq9:0.04437433):0.02342461,seq6:0.02659109); 10923 65 0.586102719 0.441956422 0.00990099 -4.700121094 1.30E-06
chr10_15037479_15052444 ((seq5:0.01657811,seq10:0.01814206):0.04141558,seq6:0.02659109,seq15:0.02141967); 10923 4 0.043394672 0.043749886 0.514851485 0.235231932 0.592985639
chr10_15037479_15052444 (((seq5:0.01657811,seq10:0.01814206):0.01799097,seq9:0.04437433):0.02342461,seq15:0.02141967); 10923 17 0.204934542 0.151052824 0.02970297 -4.072088078 2.33E-05
chr10_15037479_15052444 ((seq10:0.03613303,seq9:0.04437433):0.02342461,seq6:0.02659109,seq15:0.02141967); 10923 20 0.124416369 0.125657786 0.524752475 0.585012768 0.720730434
chr10_15037479_15052444 (((seq5:0.01657811,seq10:0.01814206):0.01799097,seq9:0.04437433):0.02342461,seq6:0.02659109); 10923 16 0.16927584 0.157689737 0.356435644 -1.902214776 0.028571541
chr10_15037479_15052444 ((seq5:0.03008759,seq11:0.03553864):0.0279061,seq6:0.02659109,seq15:0.02141967); 10923 16 0.136134762 0.093904147 0.02970297 -2.964042125 0.001518134
chr10_15037479_15052444 (((seq5:0.03008759,seq11:0.03553864):0.00448149,seq9:0.04437433):0.02342461,seq15:0.02141967); 10923 67 0.615902225 0.425501694 0.00990099 -4.983589085 3.12E-07
chr10_15037479_15052444 ((seq11:0.04002013,seq9:0.04437433):0.02342461,seq6:0.02659109,seq15:0.02141967); 10923 23 0.195367573 0.127982239 0.00990099 -1.590004414 0.055916905
chr10_15037479_15052444 (((seq5:0.03008759,seq11:0.03553864):0.00448149,seq9:0.04437433):0.02342461,seq6:0.02659109); 10923 66 0.598736611 0.431511032 0.01980198 -4.060870198 2.44E-05
chr10_15037479_15052444 ((seq5:0.03456908,seq9:0.04437433):0.02342461,seq6:0.02659109,seq15:0.02141967); 10923 20 0.125926943 0.123826788 0.445544555 0.600289793 0.72584344
chr10_15037482_15050906 (((seq5:0.02123463,seq1:0.02683377):0.03144507,seq15:0.02062936):0.00381729,seq4:0.01738227); 10395 13 0.096200096 0.068037518 0.01980198 0.868404116 0.807413429
chr10_15037482_15050906 ((seq1:0.05827884,seq15:0.02062936):0.00381729,seq6:0.02147949,seq4:0.01738227); 10395 27 0.39042809 0.361296296 0.267326733 0.112656172 0.544848425
chr10_15037482_15050906 (((seq7:0.01856238,seq1:0.02683377):0.03144507,seq15:0.02062936):0.00381729,seq4:0.01738227); 10395 12 0.100769601 0.064169793 0.01980198 -0.658065439 0.255248041
chr10_15037482_15050906 (((seq1:0.03603004,seq8:0.03918332):0.0222488,seq15:0.02062936):0.00381729,seq4:0.01738227); 10395 23 0.167003367 0.120031265 0.02970297 0.478185244 0.683740818
chr10_15037482_15050906 (((seq9:0.02081317,seq1:0.02683377):0.03144507,seq15:0.02062936):0.00381729,seq4:0.01738227); 10395 10 0.097354497 0.06812506 0.049504951 0.66253401 0.746185477
chr10_15037482_15050906 (((seq5:0.02123463,seq1:0.02683377):0.03144507,seq15:0.02062936):0.00381729,seq6:0.02147949); 10395 13 0.100529101 0.072309764 0.00990099 0.208555556 0.582602396
chr10_15037482_15050906 (((seq5:0.0177424,seq7:0.01507015):0.00349223,seq1:0.02683377):0.03144507,seq15:0.02062936); 10395 28 0.455892256 0.376294853 0.099009901 -0.023211628 0.490740732
chr10_15037482_15050906 (((seq5:0.02123463,seq1:0.02683377):0.00919627,seq8:0.03918332):0.0222488,seq15:0.02062936); 10395 36 0.373689274 0.283266955 0.03960396 -0.711390922 0.238421011
chr10_15037482_15050906 (((seq5:0.01553632,seq9:0.01511486):0.00569831,seq1:0.02683377):0.03144507,seq15:0.02062936); 10395 11 0.326839827 0.286510342 0.198019802 -0.364189526 0.357858244
chr10_15037482_15050906 (((seq7:0.01856238,seq1:0.02683377):0.03144507,seq15:0.02062936):0.00381729,seq6:0.02147949); 10395 11 0.099086099 0.068893699 0.00990099 -0.059952759 0.47609663
chr10_15037482_15050906 (((seq1:0.03603004,seq8:0.03918332):0.0222488,seq15:0.02062936):0.00381729,seq6:0.02147949); 10395 27 0.187109187 0.130804714 0.01980198 0.055931874 0.522301961
chr10_15037482_15050906 (((seq9:0.02081317,seq1:0.02683377):0.03144507,seq15:0.02062936):0.00381729,seq6:0.02147949); 10395 9 0.092784993 0.071368446 0.079207921 -0.347781281 0.364002224
chr10_15037482_15050906 (((seq7:0.01856238,seq1:0.02683377):0.00919627,seq8:0.03918332):0.0222488,seq15:0.02062936); 10395 38 0.338047138 0.280657047 0.118811881 0.157480004 0.562566717
chr10_15037482_15050906 (((seq9:0.01732094,seq7:0.01507015):0.00349223,seq1:0.02683377):0.03144507,seq15:0.02062936); 10395 22 0.484126984 0.382092833 0.03960396 -0.831431842 0.202864859
chr10_15037482_15050906 (((seq9:0.02081317,seq1:0.02683377):0.00919627,seq8:0.03918332):0.0222488,seq15:0.02062936); 10395 33 0.381096681 0.291655123 0.03960396 -0.701941968 0.241357678
chr10_15037482_15050906 ((seq5:0.02123463,seq1:0.02683377):0.03526236,seq6:0.02147949,seq4:0.01738227); 10395 8 0.057335257 0.054215007 0.346534654 -0.597435625 0.275108288
chr10_15037482_15050906 (((seq5:0.0177424,seq7:0.01507015):0.00349223,seq1:0.02683377):0.03526236,seq4:0.01738227); 10395 30 0.502116402 0.388045214 0.02970297 0.32170456 0.626161738
chr10_15037482_15050906 (((seq5:0.02123463,seq1:0.02683377):0.00919627,seq8:0.03918332):0.02606609,seq4:0.01738227); 10395 34 0.412457913 0.288057239 0.00990099 -0.917346092 0.179480656
chr10_15037482_15050906 (((seq5:0.01553632,seq9:0.01511486):0.00569831,seq1:0.02683377):0.03526236,seq4:0.01738227); 10395 14 0.323184223 0.28729822 0.257425743 -1.844004009 0.032591278
chr10_15037482_15050906 ((seq7:0.01856238,seq1:0.02683377):0.03526236,seq6:0.02147949,seq4:0.01738227); 10395 11 0.072534873 0.051518519 0.118811881 -0.138778653 0.444812532
chr10_15037482_15050906 ((seq1:0.03603004,seq8:0.03918332):0.02606609,seq6:0.02147949,seq4:0.01738227); 10395 19 0.156709957 0.095585378 0.00990099 0.121893488 0.548508314
chr10_15037482_15050906 ((seq9:0.02081317,seq1:0.02683377):0.03526236,seq6:0.02147949,seq4:0.01738227); 10395 8 0.061760462 0.055732083 0.287128713 -0.614360277 0.26948864
chr10_15037482_15050906 (((seq7:0.01856238,seq1:0.02683377):0.00919627,seq8:0.03918332):0.02606609,seq4:0.01738227); 10395 35 0.351370851 0.281403078 0.079207921 -0.673767786 0.250229479
chr10_15037482_15050906 (((seq9:0.01732094,seq7:0.01507015):0.00349223,seq1:0.02683377):0.03526236,seq4:0.01738227); 10395 23 0.481914382 0.381417989 0.069306931 0.216345153 0.585640643
chr10_15037482_15050906 (((seq9:0.02081317,seq1:0.02683377):0.00919627,seq8:0.03918332):0.02606609,seq4:0.01738227); 10395 30 0.383261183 0.292756133 0.03960396 -1.545815353 0.061074584
chr10_15037482_15050906 (((seq5:0.0177424,seq7:0.01507015):0.00349223,seq1:0.02683377):0.03526236,seq6:0.02147949); 10395 28 0.513323713 0.386708995 0.02970297 -0.09151398 0.463542099
chr10_15037482_15050906 (((seq5:0.02123463,seq1:0.02683377):0.00919627,seq8:0.03918332):0.02606609,seq6:0.02147949); 10395 37 0.367628668 0.290675325 0.079207921 -0.594997975 0.275922412
chr10_15037482_15050906 (((seq5:0.01553632,seq9:0.01511486):0.00569831,seq1:0.02683377):0.03526236,seq6:0.02147949); 10395 11 0.27994228 0.292589707 0.603960396 -0.385873514 0.349795174
chr10_15037482_15050906 (((seq5:0.0177424,seq7:0.01507015):0.00349223,seq1:0.02683377):0.00919627,seq8:0.03918332); 10395 33 0.602982203 0.382483887 0.00990099 -1.623665488 0.05222361
chr10_15037482_15050906 (((seq5:0.01553632,seq9:0.01511486):0.00220608,seq7:0.01507015):0.00349223,seq1:0.02683377); 10395 8 0.437085137 0.350781626 0.138613861 0.229153895 0.590625347
chr10_15037482_15050906 (((seq5:0.01553632,seq9:0.01511486):0.00569831,seq1:0.02683377):0.00919627,seq8:0.03918332); 10395 17 0.354112554 0.278762386 0.118811881 0.056530107 0.522540244
chr10_15037482_15050906 (((seq7:0.01856238,seq1:0.02683377):0.00919627,seq8:0.03918332):0.02606609,seq6:0.02147949); 10395 39 0.329292929 0.283306878 0.158415842 -0.638813855 0.261472017
chr10_15037482_15050906 (((seq9:0.01732094,seq7:0.01507015):0.00349223,seq1:0.02683377):0.03526236,seq6:0.02147949); 10395 22 0.498172198 0.388089947 0.03960396 -0.831431842 0.202864859
chr10_15037482_15050906 (((seq9:0.02081317,seq1:0.02683377):0.00919627,seq8:0.03918332):0.02606609,seq6:0.02147949); 10395 34 0.360942761 0.294764791 0.059405941 -1.512752783 0.065171233
chr10_15037482_15050906 (((seq9:0.01732094,seq7:0.01507015):0.00349223,seq1:0.02683377):0.00919627,seq8:0.03918332); 10395 29 0.562433862 0.373959115 0.00990099 -2.59840869 0.004682848
chr10_15037482_15050906 ((seq5:0.0526797,seq15:0.02062936):0.00381729,seq6:0.02147949,seq4:0.01738227); 10395 23 0.431938432 0.356847523 0.099009901 -1.755185468 0.039613794
chr10_15037482_15050906 (((seq5:0.0177424,seq7:0.01507015):0.0349373,seq15:0.02062936):0.00381729,seq4:0.01738227); 10395 9 0.054593555 0.046972583 0.277227723 0.563905645 0.713590826
chr10_15037482_15050906 (((seq5:0.0304309,seq8:0.03918332):0.0222488,seq15:0.02062936):0.00381729,seq4:0.01738227); 10395 16 0.117508418 0.11379317 0.435643564 0.273011453 0.607577794
chr10_15037482_15050906 (((seq5:0.01553632,seq9:0.01511486):0.03714338,seq15:0.02062936):0.00381729,seq4:0.01738227); 10395 8 0.062049062 0.04377874 0.079207921 0.482990585 0.685448789
chr10_15037482_15050906 ((seq7:0.05000745,seq15:0.02062936):0.00381729,seq6:0.02147949,seq4:0.01738227); 10395 23 0.407840308 0.348443482 0.128712871 -1.35581733 0.087578648
chr10_15037482_15050906 ((seq8:0.06143212,seq15:0.02062936):0.00381729,seq6:0.02147949,seq4:0.01738227); 10395 30 0.481529582 0.366739298 0.03960396 -0.977047516 0.164272815
chr10_15037482_15050906 ((seq9:0.05225824,seq15:0.02062936):0.00381729,seq6:0.02147949,seq4:0.01738227); 10395 23 0.390476191 0.350135161 0.227722772 -2.381668388 0.008617205
chr10_15037482_15050906 (((seq7:0.02775865,seq8:0.03918332):0.0222488,seq15:0.02062936):0.00381729,seq4:0.01738227); 10395 19 0.132275132 0.110493988 0.178217822 1.498310057 0.932973644
chr10_15037482_15050906 (((seq9:0.01732094,seq7:0.01507015):0.0349373,seq15:0.02062936):0.00381729,seq4:0.01738227); 10395 6 0.053727754 0.046207311 0.237623762 0.376840691 0.646854001
chr10_15037482_15050906 (((seq9:0.03000944,seq8:0.03918332):0.0222488,seq15:0.02062936):0.00381729,seq4:0.01738227); 10395 16 0.126503127 0.114037037 0.297029703 1.244411618 0.893325946
chr10_15037482_15050906 (((seq5:0.0177424,seq7:0.01507015):0.0349373,seq15:0.02062936):0.00381729,seq6:0.02147949); 10395 6 0.057287157 0.050076479 0.287128713 0.378210304 0.647362814
chr10_15037482_15050906 (((seq5:0.0304309,seq8:0.03918332):0.0222488,seq15:0.02062936):0.00381729,seq6:0.02147949); 10395 18 0.121404521 0.12050457 0.514851485 0.495590358 0.689908271
chr10_15037482_15050906 (((seq5:0.01553632,seq9:0.01511486):0.03714338,seq15:0.02062936):0.00381729,seq6:0.02147949); 10395 4 0.040500241 0.045564214 0.653465347 0.247519948 0.597747072
chr10_15037482_15050906 (((seq5:0.0177424,seq7:0.01507015):0.0126885,seq8:0.03918332):0.0222488,seq15:0.02062936); 10395 28 0.270755171 0.192446849 0.01980198 -2.655822079 0.003955767
chr10_15037482_15050906 (((seq5:0.01553632,seq9:0.01511486):0.00220608,seq7:0.01507015):0.0349373,seq15:0.02062936); 10395 12 0.495574796 0.423686388 0.148514852 -0.543192193 0.293498741
chr10_15037482_15050906 (((seq5:0.01553632,seq9:0.01511486):0.01489458,seq8:0.03918332):0.0222488,seq15:0.02062936); 10395 13 0.1996633 0.159938913 0.089108911 -3.691971078 0.000111261
chr10_15037482_15050906 (((seq7:0.02775865,seq8:0.03918332):0.0222488,seq15:0.02062936):0.00381729,seq6:0.02147949); 10395 19 0.151467052 0.119901876 0.108910891 0.645827989 0.74080462
chr10_15037482_15050906 (((seq9:0.01732094,seq7:0.01507015):0.0349373,seq15:0.02062936):0.00381729,seq6:0.02147949); 10395 2 0.05983646 0.048703704 0.178217822 0.137929586 0.554851966
chr10_15037482_15050906 (((seq9:0.03000944,seq8:0.03918332):0.0222488,seq15:0.02062936):0.00381729,seq6:0.02147949); 10395 18 0.128667629 0.123873016 0.386138614 0.495590358 0.689908271
chr10_15037482_15050906 (((seq9:0.01732094,seq7:0.01507015):0.0126885,seq8:0.03918332):0.0222488,seq15:0.02062936); 10395 26 0.291390091 0.192503127 0.00990099 -3.317230443 0.000454573
chr10_15037482_15050906 ((seq5:0.0177424,seq7:0.01507015):0.03875459,seq6:0.02147949,seq4:0.01738227); 10395 5 0.040885041 0.037213564 0.336633663 0.303530801 0.619257311
chr10_15037482_15050906 ((seq5:0.0304309,seq8:0.03918332):0.02606609,seq6:0.02147949,seq4:0.01738227); 10395 13 0.0997114 0.090249639 0.257425743 0.934765016 0.825045294
chr10_15037482_15050906 ((seq5:0.01553632,seq9:0.01511486):0.04096067,seq6:0.02147949,seq4:0.01738227); 10395 3 0.032275132 0.034630111 0.584158416 0.182457145 0.572388009
chr10_15037482_15050906 (((seq5:0.0177424,seq7:0.01507015):0.0126885,seq8:0.03918332):0.02606609,seq4:0.01738227); 10395 29 0.323713324 0.195723906 0.01980198 -1.450091553 0.073516495
chr10_15037482_15050906 (((seq5:0.01553632,seq9:0.01511486):0.00220608,seq7:0.01507015):0.03875459,seq4:0.01738227); 10395 15 0.474410774 0.425056758 0.237623762 -2.057583309 0.019815075
chr10_15037482_15050906 (((seq5:0.01553632,seq9:0.01511486):0.01489458,seq8:0.03918332):0.02606609,seq4:0.01738227); 10395 13 0.212265512 0.162054834 0.099009901 -3.733393177 9.45E-05
chr10_15037482_15050906 ((seq7:0.02775865,seq8:0.03918332):0.02606609,seq6:0.02147949,seq4:0.01738227); 10395 15 0.110582011 0.088128908 0.089108911 1.085912057 0.861241049
chr10_15037482_15050906 ((seq9:0.01732094,seq7:0.01507015):0.03875459,seq6:0.02147949,seq4:0.01738227); 10395 5 0.033044733 0.036129389 0.623762376 0.301045324 0.618310033
chr10_15037482_15050906 ((seq9:0.03000944,seq8:0.03918332):0.02606609,seq6:0.02147949,seq4:0.01738227); 10395 12 0.1000481 0.088941318 0.227722772 0.860261512 0.805177548
chr10_15037482_15050906 (((seq9:0.01732094,seq7:0.01507015):0.0126885,seq8:0.03918332):0.02606609,seq4:0.01738227); 10395 26 0.339009139 0.193651756 0.00990099 -2.812433501 0.00245841
chr10_15037482_15050906 (((seq5:0.0177424,seq7:0.01507015):0.0126885,seq8:0.03918332):0.02606609,seq6:0.02147949); 10395 28 0.292303992 0.19493266 0.00990099 -2.10353999 0.017709297
chr10_15037482_15050906 (((seq5:0.01553632,seq9:0.01511486):0.00220608,seq7:0.01507015):0.03875459,seq6:0.02147949); 10395 11 0.449302549 0.431488216 0.386138614 -1.789617794 0.036757688
chr10_15037482_15050906 (((seq5:0.01553632,seq9:0.01511486):0.01489458,seq8:0.03918332):0.02606609,seq6:0.02147949); 10395 13 0.178884079 0.165126022 0.376237624 -1.671677178 0.047293998
chr10_15037482_15050906 (((seq5:0.01553632,seq9:0.01511486):0.00220608,seq7:0.01507015):0.0126885,seq8:0.03918332); 10395 18 0.37984608 0.412039923 0.643564356 -0.612478816 0.270110505
chr10_15037482_15050906 (((seq9:0.01732094,seq7:0.01507015):0.0126885,seq8:0.03918332):0.02606609,seq6:0.02147949); 10395 26 0.304713805 0.196415103 0.00990099 -2.707109161 0.003393597
chr10_15041195_15055945 ((seq1:0.03941863,seq9:0.05476587):0.00905373,seq3:0.02213200,seq2:0.02154323); 12690 44 0.460204886 0.317682033 0.00990099 -2.234769326 0.012716248
chr10_38719114_38731338 ((seq16:0.03169108,seq12:0.02099378):0.13004848,seq11:0.00316542,seq10:0.00405018); 10276 2 0.005254963 0.003877482 0.227722772 0.093787004 0.537360822
chr10_38719114_38731338 ((seq18:0.04192201,seq12:0.03678518):0.11425708,seq11:0.00316542,seq10:0.00405018); 10276 0 0.008514986 0.005660276 0.207920792 NA NA
chr10_38719114_38731338 ((seq3:0.04113047,seq12:0.03678518):0.11425708,seq11:0.00316542,seq10:0.00405018); 10276 0 0.008514986 0.005383418 0.188118812 NA NA
chr10_38719114_38731338 ((seq5:0.03717699,seq12:0.03678518):0.11425708,seq11:0.00316542,seq10:0.00405018); 10276 0 0.008514986 0.005435967 0.217821782 NA NA
chr10_38719114_38731338 ((seq6:0.04263713,seq12:0.03678518):0.11425708,seq11:0.00316542,seq10:0.00405018); 10276 0 0.008514986 0.005796516 0.227722772 NA NA
chr10_38719114_38731338 ((seq12:0.07517635,seq7:0.07411746):0.07586591,seq11:0.00316542,seq10:0.00405018); 10276 1 0.007249903 0.014121253 0.910891089 0.074226962 0.529585104
chr10_38719114_38731338 ((seq8:0.03532706,seq12:0.02099378):0.13004848,seq11:0.00316542,seq10:0.00405018); 10276 4 0.009098871 0.003749027 0.049504951 0.174509433 0.569267441
chr10_38719114_38731338 ((seq9:0.0367686,seq12:0.03678518):0.11425708,seq11:0.00316542,seq10:0.00405018); 10276 1 0.004379136 0.005367847 0.554455446 0.059339083 0.523658984
chr10_38719114_38731338 ((seq18:0.04192201,seq16:0.04748248):0.11425708,seq11:0.00316542,seq10:0.00405018); 10276 2 0.014499805 0.006632931 0.01980198 0.101436313 0.540397944
chr10_38719114_38731338 ((seq3:0.04113047,seq16:0.04748248):0.11425708,seq11:0.00316542,seq10:0.00405018); 10276 2 0.014499805 0.006594005 0.02970297 0.101436313 0.540397944
chr10_38719114_38731338 ((seq5:0.03717699,seq16:0.04748248):0.11425708,seq11:0.00316542,seq10:0.00405018); 10276 2 0.014499805 0.006686454 0.02970297 0.101144039 0.54028194
chr10_38719114_38731338 ((seq6:0.04263713,seq16:0.04748248):0.11425708,seq11:0.00316542,seq10:0.00405018); 10276 2 0.014499805 0.00670835 0.02970297 0.101436313 0.540397944
chr10_38719114_38731338 ((seq16:0.08587365,seq7:0.07411746):0.07586591,seq11:0.00316542,seq10:0.00405018); 10276 1 0.008223044 0.015837388 0.871287129 0.073720978 0.529383797
chr10_38719114_38731338 ((seq8:0.01749513,seq16:0.01385915):0.14788041,seq11:0.00316542,seq10:0.00405018); 10276 2 0.004963021 0.0019239 0.049504951 0.089938578 0.535831988
chr10_38719114_38731338 ((seq9:0.0367686,seq16:0.04748248):0.11425708,seq11:0.00316542,seq10:0.00405018); 10276 3 0.010363955 0.006658719 0.168316832 0.144896258 0.557603609
chr10_38719114_38731338 ((seq18:0.0099579,seq3:0.00916636):0.14622119,seq11:0.00316542,seq10:0.00405018); 10276 0 0 0.000821331 1 NA NA
chr10_38719114_38731338 ((seq5:0.01033224,seq18:0.01507726):0.14110183,seq11:0.00316542,seq10:0.00405018); 10276 0 0 0.001280654 1 NA NA
chr10_38719114_38731338 ((seq6:0.0035075,seq18:0.00279238):0.15338671,seq11:0.00316542,seq10:0.00405018); 10276 0 0 0.000282698 1 NA NA
chr10_38719114_38731338 ((seq18:0.08031318,seq7:0.07411746):0.07586591,seq11:0.00316542,seq10:0.00405018); 10276 1 0.013575321 0.014504671 0.504950495 0.074953169 0.529874014
chr10_38719114_38731338 ((seq18:0.04192201,seq8:0.05111846):0.11425708,seq11:0.00316542,seq10:0.00405018); 10276 4 0.018927598 0.006642176 0.00990099 0.190015011 0.575351316
chr10_38719114_38731338 ((seq18:0.02040137,seq9:0.01524796):0.13577772,seq11:0.00316542,seq10:0.00405018); 10276 1 0.008223044 0.002268879 0.01980198 0.055006532 0.52193337
chr10_38719114_38731338 ((seq5:0.01033224,seq3:0.01428572):0.14110183,seq11:0.00316542,seq10:0.00405018); 10276 0 0 0.001216913 1 NA NA
chr10_38719114_38731338 ((seq6:0.01067302,seq3:0.00916636):0.14622119,seq11:0.00316542,seq10:0.00405018); 10276 0 0 0.000841767 1 NA NA
chr10_38719114_38731338 ((seq3:0.07952164,seq7:0.07411746):0.07586591,seq11:0.00316542,seq10:0.00405018); 10276 1 0.013575321 0.014341183 0.504950495 0.074953169 0.529874014
chr10_38719114_38731338 ((seq3:0.04113047,seq8:0.05111846):0.11425708,seq11:0.00316542,seq10:0.00405018); 10276 4 0.018927598 0.006610062 0.00990099 0.190015011 0.575351316
chr10_38719114_38731338 ((seq3:0.01960983,seq9:0.01524796):0.13577772,seq11:0.00316542,seq10:0.00405018); 10276 1 0.008223044 0.002116582 0.02970297 0.055048188 0.521949963
chr10_38719114_38731338 ((seq5:0.01033224,seq6:0.01579238):0.14110183,seq11:0.00316542,seq10:0.00405018); 10276 0 0 0.001330771 1 NA NA
chr10_38719114_38731338 ((seq5:0.07556816,seq7:0.07411746):0.07586591,seq11:0.00316542,seq10:0.00405018); 10276 1 0.013575321 0.01439422 0.534653465 0.074953169 0.529874014
chr10_38719114_38731338 ((seq5:0.03717699,seq8:0.05111846):0.11425708,seq11:0.00316542,seq10:0.00405018); 10276 4 0.018927598 0.006667478 0.00990099 0.189454735 0.575131786
chr10_38719114_38731338 ((seq5:0.01565635,seq9:0.01524796):0.13577772,seq11:0.00316542,seq10:0.00405018); 10276 1 0.008223044 0.002068898 0.00990099 0.055089939 0.521966594
chr10_38719114_38731338 ((seq6:0.0810283,seq7:0.07411746):0.07586591,seq11:0.00316542,seq10:0.00405018); 10276 1 0.013575321 0.014370864 0.495049505 0.075058663 0.529915981
chr10_38719114_38731338 ((seq6:0.04263713,seq8:0.05111846):0.11425708,seq11:0.00316542,seq10:0.00405018); 10276 4 0.018927598 0.006724406 0.00990099 0.190015011 0.575351316
chr10_38719114_38731338 ((seq6:0.02111649,seq9:0.01524796):0.13577772,seq11:0.00316542,seq10:0.00405018); 10276 1 0.008223044 0.002303426 0.00990099 0.055048188 0.521949963
chr10_38719114_38731338 ((seq8:0.08950963,seq7:0.07411746):0.07586591,seq11:0.00316542,seq10:0.00405018); 10276 3 0.014159206 0.015463215 0.504950495 0.1735878 0.56890529
chr10_38719114_38731338 ((seq9:0.07515977,seq7:0.07411746):0.07586591,seq11:0.00316542,seq10:0.00405018); 10276 2 0.011483067 0.014004963 0.613861386 0.122511976 0.548753219
chr10_38719114_38731338 ((seq9:0.0367686,seq8:0.05111846):0.11425708,seq11:0.00316542,seq10:0.00405018); 10276 5 0.012942779 0.006619307 0.059405941 -4.584979901 2.27E-06
chr10_38719114_38731338 ((seq18:0.04192201,(seq16:0.03169108,seq12:0.02099378):0.0157914):0.11425708,seq10:0.00405018); 10276 61 0.368188011 0.265773161 0.02970297 -9.065423529 6.21E-20
chr10_38719114_38731338 ((seq3:0.04113047,(seq16:0.03169108,seq12:0.02099378):0.0157914):0.11425708,seq10:0.00405018); 10276 61 0.416991047 0.26657211 0.00990099 -9.02038396 9.37E-20
chr10_38719114_38731338 ((seq5:0.03717699,(seq16:0.03169108,seq12:0.02099378):0.0157914):0.11425708,seq10:0.00405018); 10276 61 0.433145193 0.264836999 0.00990099 -9.145256466 2.97E-20
chr10_38719114_38731338 ((seq6:0.04263713,(seq16:0.03169108,seq12:0.02099378):0.0157914):0.11425708,seq10:0.00405018); 10276 61 0.374610744 0.266811503 0.02970297 -9.02038396 9.37E-20
chr10_38719114_38731338 (((seq16:0.03169108,seq12:0.02099378):0.05418257,seq7:0.07411746):0.07586591,seq10:0.00405018); 10276 21 0.141884002 0.109687622 0.079207921 -4.429398963 4.72E-06
chr10_38719114_38731338 (((seq8:0.01749513,seq16:0.01385915):0.01783193,seq12:0.02099378):0.13004848,seq10:0.00405018); 10276 20 0.412417283 0.188268782 0.00990099 -4.376073891 6.04E-06
chr10_38719114_38731338 ((seq9:0.0367686,(seq16:0.03169108,seq12:0.02099378):0.0157914):0.11425708,seq10:0.00405018); 10276 59 0.393781627 0.264515376 0.00990099 -9.329577198 5.31E-21
chr10_38719114_38731338 (((seq18:0.0099579,seq3:0.00916636):0.03196411,seq12:0.03678518):0.11425708,seq10:0.00405018); 10276 3 0.061940444 0.067476645 0.633663366 0.284493688 0.611983965
chr10_38719114_38731338 (((seq5:0.01033224,seq18:0.01507726):0.02684475,seq12:0.03678518):0.11425708,seq10:0.00405018); 10276 7 0.150058389 0.09858116 0.02970297 -3.543195742 0.000197655
chr10_38719114_38731338 (((seq6:0.0035075,seq18:0.00279238):0.03912963,seq12:0.03678518):0.11425708,seq10:0.00405018); 10276 0 0.016640716 0.019818509 0.584158416 NA NA
chr10_38719114_38731338 (((seq18:0.04192201,seq12:0.03678518):0.03839117,seq7:0.07411746):0.07586591,seq10:0.00405018); 10276 27 0.139207863 0.193452219 1 -1.874646461 0.030420688
chr10_38719114_38731338 ((seq18:0.04192201,(seq8:0.03532706,seq12:0.02099378):0.0157914):0.11425708,seq10:0.00405018); 10276 65 0.366485014 0.270250097 0.00990099 -9.195241754 1.87E-20
chr10_38719114_38731338 (((seq18:0.02040137,seq9:0.01524796):0.02152064,seq12:0.03678518):0.11425708,seq10:0.00405018); 10276 17 0.387942779 0.175990171 0.00990099 -2.313852934 0.010337895
chr10_38719114_38731338 (((seq5:0.01033224,seq3:0.01428572):0.02684475,seq12:0.03678518):0.11425708,seq10:0.00405018); 10276 8 0.153659011 0.091306929 0.00990099 -1.474014416 0.070238855
chr10_38719114_38731338 (((seq6:0.01067302,seq3:0.00916636):0.03196411,seq12:0.03678518):0.11425708,seq10:0.00405018); 10276 3 0.107288828 0.070607727 0.03960396 0.286649387 0.612809603
chr10_38719114_38731338 (((seq3:0.04113047,seq12:0.03678518):0.03839117,seq7:0.07411746):0.07586591,seq10:0.00405018); 10276 27 0.134196185 0.192169132 1 -1.886120789 0.02963934
chr10_38719114_38731338 ((seq3:0.04113047,(seq8:0.03532706,seq12:0.02099378):0.0157914):0.11425708,seq10:0.00405018); 10276 65 0.380936162 0.269283768 0.00990099 -9.151213263 2.81E-20
chr10_38719114_38731338 (((seq3:0.01960983,seq9:0.01524796):0.02152064,seq12:0.03678518):0.11425708,seq10:0.00405018); 10276 18 0.400009731 0.171086999 0.00990099 -2.694317069 0.003526652
chr10_38719114_38731338 (((seq5:0.01033224,seq6:0.01579238):0.02684475,seq12:0.03678518):0.11425708,seq10:0.00405018); 10276 7 0.171516154 0.101710782 0.01980198 -3.523782832 0.000212716
chr10_38719114_38731338 (((seq5:0.03717699,seq12:0.03678518):0.03839117,seq7:0.07411746):0.07586591,seq10:0.00405018); 10276 25 0.143392371 0.18457863 0.97029703 -2.266557743 0.011708628
chr10_38719114_38731338 ((seq5:0.03717699,(seq8:0.03532706,seq12:0.02099378):0.0157914):0.11425708,seq10:0.00405018); 10276 65 0.365998443 0.268240561 0.00990099 -9.601995831 3.92E-22
chr10_38719114_38731338 (((seq5:0.01565635,seq9:0.01524796):0.02152064,seq12:0.03678518):0.11425708,seq10:0.00405018); 10276 18 0.345951732 0.159852083 0.00990099 -3.703302794 0.000106405
chr10_38719114_38731338 (((seq6:0.04263713,seq12:0.03678518):0.03839117,seq7:0.07411746):0.07586591,seq10:0.00405018); 10276 26 0.144316855 0.19591232 1 -2.07740952 0.018881889
chr10_38719114_38731338 ((seq6:0.04263713,(seq8:0.03532706,seq12:0.02099378):0.0157914):0.11425708,seq10:0.00405018); 10276 65 0.366776956 0.268784547 0.00990099 -9.106863355 4.24E-20
chr10_38719114_38731338 (((seq6:0.02111649,seq9:0.01524796):0.02152064,seq12:0.03678518):0.11425708,seq10:0.00405018); 10276 17 0.389061892 0.178801577 0.00990099 -2.287167119 0.011093035
chr10_38719114_38731338 (((seq8:0.03532706,seq12:0.02099378):0.05418257,seq7:0.07411746):0.07586591,seq10:0.00405018); 10276 21 0.14407357 0.111266543 0.079207921 -4.442147372 4.45E-06
chr10_38719114_38731338 (((seq9:0.0367686,seq12:0.03678518):0.03839117,seq7:0.07411746):0.07586591,seq10:0.00405018); 10276 27 0.149523161 0.182121448 0.95049505 -1.529121171 0.063117204
chr10_38719114_38731338 ((seq9:0.0367686,(seq8:0.03532706,seq12:0.02099378):0.0157914):0.11425708,seq10:0.00405018); 10276 64 0.398501362 0.268391884 0.00990099 -9.178481993 2.19E-20
chr10_38719114_38731338 (((seq18:0.0099579,seq3:0.00916636):0.03196411,seq16:0.04748248):0.11425708,seq10:0.00405018); 10276 1 0.016446088 0.070245232 0.99009901 -9.617692031 3.37E-22
chr10_38719114_38731338 (((seq5:0.01033224,seq18:0.01507726):0.02684475,seq16:0.04748248):0.11425708,seq10:0.00405018); 10276 7 0.080916699 0.104193266 0.841584158 -4.406541572 5.25E-06
chr10_38719114_38731338 (((seq6:0.0035075,seq18:0.00279238):0.03912963,seq16:0.04748248):0.11425708,seq10:0.00405018); 10276 0 0.005352277 0.020258856 0.98019802 NA NA
chr10_38719114_38731338 (((seq18:0.04192201,seq16:0.04748248):0.03839117,seq7:0.07411746):0.07586591,seq10:0.00405018); 10276 34 0.231996886 0.213288245 0.277227723 -2.539188456 0.005555498
chr10_38719114_38731338 ((seq18:0.04192201,(seq8:0.01749513,seq16:0.01385915):0.03362333):0.11425708,seq10:0.00405018); 10276 11 0.127676139 0.114435092 0.247524753 -1.465413605 0.071404054
chr10_38719114_38731338 (((seq18:0.02040137,seq9:0.01524796):0.02152064,seq16:0.04748248):0.11425708,seq10:0.00405018); 10276 19 0.15103153 0.176819774 0.821782178 -0.937956193 0.174133462
chr10_38719114_38731338 (((seq5:0.01033224,seq3:0.01428572):0.02684475,seq16:0.04748248):0.11425708,seq10:0.00405018); 10276 6 0.075710393 0.09587972 0.742574257 -3.004501128 0.001330084
chr10_38719114_38731338 (((seq6:0.01067302,seq3:0.00916636):0.03196411,seq16:0.04748248):0.11425708,seq10:0.00405018); 10276 1 0.017127287 0.073648307 1 -9.565563235 5.58E-22
chr10_38719114_38731338 (((seq3:0.04113047,seq16:0.04748248):0.03839117,seq7:0.07411746):0.07586591,seq10:0.00405018); 10276 34 0.247031919 0.212342351 0.138613861 -2.558124678 0.005261918
chr10_38719114_38731338 ((seq3:0.04113047,(seq8:0.01749513,seq16:0.01385915):0.03362333):0.11425708,seq10:0.00405018); 10276 11 0.132687816 0.113574835 0.188118812 -2.079413719 0.01878967
chr10_38719114_38731338 (((seq3:0.01960983,seq9:0.01524796):0.02152064,seq16:0.04748248):0.11425708,seq10:0.00405018); 10276 18 0.152539899 0.170913293 0.693069307 -0.745614713 0.227950096
chr10_38719114_38731338 (((seq5:0.01033224,seq6:0.01579238):0.02684475,seq16:0.04748248):0.11425708,seq10:0.00405018); 10276 7 0.086804204 0.107838167 0.841584158 -4.390933532 5.64E-06
chr10_38719114_38731338 (((seq5:0.03717699,seq16:0.04748248):0.03839117,seq7:0.07411746):0.07586591,seq10:0.00405018); 10276 32 0.230293889 0.205524037 0.198019802 -1.44485914 0.074248728
chr10_38719114_38731338 ((seq5:0.03717699,(seq8:0.01749513,seq16:0.01385915):0.03362333):0.11425708,seq10:0.00405018); 10276 13 0.139548462 0.111609576 0.148514852 -0.92770796 0.176779539
chr10_38719114_38731338 (((seq5:0.01565635,seq9:0.01524796):0.02152064,seq16:0.04748248):0.11425708,seq10:0.00405018); 10276 20 0.174922149 0.159173803 0.336633663 -2.143746957 0.016026584
chr10_38719114_38731338 (((seq6:0.04263713,seq16:0.04748248):0.03839117,seq7:0.07411746):0.07586591,seq10:0.00405018); 10276 33 0.230391203 0.215865123 0.297029703 -2.757758588 0.002909958
chr10_38719114_38731338 ((seq6:0.04263713,(seq8:0.01749513,seq16:0.01385915):0.03362333):0.11425708,seq10:0.00405018); 10276 11 0.133806929 0.114184021 0.148514852 -1.454654464 0.072882472
chr10_38719114_38731338 (((seq6:0.02111649,seq9:0.01524796):0.02152064,seq16:0.04748248):0.11425708,seq10:0.00405018); 10276 19 0.156919035 0.179796614 0.722772277 -0.924862758 0.177518651
chr10_38719114_38731338 (((seq8:0.01749513,seq16:0.01385915):0.0720145,seq7:0.07411746):0.07586591,seq10:0.00405018); 10276 13 0.076148307 0.056245621 0.069306931 -0.601546497 0.273738026
chr10_38719114_38731338 (((seq9:0.0367686,seq16:0.04748248):0.03839117,seq7:0.07411746):0.07586591,seq10:0.00405018); 10276 34 0.238370962 0.201588167 0.108910891 -1.218147593 0.111583945
chr10_38719114_38731338 ((seq9:0.0367686,(seq8:0.01749513,seq16:0.01385915):0.03362333):0.11425708,seq10:0.00405018); 10276 10 0.121934605 0.110353737 0.267326733 -2.503474069 0.006149035
chr10_38719114_38731338 ((seq5:0.01033224,(seq18:0.0099579,seq3:0.00916636):0.00511936):0.14110183,seq10:0.00405018); 10276 7 0.318995718 0.296525399 0.356435644 -1.907443825 0.028231569
chr10_38719114_38731338 (((seq6:0.0035075,seq18:0.00279238):0.00716552,seq3:0.00916636):0.14622119,seq10:0.00405018); 10276 2 0.085782406 0.08708009 0.504950495 0.393873417 0.653162751
chr10_38719114_38731338 (((seq18:0.0099579,seq3:0.00916636):0.07035528,seq7:0.07411746):0.07586591,seq10:0.00405018); 10276 2 0.008320358 0.034459907 1 0.12592479 0.55010427
chr10_38719114_38731338 (((seq18:0.0099579,seq3:0.00916636):0.03196411,seq8:0.05111846):0.11425708,seq10:0.00405018); 10276 1 0.05254963 0.069698813 0.881188119 -9.772410143 7.39E-23
chr10_38719114_38731338 (((seq18:0.0099579,seq3:0.00916636):0.01044347,seq9:0.01524796):0.13577772,seq10:0.00405018); 10276 4 0.0626703 0.161748248 0.99009901 -0.555552217 0.289258502
chr10_38719114_38731338 ((seq5:0.01033224,(seq6:0.0035075,seq18:0.00279238):0.01228488):0.14110183,seq10:0.00405018); 10276 2 0.054982484 0.056129331 0.475247525 0.290132664 0.614142626
chr10_38719114_38731338 (((seq5:0.01033224,seq18:0.01507726):0.06523592,seq7:0.07411746):0.07586591,seq10:0.00405018); 10276 8 0.032405605 0.047824543 0.871287129 0.472612628 0.681755214
chr10_38719114_38731338 (((seq5:0.01033224,seq18:0.01507726):0.02684475,seq8:0.05111846):0.11425708,seq10:0.00405018); 10276 7 0.089431686 0.102809459 0.702970297 -4.499055186 3.41E-06
chr10_38719114_38731338 (((seq5:0.01033224,seq18:0.01507726):0.00532411,seq9:0.01524796):0.13577772,seq10:0.00405018); 10276 10 0.215648112 0.273083398 0.821782178 -1.076898989 0.140762698
chr10_38719114_38731338 (((seq6:0.0035075,seq18:0.00279238):0.0775208,seq7:0.07411746):0.07586591,seq10:0.00405018); 10276 1 0.003746594 0.00993042 0.900990099 0.073521462 0.529304417
chr10_38719114_38731338 (((seq6:0.0035075,seq18:0.00279238):0.03912963,seq8:0.05111846):0.11425708,seq10:0.00405018); 10276 0 0.006568704 0.020832522 0.920792079 NA NA
chr10_38719114_38731338 (((seq6:0.0035075,seq18:0.00279238):0.01760899,seq9:0.01524796):0.13577772,seq10:0.00405018); 10276 1 0.034108603 0.038260997 0.544554455 0.147441956 0.558608404
chr10_38719114_38731338 (((seq18:0.04192201,seq8:0.05111846):0.03839117,seq7:0.07411746):0.07586591,seq10:0.00405018); 10276 35 0.237008564 0.215577559 0.227722772 -2.250607653 0.012205199
chr10_38719114_38731338 (((seq18:0.02040137,seq9:0.01524796):0.05991181,seq7:0.07411746):0.07586591,seq10:0.00405018); 10276 12 0.048365123 0.076937524 0.96039604 -1.550767378 0.060478721
chr10_38719114_38731338 (((seq18:0.02040137,seq9:0.01524796):0.02152064,seq8:0.05111846):0.11425708,seq10:0.00405018); 10276 16 0.155410666 0.177761775 0.782178218 -0.802144159 0.211234787
chr10_38719114_38731338 ((seq5:0.01033224,(seq6:0.01067302,seq3:0.00916636):0.00511936):0.14110183,seq10:0.00405018); 10276 9 0.37383223 0.307515084 0.207920792 -2.702159015 0.00344454
chr10_38719114_38731338 (((seq5:0.01033224,seq3:0.01428572):0.06523592,seq7:0.07411746):0.07586591,seq10:0.00405018); 10276 8 0.032600234 0.045440833 0.900990099 0.47031121 0.680933655
chr10_38719114_38731338 (((seq5:0.01033224,seq3:0.01428572):0.02684475,seq8:0.05111846):0.11425708,seq10:0.00405018); 10276 6 0.084371351 0.0945942 0.594059406 -3.071464418 0.001065058
chr10_38719114_38731338 (((seq5:0.01033224,seq3:0.01428572):0.00532411,seq9:0.01524796):0.13577772,seq10:0.00405018); 10276 8 0.166407162 0.262444044 0.97029703 -1.089820561 0.137896097
chr10_38719114_38731338 (((seq6:0.01067302,seq3:0.00916636):0.07035528,seq7:0.07411746):0.07586591,seq10:0.00405018); 10276 1 0.009196185 0.036569677 1 0.077266741 0.530794326
chr10_38719114_38731338 (((seq6:0.01067302,seq3:0.00916636):0.03196411,seq8:0.05111846):0.11425708,seq10:0.00405018); 10276 1 0.052014403 0.072506812 0.910891089 -9.721111048 1.23E-22
chr10_38719114_38731338 (((seq6:0.01067302,seq3:0.00916636):0.01044347,seq9:0.01524796):0.13577772,seq10:0.00405018); 10276 5 0.095221876 0.169180615 0.98019802 -0.186930397 0.425857603
chr10_38719114_38731338 (((seq3:0.04113047,seq8:0.05111846):0.03839117,seq7:0.07411746):0.07586591,seq10:0.00405018); 10276 35 0.24187427 0.214647236 0.158415842 -2.269993166 0.011603999
chr10_38719114_38731338 (((seq3:0.01960983,seq9:0.01524796):0.05991181,seq7:0.07411746):0.07586591,seq10:0.00405018); 10276 12 0.049532892 0.074280362 0.930693069 -1.550767378 0.060478721
chr10_38719114_38731338 (((seq3:0.01960983,seq9:0.01524796):0.02152064,seq8:0.05111846):0.11425708,seq10:0.00405018); 10276 15 0.118577267 0.170907454 0.96039604 -0.541642098 0.294032543
chr10_38719114_38731338 (((seq5:0.01033224,seq6:0.01579238):0.06523592,seq7:0.07411746):0.07586591,seq10:0.00405018); 10276 7 0.032113663 0.04972752 0.910891089 0.414873095 0.660882597
chr10_38719114_38731338 (((seq5:0.01033224,seq6:0.01579238):0.02684475,seq8:0.05111846):0.11425708,seq10:0.00405018); 10276 7 0.093567536 0.106372616 0.712871287 -4.483768547 3.67E-06
chr10_38719114_38731338 (((seq5:0.01033224,seq6:0.01579238):0.00532411,seq9:0.01524796):0.13577772,seq10:0.00405018); 10276 11 0.24187427 0.282239685 0.693069307 -1.54532581 0.061133738
chr10_38719114_38731338 (((seq5:0.03717699,seq8:0.05111846):0.03839117,seq7:0.07411746):0.07586591,seq10:0.00405018); 10276 33 0.225866096 0.207730148 0.227722772 -1.188291251 0.117359342
chr10_38719114_38731338 (((seq5:0.01565635,seq9:0.01524796):0.05991181,seq7:0.07411746):0.07586591,seq10:0.00405018); 10276 10 0.041553134 0.068933924 0.98019802 -2.09970334 0.017877473
chr10_38719114_38731338 (((seq5:0.01565635,seq9:0.01524796):0.02152064,seq8:0.05111846):0.11425708,seq10:0.00405018); 10276 17 0.130595563 0.15807318 0.811881188 -2.243218326 0.01244137
chr10_38719114_38731338 (((seq6:0.04263713,seq8:0.05111846):0.03839117,seq7:0.07411746):0.07586591,seq10:0.00405018); 10276 34 0.230342546 0.217567147 0.346534654 -2.462351819 0.00690146
chr10_38719114_38731338 (((seq6:0.02111649,seq9:0.01524796):0.05991181,seq7:0.07411746):0.07586591,seq10:0.00405018); 10276 11 0.04841378 0.079181588 0.96039604 -1.807782535 0.035320177
chr10_38719114_38731338 (((seq6:0.02111649,seq9:0.01524796):0.02152064,seq8:0.05111846):0.11425708,seq10:0.00405018); 10276 16 0.160081744 0.180915726 0.722772277 -0.791240068 0.214401957
chr10_38719114_38731338 (((seq9:0.0367686,seq8:0.05111846):0.03839117,seq7:0.07411746):0.07586591,seq10:0.00405018); 10276 35 0.235597509 0.204676917 0.099009901 -1.464153819 0.071575963
chr10_38719114_38731338 ((seq18:0.04192201,(seq16:0.03169108,seq12:0.02099378):0.0157914):0.11425708,seq11:0.00316542); 10276 61 0.375535228 0.266432951 0.00990099 -8.72580976 1.32E-18
chr10_38719114_38731338 ((seq3:0.04113047,(seq16:0.03169108,seq12:0.02099378):0.0157914):0.11425708,seq11:0.00316542); 10276 61 0.424338264 0.266938011 0.00990099 -8.680336595 1.97E-18
chr10_38719114_38731338 ((seq5:0.03717699,(seq16:0.03169108,seq12:0.02099378):0.0157914):0.11425708,seq11:0.00316542); 10276 61 0.44049241 0.265854905 0.00990099 -8.804753836 6.56E-19
chr10_38719114_38731338 ((seq6:0.04263713,(seq16:0.03169108,seq12:0.02099378):0.0157914):0.11425708,seq11:0.00316542); 10276 61 0.38195796 0.267513624 0.00990099 -8.680336595 1.97E-18
chr10_38719114_38731338 (((seq16:0.03169108,seq12:0.02099378):0.05418257,seq7:0.07411746):0.07586591,seq11:0.00316542); 10276 19 0.133223044 0.109933826 0.128712871 -4.22734755 1.18E-05
chr10_38719114_38731338 (((seq8:0.01749513,seq16:0.01385915):0.01783193,seq12:0.02099378):0.13004848,seq11:0.00316542); 10276 20 0.397625535 0.187067925 0.00990099 -4.975109783 3.26E-07
chr10_38719114_38731338 ((seq9:0.0367686,(seq16:0.03169108,seq12:0.02099378):0.0157914):0.11425708,seq11:0.00316542); 10276 59 0.400593616 0.265130401 0.00990099 -8.941181686 1.93E-19
chr10_38719114_38731338 (((seq18:0.0099579,seq3:0.00916636):0.03196411,seq12:0.03678518):0.11425708,seq11:0.00316542); 10276 3 0.061940444 0.067328241 0.643564356 0.284493688 0.611983965
chr10_38719114_38731338 (((seq5:0.01033224,seq18:0.01507726):0.02684475,seq12:0.03678518):0.11425708,seq11:0.00316542); 10276 7 0.13512067 0.099142176 0.079207921 -3.543195742 0.000197655
chr10_38719114_38731338 (((seq6:0.0035075,seq18:0.00279238):0.03912963,seq12:0.03678518):0.11425708,seq11:0.00316542); 10276 0 0.016640716 0.020183437 0.613861386 NA NA
chr10_38719114_38731338 (((seq18:0.04192201,seq12:0.03678518):0.03839117,seq7:0.07411746):0.07586591,seq11:0.00316542); 10276 27 0.130887505 0.192858603 1 -1.258962325 0.10402197
chr10_38719114_38731338 ((seq18:0.04192201,(seq8:0.03532706,seq12:0.02099378):0.0157914):0.11425708,seq11:0.00316542); 10276 65 0.37782211 0.271026664 0.00990099 -8.536737784 6.90E-18
chr10_38719114_38731338 (((seq18:0.02040137,seq9:0.01524796):0.02152064,seq12:0.03678518):0.11425708,seq11:0.00316542); 10276 16 0.379087194 0.174510997 0.00990099 -2.649680617 0.004028395
chr10_38719114_38731338 (((seq5:0.01033224,seq3:0.01428572):0.02684475,seq12:0.03678518):0.11425708,seq11:0.00316542); 10276 8 0.138721292 0.092128747 0.03960396 -1.474014416 0.070238855
chr10_38719114_38731338 (((seq6:0.01067302,seq3:0.00916636):0.03196411,seq12:0.03678518):0.11425708,seq11:0.00316542); 10276 3 0.107288828 0.070510413 0.049504951 0.286649387 0.612809603
chr10_38719114_38731338 (((seq3:0.04113047,seq12:0.03678518):0.03839117,seq7:0.07411746):0.07586591,seq11:0.00316542); 10276 27 0.125875827 0.19131812 1 -1.269276227 0.102171281
chr10_38719114_38731338 ((seq3:0.04113047,(seq8:0.03532706,seq12:0.02099378):0.0157914):0.11425708,seq11:0.00316542); 10276 65 0.392273258 0.269075029 0.00990099 -8.491891925 1.02E-17
chr10_38719114_38731338 (((seq3:0.01960983,seq9:0.01524796):0.02152064,seq12:0.03678518):0.11425708,seq11:0.00316542); 10276 17 0.391154146 0.169243383 0.00990099 -3.038250662 0.00118978
chr10_38719114_38731338 (((seq5:0.01033224,seq6:0.01579238):0.02684475,seq12:0.03678518):0.11425708,seq11:0.00316542); 10276 7 0.156578435 0.101953581 0.03960396 -3.523782832 0.000212716
chr10_38719114_38731338 (((seq5:0.03717699,seq12:0.03678518):0.03839117,seq7:0.07411746):0.07586591,seq11:0.00316542); 10276 25 0.135072013 0.183332036 1 -1.610296582 0.053666563
chr10_38719114_38731338 ((seq5:0.03717699,(seq8:0.03532706,seq12:0.02099378):0.0157914):0.11425708,seq11:0.00316542); 10276 65 0.377335539 0.267421176 0.01980198 -8.941819196 1.91E-19
chr10_38719114_38731338 (((seq5:0.01565635,seq9:0.01524796):0.02152064,seq12:0.03678518):0.11425708,seq11:0.00316542); 10276 17 0.337096146 0.156903951 0.00990099 -4.09282537 2.13E-05
chr10_38719114_38731338 (((seq6:0.04263713,seq12:0.03678518):0.03839117,seq7:0.07411746):0.07586591,seq11:0.00316542); 10276 26 0.135996497 0.195038926 1 -1.440986313 0.074794275
chr10_38719114_38731338 ((seq6:0.04263713,(seq8:0.03532706,seq12:0.02099378):0.0157914):0.11425708,seq11:0.00316542); 10276 65 0.378114052 0.269364539 0.00990099 -8.44668672 1.50E-17
chr10_38719114_38731338 (((seq6:0.02111649,seq9:0.01524796):0.02152064,seq12:0.03678518):0.11425708,seq11:0.00316542); 10276 16 0.380206306 0.177320455 0.00990099 -2.622683227 0.004362017
chr10_38719114_38731338 (((seq8:0.03532706,seq12:0.02099378):0.05418257,seq7:0.07411746):0.07586591,seq11:0.00316542); 10276 19 0.130449591 0.1112826 0.178217822 -4.239350123 1.12E-05
chr10_38719114_38731338 (((seq9:0.0367686,seq12:0.03678518):0.03839117,seq7:0.07411746):0.07586591,seq11:0.00316542); 10276 26 0.145776567 0.180995524 0.930693069 -1.085749767 0.138794858
chr10_38719114_38731338 ((seq9:0.0367686,(seq8:0.03532706,seq12:0.02099378):0.0157914):0.11425708,seq11:0.00316542); 10276 64 0.409303231 0.268424971 0.00990099 -8.4722983 1.20E-17
chr10_38719114_38731338 (((seq18:0.0099579,seq3:0.00916636):0.03196411,seq16:0.04748248):0.11425708,seq11:0.00316542); 10276 1 0.017857143 0.070926431 0.99009901 -9.617692031 3.37E-22
chr10_38719114_38731338 (((seq5:0.01033224,seq18:0.01507726):0.02684475,seq16:0.04748248):0.11425708,seq11:0.00316542); 10276 7 0.082327754 0.104580576 0.851485149 -4.406541572 5.25E-06
chr10_38719114_38731338 (((seq6:0.0035075,seq18:0.00279238):0.03912963,seq16:0.04748248):0.11425708,seq11:0.00316542); 10276 0 0.005352277 0.020599455 0.99009901 NA NA
chr10_38719114_38731338 (((seq18:0.04192201,seq16:0.04748248):0.03839117,seq7:0.07411746):0.07586591,seq11:0.00316542); 10276 32 0.223579214 0.213842935 0.336633663 -2.496155902 0.006277371
chr10_38719114_38731338 ((seq18:0.04192201,(seq8:0.01749513,seq16:0.01385915):0.03362333):0.11425708,seq11:0.00316542); 10276 11 0.135315298 0.113769463 0.128712871 -1.465413605 0.071404054
chr10_38719114_38731338 (((seq18:0.02040137,seq9:0.01524796):0.02152064,seq16:0.04748248):0.11425708,seq11:0.00316542); 10276 18 0.130887505 0.176412028 0.871287129 -1.156914192 0.12365371
chr10_38719114_38731338 (((seq5:0.01033224,seq3:0.01428572):0.02684475,seq16:0.04748248):0.11425708,seq11:0.00316542); 10276 6 0.075710393 0.096540483 0.732673267 -3.004501128 0.001330084
chr10_38719114_38731338 (((seq6:0.01067302,seq3:0.00916636):0.03196411,seq16:0.04748248):0.11425708,seq11:0.00316542); 10276 1 0.018538342 0.074107629 1 -9.565563235 5.58E-22
chr10_38719114_38731338 (((seq3:0.04113047,seq16:0.04748248):0.03839117,seq7:0.07411746):0.07586591,seq11:0.00316542); 10276 32 0.238614247 0.212610452 0.198019802 -2.514158345 0.005965842
chr10_38719114_38731338 ((seq3:0.04113047,(seq8:0.01749513,seq16:0.01385915):0.03362333):0.11425708,seq11:0.00316542); 10276 11 0.133709615 0.112930615 0.158415842 -1.465413605 0.071404054
chr10_38719114_38731338 (((seq3:0.01960983,seq9:0.01524796):0.02152064,seq16:0.04748248):0.11425708,seq11:0.00316542); 10276 17 0.130984819 0.17077608 0.792079208 -0.95905589 0.168765295
chr10_38719114_38731338 (((seq5:0.01033224,seq6:0.01579238):0.02684475,seq16:0.04748248):0.11425708,seq11:0.00316542); 10276 7 0.088215259 0.107994356 0.811881188 -4.390933532 5.64E-06
chr10_38719114_38731338 (((seq5:0.03717699,seq16:0.04748248):0.03839117,seq7:0.07411746):0.07586591,seq11:0.00316542); 10276 30 0.221876216 0.205479272 0.287128713 -1.321503892 0.093166703
chr10_38719114_38731338 ((seq5:0.03717699,(seq8:0.01749513,seq16:0.01385915):0.03362333):0.11425708,seq11:0.00316542); 10276 13 0.139207863 0.110918645 0.138613861 -1.98097038 0.023797298
chr10_38719114_38731338 (((seq5:0.01565635,seq9:0.01524796):0.02152064,seq16:0.04748248):0.11425708,seq11:0.00316542); 10276 19 0.153367069 0.157742312 0.514851485 -2.413539787 0.007899202
chr10_38719114_38731338 (((seq6:0.04263713,seq16:0.04748248):0.03839117,seq7:0.07411746):0.07586591,seq11:0.00316542); 10276 31 0.221973531 0.216359478 0.356435644 -2.717822241 0.003285657
chr10_38719114_38731338 ((seq6:0.04263713,(seq8:0.01749513,seq16:0.01385915):0.03362333):0.11425708,seq11:0.00316542); 10276 11 0.141446088 0.113406968 0.069306931 -1.454654464 0.072882472
chr10_38719114_38731338 (((seq6:0.02111649,seq9:0.01524796):0.02152064,seq16:0.04748248):0.11425708,seq11:0.00316542); 10276 18 0.13677501 0.179081841 0.861386139 -1.143783114 0.126356797
chr10_38719114_38731338 (((seq8:0.01749513,seq16:0.01385915):0.0720145,seq7:0.07411746):0.07586591,seq11:0.00316542); 10276 13 0.07293694 0.055993577 0.099009901 -0.612481468 0.270109628
chr10_38719114_38731338 (((seq9:0.0367686,seq16:0.04748248):0.03839117,seq7:0.07411746):0.07586591,seq11:0.00316542); 10276 31 0.227131179 0.201904924 0.168316832 -0.771700413 0.220145943
chr10_38719114_38731338 ((seq9:0.0367686,(seq8:0.01749513,seq16:0.01385915):0.03362333):0.11425708,seq11:0.00316542); 10276 10 0.128892565 0.109527053 0.217821782 -3.166610628 0.000771133
chr10_38719114_38731338 ((seq5:0.01033224,(seq18:0.0099579,seq3:0.00916636):0.00511936):0.14110183,seq11:0.00316542); 10276 7 0.318995718 0.299718762 0.376237624 -1.907443825 0.028231569
chr10_38719114_38731338 (((seq6:0.0035075,seq18:0.00279238):0.00716552,seq3:0.00916636):0.14622119,seq11:0.00316542); 10276 2 0.085782406 0.088488225 0.514851485 0.393873417 0.653162751
chr10_38719114_38731338 (((seq18:0.0099579,seq3:0.00916636):0.07035528,seq7:0.07411746):0.07586591,seq11:0.00316542); 10276 2 0.008320358 0.034612203 1 0.125366928 0.549883465
chr10_38719114_38731338 (((seq18:0.0099579,seq3:0.00916636):0.03196411,seq8:0.05111846):0.11425708,seq11:0.00316542); 10276 1 0.05254963 0.070287563 0.861386139 -9.772410143 7.39E-23
chr10_38719114_38731338 (((seq18:0.0099579,seq3:0.00916636):0.01044347,seq9:0.01524796):0.13577772,seq11:0.00316542); 10276 4 0.0626703 0.16244891 0.99009901 -0.542518004 0.293730854
chr10_38719114_38731338 ((seq5:0.01033224,(seq6:0.0035075,seq18:0.00279238):0.01228488):0.14110183,seq11:0.00316542); 10276 2 0.054982484 0.057374951 0.465346535 0.290132664 0.614142626
chr10_38719114_38731338 (((seq5:0.01033224,seq18:0.01507726):0.06523592,seq7:0.07411746):0.07586591,seq11:0.00316542); 10276 8 0.032405605 0.048392371 0.881188119 0.47031121 0.680933655
chr10_38719114_38731338 (((seq5:0.01033224,seq18:0.01507726):0.02684475,seq8:0.05111846):0.11425708,seq11:0.00316542); 10276 7 0.089869599 0.103607435 0.722772277 -4.499055186 3.41E-06
chr10_38719114_38731338 (((seq5:0.01033224,seq18:0.01507726):0.00532411,seq9:0.01524796):0.13577772,seq11:0.00316542); 10276 10 0.200710393 0.271874757 0.881188119 -1.025726248 0.152510319
chr10_38719114_38731338 (((seq6:0.0035075,seq18:0.00279238):0.0775208,seq7:0.07411746):0.07586591,seq11:0.00316542); 10276 1 0.003746594 0.010101693 0.910891089 0.073225203 0.529186544
chr10_38719114_38731338 (((seq6:0.0035075,seq18:0.00279238):0.03912963,seq8:0.05111846):0.11425708,seq11:0.00316542); 10276 0 0.006568704 0.021066563 0.930693069 NA NA
chr10_38719114_38731338 (((seq6:0.0035075,seq18:0.00279238):0.01760899,seq9:0.01524796):0.13577772,seq11:0.00316542); 10276 1 0.034108603 0.038922246 0.554455446 0.148249863 0.558927209
chr10_38719114_38731338 (((seq18:0.04192201,seq8:0.05111846):0.03839117,seq7:0.07411746):0.07586591,seq11:0.00316542); 10276 33 0.220367847 0.215575613 0.415841584 -2.209105212 0.013583662
chr10_38719114_38731338 (((seq18:0.02040137,seq9:0.01524796):0.05991181,seq7:0.07411746):0.07586591,seq11:0.00316542); 10276 11 0.039704165 0.076274815 0.99009901 -1.828231805 0.033757385
chr10_38719114_38731338 (((seq18:0.02040137,seq9:0.01524796):0.02152064,seq8:0.05111846):0.11425708,seq11:0.00316542); 10276 15 0.138283379 0.17708009 0.881188119 -1.022838125 0.153192195
chr10_38719114_38731338 ((seq5:0.01033224,(seq6:0.01067302,seq3:0.00916636):0.00511936):0.14110183,seq11:0.00316542); 10276 9 0.37383223 0.309655508 0.207920792 -2.702159015 0.00344454
chr10_38719114_38731338 (((seq5:0.01033224,seq3:0.01428572):0.06523592,seq7:0.07411746):0.07586591,seq11:0.00316542); 10276 8 0.032600234 0.045815006 0.900990099 0.468043067 0.680123104
chr10_38719114_38731338 (((seq5:0.01033224,seq3:0.01428572):0.02684475,seq8:0.05111846):0.11425708,seq11:0.00316542); 10276 6 0.084809264 0.095641787 0.603960396 -3.071464418 0.001065058
chr10_38719114_38731338 (((seq5:0.01033224,seq3:0.01428572):0.00532411,seq9:0.01524796):0.13577772,seq11:0.00316542); 10276 8 0.151469443 0.262590016 1 -1.047863258 0.147350806
chr10_38719114_38731338 (((seq6:0.01067302,seq3:0.00916636):0.07035528,seq7:0.07411746):0.07586591,seq11:0.00316542); 10276 1 0.009196185 0.036435383 1 0.076923077 0.53065763
chr10_38719114_38731338 (((seq6:0.01067302,seq3:0.00916636):0.03196411,seq8:0.05111846):0.11425708,seq11:0.00316542); 10276 1 0.052014403 0.073220611 0.891089109 -9.721111048 1.23E-22
chr10_38719114_38731338 (((seq6:0.01067302,seq3:0.00916636):0.01044347,seq9:0.01524796):0.13577772,seq11:0.00316542); 10276 5 0.095221876 0.169860354 0.96039604 -0.174171415 0.430865375
chr10_38719114_38731338 (((seq3:0.04113047,seq8:0.05111846):0.03839117,seq7:0.07411746):0.07586591,seq11:0.00316542); 10276 33 0.226693266 0.214530946 0.336633663 -2.227501973 0.012956872
chr10_38719114_38731338 (((seq3:0.01960983,seq9:0.01524796):0.05991181,seq7:0.07411746):0.07586591,seq11:0.00316542); 10276 11 0.040871935 0.073101401 1 -1.828231805 0.033757385
chr10_38719114_38731338 (((seq3:0.01960983,seq9:0.01524796):0.02152064,seq8:0.05111846):0.11425708,seq11:0.00316542); 10276 14 0.101449981 0.170545932 0.99009901 -0.751045373 0.226312675
chr10_38719114_38731338 (((seq5:0.01033224,seq6:0.01579238):0.06523592,seq7:0.07411746):0.07586591,seq11:0.00316542); 10276 7 0.032113663 0.049985403 0.910891089 0.412858821 0.660144974
chr10_38719114_38731338 (((seq5:0.01033224,seq6:0.01579238):0.02684475,seq8:0.05111846):0.11425708,seq11:0.00316542); 10276 7 0.09400545 0.106936065 0.702970297 -4.483768547 3.67E-06
chr10_38719114_38731338 (((seq5:0.01033224,seq6:0.01579238):0.00532411,seq9:0.01524796):0.13577772,seq11:0.00316542); 10276 11 0.226936551 0.280292916 0.742574257 -1.491026909 0.067977215
chr10_38719114_38731338 (((seq5:0.03717699,seq8:0.05111846):0.03839117,seq7:0.07411746):0.07586591,seq11:0.00316542); 10276 31 0.211560919 0.207225574 0.405940594 -1.070891138 0.142109191
chr10_38719114_38731338 (((seq5:0.01565635,seq9:0.01524796):0.05991181,seq7:0.07411746):0.07586591,seq11:0.00316542); 10276 9 0.032892176 0.067940346 1 -2.474369068 0.006673587
chr10_38719114_38731338 (((seq5:0.01565635,seq9:0.01524796):0.02152064,seq8:0.05111846):0.11425708,seq11:0.00316542); 10276 16 0.113906189 0.15673949 0.920792079 -2.538682943 0.005563531
chr10_38719114_38731338 (((seq6:0.04263713,seq8:0.05111846):0.03839117,seq7:0.07411746):0.07586591,seq11:0.00316542); 10276 32 0.21370183 0.217700467 0.534653465 -2.423136806 0.007693565
chr10_38719114_38731338 (((seq6:0.02111649,seq9:0.01524796):0.05991181,seq7:0.07411746):0.07586591,seq11:0.00316542); 10276 10 0.039752822 0.077982192 1 -2.126908415 0.016713847
chr10_38719114_38731338 (((seq6:0.02111649,seq9:0.01524796):0.02152064,seq8:0.05111846):0.11425708,seq11:0.00316542); 10276 15 0.142954457 0.179820942 0.861386139 -1.011858865 0.15580277
chr10_38719114_38731338 (((seq9:0.0367686,seq8:0.05111846):0.03839117,seq7:0.07411746):0.07586591,seq11:0.00316542); 10276 32 0.216377968 0.203735403 0.297029703 -1.067484135 0.142876637
chr10_38719114_38731338 ((seq18:0.0099579,seq3:0.00916636):0.03196411,(seq16:0.03169108,seq12:0.02099378):0.0157914); 10276 2 0.042623589 0.019444336 0.01980198 0.153843659 0.561133496
chr10_38719114_38731338 ((seq5:0.01033224,seq18:0.01507726):0.02684475,(seq16:0.03169108,seq12:0.02099378):0.0157914); 10276 4 0.071574543 0.02822645 0.00990099 -1.634365328 0.051091082
chr10_38719114_38731338 ((seq6:0.0035075,seq18:0.00279238):0.03912963,(seq16:0.03169108,seq12:0.02099378):0.0157914); 10276 0 0.019316855 0.00606267 0.00990099 NA NA
chr10_38719114_38731338 ((seq18:0.04192201,(seq16:0.03169108,seq12:0.02099378):0.0157914):0.03839117,seq7:0.07411746); 10276 69 0.381763332 0.256034449 0.00990099 -9.298617869 7.11E-21
chr10_38719114_38731338 (seq18:0.04192201,((seq8:0.01749513,seq16:0.01385915):0.01783193,seq12:0.02099378):0.0157914); 10276 15 0.399328533 0.117029973 0.00990099 -7.58438054 1.67E-14
chr10_38719114_38731338 ((seq18:0.02040137,seq9:0.01524796):0.02152064,(seq16:0.03169108,seq12:0.02099378):0.0157914); 10276 6 0.219735306 0.047493188 0.00990099 -3.147820975 0.000822462
chr10_38719114_38731338 ((seq5:0.01033224,seq3:0.01428572):0.02684475,(seq16:0.03169108,seq12:0.02099378):0.0157914); 10276 6 0.09366485 0.027297587 0.00990099 -0.84425355 0.199263868
chr10_38719114_38731338 ((seq6:0.01067302,seq3:0.00916636):0.03196411,(seq16:0.03169108,seq12:0.02099378):0.0157914); 10276 2 0.062864928 0.020629136 0.00990099 0.154878039 0.561541266
chr10_38719114_38731338 ((seq3:0.04113047,(seq16:0.03169108,seq12:0.02099378):0.0157914):0.03839117,seq7:0.07411746); 10276 69 0.444336318 0.256278708 0.00990099 -8.923134175 2.27E-19
chr10_38719114_38731338 (seq3:0.04113047,((seq8:0.01749513,seq16:0.01385915):0.01783193,seq12:0.02099378):0.0157914); 10276 15 0.351158038 0.112088361 0.00990099 -7.618057066 1.29E-14
chr10_38719114_38731338 ((seq3:0.01960983,seq9:0.01524796):0.02152064,(seq16:0.03169108,seq12:0.02099378):0.0157914); 10276 8 0.321185286 0.046402783 0.00990099 -3.92219832 4.39E-05
chr10_38719114_38731338 ((seq5:0.01033224,seq6:0.01579238):0.02684475,(seq16:0.03169108,seq12:0.02099378):0.0157914); 10276 4 0.110938108 0.029438498 0.00990099 -1.634365328 0.051091082
chr10_38719114_38731338 ((seq5:0.03717699,(seq16:0.03169108,seq12:0.02099378):0.0157914):0.03839117,seq7:0.07411746); 10276 69 0.444676917 0.253047879 0.00990099 -9.697500331 1.54E-22
chr10_38719114_38731338 (seq5:0.03717699,((seq8:0.01749513,seq16:0.01385915):0.01783193,seq12:0.02099378):0.0157914); 10276 17 0.426089918 0.108048852 0.00990099 -8.001023802 6.17E-16
chr10_38719114_38731338 ((seq5:0.01565635,seq9:0.01524796):0.02152064,(seq16:0.03169108,seq12:0.02099378):0.0157914); 10276 10 0.288049825 0.041910276 0.00990099 -4.330969426 7.42E-06
chr10_38719114_38731338 ((seq6:0.04263713,(seq16:0.03169108,seq12:0.02099378):0.0157914):0.03839117,seq7:0.07411746); 10276 69 0.387894122 0.257958836 0.00990099 -9.20390846 1.73E-20
chr10_38719114_38731338 (seq6:0.04263713,((seq8:0.01749513,seq16:0.01385915):0.01783193,seq12:0.02099378):0.0157914); 10276 14 0.391494745 0.117590016 0.00990099 -7.318312539 1.26E-13
chr10_38719114_38731338 ((seq6:0.02111649,seq9:0.01524796):0.02152064,(seq16:0.03169108,seq12:0.02099378):0.0157914); 10276 6 0.293450759 0.048279486 0.00990099 -3.12619176 0.00088543
chr10_38719114_38731338 (((seq8:0.01749513,seq16:0.01385915):0.01783193,seq12:0.02099378):0.05418257,seq7:0.07411746); 10276 19 0.416796419 0.176777929 0.00990099 -3.114079389 0.000922599
chr10_38719114_38731338 ((seq9:0.0367686,(seq16:0.03169108,seq12:0.02099378):0.0157914):0.03839117,seq7:0.07411746); 10276 67 0.432172051 0.254599552 0.00990099 -9.306235244 6.62E-21
chr10_38719114_38731338 (seq9:0.0367686,((seq8:0.01749513,seq16:0.01385915):0.01783193,seq12:0.02099378):0.0157914); 10276 14 0.381666018 0.107234332 0.00990099 -7.416420278 6.02E-14
chr10_38719114_38731338 ((seq5:0.01033224,(seq18:0.0099579,seq3:0.00916636):0.00511936):0.02684475,seq12:0.03678518); 10276 6 0.246934605 0.185501168 0.158415842 -1.819763259 0.034397533
chr10_38719114_38731338 (((seq6:0.0035075,seq18:0.00279238):0.00716552,seq3:0.00916636):0.03196411,seq12:0.03678518); 10276 2 0.027053328 0.046684994 0.742574257 0.388273436 0.651093153
chr10_38719114_38731338 (((seq18:0.0099579,seq3:0.00916636):0.03196411,seq12:0.03678518):0.03839117,seq7:0.07411746); 10276 5 0.085003893 0.066004768 0.158415842 -0.90613457 0.182432315
chr10_38719114_38731338 ((seq18:0.0099579,seq3:0.00916636):0.03196411,(seq8:0.03532706,seq12:0.02099378):0.0157914); 10276 2 0.035860257 0.020216037 0.049504951 0.152496182 0.560602199
chr10_38719114_38731338 (((seq18:0.0099579,seq3:0.00916636):0.01044347,seq9:0.01524796):0.02152064,seq12:0.03678518); 10276 3 0.057220708 0.093565103 0.861386139 0.445205893 0.671914516
chr10_38719114_38731338 ((seq5:0.01033224,(seq6:0.0035075,seq18:0.00279238):0.01228488):0.02684475,seq12:0.03678518); 10276 1 0.013769949 0.028674095 0.732673267 0.178174161 0.570706899
chr10_38719114_38731338 (((seq5:0.01033224,seq18:0.01507726):0.02684475,seq12:0.03678518):0.03839117,seq7:0.07411746); 10276 9 0.108894512 0.099439471 0.346534654 -2.654824518 0.003967484
chr10_38719114_38731338 ((seq5:0.01033224,seq18:0.01507726):0.02684475,(seq8:0.03532706,seq12:0.02099378):0.0157914); 10276 4 0.055274426 0.028121351 0.00990099 -5.572768052 1.25E-08
chr10_38719114_38731338 (((seq5:0.01033224,seq18:0.01507726):0.00532411,seq9:0.01524796):0.02152064,seq12:0.03678518); 10276 3 0.103931491 0.174481802 0.910891089 0.625968637 0.734332244
chr10_38719114_38731338 (((seq6:0.0035075,seq18:0.00279238):0.03912963,seq12:0.03678518):0.03839117,seq7:0.07411746); 10276 1 0.029291553 0.019878357 0.148514852 0.105703285 0.542091113
chr10_38719114_38731338 ((seq6:0.0035075,seq18:0.00279238):0.03912963,(seq8:0.03532706,seq12:0.02099378):0.0157914); 10276 0 0.018100428 0.006223239 0.02970297 NA NA
chr10_38719114_38731338 (((seq6:0.0035075,seq18:0.00279238):0.01760899,seq9:0.01524796):0.02152064,seq12:0.03678518); 10276 1 0.010363955 0.019764013 0.702970297 0.148249863 0.558927209
chr10_38719114_38731338 ((seq18:0.04192201,(seq8:0.03532706,seq12:0.02099378):0.0157914):0.03839117,seq7:0.07411746); 10276 69 0.398404048 0.263696964 0.00990099 -8.393187965 2.37E-17
chr10_38719114_38731338 (((seq18:0.02040137,seq9:0.01524796):0.02152064,seq12:0.03678518):0.03839117,seq7:0.07411746); 10276 15 0.235889451 0.170384877 0.049504951 -3.740646135 9.18E-05
chr10_38719114_38731338 ((seq18:0.02040137,seq9:0.01524796):0.02152064,(seq8:0.03532706,seq12:0.02099378):0.0157914); 10276 3 0.210247178 0.049003017 0.00990099 -2.239468608 0.012562721
chr10_38719114_38731338 ((seq5:0.01033224,(seq6:0.01067302,seq3:0.00916636):0.00511936):0.02684475,seq12:0.03678518); 10276 7 0.266932659 0.194033671 0.138613861 -2.291287848 0.010973386
chr10_38719114_38731338 (((seq5:0.01033224,seq3:0.01428572):0.02684475,seq12:0.03678518):0.03839117,seq7:0.07411746); 10276 10 0.163536396 0.090853445 0.00990099 -0.985999792 0.162066608
chr10_38719114_38731338 ((seq5:0.01033224,seq3:0.01428572):0.02684475,(seq8:0.03532706,seq12:0.02099378):0.0157914); 10276 6 0.081938498 0.026177014 0.00990099 -3.466106309 0.000264027
chr10_38719114_38731338 (((seq5:0.01033224,seq3:0.01428572):0.00532411,seq9:0.01524796):0.02152064,seq12:0.03678518); 10276 2 0.140570261 0.160042818 0.623762376 0.418965291 0.66237925
chr10_38719114_38731338 (((seq6:0.01067302,seq3:0.00916636):0.03196411,seq12:0.03678518):0.03839117,seq7:0.07411746); 10276 4 0.092983651 0.069978104 0.118811881 -1.320930084 0.093262339
chr10_38719114_38731338 ((seq6:0.01067302,seq3:0.00916636):0.03196411,(seq8:0.03532706,seq12:0.02099378):0.0157914); 10276 2 0.057318023 0.020857824 0.00990099 0.153843659 0.561133496
chr10_38719114_38731338 (((seq6:0.01067302,seq3:0.00916636):0.01044347,seq9:0.01524796):0.02152064,seq12:0.03678518); 10276 4 0.059994161 0.098990366 0.871287129 0.589550639 0.722254024
chr10_38719114_38731338 ((seq3:0.04113047,(seq8:0.03532706,seq12:0.02099378):0.0157914):0.03839117,seq7:0.07411746); 10276 69 0.417331647 0.264134877 0.00990099 -7.85823765 1.95E-15
chr10_38719114_38731338 (((seq3:0.01960983,seq9:0.01524796):0.02152064,seq12:0.03678518):0.03839117,seq7:0.07411746); 10276 16 0.240463215 0.162563254 0.01980198 -4.136764357 1.76E-05
chr10_38719114_38731338 ((seq3:0.01960983,seq9:0.01524796):0.02152064,(seq8:0.03532706,seq12:0.02099378):0.0157914); 10276 5 0.259828727 0.046811989 0.00990099 -3.980238367 3.44E-05
chr10_38719114_38731338 (((seq5:0.01033224,seq6:0.01579238):0.02684475,seq12:0.03678518):0.03839117,seq7:0.07411746); 10276 8 0.162952511 0.103474114 0.00990099 -3.143773619 0.000833922
chr10_38719114_38731338 ((seq5:0.01033224,seq6:0.01579238):0.02684475,(seq8:0.03532706,seq12:0.02099378):0.0157914); 10276 4 0.09531919 0.02871448 0.00990099 -5.558329803 1.36E-08
chr10_38719114_38731338 (((seq5:0.01033224,seq6:0.01579238):0.00532411,seq9:0.01524796):0.02152064,seq12:0.03678518); 10276 4 0.146944336 0.178273647 0.762376238 0.826737652 0.795807112
chr10_38719114_38731338 ((seq5:0.03717699,(seq8:0.03532706,seq12:0.02099378):0.0157914):0.03839117,seq7:0.07411746); 10276 69 0.400934216 0.258991339 0.00990099 -8.949339498 1.79E-19
chr10_38719114_38731338 (((seq5:0.01565635,seq9:0.01524796):0.02152064,seq12:0.03678518):0.03839117,seq7:0.07411746); 10276 16 0.230245232 0.148644901 0.01980198 -4.108891687 1.99E-05
chr10_38719114_38731338 ((seq5:0.01565635,seq9:0.01524796):0.02152064,(seq8:0.03532706,seq12:0.02099378):0.0157914); 10276 7 0.227179837 0.042418256 0.00990099 -6.711846906 9.61E-12
chr10_38719114_38731338 ((seq6:0.04263713,(seq8:0.03532706,seq12:0.02099378):0.0157914):0.03839117,seq7:0.07411746); 10276 69 0.398404048 0.263275107 0.00990099 -8.249787824 7.93E-17
chr10_38719114_38731338 (((seq6:0.02111649,seq9:0.01524796):0.02152064,seq12:0.03678518):0.03839117,seq7:0.07411746); 10276 14 0.29194239 0.173467789 0.00990099 -3.268753163 0.000540113
chr10_38719114_38731338 ((seq6:0.02111649,seq9:0.01524796):0.02152064,(seq8:0.03532706,seq12:0.02099378):0.0157914); 10276 3 0.238711561 0.04940687 0.00990099 -2.217142772 0.013306668
chr10_38719114_38731338 ((seq9:0.0367686,(seq8:0.03532706,seq12:0.02099378):0.0157914):0.03839117,seq7:0.07411746); 10276 68 0.425652005 0.262731121 0.00990099 -8.284754017 5.92E-17
chr10_38719114_38731338 ((seq5:0.01033224,(seq18:0.0099579,seq3:0.00916636):0.00511936):0.02684475,seq16:0.04748248); 10276 6 0.326732192 0.214236084 0.089108911 -1.335018203 0.090935194
chr10_38719114_38731338 (((seq6:0.0035075,seq18:0.00279238):0.00716552,seq3:0.00916636):0.03196411,seq16:0.04748248); 10276 2 0.079116388 0.056854321 0.237623762 0.388273436 0.651093153
chr10_38719114_38731338 (((seq18:0.0099579,seq3:0.00916636):0.03196411,seq16:0.04748248):0.03839117,seq7:0.07411746); 10276 3 0.064470611 0.067764208 0.594059406 0.233889103 0.592464463
chr10_38719114_38731338 ((seq18:0.0099579,seq3:0.00916636):0.03196411,(seq8:0.01749513,seq16:0.01385915):0.03362333); 10276 0 0.0089529 0.009096438 0.455445545 NA NA
chr10_38719114_38731338 (((seq18:0.0099579,seq3:0.00916636):0.01044347,seq9:0.01524796):0.02152064,seq16:0.04748248); 10276 3 0.094346049 0.105526956 0.564356436 0.457971427 0.676513515
chr10_38719114_38731338 ((seq5:0.01033224,(seq6:0.0035075,seq18:0.00279238):0.01228488):0.02684475,seq16:0.04748248); 10276 1 0.053522772 0.036254379 0.227722772 0.174077656 0.569097784
chr10_38719114_38731338 (((seq5:0.01033224,seq18:0.01507726):0.02684475,seq16:0.04748248):0.03839117,seq7:0.07411746); 10276 9 0.058485792 0.103300895 0.98019802 -0.097366011 0.461217868
chr10_38719114_38731338 ((seq5:0.01033224,seq18:0.01507726):0.02684475,(seq8:0.01749513,seq16:0.01385915):0.03362333); 10276 2 0.024912417 0.013472655 0.03960396 0.13281662 0.552830795
chr10_38719114_38731338 (((seq5:0.01033224,seq18:0.01507726):0.00532411,seq9:0.01524796):0.02152064,seq16:0.04748248); 10276 7 0.20158622 0.19908622 0.504950495 0.981980506 0.836945274
chr10_38719114_38731338 (((seq6:0.0035075,seq18:0.00279238):0.03912963,seq16:0.04748248):0.03839117,seq7:0.07411746); 10276 1 0.004914364 0.020966329 0.98019802 0.092847669 0.53698771
chr10_38719114_38731338 ((seq6:0.0035075,seq18:0.00279238):0.03912963,(seq8:0.01749513,seq16:0.01385915):0.03362333); 10276 0 0.001216427 0.00295397 0.693069307 NA NA
chr10_38719114_38731338 (((seq6:0.0035075,seq18:0.00279238):0.01760899,seq9:0.01524796):0.02152064,seq16:0.04748248); 10276 1 0.042915531 0.021692293 0.089108911 0.150755672 0.559915773
chr10_38719114_38731338 ((seq18:0.04192201,(seq8:0.01749513,seq16:0.01385915):0.03362333):0.03839117,seq7:0.07411746); 10276 14 0.139743091 0.107954457 0.049504951 -1.170862348 0.120827056
chr10_38719114_38731338 (((seq18:0.02040137,seq9:0.01524796):0.02152064,seq16:0.04748248):0.03839117,seq7:0.07411746); 10276 17 0.14490074 0.175729856 0.841584158 -1.567204124 0.058533493
chr10_38719114_38731338 ((seq18:0.02040137,seq9:0.01524796):0.02152064,(seq8:0.01749513,seq16:0.01385915):0.03362333); 10276 3 0.035179058 0.020670008 0.069306931 0.196600423 0.57792988
chr10_38719114_38731338 ((seq5:0.01033224,(seq6:0.01067302,seq3:0.00916636):0.00511936):0.02684475,seq16:0.04748248); 10276 7 0.340307513 0.219387894 0.049504951 -1.907443825 0.028231569
chr10_38719114_38731338 (((seq5:0.01033224,seq3:0.01428572):0.02684475,seq16:0.04748248):0.03839117,seq7:0.07411746); 10276 8 0.041699105 0.094720222 0.99009901 -0.282397061 0.388819534
chr10_38719114_38731338 ((seq5:0.01033224,seq3:0.01428572):0.02684475,(seq8:0.01749513,seq16:0.01385915):0.03362333); 10276 2 0.015764889 0.012379331 0.306930693 0.132162549 0.552572139
chr10_38719114_38731338 (((seq5:0.01033224,seq3:0.01428572):0.00532411,seq9:0.01524796):0.02152064,seq16:0.04748248); 10276 6 0.226401324 0.183845368 0.257425743 0.623609565 0.733557986
chr10_38719114_38731338 (((seq6:0.01067302,seq3:0.00916636):0.03196411,seq16:0.04748248):0.03839117,seq7:0.07411746); 10276 2 0.06184313 0.070865123 0.712871287 0.164813613 0.565454656
chr10_38719114_38731338 ((seq6:0.01067302,seq3:0.00916636):0.03196411,(seq8:0.01749513,seq16:0.01385915):0.03362333); 10276 0 0.007736473 0.009385461 0.613861386 NA NA
chr10_38719114_38731338 (((seq6:0.01067302,seq3:0.00916636):0.01044347,seq9:0.01524796):0.02152064,seq16:0.04748248); 10276 4 0.104126119 0.109401032 0.544554455 0.607054987 0.72809279
chr10_38719114_38731338 ((seq3:0.04113047,(seq8:0.01749513,seq16:0.01385915):0.03362333):0.03839117,seq7:0.07411746); 10276 14 0.138526664 0.107275691 0.079207921 -1.170862348 0.120827056
chr10_38719114_38731338 (((seq3:0.01960983,seq9:0.01524796):0.02152064,seq16:0.04748248):0.03839117,seq7:0.07411746); 10276 16 0.130984819 0.166846049 0.881188119 -0.897191951 0.18480825
chr10_38719114_38731338 ((seq3:0.01960983,seq9:0.01524796):0.02152064,(seq8:0.01749513,seq16:0.01385915):0.03362333); 10276 3 0.02603153 0.019841865 0.227722772 0.196600423 0.57792988
chr10_38719114_38731338 (((seq5:0.01033224,seq6:0.01579238):0.02684475,seq16:0.04748248):0.03839117,seq7:0.07411746); 10276 8 0.057755936 0.107337485 0.99009901 -0.269926041 0.393608576
chr10_38719114_38731338 ((seq5:0.01033224,seq6:0.01579238):0.02684475,(seq8:0.01749513,seq16:0.01385915):0.03362333); 10276 2 0.024231218 0.01380109 0.089108911 0.13281662 0.552830795
chr10_38719114_38731338 (((seq5:0.01033224,seq6:0.01579238):0.00532411,seq9:0.01524796):0.02152064,seq16:0.04748248); 10276 8 0.283086804 0.201999319 0.089108911 0.275407906 0.608498565
chr10_38719114_38731338 ((seq5:0.03717699,(seq8:0.01749513,seq16:0.01385915):0.03362333):0.03839117,seq7:0.07411746); 10276 16 0.158476061 0.105089042 0.00990099 -0.265506792 0.395309539
chr10_38719114_38731338 (((seq5:0.01565635,seq9:0.01524796):0.02152064,seq16:0.04748248):0.03839117,seq7:0.07411746); 10276 18 0.126216427 0.15395436 0.811881188 -1.2959464 0.097496976
chr10_38719114_38731338 ((seq5:0.01565635,seq9:0.01524796):0.02152064,(seq8:0.01749513,seq16:0.01385915):0.03362333); 10276 5 0.037709225 0.018439081 0.049504951 0.318105067 0.62479738
chr10_38719114_38731338 ((seq6:0.04263713,(seq8:0.01749513,seq16:0.01385915):0.03362333):0.03839117,seq7:0.07411746); 10276 14 0.14373297 0.107406092 0.03960396 -1.147398044 0.125608575
chr10_38719114_38731338 (((seq6:0.02111649,seq9:0.01524796):0.02152064,seq16:0.04748248):0.03839117,seq7:0.07411746); 10276 16 0.144852083 0.178895971 0.881188119 -0.897191951 0.18480825
chr10_38719114_38731338 ((seq6:0.02111649,seq9:0.01524796):0.02152064,(seq8:0.01749513,seq16:0.01385915):0.03362333); 10276 3 0.033962631 0.020783865 0.059405941 0.197307782 0.578206655
chr10_38719114_38731338 ((seq9:0.0367686,(seq8:0.01749513,seq16:0.01385915):0.03362333):0.03839117,seq7:0.07411746); 10276 13 0.133369015 0.105172733 0.138613861 0.125554461 0.549957694
chr10_38719114_38731338 (seq5:0.01033224,((seq6:0.0035075,seq18:0.00279238):0.00716552,seq3:0.00916636):0.00511936); 10276 2 0.031286493 0.020215064 0.217821782 0.372804306 0.645352951
chr10_38719114_38731338 ((seq5:0.01033224,(seq18:0.0099579,seq3:0.00916636):0.00511936):0.06523592,seq7:0.07411746); 10276 9 0.381033476 0.286857727 0.089108911 -0.9060349 0.18245869
chr10_38719114_38731338 ((seq5:0.01033224,(seq18:0.0099579,seq3:0.00916636):0.00511936):0.02684475,seq8:0.05111846); 10276 6 0.296175555 0.221156092 0.178217822 -1.335018203 0.090935194
chr10_38719114_38731338 ((seq5:0.01033224,(seq18:0.0099579,seq3:0.00916636):0.00511936):0.00532411,seq9:0.01524796); 10276 5 0.201732192 0.097017322 0.049504951 -1.054007198 0.145939811
chr10_38719114_38731338 (((seq6:0.0035075,seq18:0.00279238):0.00716552,seq3:0.00916636):0.07035528,seq7:0.07411746); 10276 3 0.178863371 0.090449591 0.01980198 0.567480307 0.714806049
chr10_38719114_38731338 (((seq6:0.0035075,seq18:0.00279238):0.00716552,seq3:0.00916636):0.03196411,seq8:0.05111846); 10276 2 0.060286104 0.05874854 0.455445545 0.388273436 0.651093153
chr10_38719114_38731338 (((seq6:0.0035075,seq18:0.00279238):0.00716552,seq3:0.00916636):0.01044347,seq9:0.01524796); 10276 1 0.02403659 0.024972266 0.495049505 0.23570226 0.593168142
chr10_38719114_38731338 (((seq18:0.0099579,seq3:0.00916636):0.03196411,seq8:0.05111846):0.03839117,seq7:0.07411746); 10276 3 0.023063449 0.069141689 1 -2.410757067 0.007959724
chr10_38719114_38731338 (((seq18:0.0099579,seq3:0.00916636):0.01044347,seq9:0.01524796):0.05991181,seq7:0.07411746); 10276 6 0.17258661 0.15579311 0.326732673 0.869870275 0.807814349
chr10_38719114_38731338 (((seq18:0.0099579,seq3:0.00916636):0.01044347,seq9:0.01524796):0.02152064,seq8:0.05111846); 10276 3 0.061551187 0.107895582 0.900990099 0.453595264 0.674939918
chr10_38719114_38731338 ((seq5:0.01033224,(seq6:0.0035075,seq18:0.00279238):0.01228488):0.06523592,seq7:0.07411746); 10276 3 0.108602569 0.059467205 0.03960396 0.419130465 0.662439607
chr10_38719114_38731338 ((seq5:0.01033224,(seq6:0.0035075,seq18:0.00279238):0.01228488):0.02684475,seq8:0.05111846); 10276 1 0.044229272 0.038679934 0.405940594 0.174077656 0.569097784
chr10_38719114_38731338 ((seq5:0.01033224,(seq6:0.0035075,seq18:0.00279238):0.01228488):0.00532411,seq9:0.01524796); 10276 1 0.007249903 0.015265668 0.653465347 0.178174161 0.570706899
chr10_38719114_38731338 (((seq5:0.01033224,seq18:0.01507726):0.02684475,seq8:0.05111846):0.03839117,seq7:0.07411746); 10276 9 0.08388478 0.103779194 0.782178218 -1.734132385 0.041447298
chr10_38719114_38731338 (((seq5:0.01033224,seq18:0.01507726):0.00532411,seq9:0.01524796):0.05991181,seq7:0.07411746); 10276 12 0.274912417 0.271294278 0.475247525 0.155230105 0.561680042
chr10_38719114_38731338 (((seq5:0.01033224,seq18:0.01507726):0.00532411,seq9:0.01524796):0.02152064,seq8:0.05111846); 10276 7 0.193217205 0.204808778 0.564356436 -0.152640628 0.439340842
chr10_38719114_38731338 (((seq6:0.0035075,seq18:0.00279238):0.03912963,seq8:0.05111846):0.03839117,seq7:0.07411746); 10276 1 0.00613079 0.021082133 0.97029703 0.092648211 0.536908479
chr10_38719114_38731338 (((seq6:0.0035075,seq18:0.00279238):0.01760899,seq9:0.01524796):0.05991181,seq7:0.07411746); 10276 2 0.080965356 0.040313352 0.02970297 0.245692577 0.597039891
chr10_38719114_38731338 (((seq6:0.0035075,seq18:0.00279238):0.01760899,seq9:0.01524796):0.02152064,seq8:0.05111846); 10276 1 0.028464383 0.022629428 0.287128713 0.149906338 0.559580744
chr10_38719114_38731338 (((seq18:0.02040137,seq9:0.01524796):0.02152064,seq8:0.05111846):0.03839117,seq7:0.07411746); 10276 14 0.102423122 0.177224601 0.99009901 -3.408418692 0.000326703
chr10_38719114_38731338 ((seq5:0.01033224,(seq6:0.01067302,seq3:0.00916636):0.00511936):0.06523592,seq7:0.07411746); 10276 10 0.429495913 0.298400642 0.069306931 -2.154729018 0.015591523
chr10_38719114_38731338 ((seq5:0.01033224,(seq6:0.01067302,seq3:0.00916636):0.00511936):0.02684475,seq8:0.05111846); 10276 7 0.324202024 0.226694726 0.089108911 -1.907443825 0.028231569
chr10_38719114_38731338 ((seq5:0.01033224,(seq6:0.01067302,seq3:0.00916636):0.00511936):0.00532411,seq9:0.01524796); 10276 6 0.213750487 0.104463799 0.049504951 -1.713321789 0.043326678
chr10_38719114_38731338 (((seq5:0.01033224,seq3:0.01428572):0.02684475,seq8:0.05111846):0.03839117,seq7:0.07411746); 10276 8 0.045494356 0.093930518 0.99009901 -0.286510036 0.387243754
chr10_38719114_38731338 (((seq5:0.01033224,seq3:0.01428572):0.00532411,seq9:0.01524796):0.05991181,seq7:0.07411746); 10276 10 0.276420786 0.257240658 0.386138614 1.077579581 0.859389291
chr10_38719114_38731338 (((seq5:0.01033224,seq3:0.01428572):0.00532411,seq9:0.01524796):0.02152064,seq8:0.05111846); 10276 6 0.241095757 0.182287369 0.168316832 -0.662860262 0.253710027
chr10_38719114_38731338 (((seq6:0.01067302,seq3:0.00916636):0.03196411,seq8:0.05111846):0.03839117,seq7:0.07411746); 10276 2 0.019219541 0.07182464 1 -3.966041827 3.65E-05
chr10_38719114_38731338 (((seq6:0.01067302,seq3:0.00916636):0.01044347,seq9:0.01524796):0.05991181,seq7:0.07411746); 10276 6 0.207668353 0.165228688 0.118811881 0.878310066 0.810112263
chr10_38719114_38731338 (((seq6:0.01067302,seq3:0.00916636):0.01044347,seq9:0.01524796):0.02152064,seq8:0.05111846); 10276 4 0.085782406 0.111643149 0.712871287 0.601048796 0.726096257
chr10_38719114_38731338 (((seq3:0.01960983,seq9:0.01524796):0.02152064,seq8:0.05111846):0.03839117,seq7:0.07411746); 10276 13 0.09449202 0.166556053 0.99009901 -1.612110344 0.053468965
chr10_38719114_38731338 (((seq5:0.01033224,seq6:0.01579238):0.02684475,seq8:0.05111846):0.03839117,seq7:0.07411746); 10276 8 0.082717011 0.107328727 0.871287129 -2.098151833 0.017945868
chr10_38719114_38731338 (((seq5:0.01033224,seq6:0.01579238):0.00532411,seq9:0.01524796):0.05991181,seq7:0.07411746); 10276 12 0.330965356 0.283905703 0.237623762 0.101554006 0.540444656
chr10_38719114_38731338 (((seq5:0.01033224,seq6:0.01579238):0.00532411,seq9:0.01524796):0.02152064,seq8:0.05111846); 10276 8 0.296272869 0.205228688 0.089108911 -0.768339531 0.221142747
chr10_38719114_38731338 (((seq5:0.01565635,seq9:0.01524796):0.02152064,seq8:0.05111846):0.03839117,seq7:0.07411746); 10276 15 0.085636434 0.151512748 0.99009901 -2.044138101 0.020469953
chr10_38719114_38731338 (((seq6:0.02111649,seq9:0.01524796):0.02152064,seq8:0.05111846):0.03839117,seq7:0.07411746); 10276 13 0.101158038 0.17954311 0.99009901 -2.704505444 0.003420307
chr10_38739562_38752492 (((seq16:0.00070321,seq12:0.00124748):0.00404714,seq17:0.00652356):0.00980715,seq14:0.01465083); 11848 5 0.113647873 0.043706955 0.03960396 -4.107757215 2.00E-05
chr10_38739562_38752492 (((seq16:0.00070321,seq12:0.00124748):0.01385429,seq14:0.01465083):0.00647843,seq3:0.00303077); 11848 1 0.088960162 0.010919565 0.00990099 0.166666667 0.566183833
chr10_38739562_38752492 (((seq16:0.00070321,seq12:0.00124748):0.01385429,seq14:0.01465083):0.00647843,seq5:0.00360329); 11848 0 0.067099933 0.011685095 0.00990099 NA NA
chr10_38739562_38752492 (((seq16:0.00070321,seq12:0.00124748):0.00220578,seq9:0.00189836):0.01164851,seq14:0.01465083); 11848 4 0.087272113 0.067426992 0.326732673 -2.828427125 0.002338868
chr10_38739562_38752492 (((seq12:0.00529462,seq17:0.00652356):0.00980715,seq14:0.01465083):0.00647843,seq3:0.00303077); 11848 5 0.151797772 0.087978562 0.049504951 -0.976071923 0.164514412
chr10_38739562_38752492 (((seq12:0.00529462,seq17:0.00652356):0.00980715,seq14:0.01465083):0.00647843,seq5:0.00360329); 11848 2 0.156144497 0.089629473 0.059405941 0.346705356 0.635593657
chr10_38739562_38752492 (((seq12:0.00345326,seq9:0.00189836):0.00184136,seq17:0.00652356):0.00980715,seq14:0.01465083); 11848 5 0.207798785 0.221145341 0.554455446 -2.970844789 0.001484909
chr10_38739562_38752492 ((seq12:0.01510177,seq14:0.01465083):0.00647843,seq5:0.00360329,seq3:0.00303077); 11848 9 0.226662728 0.088725101 0.00990099 -3.533657171 0.000204926
chr10_38739562_38752492 (((seq12:0.00345326,seq9:0.00189836):0.01164851,seq14:0.01465083):0.00647843,seq3:0.00303077); 11848 1 0.052540513 0.043701469 0.316831683 0.182574186 0.57243393
chr10_38739562_38752492 (((seq12:0.00345326,seq9:0.00189836):0.01164851,seq14:0.01465083):0.00647843,seq5:0.00360329); 11848 1 0.069716408 0.044673785 0.148514852 0.190692518 0.57561675
chr10_38739562_38752492 (((seq16:0.00070321,seq12:0.00124748):0.00404714,seq17:0.00652356):0.01628558,seq3:0.00303077); 11848 6 0.113647873 0.037142134 0.049504951 -4.588817829 2.23E-06
chr10_38739562_38752492 (((seq16:0.00070321,seq12:0.00124748):0.00404714,seq17:0.00652356):0.01628558,seq5:0.00360329); 11848 5 0.113647873 0.03804102 0.079207921 -4.194609418 1.37E-05
chr10_38739562_38752492 (((seq16:0.00070321,seq12:0.00124748):0.00220578,seq9:0.00189836):0.00184136,seq17:0.00652356); 11848 1 0.220163741 0.027248481 0.00990099 0.426401433 0.665092321
chr10_38739562_38752492 ((seq16:0.00070321,seq12:0.00124748):0.02033272,seq5:0.00360329,seq3:0.00303077); 11848 1 0.048700203 0.002150996 0.00990099 0.140028008 0.55568107
chr10_38739562_38752492 (((seq16:0.00070321,seq12:0.00124748):0.00220578,seq9:0.00189836):0.01812694,seq3:0.00303077); 11848 5 0.099257259 0.057981094 0.188118812 -3.211971084 0.000659138
chr10_38739562_38752492 (((seq16:0.00070321,seq12:0.00124748):0.00220578,seq9:0.00189836):0.01812694,seq5:0.00360329); 11848 4 0.210246455 0.055094531 0.049504951 -2.828427125 0.002338868
chr10_38739562_38752492 ((seq12:0.00529462,seq17:0.00652356):0.01628558,seq5:0.00360329,seq3:0.00303077); 11848 3 0.12639264 0.017740547 0.00990099 -3.070101752 0.001069929
chr10_38739562_38752492 (((seq12:0.00345326,seq9:0.00189836):0.00184136,seq17:0.00652356):0.01628558,seq3:0.00303077); 11848 6 0.207798785 0.19430157 0.405940594 -3.424488224 0.000307979
chr10_38739562_38752492 (((seq12:0.00345326,seq9:0.00189836):0.00184136,seq17:0.00652356):0.01628558,seq5:0.00360329); 11848 4 0.211132681 0.184466999 0.386138614 -2.707629551 0.003388281
chr10_38739562_38752492 ((seq12:0.00345326,seq9:0.00189836):0.01812694,seq5:0.00360329,seq3:0.00303077); 11848 2 0.056802836 0.007516037 0.00990099 -5.435989119 2.72E-08
chr10_38739562_38752492 (((seq16:0.00475035,seq17:0.00652356):0.00980715,seq14:0.01465083):0.00647843,seq3:0.00303077); 11848 4 0.166061783 0.0870092 0.01980198 -1.642620224 0.050230767
chr10_38739562_38752492 (((seq16:0.00475035,seq17:0.00652356):0.00980715,seq14:0.01465083):0.00647843,seq5:0.00360329); 11848 2 0.123902768 0.087495358 0.148514852 0.328691219 0.628805454
chr10_38739562_38752492 (((seq16:0.00290899,seq9:0.00189836):0.00184136,seq17:0.00652356):0.00980715,seq14:0.01465083); 11848 2 0.203789669 0.205240969 0.554455446 -1.688324579 0.04567447
chr10_38739562_38752492 ((seq16:0.0145575,seq14:0.01465083):0.00647843,seq5:0.00360329,seq3:0.00303077); 11848 8 0.214171168 0.089289332 0.00990099 -3.174694678 0.000749971
chr10_38739562_38752492 (((seq16:0.00290899,seq9:0.00189836):0.01164851,seq14:0.01465083):0.00647843,seq3:0.00303077); 11848 0 0.051612086 0.042342168 0.297029703 NA NA
chr10_38739562_38752492 (((seq16:0.00290899,seq9:0.00189836):0.01164851,seq14:0.01465083):0.00647843,seq5:0.00360329); 11848 1 0.061782579 0.042245105 0.188118812 0.184114924 0.57303835
chr10_38739562_38752492 ((seq17:0.01633071,seq14:0.01465083):0.00647843,seq5:0.00360329,seq3:0.00303077); 11848 10 0.19307056 0.092803005 0.00990099 -2.9466699 0.00160608
chr10_38739562_38752492 (((seq9:0.00373972,seq17:0.00652356):0.00980715,seq14:0.01465083):0.00647843,seq3:0.00303077); 11848 4 0.114449696 0.080909436 0.148514852 -1.599645033 0.054838676
chr10_38739562_38752492 (((seq9:0.00373972,seq17:0.00652356):0.00980715,seq14:0.01465083):0.00647843,seq5:0.00360329); 11848 3 0.138588791 0.081715901 0.049504951 0.476831649 0.683258996
chr10_38739562_38752492 ((seq9:0.01354687,seq14:0.01465083):0.00647843,seq5:0.00360329,seq3:0.00303077); 11848 7 0.170577313 0.089132765 0.02970297 -2.729323108 0.003173224
chr10_38739562_38752492 ((seq16:0.00475035,seq17:0.00652356):0.01628558,seq5:0.00360329,seq3:0.00303077); 11848 2 0.077692438 0.017897958 0.00990099 -5.248770629 7.66E-08
chr10_38739562_38752492 (((seq16:0.00290899,seq9:0.00189836):0.00184136,seq17:0.00652356):0.01628558,seq3:0.00303077); 11848 2 0.203789669 0.181547519 0.386138614 -1.87665381 0.030282779
chr10_38739562_38752492 (((seq16:0.00290899,seq9:0.00189836):0.00184136,seq17:0.00652356):0.01628558,seq5:0.00360329); 11848 1 0.221049966 0.166000591 0.267326733 0.447213596 0.672639577
chr10_38739562_38752492 ((seq16:0.00290899,seq9:0.00189836):0.01812694,seq5:0.00360329,seq3:0.00303077); 11848 1 0.044311276 0.007691594 0.00990099 0.145864992 0.557986016
chr10_38739562_38752492 ((seq9:0.00373972,seq17:0.00652356):0.01628558,seq5:0.00360329,seq3:0.00303077); 11848 3 0.109765361 0.016322586 0.00990099 -3.15566235 0.000800671
chr10_38740512_38772341 (((seq3:0.0062631,seq1:0.00902816):0.00297636,seq13:0.00620203):0.00238794,seq4:0.0048297); 20279 4 0.072833966 0.120423838 0.881188119 0.540536249 0.705586365
chr10_38740512_38772341 (((seq3:0.0062631,seq1:0.00902816):0.001098,seq5:0.01488537):0.00187836,seq13:0.00620203); 20279 12 0.328591153 0.30323438 0.386138614 -1.145643924 0.125971258
chr10_38740512_38772341 (((seq3:0.0062631,seq1:0.00902816):0.00297636,seq13:0.00620203):0.00238794,seq7:0.00450284); 20279 5 0.124019922 0.117137926 0.445544555 -0.120758714 0.451941076
chr10_38740512_38772341 (((seq1:0.01012616,seq5:0.01488537):0.00187836,seq13:0.00620203):0.00238794,seq4:0.0048297); 20279 5 0.111691898 0.24465235 0.96039604 -1.736175461 0.041266407
chr10_38740512_38772341 ((seq1:0.01200452,seq13:0.00620203):0.00238794,seq7:0.00450284,seq4:0.0048297); 20279 16 0.320947779 0.135332857 0.00990099 -4.562368273 2.53E-06
chr10_38740512_38772341 (((seq1:0.01012616,seq5:0.01488537):0.00187836,seq13:0.00620203):0.00238794,seq7:0.00450284); 20279 8 0.334114108 0.239604517 0.108910891 -1.047863258 0.147350806
chr10_38740512_38772341 (((seq3:0.0062631,seq1:0.00902816):0.001098,seq5:0.01488537):0.0042663,seq4:0.0048297); 20279 8 0.292001578 0.308253859 0.554455446 -1.866392642 0.030993226
chr10_38740512_38772341 ((seq3:0.0062631,seq1:0.00902816):0.0053643,seq7:0.00450284,seq4:0.0048297); 20279 1 0.06763154 0.054775137 0.277227723 0.144337567 0.557383043
chr10_38740512_38772341 (((seq3:0.0062631,seq1:0.00902816):0.001098,seq5:0.01488537):0.0042663,seq7:0.00450284); 20279 9 0.220326446 0.308659944 0.841584158 -2.36332827 0.009055809
chr10_38740512_38772341 ((seq1:0.01012616,seq5:0.01488537):0.0042663,seq7:0.00450284,seq4:0.0048297); 20279 3 0.133216628 0.107322846 0.237623762 -1.299343685 0.096913004
chr10_38740512_38772341 (((seq3:0.0073611,seq5:0.01488537):0.00187836,seq13:0.00620203):0.00238794,seq4:0.0048297); 20279 9 0.168721337 0.224381626 0.811881188 -0.080657152 0.467857307
chr10_38740512_38772341 ((seq3:0.00923946,seq13:0.00620203):0.00238794,seq7:0.00450284,seq4:0.0048297); 20279 15 0.371221461 0.12818063 0.00990099 -4.58244266 2.30E-06
chr10_38740512_38772341 (((seq3:0.0073611,seq5:0.01488537):0.00187836,seq13:0.00620203):0.00238794,seq7:0.00450284); 20279 11 0.301740717 0.215475862 0.089108911 -1.54532581 0.061133738
chr10_38740512_38772341 ((seq5:0.01676373,seq13:0.00620203):0.00238794,seq7:0.00450284,seq4:0.0048297); 20279 17 0.394669362 0.170732038 0.00990099 -5.388609508 3.55E-08
chr10_38740512_38772341 ((seq3:0.0073611,seq5:0.01488537):0.0042663,seq7:0.00450284,seq4:0.0048297); 20279 2 0.121135165 0.100947285 0.297029703 0.267820822 0.605581379
chr10_38749614_38769723 ((seq16:0.00326830,seq8:0.00214760):0.00047447,seq6:0.00208827,seq5:0.02428524); 15127 13 0.311826535 0.182538507 0.168316832 -2.067341692 0.019350984
chr10_38753283_38765216 ((seq17:0.00422171,seq16:0.00281442):0.00941106,seq2:0.00833403,seq14:0.00888694); 10480 1 0.009589695 0.05434876 0.97029703 0.215665546 0.58537577
chr10_38753283_38765216 (((seq17:0.00422171,seq16:0.00281442):0.00432302,seq4:0.00578024):0.00508804,seq14:0.00888694); 10480 1 0.136927481 0.123446088 0.386138614 0.324442842 0.627198606
chr10_38753283_38765216 (((seq17:0.00422171,seq16:0.00281442):0.00109854,seq7:0.00328538):0.00831252,seq14:0.00888694); 10480 2 0.331917939 0.308043416 0.465346535 0.353553391 0.638163195
chr10_38753283_38765216 ((seq16:0.00713744,seq4:0.00578024):0.00508804,seq2:0.00833403,seq14:0.00888694); 10480 6 0.237022901 0.208124523 0.316831683 -2.795708341 0.002589306
chr10_38753283_38765216 ((seq16:0.00391296,seq7:0.00328538):0.00831252,seq2:0.00833403,seq14:0.00888694); 10480 1 0 0.068349237 1 -4.415880433 5.03E-06
chr10_38753283_38765216 (((seq16:0.00391296,seq7:0.00328538):0.00322448,seq4:0.00578024):0.00508804,seq14:0.00888694); 10480 5 0.26889313 0.158335401 0.059405941 -2.908836698 0.001813882
chr10_38753283_38765216 ((seq17:0.00854473,seq4:0.00578024):0.00508804,seq2:0.00833403,seq14:0.00888694); 10480 7 0.23783397 0.212730916 0.356435644 -3.17093154 0.000759755
chr10_38753283_38765216 ((seq17:0.00532025,seq7:0.00328538):0.00831252,seq2:0.00833403,seq14:0.00888694); 10480 2 0.009589695 0.077736641 0.98019802 -1.610193542 0.053677806
chr10_38753283_38765216 (((seq17:0.00532025,seq7:0.00328538):0.00322448,seq4:0.00578024):0.00508804,seq14:0.00888694); 10480 6 0.195133588 0.171498569 0.356435644 -2.172435925 0.014911399
chr10_38753283_38765216 ((seq7:0.00650986,seq4:0.00578024):0.00508804,seq2:0.00833403,seq14:0.00888694); 10480 5 0.236116412 0.194580153 0.247524753 -3.246823713 0.000583503
chr10_38753283_38765216 (((seq17:0.00422171,seq16:0.00281442):0.00432302,seq4:0.00578024):0.00508804,seq2:0.00833403); 10480 0 0.127337786 0.10392605 0.346534654 NA NA
chr10_38753283_38765216 (((seq17:0.00422171,seq16:0.00281442):0.00109854,seq7:0.00328538):0.00831252,seq2:0.00833403); 10480 1 0.201956107 0.266067271 0.673267327 -1.414213562 0.078649604
chr10_38753283_38765216 (((seq17:0.00422171,seq16:0.00281442):0.00109854,seq7:0.00328538):0.00322448,seq4:0.00578024); 10480 1 0.201956107 0.232803435 0.584158416 -2 0.022750132
chr10_38753283_38765216 (((seq16:0.00391296,seq7:0.00328538):0.00322448,seq4:0.00578024):0.00508804,seq2:0.00833403); 10480 4 0.18764313 0.141465172 0.237623762 -2.780179161 0.002716446
chr10_38753283_38765216 (((seq17:0.00532025,seq7:0.00328538):0.00322448,seq4:0.00578024):0.00508804,seq2:0.00833403); 10480 4 0.104293893 0.149625 0.752475248 -2.860995302 0.002111567
chr10_39027634_39053204 (((seq10:0.01765604,seq1:0.02876744):0.02031578,seq2:0.01881664):0.0163823,seq3:0.00172305); 17110 10 0.106282876 0.133033022 0.96039604 -2.188004989 0.014334619
chr10_39027634_39053204 ((seq10:0.01765604,seq1:0.02876744):0.02031578,(seq4:0.00236809,seq2:0.00279536):0.01602128); 17110 2 0.018410286 0.015011105 0.267326733 -10.56191392 2.24E-26
chr10_39027634_39053204 (((seq10:0.01765604,seq1:0.02876744):0.02031578,seq2:0.01881664):0.0163823,seq5:0.00142094); 17110 9 0.090093513 0.133364699 0.99009901 -2.580490465 0.004933004
chr10_39027634_39053204 ((seq6:0.02015358,(seq10:0.01765604,seq1:0.02876744):0.00416953):0.01614625,seq2:0.01881664); 17110 17 0.273787259 0.406900935 1 -1.314254766 0.094380242
chr10_39027634_39053204 ((seq10:0.01765604,seq1:0.02876744):0.02031578,(seq7:0.00231377,seq2:0.00279536):0.01602128); 17110 2 0.023085915 0.013402689 0.03960396 0.126680323 0.55040329
chr10_39027634_39053204 ((seq8:0.02545695,(seq10:0.01765604,seq1:0.02876744):0.01059596):0.00971982,seq2:0.01881664); 17110 31 0.270368206 0.267880187 0.455445545 -4.906394832 4.64E-07
chr10_39027634_39053204 (((seq10:0.01765604,seq1:0.02876744):0.01735561,seq9:0.01618582):0.00296017,seq2:0.01881664); 17110 9 0.112594974 0.15118235 0.99009901 -2.351899676 0.009338906
chr10_39027634_39053204 (((seq10:0.01765604,seq1:0.02876744):0.02031578,seq4:0.01838937):0.0163823,seq3:0.00172305); 17110 12 0.093892461 0.132285213 0.99009901 -2.816277019 0.002429188
chr10_39027634_39053204 ((seq10:0.01765604,seq1:0.02876744):0.03669808,seq5:0.00142094,seq3:0.00172305); 17110 1 0.003360608 0.009007013 0.930693069 0.076696499 0.530567505
chr10_39027634_39053204 ((seq6:0.02015358,(seq10:0.01765604,seq1:0.02876744):0.00416953):0.03252855,seq3:0.00172305); 17110 18 0.366218586 0.406756867 0.801980198 -2.399936396 0.00819896
chr10_39027634_39053204 (((seq10:0.01765604,seq1:0.02876744):0.02031578,seq7:0.01833505):0.0163823,seq3:0.00172305); 17110 12 0.09912332 0.13085827 0.96039604 -2.816277019 0.002429188
chr10_39027634_39053204 ((seq8:0.02545695,(seq10:0.01765604,seq1:0.02876744):0.01059596):0.02610212,seq3:0.00172305); 17110 29 0.255844535 0.267106078 0.613861386 -3.775240078 7.99E-05
chr10_39027634_39053204 (((seq10:0.01765604,seq1:0.02876744):0.01735561,seq9:0.01618582):0.01934247,seq3:0.00172305); 17110 6 0.10087668 0.150084746 0.99009901 -1.819909999 0.034386356
chr10_39027634_39053204 (((seq10:0.01765604,seq1:0.02876744):0.02031578,seq4:0.01838937):0.0163823,seq5:0.00142094); 17110 11 0.087755698 0.132891876 0.99009901 -3.213435534 0.000655786
chr10_39027634_39053204 ((seq6:0.02015358,(seq10:0.01765604,seq1:0.02876744):0.00416953):0.01614625,seq4:0.01838937); 17110 15 0.263150205 0.407369667 1 -1.248539515 0.105916774
chr10_39027634_39053204 ((seq10:0.01765604,seq1:0.02876744):0.02031578,(seq7:0.00163551,seq4:0.00168983):0.01669954); 17110 4 0.011279953 0.008708942 0.277227723 -4.786531383 8.48E-07
chr10_39027634_39053204 ((seq8:0.02545695,(seq10:0.01765604,seq1:0.02876744):0.01059596):0.00971982,seq4:0.01838937); 17110 29 0.244886032 0.267546172 0.792079208 -4.508390914 3.27E-06
chr10_39027634_39053204 (((seq10:0.01765604,seq1:0.02876744):0.01735561,seq9:0.01618582):0.00296017,seq4:0.01838937); 17110 11 0.099386324 0.149844243 1 -2.938272423 0.001650234
chr10_39027634_39053204 ((seq6:0.02015358,(seq10:0.01765604,seq1:0.02876744):0.00416953):0.03252855,seq5:0.00142094); 17110 17 0.318819404 0.408533022 0.99009901 -2.766426422 0.002833719
chr10_39027634_39053204 (((seq10:0.01765604,seq1:0.02876744):0.02031578,seq7:0.01833505):0.0163823,seq5:0.00142094); 17110 11 0.092928112 0.131128288 0.99009901 -3.213435534 0.000655786
chr10_39027634_39053204 ((seq8:0.02545695,(seq10:0.01765604,seq1:0.02876744):0.01059596):0.02610212,seq5:0.00142094); 17110 28 0.248655757 0.2681391 0.702970297 -4.104169895 2.03E-05
chr10_39027634_39053204 (((seq10:0.01765604,seq1:0.02876744):0.01735561,seq9:0.01618582):0.01934247,seq5:0.00142094); 17110 6 0.092606663 0.151954997 1 -1.819909999 0.034386356
chr10_39027634_39053204 ((seq6:0.02015358,(seq10:0.01765604,seq1:0.02876744):0.00416953):0.01614625,seq7:0.01833505); 17110 19 0.279836353 0.404859147 1 -1.263211084 0.103256665
chr10_39027634_39053204 (seq8:0.02545695,(seq6:0.02015358,(seq10:0.01765604,seq1:0.02876744):0.00416953):0.00642643); 17110 31 0.347779077 0.403696669 0.910891089 -2.840443043 0.002252546
chr10_39027634_39053204 ((seq6:0.02015358,(seq10:0.01765604,seq1:0.02876744):0.00416953):0.01318608,seq9:0.01618582); 17110 15 0.28974284 0.392286675 1 -1.210206132 0.113099903
chr10_39027634_39053204 ((seq8:0.02545695,(seq10:0.01765604,seq1:0.02876744):0.01059596):0.00971982,seq7:0.01833505); 17110 33 0.255727645 0.266179427 0.623762376 -4.793135711 8.21E-07
chr10_39027634_39053204 (((seq10:0.01765604,seq1:0.02876744):0.01735561,seq9:0.01618582):0.00296017,seq7:0.01833505); 17110 11 0.107510228 0.148215663 0.98019802 -2.938272423 0.001650234
chr10_39027634_39053204 ((seq8:0.02545695,(seq10:0.01765604,seq1:0.02876744):0.01059596):0.00675965,seq9:0.01618582); 17110 26 0.191788428 0.249300701 0.97029703 -5.018868602 2.60E-07
chr10_39027634_39053204 ((seq1:0.04908322,(seq4:0.00236809,seq2:0.00279536):0.01602128):0.0163823,seq3:0.00172305); 17110 2 0.042197545 0.044386032 0.504950495 -7.249300212 2.09E-13
chr10_39027634_39053204 ((seq1:0.04908322,seq2:0.01881664):0.0163823,seq5:0.00142094,seq3:0.00172305); 17110 1 0.018410286 0.025707773 0.752475248 0.109435131 0.543571315
chr10_39027634_39053204 (((seq6:0.02015358,seq1:0.03293697):0.01614625,seq2:0.01881664):0.0163823,seq3:0.00172305); 17110 27 0.2578609 0.180890707 0.00990099 -4.174148821 1.50E-05
chr10_39027634_39053204 ((seq1:0.04908322,(seq7:0.00231377,seq2:0.00279536):0.01602128):0.0163823,seq3:0.00172305); 17110 0 0.029836353 0.040837814 0.742574257 NA NA
chr10_39027634_39053204 (((seq8:0.02545695,seq1:0.0393634):0.00971982,seq2:0.01881664):0.0163823,seq3:0.00172305); 17110 37 0.398480421 0.281075979 0.00990099 -4.453451543 4.23E-06
chr10_39027634_39053204 (((seq1:0.04612305,seq9:0.01618582):0.00296017,seq2:0.01881664):0.0163823,seq3:0.00172305); 17110 37 0.527410871 0.460075979 0.138613861 -2.341042605 0.009614986
chr10_39027634_39053204 ((seq1:0.04908322,(seq4:0.00236809,seq2:0.00279536):0.01602128):0.0163823,seq5:0.00142094); 17110 2 0.039801286 0.044222385 0.564356436 -7.226271537 2.48E-13
chr10_39027634_39053204 ((seq6:0.02015358,seq1:0.03293697):0.01614625,(seq4:0.00236809,seq2:0.00279536):0.01602128); 17110 1 0.022296902 0.019271771 0.277227723 0.08304548 0.533092312
chr10_39027634_39053204 (seq1:0.04908322,((seq7:0.00163551,seq4:0.00168983):0.00067826,seq2:0.00279536):0.01602128); 17110 6 0.337843367 0.250153711 0.158415842 -2.601655563 0.004638749
chr10_39027634_39053204 ((seq8:0.02545695,seq1:0.0393634):0.00971982,(seq4:0.00236809,seq2:0.00279536):0.01602128); 17110 0 0.016393922 0.026997078 0.891089109 NA NA
chr10_39027634_39053204 ((seq1:0.04612305,seq9:0.01618582):0.00296017,(seq4:0.00236809,seq2:0.00279536):0.01602128); 17110 2 0.027819988 0.035405319 0.732673267 -7.69541241 7.05E-15
chr10_39027634_39053204 (((seq6:0.02015358,seq1:0.03293697):0.01614625,seq2:0.01881664):0.0163823,seq5:0.00142094); 17110 26 0.248480421 0.180026885 0.01980198 -4.469771622 3.92E-06
chr10_39027634_39053204 ((seq1:0.04908322,(seq7:0.00231377,seq2:0.00279536):0.01602128):0.0163823,seq5:0.00142094); 17110 0 0.027440094 0.040739334 0.801980198 NA NA
chr10_39027634_39053204 (((seq8:0.02545695,seq1:0.0393634):0.00971982,seq2:0.01881664):0.0163823,seq5:0.00142094); 17110 36 0.365400351 0.281988603 0.00990099 -4.279782214 9.35E-06
chr10_39027634_39053204 (((seq1:0.04612305,seq9:0.01618582):0.00296017,seq2:0.01881664):0.0163823,seq5:0.00142094); 17110 37 0.506516657 0.459500877 0.188118812 -2.341042605 0.009614986
chr10_39027634_39053204 ((seq6:0.02015358,seq1:0.03293697):0.01614625,(seq7:0.00231377,seq2:0.00279536):0.01602128); 17110 1 0.021566336 0.0180263 0.287128713 0.083189033 0.533149384
chr10_39027634_39053204 ((seq8:0.02545695,(seq6:0.02015358,seq1:0.03293697):0.00642643):0.00971982,seq2:0.01881664); 17110 53 0.509877265 0.383648743 0.00990099 -3.734785106 9.39E-05
chr10_39027634_39053204 (((seq6:0.02015358,seq1:0.03293697):0.01318608,seq9:0.01618582):0.00296017,seq2:0.01881664); 17110 31 0.310081824 0.213912332 0.00990099 -2.679213068 0.003689771
chr10_39027634_39053204 ((seq8:0.02545695,seq1:0.0393634):0.00971982,(seq7:0.00231377,seq2:0.00279536):0.01602128); 17110 0 0.016393922 0.025995617 0.900990099 NA NA
chr10_39027634_39053204 ((seq1:0.04612305,seq9:0.01618582):0.00296017,(seq7:0.00231377,seq2:0.00279536):0.01602128); 17110 0 0.02030976 0.032145529 0.841584158 NA NA
chr10_39027634_39053204 (((seq8:0.02545695,seq1:0.0393634):0.00675965,seq9:0.01618582):0.00296017,seq2:0.01881664); 17110 36 0.494535359 0.348445061 0.00990099 -4.156619721 1.61E-05
chr10_39027634_39053204 ((seq1:0.04908322,seq4:0.01838937):0.0163823,seq5:0.00142094,seq3:0.00172305); 17110 1 0.026534191 0.025875219 0.425742574 0.108785659 0.543313751
chr10_39027634_39053204 (((seq6:0.02015358,seq1:0.03293697):0.01614625,seq4:0.01838937):0.0163823,seq3:0.00172305); 17110 26 0.252863822 0.17985827 0.00990099 -4.424453296 4.83E-06
chr10_39027634_39053204 ((seq1:0.04908322,(seq7:0.00163551,seq4:0.00168983):0.01669954):0.0163823,seq3:0.00172305); 17110 2 0.016452367 0.023469024 0.693069307 -7.340692342 1.06E-13
chr10_39027634_39053204 (((seq8:0.02545695,seq1:0.0393634):0.00971982,seq4:0.01838937):0.0163823,seq3:0.00172305); 17110 37 0.412711864 0.280563413 0.00990099 -4.386607648 5.76E-06
chr10_39027634_39053204 (((seq1:0.04612305,seq9:0.01618582):0.00296017,seq4:0.01838937):0.0163823,seq3:0.00172305); 17110 39 0.519988311 0.458494156 0.128712871 -2.536269266 0.005602027
chr10_39027634_39053204 ((seq6:0.02015358,seq1:0.03293697):0.03252855,seq5:0.00142094,seq3:0.00172305); 17110 1 0.009438925 0.011588837 0.613861386 0.082338697 0.532811308
chr10_39027634_39053204 ((seq1:0.04908322,seq7:0.01833505):0.0163823,seq5:0.00142094,seq3:0.00172305); 17110 1 0.026534191 0.026452659 0.435643564 0.109435131 0.543571315
chr10_39027634_39053204 ((seq8:0.02545695,seq1:0.0393634):0.02610212,seq5:0.00142094,seq3:0.00172305); 17110 3 0.01484512 0.01633197 0.584158416 0.204432062 0.580992061
chr10_39027634_39053204 ((seq1:0.04612305,seq9:0.01618582):0.01934247,seq5:0.00142094,seq3:0.00172305); 17110 0 0.017066043 0.019522794 0.594059406 NA NA
chr10_39027634_39053204 (((seq6:0.02015358,seq1:0.03293697):0.01614625,seq7:0.01833505):0.0163823,seq3:0.00172305); 17110 26 0.251607247 0.178362069 0.01980198 -4.469771622 3.92E-06
chr10_39027634_39053204 ((seq8:0.02545695,(seq6:0.02015358,seq1:0.03293697):0.00642643):0.02610212,seq3:0.00172305); 17110 50 0.4893045 0.381253653 0.00990099 -3.020508754 0.001261752
chr10_39027634_39053204 (((seq6:0.02015358,seq1:0.03293697):0.01318608,seq9:0.01618582):0.01934247,seq3:0.00172305); 17110 23 0.224254822 0.214051724 0.336633663 -3.408136411 0.000327041
chr10_39027634_39053204 (((seq8:0.02545695,seq1:0.0393634):0.00971982,seq7:0.01833505):0.0163823,seq3:0.00172305); 17110 37 0.413880772 0.277953244 0.00990099 -4.453451543 4.23E-06
chr10_39027634_39053204 (((seq1:0.04612305,seq9:0.01618582):0.00296017,seq7:0.01833505):0.0163823,seq3:0.00172305); 17110 37 0.530011689 0.454737288 0.099009901 -2.341042605 0.009614986
chr10_39027634_39053204 (((seq8:0.02545695,seq1:0.0393634):0.00675965,seq9:0.01618582):0.01934247,seq3:0.00172305); 17110 35 0.375569842 0.343739918 0.198019802 -3.17556372 0.000747728
chr10_39027634_39053204 (((seq6:0.02015358,seq1:0.03293697):0.01614625,seq4:0.01838937):0.0163823,seq5:0.00142094); 17110 25 0.243483343 0.178689363 0.02970297 -4.735022011 1.10E-06
chr10_39027634_39053204 ((seq1:0.04908322,(seq7:0.00163551,seq4:0.00168983):0.01669954):0.0163823,seq5:0.00142094); 17110 2 0.016452367 0.022780538 0.683168317 -7.317951338 1.26E-13
chr10_39027634_39053204 (((seq8:0.02545695,seq1:0.0393634):0.00971982,seq4:0.01838937):0.0163823,seq5:0.00142094); 17110 36 0.389684395 0.280678258 0.00990099 -4.214046278 1.25E-05
chr10_39027634_39053204 (((seq1:0.04612305,seq9:0.01618582):0.00296017,seq4:0.01838937):0.0163823,seq5:0.00142094); 17110 39 0.499766219 0.459208358 0.257425743 -2.536269266 0.005602027
chr10_39027634_39053204 ((seq6:0.02015358,seq1:0.03293697):0.01614625,(seq7:0.00163551,seq4:0.00168983):0.01669954); 17110 0 0.000730567 0.010827002 0.99009901 NA NA
chr10_39027634_39053204 ((seq8:0.02545695,(seq6:0.02015358,seq1:0.03293697):0.00642643):0.00971982,seq4:0.01838937); 17110 52 0.48264173 0.383041788 0.00990099 -4.001930109 3.14E-05
chr10_39027634_39053204 (((seq6:0.02015358,seq1:0.03293697):0.01318608,seq9:0.01618582):0.00296017,seq4:0.01838937); 17110 30 0.289041496 0.211964641 0.00990099 -2.877131969 0.002006539
chr10_39027634_39053204 ((seq8:0.02545695,seq1:0.0393634):0.00971982,(seq7:0.00163551,seq4:0.00168983):0.01669954); 17110 0 0 0.015568381 1 NA NA
chr10_39027634_39053204 ((seq1:0.04612305,seq9:0.01618582):0.00296017,(seq7:0.00163551,seq4:0.00168983):0.01669954); 17110 2 0.007510228 0.019596435 0.900990099 -7.781565832 3.58E-15
chr10_39027634_39053204 (((seq8:0.02545695,seq1:0.0393634):0.00675965,seq9:0.01618582):0.00296017,seq4:0.01838937); 17110 36 0.491554646 0.344891292 0.00990099 -4.070065818 2.35E-05
chr10_39027634_39053204 (((seq6:0.02015358,seq1:0.03293697):0.01614625,seq7:0.01833505):0.0163823,seq5:0.00142094); 17110 25 0.24170076 0.177084454 0.02970297 -4.78102347 8.72E-07
chr10_39027634_39053204 ((seq8:0.02545695,(seq6:0.02015358,seq1:0.03293697):0.00642643):0.02610212,seq5:0.00142094); 17110 49 0.483869082 0.382033314 0.00990099 -3.676158733 0.000118386
chr10_39027634_39053204 (((seq6:0.02015358,seq1:0.03293697):0.01318608,seq9:0.01618582):0.01934247,seq5:0.00142094); 17110 23 0.224108708 0.214776154 0.405940594 -3.408136411 0.000327041
chr10_39027634_39053204 (((seq8:0.02545695,seq1:0.0393634):0.00971982,seq7:0.01833505):0.0163823,seq5:0.00142094); 17110 36 0.391291642 0.278280538 0.00990099 -4.279782214 9.35E-06
chr10_39027634_39053204 (((seq1:0.04612305,seq9:0.01618582):0.00296017,seq7:0.01833505):0.0163823,seq5:0.00142094); 17110 37 0.508591467 0.453374635 0.207920792 -2.341042605 0.009614986
chr10_39027634_39053204 (((seq8:0.02545695,seq1:0.0393634):0.00675965,seq9:0.01618582):0.01934247,seq5:0.00142094); 17110 35 0.37817066 0.345850088 0.198019802 -3.17556372 0.000747728
chr10_39027634_39053204 ((seq8:0.02545695,(seq6:0.02015358,seq1:0.03293697):0.00642643):0.00971982,seq7:0.01833505); 17110 52 0.481911163 0.381898013 0.00990099 -4.001930109 3.14E-05
chr10_39027634_39053204 (((seq6:0.02015358,seq1:0.03293697):0.01318608,seq9:0.01618582):0.00296017,seq7:0.01833505); 17110 30 0.286148451 0.210699299 0.01980198 -2.926596271 0.001713467
chr10_39027634_39053204 ((seq8:0.02545695,(seq6:0.02015358,seq1:0.03293697):0.00642643):0.00675965,seq9:0.01618582); 17110 46 0.374517826 0.369270894 0.475247525 -3.505145968 0.000228179
chr10_39027634_39053204 (((seq8:0.02545695,seq1:0.0393634):0.00675965,seq9:0.01618582):0.00296017,seq7:0.01833505); 17110 36 0.489772063 0.342668323 0.00990099 -4.156619721 1.61E-05
chr10_39027634_39053204 ((seq10:0.03797182,(seq4:0.00236809,seq2:0.00279536):0.01602128):0.0163823,seq3:0.00172305); 17110 0 0.021303331 0.038325833 0.900990099 NA NA
chr10_39027634_39053204 ((seq10:0.03797182,seq2:0.01881664):0.0163823,seq5:0.00142094,seq3:0.00172305); 17110 0 0.01811806 0.022524255 0.673267327 NA NA
chr10_39027634_39053204 (((seq6:0.02015358,seq10:0.02182557):0.01614625,seq2:0.01881664):0.0163823,seq3:0.00172305); 17110 22 0.23264173 0.155953828 0.00990099 -5.010619461 2.71E-07
chr10_39027634_39053204 ((seq10:0.03797182,(seq7:0.00231377,seq2:0.00279536):0.01602128):0.0163823,seq3:0.00172305); 17110 2 0.01648159 0.03580713 0.940594059 0.182378486 0.572357146
chr10_39027634_39053204 (((seq8:0.02545695,seq10:0.028252):0.00971982,seq2:0.01881664):0.0163823,seq3:0.00172305); 17110 34 0.313617767 0.256077732 0.069306931 -5.557562118 1.37E-08
chr10_39027634_39053204 (((seq10:0.03501165,seq9:0.01618582):0.00296017,seq2:0.01881664):0.0163823,seq3:0.00172305); 17110 36 0.522822911 0.435077732 0.059405941 -3.560698166 0.000184935
chr10_39027634_39053204 ((seq10:0.03797182,(seq4:0.00236809,seq2:0.00279536):0.01602128):0.0163823,seq5:0.00142094); 17110 0 0.023699591 0.038012274 0.831683168 NA NA
chr10_39027634_39053204 ((seq6:0.02015358,seq10:0.02182557):0.01614625,(seq4:0.00236809,seq2:0.00279536):0.01602128); 17110 3 0.013763881 0.015957919 0.633663366 -6.171141788 3.39E-10
chr10_39027634_39053204 (seq10:0.03797182,((seq7:0.00163551,seq4:0.00168983):0.00067826,seq2:0.00279536):0.01602128); 17110 6 0.494944477 0.239018118 0.01980198 -2.018525868 0.021768261
chr10_39027634_39053204 ((seq8:0.02545695,seq10:0.028252):0.00971982,(seq4:0.00236809,seq2:0.00279536):0.01602128); 17110 2 0.010023378 0.022686733 0.97029703 -9.049133339 7.21E-20
chr10_39027634_39053204 ((seq10:0.03501165,seq9:0.01618582):0.00296017,(seq4:0.00236809,seq2:0.00279536):0.01602128); 17110 0 0.009263589 0.0296391 1 NA NA
chr10_39027634_39053204 (((seq6:0.02015358,seq10:0.02182557):0.01614625,seq2:0.01881664):0.0163823,seq5:0.00142094); 17110 22 0.229661017 0.156803331 0.00990099 -5.010619461 2.71E-07
chr10_39027634_39053204 ((seq10:0.03797182,(seq7:0.00231377,seq2:0.00279536):0.01602128):0.0163823,seq5:0.00142094); 17110 2 0.018877849 0.035476622 0.900990099 0.182378486 0.572357146
chr10_39027634_39053204 (((seq8:0.02545695,seq10:0.028252):0.00971982,seq2:0.01881664):0.0163823,seq5:0.00142094); 17110 35 0.30239626 0.259675921 0.099009901 -5.258427431 7.26E-08
chr10_39027634_39053204 (((seq10:0.03501165,seq9:0.01618582):0.00296017,seq2:0.01881664):0.0163823,seq5:0.00142094); 17110 36 0.495061368 0.438099942 0.148514852 -3.560698166 0.000184935
chr10_39027634_39053204 ((seq6:0.02015358,seq10:0.02182557):0.01614625,(seq7:0.00231377,seq2:0.00279536):0.01602128); 17110 3 0.017708942 0.014224138 0.267326733 0.193174298 0.576588767
chr10_39027634_39053204 ((seq8:0.02545695,(seq6:0.02015358,seq10:0.02182557):0.00642643):0.00971982,seq2:0.01881664); 17110 44 0.439012274 0.347784044 0.00990099 -4.981936917 3.15E-07
chr10_39027634_39053204 (((seq6:0.02015358,seq10:0.02182557):0.01318608,seq9:0.01618582):0.00296017,seq2:0.01881664); 17110 24 0.26823495 0.190136178 0.00990099 -3.306555417 0.000472253
chr10_39027634_39053204 ((seq8:0.02545695,seq10:0.028252):0.00971982,(seq7:0.00231377,seq2:0.00279536):0.01602128); 17110 2 0.010023378 0.021292227 0.95049505 0.148044581 0.558846207
chr10_39027634_39053204 ((seq10:0.03501165,seq9:0.01618582):0.00296017,(seq7:0.00231377,seq2:0.00279536):0.01602128); 17110 2 0.012857978 0.027592051 0.930693069 0.172447843 0.568457269
chr10_39027634_39053204 (((seq8:0.02545695,seq10:0.028252):0.00675965,seq9:0.01618582):0.00296017,seq2:0.01881664); 17110 35 0.416656926 0.32282671 0.00990099 -5.161051794 1.23E-07
chr10_39027634_39053204 ((seq10:0.03797182,seq4:0.01838937):0.0163823,seq5:0.00142094,seq3:0.00172305); 17110 0 0.014056108 0.022982466 0.831683168 NA NA
chr10_39027634_39053204 (((seq6:0.02015358,seq10:0.02182557):0.01614625,seq4:0.01838937):0.0163823,seq3:0.00172305); 17110 23 0.230450029 0.155230275 0.00990099 -5.31419081 5.36E-08
chr10_39027634_39053204 ((seq10:0.03797182,(seq7:0.00163551,seq4:0.00168983):0.01669954):0.0163823,seq3:0.00172305); 17110 2 0.016627703 0.020088837 0.633663366 0.178523507 0.570844069
chr10_39027634_39053204 (((seq8:0.02545695,seq10:0.028252):0.00971982,seq4:0.01838937):0.0163823,seq3:0.00172305); 17110 36 0.331852718 0.255418761 0.01980198 -5.857542035 2.35E-09
chr10_39027634_39053204 (((seq10:0.03501165,seq9:0.01618582):0.00296017,seq4:0.01838937):0.0163823,seq3:0.00172305); 17110 36 0.51899474 0.436117767 0.089108911 -3.560698166 0.000184935
chr10_39027634_39053204 ((seq6:0.02015358,seq10:0.02182557):0.03252855,seq5:0.00142094,seq3:0.00172305); 17110 0 0.006838106 0.010405903 0.762376238 NA NA
chr10_39027634_39053204 ((seq10:0.03797182,seq7:0.01833505):0.0163823,seq5:0.00142094,seq3:0.00172305); 17110 0 0.014056108 0.023519871 0.861386139 NA NA
chr10_39027634_39053204 ((seq8:0.02545695,seq10:0.028252):0.02610212,seq5:0.00142094,seq3:0.00172305); 17110 1 0.006341321 0.014030976 0.910891089 0.088910845 0.535423618
chr10_39027634_39053204 ((seq10:0.03501165,seq9:0.01618582):0.01934247,seq5:0.00142094,seq3:0.00172305); 17110 0 0.011221508 0.0182519 0.801980198 NA NA
chr10_39027634_39053204 (((seq6:0.02015358,seq10:0.02182557):0.01614625,seq7:0.01833505):0.0163823,seq3:0.00172305); 17110 23 0.237025132 0.15423232 0.00990099 -4.665624426 1.54E-06
chr10_39027634_39053204 ((seq8:0.02545695,(seq6:0.02015358,seq10:0.02182557):0.00642643):0.02610212,seq3:0.00172305); 17110 42 0.464699006 0.344638808 0.01980198 -4.227582074 1.18E-05
chr10_39027634_39053204 (((seq6:0.02015358,seq10:0.02182557):0.01318608,seq9:0.01618582):0.01934247,seq3:0.00172305); 17110 20 0.2 0.18537142 0.326732673 -2.891690527 0.001915876
chr10_39027634_39053204 (((seq8:0.02545695,seq10:0.028252):0.00971982,seq7:0.01833505):0.0163823,seq3:0.00172305); 17110 36 0.34509059 0.253729398 0.00990099 -4.968436555 3.37E-07
chr10_39027634_39053204 (((seq10:0.03501165,seq9:0.01618582):0.00296017,seq7:0.01833505):0.0163823,seq3:0.00172305); 17110 38 0.542957335 0.435483635 0.00990099 -3.27355692 0.000531015
chr10_39027634_39053204 (((seq8:0.02545695,seq10:0.028252):0.00675965,seq9:0.01618582):0.01934247,seq3:0.00172305); 17110 31 0.410490941 0.314485681 0.01980198 -3.526252512 0.000210742
chr10_39027634_39053204 (((seq6:0.02015358,seq10:0.02182557):0.01614625,seq4:0.01838937):0.0163823,seq5:0.00142094); 17110 23 0.237521917 0.156002338 0.00990099 -5.31419081 5.36E-08
chr10_39027634_39053204 ((seq10:0.03797182,(seq7:0.00163551,seq4:0.00168983):0.01669954):0.0163823,seq5:0.00142094); 17110 2 0.016627703 0.019755406 0.613861386 0.178523507 0.570844069
chr10_39027634_39053204 (((seq8:0.02545695,seq10:0.028252):0.00971982,seq4:0.01838937):0.0163823,seq5:0.00142094); 17110 37 0.32063121 0.259322618 0.03960396 -5.561065253 1.34E-08
chr10_39027634_39053204 (((seq10:0.03501165,seq9:0.01618582):0.00296017,seq4:0.01838937):0.0163823,seq5:0.00142094); 17110 36 0.501139684 0.440455582 0.168316832 -3.560698166 0.000184935
chr10_39027634_39053204 ((seq6:0.02015358,seq10:0.02182557):0.01614625,(seq7:0.00163551,seq4:0.00168983):0.01669954); 17110 4 0.01201052 0.008614845 0.207920792 -4.462369784 4.05E-06
chr10_39027634_39053204 ((seq8:0.02545695,(seq6:0.02015358,seq10:0.02182557):0.00642643):0.00971982,seq4:0.01838937); 17110 41 0.431092928 0.346374927 0.02970297 -4.650839374 1.65E-06
chr10_39027634_39053204 (((seq6:0.02015358,seq10:0.02182557):0.01318608,seq9:0.01618582):0.00296017,seq4:0.01838937); 17110 25 0.253331385 0.188963472 0.01980198 -4.195267726 1.36E-05
chr10_39027634_39053204 ((seq8:0.02545695,seq10:0.028252):0.00971982,(seq7:0.00163551,seq4:0.00168983):0.01669954); 17110 4 0.014377557 0.012769141 0.306930693 -4.069206502 2.36E-05
chr10_39027634_39053204 ((seq10:0.03501165,seq9:0.01618582):0.00296017,(seq7:0.00163551,seq4:0.00168983):0.01669954); 17110 2 0.011075395 0.016611046 0.732673267 0.169177971 0.567171672
chr10_39027634_39053204 (((seq8:0.02545695,seq10:0.028252):0.00675965,seq9:0.01618582):0.00296017,seq4:0.01838937); 17110 37 0.425715956 0.321009059 0.00990099 -5.413082801 3.10E-08
chr10_39027634_39053204 (((seq6:0.02015358,seq10:0.02182557):0.01614625,seq7:0.01833505):0.0163823,seq5:0.00142094); 17110 23 0.241350088 0.154576271 0.00990099 -4.665624426 1.54E-06
chr10_39027634_39053204 ((seq8:0.02545695,(seq6:0.02015358,seq10:0.02182557):0.00642643):0.02610212,seq5:0.00142094); 17110 42 0.47565751 0.345692285 0.00990099 -4.284898192 9.14E-06
chr10_39027634_39053204 (((seq6:0.02015358,seq10:0.02182557):0.01318608,seq9:0.01618582):0.01934247,seq5:0.00142094); 17110 20 0.216773817 0.187055523 0.148514852 -2.891690527 0.001915876
chr10_39027634_39053204 (((seq8:0.02545695,seq10:0.028252):0.00971982,seq7:0.01833505):0.0163823,seq5:0.00142094); 17110 37 0.330420807 0.256825541 0.01980198 -4.686782114 1.39E-06
chr10_39027634_39053204 (((seq10:0.03501165,seq9:0.01618582):0.00296017,seq7:0.01833505):0.0163823,seq5:0.00142094); 17110 38 0.527410871 0.439208942 0.049504951 -3.27355692 0.000531015
chr10_39027634_39053204 (((seq8:0.02545695,seq10:0.028252):0.00675965,seq9:0.01618582):0.01934247,seq5:0.00142094); 17110 32 0.404704851 0.319286967 0.01980198 -3.702986667 0.000106538
chr10_39027634_39053204 ((seq8:0.02545695,(seq6:0.02015358,seq10:0.02182557):0.00642643):0.00971982,seq7:0.01833505); 17110 45 0.443191116 0.345905319 0.01980198 -4.693873008 1.34E-06
chr10_39027634_39053204 (((seq6:0.02015358,seq10:0.02182557):0.01318608,seq9:0.01618582):0.00296017,seq7:0.01833505); 17110 25 0.25905903 0.18796581 0.01980198 -3.609313747 0.000153504
chr10_39027634_39053204 ((seq8:0.02545695,(seq6:0.02015358,seq10:0.02182557):0.00642643):0.00675965,seq9:0.01618582); 17110 38 0.34868498 0.336542373 0.346534654 -4.332057652 7.39E-06
chr10_39027634_39053204 (((seq8:0.02545695,seq10:0.028252):0.00675965,seq9:0.01618582):0.00296017,seq7:0.01833505); 17110 37 0.429748685 0.318909118 0.00990099 -4.98332476 3.13E-07
chr10_39027634_39053204 ((seq4:0.00236809,seq2:0.00279536):0.03240358,seq5:0.00142094,seq3:0.00172305); 17110 0 0.000993571 0.001447691 0.495049505 NA NA
chr10_39027634_39053204 ((seq6:0.03629983,(seq4:0.00236809,seq2:0.00279536):0.01602128):0.0163823,seq3:0.00172305); 17110 3 0.038106371 0.038011397 0.465346535 -4.555455929 2.61E-06
chr10_39027634_39053204 (((seq7:0.00163551,seq4:0.00168983):0.00067826,seq2:0.00279536):0.03240358,seq3:0.00172305); 17110 4 0.473874927 0.16555114 0.00990099 -2.14179868 0.016104843
chr10_39027634_39053204 ((seq8:0.03517677,(seq4:0.00236809,seq2:0.00279536):0.01602128):0.0163823,seq3:0.00172305); 17110 2 0.019520748 0.036009644 0.910891089 -7.226271537 2.48E-13
chr10_39027634_39053204 ((seq9:0.01914599,(seq4:0.00236809,seq2:0.00279536):0.01602128):0.0163823,seq3:0.00172305); 17110 0 0.013851549 0.025965225 0.891089109 NA NA
chr10_39027634_39053204 ((seq6:0.03629983,seq2:0.01881664):0.0163823,seq5:0.00142094,seq3:0.00172305); 17110 0 0.012682642 0.022678258 0.801980198 NA NA
chr10_39027634_39053204 ((seq7:0.00231377,seq2:0.00279536):0.03240358,seq5:0.00142094,seq3:0.00172305); 17110 0 0.000993571 0.00146844 0.514851485 NA NA
chr10_39027634_39053204 ((seq8:0.03517677,seq2:0.01881664):0.0163823,seq5:0.00142094,seq3:0.00172305); 17110 2 0.026154296 0.021256867 0.277227723 0.175914938 0.569819615
chr10_39027634_39053204 ((seq9:0.01914599,seq2:0.01881664):0.0163823,seq5:0.00142094,seq3:0.00172305); 17110 0 0.00862069 0.016895967 0.831683168 NA NA
chr10_39027634_39053204 ((seq6:0.03629983,(seq7:0.00231377,seq2:0.00279536):0.01602128):0.0163823,seq3:0.00172305); 17110 1 0.029427236 0.035948276 0.702970297 0.111455643 0.544372481
chr10_39027634_39053204 (((seq8:0.02545695,seq6:0.02658001):0.00971982,seq2:0.01881664):0.0163823,seq3:0.00172305); 17110 43 0.322969024 0.251329632 0.01980198 -4.54614612 2.73E-06
chr10_39027634_39053204 (((seq6:0.03333966,seq9:0.01618582):0.00296017,seq2:0.01881664):0.0163823,seq3:0.00172305); 17110 38 0.524956166 0.429619229 0.01980198 -3.137988268 0.000850558
chr10_39027634_39053204 ((seq8:0.03517677,(seq7:0.00231377,seq2:0.00279536):0.01602128):0.0163823,seq3:0.00172305); 17110 0 0.010490941 0.034709819 0.98019802 NA NA
chr10_39027634_39053204 ((seq9:0.01914599,(seq7:0.00231377,seq2:0.00279536):0.01602128):0.0163823,seq3:0.00172305); 17110 0 0.010490941 0.024033898 0.95049505 NA NA
chr10_39027634_39053204 (((seq8:0.0322166,seq9:0.01618582):0.00296017,seq2:0.01881664):0.0163823,seq3:0.00172305); 17110 27 0.405201637 0.431867914 0.742574257 -2.951591699 0.001580703
chr10_39027634_39053204 ((seq6:0.03629983,(seq4:0.00236809,seq2:0.00279536):0.01602128):0.0163823,seq5:0.00142094); 17110 3 0.03503799 0.037367621 0.534653465 -4.555455929 2.61E-06
chr10_39027634_39053204 (((seq7:0.00163551,seq4:0.00168983):0.00067826,seq2:0.00279536):0.03240358,seq5:0.00142094); 17110 4 0.440619521 0.166225307 0.01980198 -2.14179868 0.016104843
chr10_39027634_39053204 ((seq8:0.03517677,(seq4:0.00236809,seq2:0.00279536):0.01602128):0.0163823,seq5:0.00142094); 17110 2 0.021917008 0.035815313 0.861386139 -7.226271537 2.48E-13
chr10_39027634_39053204 ((seq9:0.01914599,(seq4:0.00236809,seq2:0.00279536):0.01602128):0.0163823,seq5:0.00142094); 17110 0 0.016247808 0.025843367 0.821782178 NA NA
chr10_39027634_39053204 (seq6:0.03629983,((seq7:0.00163551,seq4:0.00168983):0.00067826,seq2:0.00279536):0.01602128); 17110 6 0.404997078 0.235186733 0.049504951 -1.625508051 0.052027175
chr10_39027634_39053204 ((seq8:0.02545695,seq6:0.02658001):0.00971982,(seq4:0.00236809,seq2:0.00279536):0.01602128); 17110 1 0.014172998 0.022397428 0.831683168 0.092057462 0.536673807
chr10_39027634_39053204 ((seq6:0.03333966,seq9:0.01618582):0.00296017,(seq4:0.00236809,seq2:0.00279536):0.01602128); 17110 3 0.030303916 0.029761543 0.465346535 -4.82544384 6.98E-07
chr10_39027634_39053204 (seq8:0.03517677,((seq7:0.00163551,seq4:0.00168983):0.00067826,seq2:0.00279536):0.01602128); 17110 6 0.469929866 0.216087376 0.00990099 -2.601655563 0.004638749
chr10_39027634_39053204 (seq9:0.01914599,((seq7:0.00163551,seq4:0.00168983):0.00067826,seq2:0.00279536):0.01602128); 17110 4 0.469929866 0.17804851 0.00990099 -2.14179868 0.016104843
chr10_39027634_39053204 ((seq8:0.0322166,seq9:0.01618582):0.00296017,(seq4:0.00236809,seq2:0.00279536):0.01602128); 17110 2 0.006633548 0.027663939 0.99009901 -7.930082049 1.10E-15
chr10_39027634_39053204 ((seq6:0.03629983,(seq7:0.00231377,seq2:0.00279536):0.01602128):0.0163823,seq5:0.00142094); 17110 1 0.026358855 0.035369082 0.762376238 0.111455643 0.544372481
chr10_39027634_39053204 (((seq8:0.02545695,seq6:0.02658001):0.00971982,seq2:0.01881664):0.0163823,seq5:0.00142094); 17110 43 0.306341321 0.251606955 0.02970297 -4.54614612 2.73E-06
chr10_39027634_39053204 (((seq6:0.03333966,seq9:0.01618582):0.00296017,seq2:0.01881664):0.0163823,seq5:0.00142094); 17110 38 0.536002338 0.429730275 0.00990099 -3.137988268 0.000850558
chr10_39027634_39053204 ((seq8:0.03517677,(seq7:0.00231377,seq2:0.00279536):0.01602128):0.0163823,seq5:0.00142094); 17110 0 0.012887201 0.033932203 0.97029703 NA NA
chr10_39027634_39053204 ((seq9:0.01914599,(seq7:0.00231377,seq2:0.00279536):0.01602128):0.0163823,seq5:0.00142094); 17110 0 0.012887201 0.02407218 0.881188119 NA NA
chr10_39027634_39053204 (((seq8:0.0322166,seq9:0.01618582):0.00296017,seq2:0.01881664):0.0163823,seq5:0.00142094); 17110 27 0.362799532 0.433193454 0.900990099 -2.440883721 0.007325686
chr10_39027634_39053204 ((seq8:0.02545695,seq6:0.02658001):0.00971982,(seq7:0.00231377,seq2:0.00279536):0.01602128); 17110 1 0.011484512 0.021254822 0.900990099 0.092253121 0.536751533
chr10_39027634_39053204 ((seq6:0.03333966,seq9:0.01618582):0.00296017,(seq7:0.00231377,seq2:0.00279536):0.01602128); 17110 1 0.017095266 0.027972531 0.841584158 0.105409255 0.541974464
chr10_39027634_39053204 (((seq8:0.02545695,seq6:0.02658001):0.00675965,seq9:0.01618582):0.00296017,seq2:0.01881664); 17110 44 0.45 0.324875219 0.00990099 -3.544857979 0.000196412
chr10_39027634_39053204 ((seq8:0.0322166,seq9:0.01618582):0.00296017,(seq7:0.00231377,seq2:0.00279536):0.01602128); 17110 0 0 0.02655114 1 NA NA
chr10_39027634_39053204 ((seq6:0.03629983,seq4:0.01838937):0.0163823,seq5:0.00142094,seq3:0.00172305); 17110 0 0.013676213 0.022774693 0.831683168 NA NA
chr10_39027634_39053204 ((seq7:0.00163551,seq4:0.00168983):0.03308184,seq5:0.00142094,seq3:0.00172305); 17110 0 0 0.000778492 1 NA NA
chr10_39027634_39053204 ((seq8:0.03517677,seq4:0.01838937):0.0163823,seq5:0.00142094,seq3:0.00172305); 17110 2 0.021186441 0.021644068 0.455445545 0.174903064 0.569422099
chr10_39027634_39053204 ((seq9:0.01914599,seq4:0.01838937):0.0163823,seq5:0.00142094,seq3:0.00172305); 17110 0 0.006954997 0.016858855 0.900990099 NA NA
chr10_39027634_39053204 ((seq6:0.03629983,(seq7:0.00163551,seq4:0.00168983):0.01669954):0.0163823,seq3:0.00172305); 17110 2 0.018147282 0.019514319 0.495049505 -7.453356433 4.55E-14
chr10_39027634_39053204 (((seq8:0.02545695,seq6:0.02658001):0.00971982,seq4:0.01838937):0.0163823,seq3:0.00172305); 17110 42 0.305756867 0.251805085 0.049504951 -4.734760389 1.10E-06
chr10_39027634_39053204 (((seq6:0.03333966,seq9:0.01618582):0.00296017,seq4:0.01838937):0.0163823,seq3:0.00172305); 17110 39 0.530537697 0.429606371 0.02970297 -3.229637842 0.000619736
chr10_39027634_39053204 ((seq8:0.03517677,(seq7:0.00163551,seq4:0.00168983):0.01669954):0.0163823,seq3:0.00172305); 17110 2 0.018030392 0.018269141 0.475247525 -7.317951338 1.26E-13
chr10_39027634_39053204 ((seq9:0.01914599,(seq7:0.00163551,seq4:0.00168983):0.01669954):0.0163823,seq3:0.00172305); 17110 0 0.012361192 0.012829047 0.485148515 NA NA
chr10_39027634_39053204 (((seq8:0.0322166,seq9:0.01618582):0.00296017,seq4:0.01838937):0.0163823,seq3:0.00172305); 17110 29 0.406487434 0.431205143 0.653465347 -3.21948619 0.000642103
chr10_39027634_39053204 ((seq6:0.03629983,seq7:0.01833505):0.0163823,seq5:0.00142094,seq3:0.00172305); 17110 0 0.013676213 0.0229737 0.851485149 NA NA
chr10_39027634_39053204 ((seq8:0.02545695,seq6:0.02658001):0.02610212,seq5:0.00142094,seq3:0.00172305); 17110 2 0.010958504 0.014260374 0.702970297 0.148044581 0.558846207
chr10_39027634_39053204 ((seq6:0.03333966,seq9:0.01618582):0.01934247,seq5:0.00142094,seq3:0.00172305); 17110 0 0.015458796 0.018687317 0.603960396 NA NA
chr10_39027634_39053204 ((seq8:0.03517677,seq7:0.01833505):0.0163823,seq5:0.00142094,seq3:0.00172305); 17110 2 0.021186441 0.021939801 0.485148515 0.175914938 0.569819615
chr10_39027634_39053204 ((seq9:0.01914599,seq7:0.01833505):0.0163823,seq5:0.00142094,seq3:0.00172305); 17110 0 0.006954997 0.017227937 0.920792079 NA NA
chr10_39027634_39053204 ((seq8:0.0322166,seq9:0.01618582):0.01934247,seq5:0.00142094,seq3:0.00172305); 17110 2 0.011630625 0.017610462 0.811881188 0.166087307 0.565955879
chr10_39027634_39053204 (((seq8:0.02545695,seq6:0.02658001):0.00971982,seq7:0.01833505):0.0163823,seq3:0.00172305); 17110 42 0.308942139 0.251281999 0.02970297 -4.813176359 7.43E-07
chr10_39027634_39053204 (((seq6:0.03333966,seq9:0.01618582):0.00296017,seq7:0.01833505):0.0163823,seq3:0.00172305); 17110 37 0.53012858 0.427357686 0.02970297 -3.043355387 0.001169779
chr10_39027634_39053204 (((seq8:0.02545695,seq6:0.02658001):0.00675965,seq9:0.01618582):0.01934247,seq3:0.00172305); 17110 39 0.410549386 0.312138808 0.00990099 -2.36726255 0.008960108
chr10_39027634_39053204 (((seq8:0.0322166,seq9:0.01618582):0.00296017,seq7:0.01833505):0.0163823,seq3:0.00172305); 17110 27 0.401841029 0.428669199 0.693069307 -2.951591699 0.001580703
chr10_39027634_39053204 ((seq6:0.03629983,(seq7:0.00163551,seq4:0.00168983):0.01669954):0.0163823,seq5:0.00142094); 17110 2 0.018147282 0.019148451 0.504950495 -7.453356433 4.55E-14
chr10_39027634_39053204 (((seq8:0.02545695,seq6:0.02658001):0.00971982,seq4:0.01838937):0.0163823,seq5:0.00142094); 17110 42 0.299181765 0.251947107 0.03960396 -4.734760389 1.10E-06
chr10_39027634_39053204 (((seq6:0.03333966,seq9:0.01618582):0.00296017,seq4:0.01838937):0.0163823,seq5:0.00142094); 17110 39 0.541583869 0.429964933 0.01980198 -3.229637842 0.000619736
chr10_39027634_39053204 ((seq8:0.03517677,(seq7:0.00163551,seq4:0.00168983):0.01669954):0.0163823,seq5:0.00142094); 17110 2 0.018030392 0.018104909 0.455445545 -7.317951338 1.26E-13
chr10_39027634_39053204 ((seq9:0.01914599,(seq7:0.00163551,seq4:0.00168983):0.01669954):0.0163823,seq5:0.00142094); 17110 0 0.012361192 0.012898305 0.485148515 NA NA
chr10_39027634_39053204 (((seq8:0.0322166,seq9:0.01618582):0.00296017,seq4:0.01838937):0.0163823,seq5:0.00142094); 17110 29 0.396405611 0.433003507 0.732673267 -2.723089641 0.003233725
chr10_39027634_39053204 ((seq8:0.02545695,seq6:0.02658001):0.00971982,(seq7:0.00163551,seq4:0.00168983):0.01669954); 17110 0 0.002688486 0.012582116 0.97029703 NA NA
chr10_39027634_39053204 ((seq6:0.03333966,seq9:0.01618582):0.00296017,(seq7:0.00163551,seq4:0.00168983):0.01669954); 17110 2 0.01320865 0.016752776 0.603960396 -7.866775633 1.82E-15
chr10_39027634_39053204 (((seq8:0.02545695,seq6:0.02658001):0.00675965,seq9:0.01618582):0.00296017,seq4:0.01838937); 17110 43 0.440444185 0.322924021 0.00990099 -3.318004032 0.000453316
chr10_39027634_39053204 ((seq8:0.0322166,seq9:0.01618582):0.00296017,(seq7:0.00163551,seq4:0.00168983):0.01669954); 17110 2 0.006633548 0.01529924 0.891089109 -8.013712574 5.56E-16
chr10_39027634_39053204 (((seq8:0.02545695,seq6:0.02658001):0.00971982,seq7:0.01833505):0.0163823,seq5:0.00142094); 17110 42 0.304295734 0.251471946 0.01980198 -4.813176359 7.43E-07
chr10_39027634_39053204 (((seq6:0.03333966,seq9:0.01618582):0.00296017,seq7:0.01833505):0.0163823,seq5:0.00142094); 17110 37 0.541174752 0.428767095 0.01980198 -3.043355387 0.001169779
chr10_39027634_39053204 (((seq8:0.02545695,seq6:0.02658001):0.00675965,seq9:0.01618582):0.01934247,seq5:0.00142094); 17110 39 0.443103448 0.314025716 0.00990099 -2.785662443 0.002670923
chr10_39027634_39053204 (((seq8:0.0322166,seq9:0.01618582):0.00296017,seq7:0.01833505):0.0163823,seq5:0.00142094); 17110 27 0.395236704 0.430044711 0.742574257 -2.440883721 0.007325686
chr10_39027634_39053204 (((seq8:0.02545695,seq6:0.02658001):0.00675965,seq9:0.01618582):0.00296017,seq7:0.01833505); 17110 43 0.434073641 0.320528931 0.00990099 -3.424180594 0.000308328
chr10_42615512_42632216 ((seq15:0.02508031,seq11:0.02828439):0.01473783,seq14:0.04254456,seq12:0.0272252); 10153 19 0.189894612 0.117659313 0.02970297 -1.248581866 0.105909024
chr10_42615512_42632216 ((seq11:0.03205082,seq2:0.01882007):0.0109714,seq14:0.04254456,seq12:0.0272252); 10153 15 0.170540727 0.144200236 0.267326733 -0.132765465 0.447189434
chr10_42615512_42632216 ((seq11:0.03090819,seq3:0.02164249):0.01211403,seq14:0.04254456,seq12:0.0272252); 10153 16 0.149660199 0.129124889 0.277227723 -0.543356946 0.293442031
chr10_42615512_42632216 (((seq15:0.02508031,seq11:0.02828439):0.00376643,seq2:0.01882007):0.0109714,seq12:0.0272252); 10153 26 0.410913031 0.2955294 0.089108911 0.386030264 0.650262872
chr10_42615512_42632216 (((seq15:0.02508031,seq11:0.02828439):0.0026238,seq3:0.02164249):0.01211403,seq12:0.0272252); 10153 31 0.521077514 0.374315473 0.089108911 0.569194517 0.715387929
chr10_42615512_42632216 (((seq11:0.03090819,seq3:0.02164249):0.00114263,seq2:0.01882007):0.0109714,seq12:0.0272252); 10153 14 0.487786861 0.470753472 0.445544555 0.071579106 0.528531566
chr10_42615512_42632216 (((seq15:0.02508031,seq11:0.02828439):0.00376643,seq2:0.01882007):0.0109714,seq14:0.04254456); 10153 25 0.443021767 0.325078794 0.118811881 -0.838721049 0.200812932
chr10_42615512_42632216 (((seq15:0.02508031,seq11:0.02828439):0.0026238,seq3:0.02164249):0.01211403,seq14:0.04254456); 10153 30 0.549689747 0.40336403 0.059405941 -0.26041523 0.397271748
chr10_42615512_42632216 (((seq11:0.03090819,seq3:0.02164249):0.00114263,seq2:0.01882007):0.0109714,seq14:0.04254456); 10153 18 0.537033389 0.499951738 0.396039604 -0.642353576 0.260321818
chr10_42615512_42632216 (((seq15:0.02508031,seq11:0.02828439):0.0026238,seq3:0.02164249):0.00114263,seq2:0.01882007); 10153 22 0.428543288 0.299056437 0.108910891 -0.110399852 0.456046135
chr10_42615512_42632216 ((seq15:0.02884674,seq2:0.01882007):0.0109714,seq14:0.04254456,seq12:0.0272252); 10153 21 0.156899439 0.134187925 0.287128713 -2.664558796 0.00385447
chr10_42615512_42632216 ((seq15:0.02770411,seq3:0.02164249):0.01211403,seq14:0.04254456,seq12:0.0272252); 10153 22 0.129370629 0.119635083 0.405940594 -1.372693974 0.084923752
chr10_42615512_42632216 ((seq3:0.02278512,seq2:0.01882007):0.0109714,seq14:0.04254456,seq12:0.0272252); 10153 13 0.141633015 0.115711612 0.247524753 -1.064803572 0.143482414
chr10_42615512_42632216 (((seq15:0.02770411,seq3:0.02164249):0.00114263,seq2:0.01882007):0.0109714,seq12:0.0272252); 10153 19 0.505663351 0.466786664 0.386138614 -0.62631218 0.265555099
chr10_42615512_42632216 (((seq15:0.02770411,seq3:0.02164249):0.00114263,seq2:0.01882007):0.0109714,seq14:0.04254456); 10153 23 0.606175515 0.498725007 0.138613861 -0.291829704 0.385208417
chr10_42667609_42677770 ((seq6:0.02662374,seq7:0.02687898):0.01817045,seq4:0.00000001,seq2:0.00000001); 10325 0 0.001452785 0.000645036 0.108910891 NA NA
chr10_42667609_42681756 ((seq1:0.02278,seq3:0.00896286):0.00826928,seq4:9.745e-05,seq2:1e-08); 13167 0 0 0.000619731 1 NA NA
chr10_42667609_42681756 (((seq5:0.02735586,seq1:0.01493298):0.00784702,seq3:0.00896286):0.00826928,seq2:1e-08); 13167 2 0.102415129 0.09880079 0.455445545 0.271495992 0.606995209
chr10_42667609_42681756 (((seq1:0.01745362,seq6:0.01812585):0.00532638,seq3:0.00896286):0.00826928,seq2:1e-08); 13167 9 0.281689071 0.129683679 0.01980198 -2.337141321 0.009715919
chr10_42667609_42681756 ((seq5:0.02735586,seq1:0.01493298):0.0161163,seq4:9.745e-05,seq2:1e-08); 13167 0 0 0.000446951 1 NA NA
chr10_42667609_42681756 ((seq1:0.01745362,seq6:0.01812585):0.01359566,seq4:9.745e-05,seq2:1e-08); 13167 0 0 0.000629604 1 NA NA
chr10_42667609_42681756 (((seq5:0.02735586,seq1:0.01493298):0.00252064,seq6:0.01812585):0.01359566,seq2:1e-08); 13167 15 0.336940837 0.320065695 0.425742574 -3.620562562 0.000146982
chr10_42667609_42681756 (((seq5:0.02735586,seq1:0.01493298):0.00784702,seq3:0.00896286):0.00826928,seq4:9.745e-05); 13167 2 0.102415129 0.099025215 0.465346535 0.271495992 0.606995209
chr10_42667609_42681756 (((seq1:0.01745362,seq6:0.01812585):0.00532638,seq3:0.00896286):0.00826928,seq4:9.745e-05); 13167 9 0.281689071 0.131187818 0.01980198 -2.337141321 0.009715919
chr10_42667609_42681756 (((seq5:0.02735586,seq1:0.01493298):0.00252064,seq6:0.01812585):0.00532638,seq3:0.00896286); 13167 16 0.424356345 0.319559885 0.089108911 -2.922257242 0.001737522
chr10_42667609_42681756 (((seq5:0.02735586,seq1:0.01493298):0.00252064,seq6:0.01812585):0.01359566,seq4:9.745e-05); 13167 15 0.336940837 0.31868535 0.425742574 -3.620562562 0.000146982
chr10_42667609_42681756 ((seq5:0.03520288,seq3:0.00896286):0.00826928,seq4:9.745e-05,seq2:1e-08); 13167 0 0 0.000625807 1 NA NA
chr10_42667609_42681756 ((seq6:0.02345223,seq3:0.00896286):0.00826928,seq4:9.745e-05,seq2:1e-08); 13167 0 0 0.00117073 1 NA NA
chr10_42667609_42681756 (((seq5:0.0298765,seq6:0.01812585):0.00532638,seq3:0.00896286):0.00826928,seq2:1e-08); 13167 11 0.254993545 0.14956672 0.01980198 -1.601373092 0.054647154
chr10_42667609_42681756 ((seq5:0.0298765,seq6:0.01812585):0.01359566,seq4:9.745e-05,seq2:1e-08); 13167 0 0 0.000785676 1 NA NA
chr10_42667609_42681756 (((seq5:0.0298765,seq6:0.01812585):0.00532638,seq3:0.00896286):0.00826928,seq4:9.745e-05); 13167 11 0.254993545 0.150306068 0.01980198 -1.601373092 0.054647154
chr10_42692332_42733717 (((seq2:0.01705329,seq1:0.01532875):0.00712527,seq4:0.01591091):0.01271653,seq3:0.00106284); 35330 45 0.487248797 0.157690207 0.00990099 -9.0544856 6.86E-20
chr10_42692332_42733717 ((seq2:0.01705329,seq1:0.01532875):0.0198418,seq5:0.0007993,seq3:0.00106284); 35330 3 0.013317294 0.004413671 0.00990099 0.147947527 0.55880791
chr10_42692332_42733717 ((seq2:0.01705329,(seq6:0.01574909,seq1:0.01391131):0.00141744):0.0198418,seq3:0.00106284); 35330 39 0.426068497 0.403775545 0.297029703 -1.274689773 0.101209534
chr10_42692332_42733717 (((seq2:0.01705329,seq1:0.01532875):0.00712527,seq7:0.0152381):0.01271653,seq3:0.00106284); 35330 42 0.427865836 0.15330201 0.00990099 -8.236063033 8.90E-17
chr10_42692332_42733717 (((seq2:0.01705329,seq1:0.01532875):0.00712527,seq4:0.01591091):0.01271653,seq5:0.0007993); 35330 46 0.504896688 0.158002406 0.00990099 -8.766510222 9.21E-19
chr10_42692332_42733717 ((seq2:0.01705329,(seq6:0.01574909,seq1:0.01391131):0.00141744):0.00712527,seq4:0.01591091); 35330 44 0.522756864 0.413418341 0.01980198 -2.746866432 0.003008382
chr10_42692332_42733717 ((seq2:0.01705329,seq1:0.01532875):0.00712527,(seq7:0.00522289,seq4:0.0058957):0.01001521); 35330 10 0.149094254 0.031923153 0.00990099 -14.87214072 2.50E-50
chr10_42692332_42733717 ((seq2:0.01705329,(seq6:0.01574909,seq1:0.01391131):0.00141744):0.0198418,seq5:0.0007993); 35330 40 0.432960657 0.404009907 0.267326733 -0.563024752 0.286709015
chr10_42692332_42733717 (((seq2:0.01705329,seq1:0.01532875):0.00712527,seq7:0.0152381):0.01271653,seq5:0.0007993); 35330 43 0.428856496 0.153185253 0.00990099 -7.949007877 9.40E-16
chr10_42692332_42733717 ((seq2:0.01705329,(seq6:0.01574909,seq1:0.01391131):0.00141744):0.00712527,seq7:0.0152381); 35330 43 0.501528446 0.413029578 0.049504951 -1.809263029 0.035205075
chr10_42692332_42733717 ((seq1:0.02245402,seq4:0.01591091):0.01271653,seq5:0.0007993,seq3:0.00106284); 35330 3 0.015397679 0.00788565 0.089108911 0.180248347 0.571521198
chr10_42692332_42733717 (((seq6:0.01574909,seq1:0.01391131):0.00854271,seq4:0.01591091):0.01271653,seq3:0.00106284); 35330 31 0.327158223 0.12756694 0.00990099 -5.867968138 2.21E-09
chr10_42692332_42733717 ((seq1:0.02245402,(seq7:0.00522289,seq4:0.0058957):0.01001521):0.01271653,seq3:0.00106284); 35330 12 0.176577979 0.053405746 0.00990099 -9.458030271 1.57E-21
chr10_42692332_42733717 ((seq6:0.01574909,seq1:0.01391131):0.02125924,seq5:0.0007993,seq3:0.00106284); 35330 3 0.006948769 0.003710869 0.118811881 0.141498735 0.556262021
chr10_42692332_42733717 ((seq1:0.02245402,seq7:0.0152381):0.01271653,seq5:0.0007993,seq3:0.00106284); 35330 3 0.013430512 0.007488112 0.128712871 0.180793019 0.571734979
chr10_42692332_42733717 (((seq6:0.01574909,seq1:0.01391131):0.00854271,seq7:0.0152381):0.01271653,seq3:0.00106284); 35330 28 0.315808095 0.124867535 0.00990099 -5.565777565 1.30E-08
chr10_42692332_42733717 (((seq6:0.01574909,seq1:0.01391131):0.00854271,seq4:0.01591091):0.01271653,seq5:0.0007993); 35330 32 0.331120861 0.127120011 0.00990099 -5.581750089 1.19E-08
chr10_42692332_42733717 ((seq1:0.02245402,(seq7:0.00522289,seq4:0.0058957):0.01001521):0.01271653,seq5:0.0007993); 35330 12 0.159354656 0.053357345 0.00990099 -9.4768141 1.31E-21
chr10_42692332_42733717 ((seq6:0.01574909,seq1:0.01391131):0.00854271,(seq7:0.00522289,seq4:0.0058957):0.01001521); 35330 11 0.134418341 0.027046986 0.00990099 -5.716888768 5.42E-09
chr10_42692332_42733717 (((seq6:0.01574909,seq1:0.01391131):0.00854271,seq7:0.0152381):0.01271653,seq5:0.0007993); 35330 29 0.319799038 0.124396405 0.00990099 -5.269630439 6.83E-08
chr10_42692332_42733717 ((seq2:0.02417856,seq4:0.01591091):0.01271653,seq5:0.0007993,seq3:0.00106284); 35330 0 0.018836683 0.008806963 0.02970297 NA NA
chr10_42692332_42733717 (((seq2:0.01705329,seq6:0.01716653):0.00712527,seq4:0.01591091):0.01271653,seq3:0.00106284); 35330 43 0.409467874 0.165983866 0.00990099 -9.248330378 1.14E-20
chr10_42692332_42733717 ((seq2:0.02417856,(seq7:0.00522289,seq4:0.0058957):0.01001521):0.01271653,seq3:0.00106284); 35330 8 0.111534107 0.05536428 0.00990099 -6.072218223 6.31E-10
chr10_42692332_42733717 ((seq2:0.01705329,seq6:0.01716653):0.0198418,seq5:0.0007993,seq3:0.00106284); 35330 0 0.005363714 0.005092273 0.405940594 NA NA
chr10_42692332_42733717 ((seq2:0.02417856,seq7:0.0152381):0.01271653,seq5:0.0007993,seq3:0.00106284); 35330 0 0.016869516 0.008219077 0.03960396 NA NA
chr10_42692332_42733717 (((seq2:0.01705329,seq6:0.01716653):0.00712527,seq7:0.0152381):0.01271653,seq3:0.00106284); 35330 37 0.413345599 0.162318568 0.00990099 -8.743115889 1.13E-18
chr10_42692332_42733717 (((seq2:0.01705329,seq6:0.01716653):0.00712527,seq4:0.01591091):0.01271653,seq5:0.0007993); 35330 43 0.412751203 0.167179026 0.00990099 -9.248330378 1.14E-20
chr10_42692332_42733717 ((seq2:0.02417856,(seq7:0.00522289,seq4:0.0058957):0.01001521):0.01271653,seq5:0.0007993); 35330 8 0.086074158 0.05530484 0.00990099 -6.072218223 6.31E-10
chr10_42692332_42733717 ((seq2:0.01705329,seq6:0.01716653):0.00712527,(seq7:0.00522289,seq4:0.0058957):0.01001521); 35330 9 0.110911407 0.032446929 0.00990099 -12.00466434 1.68E-33
chr10_42692332_42733717 (((seq2:0.01705329,seq6:0.01716653):0.00712527,seq7:0.0152381):0.01271653,seq5:0.0007993); 35330 37 0.412015285 0.162687093 0.00990099 -8.743115889 1.13E-18
chr10_42692332_42733717 ((seq6:0.0242918,seq4:0.01591091):0.01271653,seq5:0.0007993,seq3:0.00106284); 35330 0 0.010699123 0.008771865 0.336633663 NA NA
chr10_42692332_42733717 ((seq7:0.00522289,seq4:0.0058957):0.02273174,seq5:0.0007993,seq3:0.00106284); 35330 0 0.000905746 0.001368525 0.524752475 NA NA
chr10_42692332_42733717 ((seq6:0.0242918,(seq7:0.00522289,seq4:0.0058957):0.01001521):0.01271653,seq3:0.00106284); 35330 9 0.190659496 0.055942825 0.00990099 -7.155551635 4.17E-13
chr10_42692332_42733717 ((seq6:0.0242918,seq7:0.0152381):0.01271653,seq5:0.0007993,seq3:0.00106284); 35330 0 0.008731956 0.008314039 0.376237624 NA NA
chr10_42692332_42733717 ((seq6:0.0242918,(seq7:0.00522289,seq4:0.0058957):0.01001521):0.01271653,seq5:0.0007993); 35330 9 0.172940844 0.055549108 0.00990099 -7.155551635 4.17E-13
chr10_42711905_42738358 (((seq1:0.02525765,seq3:0.01246678):0.00263603,seq2:0.01329495):0.0118283,seq10:0.00145243); 16108 20 0.495157686 0.327701763 0.00990099 -1.386870724 0.082740593
chr10_42711905_42738358 (((seq4:0.01656828,seq1:0.01403896):0.01385472,seq2:0.01329495):0.0118283,seq10:0.00145243); 16108 7 0.099422647 0.085069841 0.227722772 0.593709652 0.723646837
chr10_42711905_42738358 (((seq1:0.01704741,seq5:0.01217806):0.01084627,seq2:0.01329495):0.0118283,seq10:0.00145243); 16108 11 0.239911845 0.10761485 0.00990099 -1.843519108 0.032626627
chr10_42711905_42738358 (((seq1:0.01490956,seq6:0.0209378):0.01298412,seq2:0.01329495):0.0118283,seq10:0.00145243); 16108 13 0.193878818 0.102992302 0.00990099 -4.532416333 2.92E-06
chr10_42711905_42738358 ((seq1:0.02789368,seq2:0.01329495):0.0118283,seq7:0.0011213,seq10:0.00145243); 16108 0 0.014930469 0.015891483 0.504950495 NA NA
chr10_42711905_42738358 ((seq1:0.02789368,(seq8:0.00102476,seq2:0.00106414):0.01223081):0.0118283,seq10:0.00145243); 16108 2 0.026570648 0.010894897 0.059405941 0.193565752 0.576742042
chr10_42711905_42738358 ((seq1:0.02789368,(seq9:0.00226412,seq2:0.00166284):0.01163211):0.0118283,seq10:0.00145243); 16108 0 0.031537124 0.023806183 0.247524753 NA NA
chr10_42711905_42738358 (((seq4:0.01656828,seq1:0.01403896):0.01121869,seq3:0.01246678):0.01446433,seq10:0.00145243); 16108 5 0.101719642 0.104368947 0.495049505 -2.079936913 0.01876566
chr10_42711905_42738358 (((seq1:0.01704741,seq5:0.01217806):0.00821024,seq3:0.01246678):0.01446433,seq10:0.00145243); 16108 20 0.319406506 0.14187081 0.00990099 -3.0484055 0.001150296
chr10_42711905_42738358 (((seq1:0.01490956,seq6:0.0209378):0.01034809,seq3:0.01246678):0.01446433,seq10:0.00145243); 16108 9 0.162279613 0.125885895 0.099009901 -3.104957169 0.000951533
chr10_42711905_42738358 ((seq1:0.02525765,seq3:0.01246678):0.01446433,seq7:0.0011213,seq10:0.00145243); 16108 0 0.011888503 0.011538987 0.396039604 NA NA
chr10_42711905_42738358 (((seq1:0.02525765,seq3:0.01246678):0.00263603,seq8:0.01325557):0.0118283,seq10:0.00145243); 16108 22 0.526229203 0.327050844 0.00990099 -1.214010886 0.112371784
chr10_42711905_42738358 (((seq1:0.02525765,seq3:0.01246678):0.00263603,seq9:0.01389623):0.0118283,seq10:0.00145243); 16108 20 0.50586665 0.327175006 0.00990099 -1.386870724 0.082740593
chr10_42711905_42738358 (((seq4:0.01656828,seq1:0.01403896):0.00300845,seq5:0.01217806):0.02267457,seq10:0.00145243); 16108 10 0.307704246 0.284372051 0.366336634 -0.943888666 0.172613272
chr10_42711905_42738358 (((seq4:0.01656828,seq1:0.01403896):0.0008706,seq6:0.0209378):0.02481242,seq10:0.00145243); 16108 16 0.460112987 0.465317544 0.524752475 -2.101447076 0.01780087
chr10_42711905_42738358 ((seq4:0.01656828,seq1:0.01403896):0.02568302,seq7:0.0011213,seq10:0.00145243); 16108 1 0.003569655 0.005118575 0.613861386 0.082060994 0.532700895
chr10_42711905_42738358 (((seq4:0.01656828,seq1:0.01403896):0.01385472,seq8:0.01325557):0.0118283,seq10:0.00145243); 16108 9 0.108113981 0.084295381 0.138613861 -0.789739886 0.214839846
chr10_42711905_42738358 (((seq4:0.01656828,seq1:0.01403896):0.01385472,seq9:0.01389623):0.0118283,seq10:0.00145243); 16108 7 0.11069034 0.087104234 0.148514852 0.593709652 0.723646837
chr10_42711905_42738358 (((seq1:0.01490956,seq6:0.0209378):0.00213785,seq5:0.01217806):0.02267457,seq10:0.00145243); 16108 24 0.435777254 0.385671095 0.257425743 -3.993131029 3.26E-05
chr10_42711905_42738358 ((seq1:0.01704741,seq5:0.01217806):0.02267457,seq7:0.0011213,seq10:0.00145243); 16108 0 0.00779116 0.005877825 0.257425743 NA NA
chr10_42711905_42738358 (((seq1:0.01704741,seq5:0.01217806):0.01084627,seq8:0.01325557):0.0118283,seq10:0.00145243); 16108 13 0.249192948 0.108713062 0.00990099 -1.243818641 0.106783159
chr10_42711905_42738358 (((seq1:0.01704741,seq5:0.01217806):0.01084627,seq9:0.01389623):0.0118283,seq10:0.00145243); 16108 10 0.213434318 0.109750124 0.00990099 -2.20420759 0.013754874
chr10_42711905_42738358 ((seq1:0.01490956,seq6:0.0209378):0.02481242,seq7:0.0011213,seq10:0.00145243); 16108 0 0 0.005862925 1 NA NA
chr10_42711905_42738358 (((seq1:0.01490956,seq6:0.0209378):0.01298412,seq8:0.01325557):0.0118283,seq10:0.00145243); 16108 15 0.196113732 0.10233859 0.00990099 -4.585822217 2.26E-06
chr10_42711905_42738358 (((seq1:0.01490956,seq6:0.0209378):0.01298412,seq9:0.01389623):0.0118283,seq10:0.00145243); 16108 13 0.19530668 0.105227837 0.00990099 -4.532416333 2.92E-06
chr10_42711905_42738358 ((seq1:0.02789368,seq8:0.01325557):0.0118283,seq7:0.0011213,seq10:0.00145243); 16108 0 0.014930469 0.015656196 0.475247525 NA NA
chr10_42711905_42738358 ((seq1:0.02789368,seq9:0.01389623):0.0118283,seq7:0.0011213,seq10:0.00145243); 16108 0 0.015861684 0.015934939 0.485148515 NA NA
chr10_42711905_42738358 ((seq1:0.02789368,(seq9:0.00226412,seq8:0.00162346):0.01163211):0.0118283,seq10:0.00145243); 16108 2 0.017506829 0.022521108 0.564356436 0.19850781 0.578676112
chr10_42711905_42738358 (((seq4:0.01656828,seq1:0.01403896):0.01121869,seq3:0.01246678):0.00263603,seq2:0.01329495); 16108 5 0.106065309 0.103068351 0.405940594 0.477979683 0.683667667
chr10_42711905_42738358 (((seq1:0.01704741,seq5:0.01217806):0.00821024,seq3:0.01246678):0.00263603,seq2:0.01329495); 16108 19 0.310125404 0.139094549 0.00990099 -5.651220824 7.97E-09
chr10_42711905_42738358 (((seq1:0.01490956,seq6:0.0209378):0.01034809,seq3:0.01246678):0.00263603,seq2:0.01329495); 16108 12 0.237366526 0.130178793 0.00990099 -2.305522889 0.010568653
chr10_42711905_42738358 (((seq1:0.02525765,seq3:0.01246678):0.00263603,seq2:0.01329495):0.0118283,seq7:0.0011213); 16108 20 0.476160914 0.325400733 0.01980198 -1.386870724 0.082740593
chr10_42711905_42738358 ((seq1:0.02525765,seq3:0.01246678):0.00263603,(seq8:0.00102476,seq2:0.00106414):0.01223081); 16108 2 0.011764341 0.008318848 0.316831683 0.176944578 0.570224039
chr10_42711905_42738358 ((seq1:0.02525765,seq3:0.01246678):0.00263603,(seq9:0.00226412,seq2:0.00166284):0.01163211); 16108 0 0.009839831 0.017058294 0.722772277 NA NA
chr10_42711905_42738358 (((seq4:0.01656828,seq1:0.01403896):0.00300845,seq5:0.01217806):0.01084627,seq2:0.01329495); 16108 9 0.296591756 0.289115346 0.405940594 0.667783116 0.747863977
chr10_42711905_42738358 (((seq4:0.01656828,seq1:0.01403896):0.0008706,seq6:0.0209378):0.01298412,seq2:0.01329495); 16108 13 0.383629253 0.475190589 0.871287129 -1.521470731 0.064070875
chr10_42711905_42738358 (((seq4:0.01656828,seq1:0.01403896):0.01385472,seq2:0.01329495):0.0118283,seq7:0.0011213); 16108 6 0.093276633 0.084326422 0.287128713 0.510616045 0.695190031
chr10_42711905_42738358 ((seq4:0.01656828,seq1:0.01403896):0.01385472,(seq8:0.00102476,seq2:0.00106414):0.01223081); 16108 2 0.008784455 0.003628011 0.118811881 0.134381356 0.553449488
chr10_42711905_42738358 ((seq4:0.01656828,seq1:0.01403896):0.01385472,(seq9:0.00226412,seq2:0.00166284):0.01163211); 16108 0 0.019245096 0.007650857 0.049504951 NA NA
chr10_42711905_42738358 (((seq1:0.01490956,seq6:0.0209378):0.00213785,seq5:0.01217806):0.01084627,seq2:0.01329495); 16108 28 0.516637696 0.393981252 0.01980198 -3.506418906 0.00022709
chr10_42711905_42738358 (((seq1:0.01704741,seq5:0.01217806):0.01084627,seq2:0.01329495):0.0118283,seq7:0.0011213); 16108 11 0.216476285 0.107737149 0.00990099 -1.843519108 0.032626627
chr10_42711905_42738358 ((seq1:0.01704741,seq5:0.01217806):0.01084627,(seq8:0.00102476,seq2:0.00106414):0.01223081); 16108 2 0.008784455 0.004370189 0.148514852 0.143129511 0.556906051
chr10_42711905_42738358 ((seq1:0.01704741,seq5:0.01217806):0.01084627,(seq9:0.00226412,seq2:0.00166284):0.01163211); 16108 1 0.016047927 0.009070648 0.148514852 0.088388348 0.535215989
chr10_42711905_42738358 (((seq1:0.01490956,seq6:0.0209378):0.01298412,seq2:0.01329495):0.0118283,seq7:0.0011213); 16108 13 0.183976906 0.10305997 0.00990099 -4.532416333 2.92E-06
chr10_42711905_42738358 ((seq1:0.01490956,seq6:0.0209378):0.01298412,(seq8:0.00102476,seq2:0.00106414):0.01223081); 16108 2 0.009436305 0.004918674 0.168316832 0.14097986 0.556057074
chr10_42711905_42738358 ((seq1:0.01490956,seq6:0.0209378):0.01298412,(seq9:0.00226412,seq2:0.00166284):0.01163211); 16108 0 0.009560467 0.010400733 0.514851485 NA NA
chr10_42711905_42738358 ((seq1:0.02789368,(seq8:0.00102476,seq2:0.00106414):0.01223081):0.0118283,seq7:0.0011213); 16108 2 0.026570648 0.010997951 0.069306931 0.193565752 0.576742042
chr10_42711905_42738358 ((seq1:0.02789368,(seq9:0.00226412,seq2:0.00166284):0.01163211):0.0118283,seq7:0.0011213); 16108 0 0.03516886 0.023738205 0.227722772 NA NA
chr10_42711905_42738358 (seq1:0.02789368,(seq9:0.00226412,(seq8:0.00102476,seq2:0.00106414):0.0005987):0.01163211); 16108 5 0.495561212 0.143453563 0.02970297 -1.769751312 0.038384289
chr10_42711905_42738358 (((seq4:0.01656828,seq1:0.01403896):0.00300845,seq5:0.01217806):0.00821024,seq3:0.01246678); 16108 6 0.215141545 0.262242674 0.801980198 -1.750084477 0.040051869
chr10_42711905_42738358 (((seq4:0.01656828,seq1:0.01403896):0.0008706,seq6:0.0209378):0.01034809,seq3:0.01246678); 16108 14 0.425844301 0.455811709 0.683168317 -2.271015006 0.011573035
chr10_42711905_42738358 (((seq4:0.01656828,seq1:0.01403896):0.01121869,seq3:0.01246678):0.01446433,seq7:0.0011213); 16108 5 0.08917929 0.104811895 0.712871287 -2.079936913 0.01876566
chr10_42711905_42738358 (((seq4:0.01656828,seq1:0.01403896):0.01121869,seq3:0.01246678):0.00263603,seq8:0.01325557); 16108 7 0.117736528 0.102439161 0.257425743 -1.137941606 0.127572433
chr10_42711905_42738358 (((seq4:0.01656828,seq1:0.01403896):0.01121869,seq3:0.01246678):0.00263603,seq9:0.01389623); 16108 5 0.117239881 0.104591818 0.277227723 0.477979683 0.683667667
chr10_42711905_42738358 (((seq1:0.01490956,seq6:0.0209378):0.00213785,seq5:0.01217806):0.00821024,seq3:0.01246678); 16108 26 0.455115471 0.366480941 0.089108911 -3.041090752 0.001178614
chr10_42711905_42738358 (((seq1:0.01704741,seq5:0.01217806):0.00821024,seq3:0.01246678):0.01446433,seq7:0.0011213); 16108 20 0.310839335 0.142739322 0.00990099 -3.0484055 0.001150296
chr10_42711905_42738358 (((seq1:0.01704741,seq5:0.01217806):0.00821024,seq3:0.01246678):0.00263603,seq8:0.01325557); 16108 21 0.319313385 0.14018407 0.00990099 -5.47018158 2.25E-08
chr10_42711905_42738358 (((seq1:0.01704741,seq5:0.01217806):0.00821024,seq3:0.01246678):0.00263603,seq9:0.01389623); 16108 18 0.305158927 0.142050224 0.00990099 -5.3952212 3.42E-08
chr10_42711905_42738358 (((seq1:0.01490956,seq6:0.0209378):0.01034809,seq3:0.01246678):0.01446433,seq7:0.0011213); 16108 9 0.15036007 0.127428607 0.198019802 -3.104957169 0.000951533
chr10_42711905_42738358 (((seq1:0.01490956,seq6:0.0209378):0.01034809,seq3:0.01246678):0.00263603,seq8:0.01325557); 16108 14 0.249875838 0.129136454 0.00990099 -2.540731941 0.005531035
chr10_42711905_42738358 (((seq1:0.01490956,seq6:0.0209378):0.01034809,seq3:0.01246678):0.00263603,seq9:0.01389623); 16108 12 0.237490688 0.131358331 0.00990099 -2.305522889 0.010568653
chr10_42711905_42738358 (((seq1:0.02525765,seq3:0.01246678):0.00263603,seq8:0.01325557):0.0118283,seq7:0.0011213); 16108 22 0.509684629 0.324853179 0.00990099 -1.214010886 0.112371784
chr10_42711905_42738358 (((seq1:0.02525765,seq3:0.01246678):0.00263603,seq9:0.01389623):0.0118283,seq7:0.0011213); 16108 20 0.486093866 0.325200522 0.01980198 -1.386870724 0.082740593
chr10_42711905_42738358 ((seq1:0.02525765,seq3:0.01246678):0.00263603,(seq9:0.00226412,seq8:0.00162346):0.01163211); 16108 2 0.01365781 0.016684877 0.554455446 0.180696027 0.571696911
chr10_42711905_42738358 (((seq4:0.01656828,seq1:0.01403896):0.0008706,seq6:0.0209378):0.00213785,seq5:0.01217806); 16108 12 0.520952322 0.442148001 0.168316832 -0.67457852 0.249971792
chr10_42711905_42738358 (((seq4:0.01656828,seq1:0.01403896):0.00300845,seq5:0.01217806):0.02267457,seq7:0.0011213); 16108 9 0.285106779 0.282773156 0.524752475 -1.355672313 0.087601726
chr10_42711905_42738358 (((seq4:0.01656828,seq1:0.01403896):0.00300845,seq5:0.01217806):0.01084627,seq8:0.01325557); 16108 11 0.304134592 0.286741371 0.346534654 0.353100235 0.637993352
chr10_42711905_42738358 (((seq4:0.01656828,seq1:0.01403896):0.00300845,seq5:0.01217806):0.01084627,seq9:0.01389623); 16108 9 0.324062578 0.292098647 0.277227723 -0.267149581 0.394676997
chr10_42711905_42738358 (((seq4:0.01656828,seq1:0.01403896):0.0008706,seq6:0.0209378):0.02481242,seq7:0.0011213); 16108 15 0.440961013 0.470362863 0.643564356 -2.566261164 0.00514007
chr10_42711905_42738358 (((seq4:0.01656828,seq1:0.01403896):0.0008706,seq6:0.0209378):0.01298412,seq8:0.01325557); 16108 15 0.39908741 0.46929414 0.841584158 -0.680557047 0.248075907
chr10_42711905_42738358 (((seq4:0.01656828,seq1:0.01403896):0.0008706,seq6:0.0209378):0.01298412,seq9:0.01389623); 16108 13 0.398994289 0.47379594 0.831683168 -1.521470731 0.064070875
chr10_42711905_42738358 (((seq4:0.01656828,seq1:0.01403896):0.01385472,seq8:0.01325557):0.0118283,seq7:0.0011213); 16108 8 0.101905885 0.083871989 0.198019802 -1.058369301 0.144943555
chr10_42711905_42738358 (((seq4:0.01656828,seq1:0.01403896):0.01385472,seq9:0.01389623):0.0118283,seq7:0.0011213); 16108 6 0.093059349 0.086832009 0.346534654 0.510616045 0.695190031
chr10_42711905_42738358 ((seq4:0.01656828,seq1:0.01403896):0.01385472,(seq9:0.00226412,seq8:0.00162346):0.01163211); 16108 2 0.027408741 0.007696797 0.01980198 0.136002729 0.554090438
chr10_42711905_42738358 (((seq1:0.01490956,seq6:0.0209378):0.00213785,seq5:0.01217806):0.02267457,seq7:0.0011213); 16108 24 0.439315868 0.385244599 0.178217822 -3.993131029 3.26E-05
chr10_42711905_42738358 (((seq1:0.01490956,seq6:0.0209378):0.00213785,seq5:0.01217806):0.01084627,seq8:0.01325557); 16108 30 0.521728334 0.392647132 0.00990099 -3.704609029 0.000105859
chr10_42711905_42738358 (((seq1:0.01490956,seq6:0.0209378):0.00213785,seq5:0.01217806):0.01084627,seq9:0.01389623); 16108 28 0.522845791 0.395458778 0.00990099 -3.945931392 3.97E-05
chr10_42711905_42738358 (((seq1:0.01704741,seq5:0.01217806):0.01084627,seq8:0.01325557):0.0118283,seq7:0.0011213); 16108 13 0.223926 0.109029985 0.00990099 -1.243818641 0.106783159
chr10_42711905_42738358 (((seq1:0.01704741,seq5:0.01217806):0.01084627,seq9:0.01389623):0.0118283,seq7:0.0011213); 16108 10 0.189998758 0.110265707 0.00990099 -2.20420759 0.013754874
chr10_42711905_42738358 ((seq1:0.01704741,seq5:0.01217806):0.01084627,(seq9:0.00226412,seq8:0.00162346):0.01163211); 16108 3 0.024211572 0.009773715 0.01980198 0.206438788 0.581775913
chr10_42711905_42738358 (((seq1:0.01490956,seq6:0.0209378):0.01298412,seq8:0.01325557):0.0118283,seq7:0.0011213); 16108 15 0.18686367 0.102316861 0.00990099 -4.585822217 2.26E-06
chr10_42711905_42738358 (((seq1:0.01490956,seq6:0.0209378):0.01298412,seq9:0.01389623):0.0118283,seq7:0.0011213); 16108 13 0.186273901 0.105368451 0.00990099 -4.532416333 2.92E-06
chr10_42711905_42738358 ((seq1:0.01490956,seq6:0.0209378):0.01298412,(seq9:0.00226412,seq8:0.00162346):0.01163211); 16108 2 0.018375962 0.009865905 0.079207921 0.142855417 0.556797815
chr10_42711905_42738358 ((seq1:0.02789368,(seq9:0.00226412,seq8:0.00162346):0.01163211):0.0118283,seq7:0.0011213); 16108 2 0.021138565 0.021996524 0.475247525 0.19850781 0.578676112
chr10_42711905_42738358 (((seq4:0.02778697,seq3:0.01246678):0.00263603,seq2:0.01329495):0.0118283,seq10:0.00145243); 16108 20 0.443692575 0.332579153 0.02970297 0.37823747 0.647372904
chr10_42711905_42738358 (((seq5:0.0203883,seq3:0.01246678):0.00263603,seq2:0.01329495):0.0118283,seq10:0.00145243); 16108 19 0.449155699 0.295910417 0.01980198 -2.642151023 0.004119066
chr10_42711905_42738358 (((seq6:0.03128589,seq3:0.01246678):0.00263603,seq2:0.01329495):0.0118283,seq10:0.00145243); 16108 25 0.456263968 0.338698783 0.049504951 -1.203988325 0.114297046
chr10_42711905_42738358 ((seq3:0.01510281,seq2:0.01329495):0.0118283,seq7:0.0011213,seq10:0.00145243); 16108 0 0.007418674 0.010974981 0.623762376 NA NA
chr10_42711905_42738358 ((seq3:0.01510281,(seq8:0.00102476,seq2:0.00106414):0.01223081):0.0118283,seq10:0.00145243); 16108 0 0.022969953 0.007892352 0.02970297 NA NA
chr10_42711905_42738358 ((seq3:0.01510281,(seq9:0.00226412,seq2:0.00166284):0.01163211):0.0118283,seq10:0.00145243); 16108 0 0.024553017 0.015178172 0.168316832 NA NA
chr10_42711905_42738358 (((seq4:0.01957673,seq5:0.01217806):0.01084627,seq2:0.01329495):0.0118283,seq10:0.00145243); 16108 12 0.239818724 0.114902223 0.00990099 -1.579751075 0.057081942
chr10_42711905_42738358 (((seq4:0.01743888,seq6:0.0209378):0.01298412,seq2:0.01329495):0.0118283,seq10:0.00145243); 16108 12 0.164452446 0.10749193 0.02970297 -2.949217631 0.001592898
chr10_42711905_42738358 ((seq4:0.030423,seq2:0.01329495):0.0118283,seq7:0.0011213,seq10:0.00145243); 16108 1 0.023125155 0.017321207 0.326732673 0.11785113 0.546907192
chr10_42711905_42738358 ((seq4:0.030423,(seq8:0.00102476,seq2:0.00106414):0.01223081):0.0118283,seq10:0.00145243); 16108 0 0.018407003 0.010785635 0.198019802 NA NA
chr10_42711905_42738358 ((seq4:0.030423,(seq9:0.00226412,seq2:0.00166284):0.01163211):0.0118283,seq10:0.00145243); 16108 0 0.055127887 0.026389372 0.049504951 NA NA
chr10_42711905_42738358 (((seq6:0.02307565,seq5:0.01217806):0.01084627,seq2:0.01329495):0.0118283,seq10:0.00145243); 16108 16 0.247175317 0.118191271 0.00990099 -2.930963979 0.00168956
chr10_42711905_42738358 ((seq5:0.02302433,seq2:0.01329495):0.0118283,seq7:0.0011213,seq10:0.00145243); 16108 0 0.004780233 0.014837038 0.851485149 NA NA
chr10_42711905_42738358 ((seq5:0.02302433,(seq8:0.00102476,seq2:0.00106414):0.01223081):0.0118283,seq10:0.00145243); 16108 0 0.019183015 0.010014899 0.128712871 NA NA
chr10_42711905_42738358 ((seq5:0.02302433,(seq9:0.00226412,seq2:0.00166284):0.01163211):0.0118283,seq10:0.00145243); 16108 1 0.045815744 0.021336293 0.049504951 0.119952029 0.547739426
chr10_42711905_42738358 ((seq6:0.03392192,seq2:0.01329495):0.0118283,seq7:0.0011213,seq10:0.00145243); 16108 0 0.007418674 0.017489446 0.821782178 NA NA
chr10_42711905_42738358 ((seq6:0.03392192,(seq8:0.00102476,seq2:0.00106414):0.01223081):0.0118283,seq10:0.00145243); 16108 0 0.021355848 0.012556804 0.188118812 NA NA
chr10_42711905_42738358 ((seq6:0.03392192,(seq9:0.00226412,seq2:0.00166284):0.01163211):0.0118283,seq10:0.00145243); 16108 0 0.039576608 0.026593308 0.158415842 NA NA
chr10_42711905_42738358 ((seq8:0.00102476,seq2:0.00106414):0.02405911,seq7:0.0011213,seq10:0.00145243); 16108 0 0 0.000480196 1 NA NA
chr10_42711905_42738358 ((seq9:0.00226412,seq2:0.00166284):0.02346041,seq7:0.0011213,seq10:0.00145243); 16108 0 0.000931214 0.000871306 0.267326733 NA NA
chr10_42711905_42738358 ((seq9:0.00226412,(seq8:0.00102476,seq2:0.00106414):0.0005987):0.02346041,seq10:0.00145243); 16108 3 0.472994785 0.106024957 0.00990099 -1.800297594 0.03590683
chr10_42711905_42738358 (((seq4:0.01957673,seq5:0.01217806):0.00821024,seq3:0.01246678):0.01446433,seq10:0.00145243); 16108 17 0.274490936 0.152148932 0.00990099 -3.442625695 0.000288048
chr10_42711905_42738358 (((seq4:0.01743888,seq6:0.0209378):0.01034809,seq3:0.01246678):0.01446433,seq10:0.00145243); 16108 8 0.153495158 0.135413459 0.287128713 -3.86898766 5.46E-05
chr10_42711905_42738358 ((seq4:0.02778697,seq3:0.01246678):0.01446433,seq7:0.0011213,seq10:0.00145243); 16108 0 0.013750931 0.013241867 0.455445545 NA NA
chr10_42711905_42738358 (((seq4:0.02778697,seq3:0.01246678):0.00263603,seq8:0.01325557):0.0118283,seq10:0.00145243); 16108 20 0.457567668 0.330543519 0.02970297 0.37823747 0.647372904
chr10_42711905_42738358 (((seq4:0.02778697,seq3:0.01246678):0.00263603,seq9:0.01389623):0.0118283,seq10:0.00145243); 16108 20 0.463930966 0.333094736 0.02970297 0.37823747 0.647372904
chr10_42711905_42738358 (((seq6:0.02307565,seq5:0.01217806):0.00821024,seq3:0.01246678):0.01446433,seq10:0.00145243); 16108 19 0.272721629 0.157302583 0.00990099 -2.509928405 0.006037782
chr10_42711905_42738358 ((seq5:0.0203883,seq3:0.01246678):0.01446433,seq7:0.0011213,seq10:0.00145243); 16108 0 0.001334741 0.009676869 0.920792079 NA NA
chr10_42711905_42738358 (((seq5:0.0203883,seq3:0.01246678):0.00263603,seq8:0.01325557):0.0118283,seq10:0.00145243); 16108 19 0.447169109 0.296062205 0.01980198 -2.642151023 0.004119066
chr10_42711905_42738358 (((seq5:0.0203883,seq3:0.01246678):0.00263603,seq9:0.01389623):0.0118283,seq10:0.00145243); 16108 18 0.426247827 0.301479079 0.03960396 -3.050542051 0.001142144
chr10_42711905_42738358 ((seq6:0.03128589,seq3:0.01246678):0.01446433,seq7:0.0011213,seq10:0.00145243); 16108 0 0.005276881 0.012781848 0.831683168 NA NA
chr10_42711905_42738358 (((seq6:0.03128589,seq3:0.01246678):0.00263603,seq8:0.01325557):0.0118283,seq10:0.00145243); 16108 25 0.472125652 0.338707164 0.059405941 -1.203988325 0.114297046
chr10_42711905_42738358 (((seq6:0.03128589,seq3:0.01246678):0.00263603,seq9:0.01389623):0.0118283,seq10:0.00145243); 16108 25 0.474360566 0.341130184 0.02970297 -1.203988325 0.114297046
chr10_42711905_42738358 ((seq3:0.01510281,seq8:0.01325557):0.0118283,seq7:0.0011213,seq10:0.00145243); 16108 0 0.007418674 0.011175503 0.633663366 NA NA
chr10_42711905_42738358 ((seq3:0.01510281,seq9:0.01389623):0.0118283,seq7:0.0011213,seq10:0.00145243); 16108 0 0.008349888 0.011384716 0.544554455 NA NA
chr10_42711905_42738358 ((seq3:0.01510281,(seq9:0.00226412,seq8:0.00162346):0.01163211):0.0118283,seq10:0.00145243); 16108 0 0.011143531 0.014311522 0.603960396 NA NA
chr10_42711905_42738358 (((seq4:0.01743888,seq6:0.0209378):0.00213785,seq5:0.01217806):0.02267457,seq10:0.00145243); 16108 22 0.385460641 0.395892414 0.584158416 -4.312166667 8.08E-06
chr10_42711905_42738358 ((seq4:0.01957673,seq5:0.01217806):0.02267457,seq7:0.0011213,seq10:0.00145243); 16108 1 0.010491681 0.007444438 0.267326733 0.087204144 0.534745377
chr10_42711905_42738358 (((seq4:0.01957673,seq5:0.01217806):0.01084627,seq8:0.01325557):0.0118283,seq10:0.00145243); 16108 12 0.240346412 0.115408493 0.00990099 -1.579751075 0.057081942
chr10_42711905_42738358 (((seq4:0.01957673,seq5:0.01217806):0.01084627,seq9:0.01389623):0.0118283,seq10:0.00145243); 16108 11 0.206015644 0.117941706 0.00990099 -1.898112094 0.028840659
chr10_42711905_42738358 ((seq4:0.01743888,seq6:0.0209378):0.02481242,seq7:0.0011213,seq10:0.00145243); 16108 1 0.004128383 0.006774584 0.673267327 0.084364908 0.533616847
chr10_42711905_42738358 (((seq4:0.01743888,seq6:0.0209378):0.01298412,seq8:0.01325557):0.0118283,seq10:0.00145243); 16108 12 0.161534641 0.106987832 0.02970297 -2.949217631 0.001592898
chr10_42711905_42738358 (((seq4:0.01743888,seq6:0.0209378):0.01298412,seq9:0.01389623):0.0118283,seq10:0.00145243); 16108 12 0.173516265 0.111007264 0.01980198 -2.949217631 0.001592898
chr10_42711905_42738358 ((seq4:0.030423,seq8:0.01325557):0.0118283,seq7:0.0011213,seq10:0.00145243); 16108 1 0.023125155 0.017410914 0.326732673 0.11785113 0.546907192
chr10_42711905_42738358 ((seq4:0.030423,seq9:0.01389623):0.0118283,seq7:0.0011213,seq10:0.00145243); 16108 1 0.0195555 0.016899056 0.396039604 0.11785113 0.546907192
chr10_42711905_42738358 ((seq4:0.030423,(seq9:0.00226412,seq8:0.00162346):0.01163211):0.0118283,seq10:0.00145243); 16108 0 0.041066551 0.0246629 0.138613861 NA NA
chr10_42711905_42738358 ((seq6:0.02307565,seq5:0.01217806):0.02267457,seq7:0.0011213,seq10:0.00145243); 16108 0 0.002638441 0.006730196 0.772277228 NA NA
chr10_42711905_42738358 (((seq6:0.02307565,seq5:0.01217806):0.01084627,seq8:0.01325557):0.0118283,seq10:0.00145243); 16108 16 0.247516762 0.119755091 0.00990099 -2.930963979 0.00168956
chr10_42711905_42738358 (((seq6:0.02307565,seq5:0.01217806):0.01084627,seq9:0.01389623):0.0118283,seq10:0.00145243); 16108 15 0.207071021 0.121502359 0.01980198 -3.288836938 0.000503011
chr10_42711905_42738358 ((seq5:0.02302433,seq8:0.01325557):0.0118283,seq7:0.0011213,seq10:0.00145243); 16108 0 0.004780233 0.014589645 0.821782178 NA NA
chr10_42711905_42738358 ((seq5:0.02302433,seq9:0.01389623):0.0118283,seq7:0.0011213,seq10:0.00145243); 16108 0 0.005711448 0.014993482 0.792079208 NA NA
chr10_42711905_42738358 ((seq5:0.02302433,(seq9:0.00226412,seq8:0.00162346):0.01163211):0.0118283,seq10:0.00145243); 16108 1 0.036689844 0.021027129 0.099009901 0.120385853 0.547911251
chr10_42711905_42738358 ((seq6:0.03392192,seq8:0.01325557):0.0118283,seq7:0.0011213,seq10:0.00145243); 16108 0 0.007418674 0.017249814 0.811881188 NA NA
chr10_42711905_42738358 ((seq6:0.03392192,seq9:0.01389623):0.0118283,seq7:0.0011213,seq10:0.00145243); 16108 0 0.008349888 0.017359697 0.801980198 NA NA
chr10_42711905_42738358 ((seq6:0.03392192,(seq9:0.00226412,seq8:0.00162346):0.01163211):0.0118283,seq10:0.00145243); 16108 0 0.028277874 0.024980134 0.356435644 NA NA
chr10_42711905_42738358 ((seq9:0.00226412,seq8:0.00162346):0.02346041,seq7:0.0011213,seq10:0.00145243); 16108 0 0.000931214 0.000879998 0.287128713 NA NA
chr10_42711905_42738358 (((seq4:0.01957673,seq5:0.01217806):0.00821024,seq3:0.01246678):0.00263603,seq2:0.01329495); 16108 18 0.297833375 0.147121617 0.00990099 -4.778852711 8.81E-07
chr10_42711905_42738358 (((seq4:0.01743888,seq6:0.0209378):0.01034809,seq3:0.01246678):0.00263603,seq2:0.01329495); 16108 11 0.193133847 0.137750807 0.049504951 -4.000124233 3.17E-05
chr10_42711905_42738358 (((seq4:0.02778697,seq3:0.01246678):0.00263603,seq2:0.01329495):0.0118283,seq7:0.0011213); 16108 20 0.428296499 0.327966228 0.059405941 0.37823747 0.647372904
chr10_42711905_42738358 ((seq4:0.02778697,seq3:0.01246678):0.00263603,(seq8:0.00102476,seq2:0.00106414):0.01223081); 16108 0 0 0.008623665 1 NA NA
chr10_42711905_42738358 ((seq4:0.02778697,seq3:0.01246678):0.00263603,(seq9:0.00226412,seq2:0.00166284):0.01163211); 16108 0 0.02861932 0.019411162 0.198019802 NA NA
chr10_42711905_42738358 (((seq6:0.02307565,seq5:0.01217806):0.00821024,seq3:0.01246678):0.00263603,seq2:0.01329495); 16108 25 0.33331264 0.158252732 0.00990099 -3.287137577 0.000506057
chr10_42711905_42738358 (((seq5:0.0203883,seq3:0.01246678):0.00263603,seq2:0.01329495):0.0118283,seq7:0.0011213); 16108 19 0.445772287 0.295694996 0.01980198 -2.642151023 0.004119066
chr10_42711905_42738358 ((seq5:0.0203883,seq3:0.01246678):0.00263603,(seq8:0.00102476,seq2:0.00106414):0.01223081); 16108 0 0 0.007621989 1 NA NA
chr10_42711905_42738358 ((seq5:0.0203883,seq3:0.01246678):0.00263603,(seq9:0.00226412,seq2:0.00166284):0.01163211); 16108 1 0.022938912 0.015587907 0.207920792 0.108147614 0.543060701
chr10_42711905_42738358 (((seq6:0.03128589,seq3:0.01246678):0.00263603,seq2:0.01329495):0.0118283,seq7:0.0011213); 16108 25 0.460982121 0.336933201 0.049504951 -1.203988325 0.114297046
chr10_42711905_42738358 ((seq6:0.03128589,seq3:0.01246678):0.00263603,(seq8:0.00102476,seq2:0.00106414):0.01223081); 16108 0 0 0.009638999 1 NA NA
chr10_42711905_42738358 ((seq6:0.03128589,seq3:0.01246678):0.00263603,(seq9:0.00226412,seq2:0.00166284):0.01163211); 16108 0 0.015768562 0.020717656 0.653465347 NA NA
chr10_42711905_42738358 ((seq3:0.01510281,(seq8:0.00102476,seq2:0.00106414):0.01223081):0.0118283,seq7:0.0011213); 16108 0 0.022969953 0.00773001 0.03960396 NA NA
chr10_42711905_42738358 ((seq3:0.01510281,(seq9:0.00226412,seq2:0.00166284):0.01163211):0.0118283,seq7:0.0011213); 16108 0 0.028091632 0.01493854 0.099009901 NA NA
chr10_42711905_42738358 (seq3:0.01510281,(seq9:0.00226412,(seq8:0.00102476,seq2:0.00106414):0.0005987):0.01163211); 16108 3 0.308418177 0.10714738 0.069306931 -1.800297594 0.03590683
chr10_42711905_42738358 (((seq4:0.01743888,seq6:0.0209378):0.00213785,seq5:0.01217806):0.01084627,seq2:0.01329495); 16108 25 0.46548299 0.397224361 0.168316832 -3.178103405 0.000741209
chr10_42711905_42738358 (((seq4:0.01957673,seq5:0.01217806):0.01084627,seq2:0.01329495):0.0118283,seq7:0.0011213); 16108 11 0.225074497 0.114617892 0.00990099 -1.898112094 0.028840659
chr10_42711905_42738358 ((seq4:0.01957673,seq5:0.01217806):0.01084627,(seq8:0.00102476,seq2:0.00106414):0.01223081); 16108 0 0 0.00484666 1 NA NA
chr10_42711905_42738358 ((seq4:0.01957673,seq5:0.01217806):0.01084627,(seq9:0.00226412,seq2:0.00166284):0.01163211); 16108 1 0.015365036 0.010333375 0.198019802 0.088045091 0.535079581
chr10_42711905_42738358 (((seq4:0.01743888,seq6:0.0209378):0.01298412,seq2:0.01329495):0.0118283,seq7:0.0011213); 16108 11 0.155667991 0.107370561 0.03960396 -3.370480657 0.000375186
chr10_42711905_42738358 ((seq4:0.01743888,seq6:0.0209378):0.01298412,(seq8:0.00102476,seq2:0.00106414):0.01223081); 16108 0 0 0.004955923 1 NA NA
chr10_42711905_42738358 ((seq4:0.01743888,seq6:0.0209378):0.01298412,(seq9:0.00226412,seq2:0.00166284):0.01163211); 16108 0 0.011516017 0.011691706 0.435643564 NA NA
chr10_42711905_42738358 ((seq4:0.030423,(seq8:0.00102476,seq2:0.00106414):0.01223081):0.0118283,seq7:0.0011213); 16108 0 0.018407003 0.01088155 0.198019802 NA NA
chr10_42711905_42738358 ((seq4:0.030423,(seq9:0.00226412,seq2:0.00166284):0.01163211):0.0118283,seq7:0.0011213); 16108 0 0.051496151 0.026167122 0.079207921 NA NA
chr10_42711905_42738358 (seq4:0.030423,(seq9:0.00226412,(seq8:0.00102476,seq2:0.00106414):0.0005987):0.01163211); 16108 3 0.132573876 0.148851502 0.504950495 -1.800297594 0.03590683
chr10_42711905_42738358 (((seq6:0.02307565,seq5:0.01217806):0.01084627,seq2:0.01329495):0.0118283,seq7:0.0011213); 16108 16 0.245343929 0.119056059 0.00990099 -2.930963979 0.00168956
chr10_42711905_42738358 ((seq6:0.02307565,seq5:0.01217806):0.01084627,(seq8:0.00102476,seq2:0.00106414):0.01223081); 16108 0 0 0.005537932 1 NA NA
chr10_42711905_42738358 ((seq6:0.02307565,seq5:0.01217806):0.01084627,(seq9:0.00226412,seq2:0.00166284):0.01163211); 16108 1 0.010677924 0.011506394 0.475247525 0.090535746 0.536069255
chr10_42711905_42738358 ((seq5:0.02302433,(seq8:0.00102476,seq2:0.00106414):0.01223081):0.0118283,seq7:0.0011213); 16108 0 0.019183015 0.009961199 0.128712871 NA NA
chr10_42711905_42738358 ((seq5:0.02302433,(seq9:0.00226412,seq2:0.00166284):0.01163211):0.0118283,seq7:0.0011213); 16108 1 0.04944748 0.021150981 0.049504951 0.119952029 0.547739426
chr10_42711905_42738358 (seq5:0.02302433,(seq9:0.00226412,(seq8:0.00102476,seq2:0.00106414):0.0005987):0.01163211); 16108 3 0.439098585 0.137934567 0.01980198 -2.449489743 0.007152939
chr10_42711905_42738358 ((seq6:0.03392192,(seq8:0.00102476,seq2:0.00106414):0.01223081):0.0118283,seq7:0.0011213); 16108 0 0.021355848 0.01255401 0.198019802 NA NA
chr10_42711905_42738358 ((seq6:0.03392192,(seq9:0.00226412,seq2:0.00166284):0.01163211):0.0118283,seq7:0.0011213); 16108 0 0.043208344 0.026678669 0.108910891 NA NA
chr10_42711905_42738358 (seq6:0.03392192,(seq9:0.00226412,(seq8:0.00102476,seq2:0.00106414):0.0005987):0.01163211); 16108 3 0.498385895 0.171045443 0.02970297 -1.800297594 0.03590683
chr10_42711905_42738358 ((seq9:0.00226412,(seq8:0.00102476,seq2:0.00106414):0.0005987):0.02346041,seq7:0.0011213); 16108 3 0.455239633 0.110769804 0.00990099 -1.800297594 0.03590683
chr10_42711905_42738358 (((seq4:0.01743888,seq6:0.0209378):0.00213785,seq5:0.01217806):0.00821024,seq3:0.01246678); 16108 22 0.40101192 0.378032965 0.386138614 -2.909548547 0.001809756
chr10_42711905_42738358 (((seq4:0.01957673,seq5:0.01217806):0.00821024,seq3:0.01246678):0.01446433,seq7:0.0011213); 16108 17 0.256363298 0.153351751 0.01980198 -3.442625695 0.000288048
chr10_42711905_42738358 (((seq4:0.01957673,seq5:0.01217806):0.00821024,seq3:0.01246678):0.00263603,seq8:0.01325557); 16108 18 0.297833375 0.147586603 0.00990099 -4.778852711 8.81E-07
chr10_42711905_42738358 (((seq4:0.01957673,seq5:0.01217806):0.00821024,seq3:0.01246678):0.00263603,seq9:0.01389623); 16108 17 0.300906382 0.151330084 0.00990099 -4.461349787 4.07E-06
chr10_42711905_42738358 (((seq4:0.01743888,seq6:0.0209378):0.01034809,seq3:0.01246678):0.01446433,seq7:0.0011213); 16108 8 0.141016886 0.136026509 0.435643564 -3.86898766 5.46E-05
chr10_42711905_42738358 (((seq4:0.01743888,seq6:0.0209378):0.01034809,seq3:0.01246678):0.00263603,seq8:0.01325557); 16108 11 0.193133847 0.137099888 0.049504951 -4.000124233 3.17E-05
chr10_42711905_42738358 (((seq4:0.01743888,seq6:0.0209378):0.01034809,seq3:0.01246678):0.00263603,seq9:0.01389623); 16108 11 0.216352123 0.140930283 0.00990099 -4.000124233 3.17E-05
chr10_42711905_42738358 (((seq4:0.02778697,seq3:0.01246678):0.00263603,seq8:0.01325557):0.0118283,seq7:0.0011213); 16108 20 0.440898932 0.326571579 0.01980198 0.37823747 0.647372904
chr10_42711905_42738358 (((seq4:0.02778697,seq3:0.01246678):0.00263603,seq9:0.01389623):0.0118283,seq7:0.0011213); 16108 20 0.443785697 0.32983114 0.03960396 0.37823747 0.647372904
chr10_42711905_42738358 ((seq4:0.02778697,seq3:0.01246678):0.00263603,(seq9:0.00226412,seq8:0.00162346):0.01163211); 16108 0 0.02861932 0.018323193 0.158415842 NA NA
chr10_42711905_42738358 (((seq6:0.02307565,seq5:0.01217806):0.00821024,seq3:0.01246678):0.01446433,seq7:0.0011213); 16108 19 0.268562205 0.158759623 0.01980198 -2.509928405 0.006037782
chr10_42711905_42738358 (((seq6:0.02307565,seq5:0.01217806):0.00821024,seq3:0.01246678):0.00263603,seq8:0.01325557); 16108 25 0.33331264 0.160228768 0.00990099 -3.287137577 0.000506057
chr10_42711905_42738358 (((seq6:0.02307565,seq5:0.01217806):0.00821024,seq3:0.01246678):0.00263603,seq9:0.01389623); 16108 24 0.335578595 0.162925255 0.00990099 -3.033571445 0.001208387
chr10_42711905_42738358 (((seq5:0.0203883,seq3:0.01246678):0.00263603,seq8:0.01325557):0.0118283,seq7:0.0011213); 16108 19 0.443785697 0.296555128 0.01980198 -2.642151023 0.004119066
chr10_42711905_42738358 (((seq5:0.0203883,seq3:0.01246678):0.00263603,seq9:0.01389623):0.0118283,seq7:0.0011213); 16108 18 0.422088403 0.302614229 0.03960396 -3.050542051 0.001142144
chr10_42711905_42738358 ((seq5:0.0203883,seq3:0.01246678):0.00263603,(seq9:0.00226412,seq8:0.00162346):0.01163211); 16108 1 0.022938912 0.015071704 0.178217822 0.108465229 0.54318667
chr10_42711905_42738358 (((seq6:0.03128589,seq3:0.01246678):0.00263603,seq8:0.01325557):0.0118283,seq7:0.0011213); 16108 25 0.473491433 0.338632357 0.049504951 -1.203988325 0.114297046
chr10_42711905_42738358 (((seq6:0.03128589,seq3:0.01246678):0.00263603,seq9:0.01389623):0.0118283,seq7:0.0011213); 16108 25 0.478302707 0.34119661 0.01980198 -1.203988325 0.114297046
chr10_42711905_42738358 ((seq6:0.03128589,seq3:0.01246678):0.00263603,(seq9:0.00226412,seq8:0.00162346):0.01163211); 16108 0 0.015768562 0.019072821 0.603960396 NA NA
chr10_42711905_42738358 ((seq3:0.01510281,(seq9:0.00226412,seq8:0.00162346):0.01163211):0.0118283,seq7:0.0011213); 16108 0 0.014682146 0.013884716 0.445544555 NA NA
chr10_42711905_42738358 (((seq4:0.01743888,seq6:0.0209378):0.00213785,seq5:0.01217806):0.02267457,seq7:0.0011213); 16108 21 0.393934691 0.396338155 0.534653465 -4.177504805 1.47E-05
chr10_42711905_42738358 (((seq4:0.01743888,seq6:0.0209378):0.00213785,seq5:0.01217806):0.01084627,seq8:0.01325557); 16108 25 0.46548299 0.397199839 0.158415842 -3.178103405 0.000741209
chr10_42711905_42738358 (((seq4:0.01743888,seq6:0.0209378):0.00213785,seq5:0.01217806):0.01084627,seq9:0.01389623); 16108 25 0.47200149 0.403076111 0.168316832 -3.633444466 0.000139831
chr10_42711905_42738358 (((seq4:0.01957673,seq5:0.01217806):0.01084627,seq8:0.01325557):0.0118283,seq7:0.0011213); 16108 11 0.225043457 0.115553762 0.00990099 -1.898112094 0.028840659
chr10_42711905_42738358 (((seq4:0.01957673,seq5:0.01217806):0.01084627,seq9:0.01389623):0.0118283,seq7:0.0011213); 16108 10 0.179786442 0.117652409 0.02970297 -2.261311711 0.011869981
chr10_42711905_42738358 ((seq4:0.01957673,seq5:0.01217806):0.01084627,(seq9:0.00226412,seq8:0.00162346):0.01163211); 16108 1 0.015365036 0.010707723 0.247524753 0.088216218 0.535147586
chr10_42711905_42738358 (((seq4:0.01743888,seq6:0.0209378):0.01298412,seq8:0.01325557):0.0118283,seq7:0.0011213); 16108 11 0.153215793 0.106969208 0.03960396 -3.370480657 0.000375186
chr10_42711905_42738358 (((seq4:0.01743888,seq6:0.0209378):0.01298412,seq9:0.01389623):0.0118283,seq7:0.0011213); 16108 11 0.161689844 0.111095729 0.01980198 -3.370480657 0.000375186
chr10_42711905_42738358 ((seq4:0.01743888,seq6:0.0209378):0.01298412,(seq9:0.00226412,seq8:0.00162346):0.01163211); 16108 0 0.011516017 0.011145394 0.465346535 NA NA
chr10_42711905_42738358 ((seq4:0.030423,(seq9:0.00226412,seq8:0.00162346):0.01163211):0.0118283,seq7:0.0011213); 16108 0 0.037434815 0.024140179 0.148514852 NA NA
chr10_42711905_42738358 (((seq6:0.02307565,seq5:0.01217806):0.01084627,seq8:0.01325557):0.0118283,seq7:0.0011213); 16108 16 0.245685374 0.120771356 0.00990099 -2.930963979 0.00168956
chr10_42711905_42738358 (((seq6:0.02307565,seq5:0.01217806):0.01084627,seq9:0.01389623):0.0118283,seq7:0.0011213); 16108 15 0.205239633 0.122306307 0.01980198 -3.288836938 0.000503011
chr10_42711905_42738358 ((seq6:0.02307565,seq5:0.01217806):0.01084627,(seq9:0.00226412,seq8:0.00162346):0.01163211); 16108 1 0.010677924 0.011631177 0.455445545 0.090721842 0.536143193
chr10_42711905_42738358 ((seq5:0.02302433,(seq9:0.00226412,seq8:0.00162346):0.01163211):0.0118283,seq7:0.0011213); 16108 1 0.040321579 0.020699032 0.059405941 0.120385853 0.547911251
chr10_42711905_42738358 ((seq6:0.03392192,(seq9:0.00226412,seq8:0.00162346):0.01163211):0.0118283,seq7:0.0011213); 16108 0 0.03190961 0.024801651 0.247524753 NA NA
chr10_42739715_42790573 ((seq1:0.00896941,seq4:0.01193282):0.00457246,seq3:0.01311396,seq2:0.01380839); 46820 21 0.197490389 0.121264951 0.00990099 -0.085841281 0.465796295
chr10_42818368_42832336 ((seq2:0.00126381,seq4:0.00142081):0.01627506,seq3:0.01600471,seq1:0.03249877); 13724 0 0 0.004688502 1 NA NA
chr10_46186827_46200828 ((seq4:0.01265021,seq5:0.00778924):0.00447475,seq2:0.00380744,seq1:0.00545114); 10839 3 0.10420703 0.067258972 0.148514852 -1.891601022 0.02927208
chr10_47707102_47731997 (((seq3:0.04865804,seq1:0.0158482):0.00751139,seq10:0.00451557):0.00537257,seq2:1e-08); 24600 4 0.140548781 0.207699797 1 -1.36657386 0.085879458
chr10_47707102_47731997 (((seq5:0.05878356,seq1:0.0158482):0.00751139,seq10:0.00451557):0.00537257,seq2:1e-08); 24600 4 0.150955285 0.217993089 0.98019802 0.654802832 0.743702647
chr10_47707102_47731997 ((seq1:0.02335959,seq10:0.00451557):0.00537257,seq6:0.00018776,seq2:1e-08); 24600 0 0 0.006002642 1 NA NA
chr10_47707102_47731997 (((seq7:0.05091594,seq1:0.0158482):0.00751139,seq10:0.00451557):0.00537257,seq2:1e-08); 24600 4 0.141747968 0.210235366 1 -1.235642179 0.1082958
chr10_47707102_47731997 (((seq8:0.03278444,seq1:0.0158482):0.00751139,seq10:0.00451557):0.00537257,seq2:1e-08); 24600 3 0.116341463 0.183545122 0.97029703 0.516298637 0.697177076
chr10_47707102_47731997 (((seq9:0.05113253,seq1:0.0158482):0.00751139,seq10:0.00451557):0.00537257,seq2:1e-08); 24600 4 0.170426829 0.207685772 0.891089109 0.633007372 0.736635585
chr10_47707102_47731997 (((seq5:0.02353375,seq3:0.01340823):0.03524981,seq1:0.0158482):0.00751139,seq10:0.00451557); 24600 8 0.131199187 0.115343902 0.178217822 -1.008235557 0.156670696
chr10_47707102_47731997 (((seq3:0.04865804,seq1:0.0158482):0.00751139,seq10:0.00451557):0.00537257,seq6:0.00018776); 24600 4 0.14745935 0.209585772 0.98019802 -1.36657386 0.085879458
chr10_47707102_47731997 (((seq3:0.02435918,seq7:0.02661708):0.02429886,seq1:0.0158482):0.00751139,seq10:0.00451557); 24600 20 0.227337398 0.173505488 0.01980198 -3.982879675 3.40E-05
chr10_47707102_47731997 (((seq3:0.04097397,seq8:0.02510037):0.00768407,seq1:0.0158482):0.00751139,seq10:0.00451557); 24600 25 0.510955285 0.372385569 0.00990099 -2.461319341 0.006921355
chr10_47707102_47731997 (((seq9:0.01588272,seq3:0.01340823):0.03524981,seq1:0.0158482):0.00751139,seq10:0.00451557); 24600 11 0.169817073 0.096483537 0.00990099 -3.015697431 0.001281945
chr10_47707102_47731997 (((seq5:0.05878356,seq1:0.0158482):0.00751139,seq10:0.00451557):0.00537257,seq6:0.00018776); 24600 4 0.157865854 0.220095935 0.98019802 0.654802832 0.743702647
chr10_47707102_47731997 (((seq5:0.0344847,seq7:0.02661708):0.02429886,seq1:0.0158482):0.00751139,seq10:0.00451557); 24600 18 0.193495935 0.191543496 0.495049505 -2.568943088 0.005100461
chr10_47707102_47731997 (((seq5:0.05109949,seq8:0.02510037):0.00768407,seq1:0.0158482):0.00751139,seq10:0.00451557); 24600 25 0.483841463 0.387583537 0.00990099 -2.445614632 0.007230274
chr10_47707102_47731997 (((seq5:0.01994046,seq9:0.01228943):0.0388431,seq1:0.0158482):0.00751139,seq10:0.00451557); 24600 11 0.109796748 0.089592886 0.108910891 -1.763278066 0.038926801
chr10_47707102_47731997 (((seq7:0.05091594,seq1:0.0158482):0.00751139,seq10:0.00451557):0.00537257,seq6:0.00018776); 24600 4 0.143556911 0.212548781 0.99009901 -1.235642179 0.1082958
chr10_47707102_47731997 (((seq8:0.03278444,seq1:0.0158482):0.00751139,seq10:0.00451557):0.00537257,seq6:0.00018776); 24600 3 0.116341463 0.185604065 0.98019802 0.516298637 0.697177076
chr10_47707102_47731997 (((seq9:0.05113253,seq1:0.0158482):0.00751139,seq10:0.00451557):0.00537257,seq6:0.00018776); 24600 4 0.177337398 0.208652236 0.772277228 0.633007372 0.736635585
chr10_47707102_47731997 (((seq7:0.04323187,seq8:0.02510037):0.00768407,seq1:0.0158482):0.00751139,seq10:0.00451557); 24600 25 0.47504065 0.375394309 0.00990099 -1.635295312 0.050993578
chr10_47707102_47731997 (((seq9:0.02683367,seq7:0.02661708):0.02429886,seq1:0.0158482):0.00751139,seq10:0.00451557); 24600 19 0.178902439 0.175850203 0.455445545 -3.90641646 4.68E-05
chr10_47707102_47731997 (((seq9:0.04344846,seq8:0.02510037):0.00768407,seq1:0.0158482):0.00751139,seq10:0.00451557); 24600 26 0.506707317 0.371581911 0.00990099 -2.375049545 0.008773297
chr10_47707102_47731997 (((seq5:0.02353375,seq3:0.01340823):0.03524981,seq1:0.0158482):0.01288396,seq2:1e-08); 24600 8 0.129065041 0.120322764 0.306930693 -1.008235557 0.156670696
chr10_47707102_47731997 ((seq3:0.04865804,seq1:0.0158482):0.01288396,seq6:0.00018776,seq2:1e-08); 24600 0 0.008150407 0.004964634 0.257425743 NA NA
chr10_47707102_47731997 (((seq3:0.02435918,seq7:0.02661708):0.02429886,seq1:0.0158482):0.01288396,seq2:1e-08); 24600 20 0.227378049 0.178225203 0.03960396 -3.982879675 3.40E-05
chr10_47707102_47731997 (((seq3:0.04097397,seq8:0.02510037):0.00768407,seq1:0.0158482):0.01288396,seq2:1e-08); 24600 26 0.532804878 0.382589634 0.00990099 -2.619640469 0.004401126
chr10_47707102_47731997 (((seq9:0.01588272,seq3:0.01340823):0.03524981,seq1:0.0158482):0.01288396,seq2:1e-08); 24600 11 0.167865854 0.099503049 0.00990099 -1.707140441 0.043897976
chr10_47707102_47731997 ((seq5:0.05878356,seq1:0.0158482):0.01288396,seq6:0.00018776,seq2:1e-08); 24600 0 0.007764228 0.004981098 0.277227723 NA NA
chr10_47707102_47731997 (((seq5:0.0344847,seq7:0.02661708):0.02429886,seq1:0.0158482):0.01288396,seq2:1e-08); 24600 18 0.202804878 0.199570325 0.504950495 -2.568943088 0.005100461
chr10_47707102_47731997 (((seq5:0.05109949,seq8:0.02510037):0.00768407,seq1:0.0158482):0.01288396,seq2:1e-08); 24600 26 0.499593496 0.399908333 0.00990099 -2.623378794 0.004353121
chr10_47707102_47731997 (((seq5:0.01994046,seq9:0.01228943):0.0388431,seq1:0.0158482):0.01288396,seq2:1e-08); 24600 11 0.109796748 0.093823781 0.128712871 -1.763278066 0.038926801
chr10_47707102_47731997 ((seq7:0.05091594,seq1:0.0158482):0.01288396,seq6:0.00018776,seq2:1e-08); 24600 0 0.008150407 0.005524797 0.277227723 NA NA
chr10_47707102_47731997 ((seq8:0.03278444,seq1:0.0158482):0.01288396,seq6:0.00018776,seq2:1e-08); 24600 0 0 0.003606504 1 NA NA
chr10_47707102_47731997 ((seq9:0.05113253,seq1:0.0158482):0.01288396,seq6:0.00018776,seq2:1e-08); 24600 0 0.008150407 0.005056504 0.257425743 NA NA
chr10_47707102_47731997 (((seq7:0.04323187,seq8:0.02510037):0.00768407,seq1:0.0158482):0.01288396,seq2:1e-08); 24600 26 0.493922764 0.38311687 0.00990099 -1.796741244 0.036188354
chr10_47707102_47731997 (((seq9:0.02683367,seq7:0.02661708):0.02429886,seq1:0.0158482):0.01288396,seq2:1e-08); 24600 19 0.187987805 0.180753252 0.396039604 -3.90641646 4.68E-05
chr10_47707102_47731997 (((seq9:0.04344846,seq8:0.02510037):0.00768407,seq1:0.0158482):0.01288396,seq2:1e-08); 24600 27 0.531829268 0.381928049 0.00990099 -2.031839801 0.021084938
chr10_47707102_47731997 (((seq5:0.02353375,seq3:0.01340823):0.03524981,seq1:0.0158482):0.01288396,seq6:0.00018776); 24600 8 0.131321138 0.121113618 0.267326733 -1.008235557 0.156670696
chr10_47707102_47731997 (((seq5:0.02353375,seq3:0.01340823):0.01095095,seq7:0.02661708):0.02429886,seq1:0.0158482); 24600 20 0.474654472 0.390941667 0.01980198 -1.699047371 0.044655129
chr10_47707102_47731997 (((seq5:0.02353375,seq3:0.01340823):0.02756574,seq8:0.02510037):0.00768407,seq1:0.0158482); 24600 17 0.246321138 0.196373374 0.01980198 -6.958203575 1.72E-12
chr10_47707102_47731997 (((seq5:0.01994046,seq9:0.01228943):0.00359329,seq3:0.01340823):0.03524981,seq1:0.0158482); 24600 25 0.38453252 0.496551626 1 0.596808895 0.724682511
chr10_47707102_47731997 (((seq3:0.02435918,seq7:0.02661708):0.02429886,seq1:0.0158482):0.01288396,seq6:0.00018776); 24600 20 0.227378049 0.178990041 0.03960396 -3.982879675 3.40E-05
chr10_47707102_47731997 (((seq3:0.04097397,seq8:0.02510037):0.00768407,seq1:0.0158482):0.01288396,seq6:0.00018776); 24600 26 0.532804878 0.383348781 0.00990099 -2.619640469 0.004401126
chr10_47707102_47731997 (((seq9:0.01588272,seq3:0.01340823):0.03524981,seq1:0.0158482):0.01288396,seq6:0.00018776); 24600 11 0.167865854 0.099363821 0.00990099 -1.707140441 0.043897976
chr10_47707102_47731997 (((seq3:0.02435918,seq7:0.02661708):0.01661479,seq8:0.02510037):0.00768407,seq1:0.0158482); 24600 30 0.362825203 0.297854065 0.02970297 -5.645034359 8.26E-09
chr10_47707102_47731997 (((seq9:0.01588272,seq3:0.01340823):0.01095095,seq7:0.02661708):0.02429886,seq1:0.0158482); 24600 24 0.425487805 0.346605285 0.00990099 -3.852613701 5.84E-05
chr10_47707102_47731997 (((seq9:0.01588272,seq3:0.01340823):0.02756574,seq8:0.02510037):0.00768407,seq1:0.0158482); 24600 13 0.206178862 0.168369309 0.049504951 -1.333359905 0.091206862
chr10_47707102_47731997 (((seq5:0.0344847,seq7:0.02661708):0.02429886,seq1:0.0158482):0.01288396,seq6:0.00018776); 24600 18 0.205060976 0.20024126 0.465346535 -2.568943088 0.005100461
chr10_47707102_47731997 (((seq5:0.05109949,seq8:0.02510037):0.00768407,seq1:0.0158482):0.01288396,seq6:0.00018776); 24600 26 0.499593496 0.400622155 0.00990099 -2.623378794 0.004353121
chr10_47707102_47731997 (((seq5:0.01994046,seq9:0.01228943):0.0388431,seq1:0.0158482):0.01288396,seq6:0.00018776); 24600 11 0.109796748 0.093809146 0.128712871 -1.763278066 0.038926801
chr10_47707102_47731997 (((seq5:0.0344847,seq7:0.02661708):0.01661479,seq8:0.02510037):0.00768407,seq1:0.0158482); 24600 29 0.34601626 0.324230894 0.237623762 -6.8973389 2.65E-12
chr10_47707102_47731997 (((seq5:0.01994046,seq9:0.01228943):0.01454424,seq7:0.02661708):0.02429886,seq1:0.0158482); 24600 24 0.313739837 0.296328862 0.316831683 -4.584083739 2.28E-06
chr10_47707102_47731997 (((seq5:0.01994046,seq9:0.01228943):0.03115903,seq8:0.02510037):0.00768407,seq1:0.0158482); 24600 12 0.191077236 0.158145325 0.079207921 -4.918346711 4.36E-07
chr10_47707102_47731997 (((seq7:0.04323187,seq8:0.02510037):0.00768407,seq1:0.0158482):0.01288396,seq6:0.00018776); 24600 26 0.493922764 0.383709959 0.00990099 -1.796741244 0.036188354
chr10_47707102_47731997 (((seq9:0.02683367,seq7:0.02661708):0.02429886,seq1:0.0158482):0.01288396,seq6:0.00018776); 24600 19 0.187987805 0.181393496 0.386138614 -3.90641646 4.68E-05
chr10_47707102_47731997 (((seq9:0.04344846,seq8:0.02510037):0.00768407,seq1:0.0158482):0.01288396,seq6:0.00018776); 24600 27 0.531829268 0.382344512 0.00990099 -2.031839801 0.021084938
chr10_47707102_47731997 (((seq9:0.02683367,seq7:0.02661708):0.01661479,seq8:0.02510037):0.00768407,seq1:0.0158482); 24600 31 0.359146342 0.302662602 0.00990099 -6.428101162 6.46E-11
chr10_47707102_47731997 (((seq5:0.02353375,seq3:0.01340823):0.0427612,seq10:0.00451557):0.00537257,seq2:1e-08); 24600 0 0 0.045021748 1 NA NA
chr10_47707102_47731997 ((seq3:0.05616943,seq10:0.00451557):0.00537257,seq6:0.00018776,seq2:1e-08); 24600 0 0.008150407 0.009774594 0.504950495 NA NA
chr10_47707102_47731997 (((seq3:0.02435918,seq7:0.02661708):0.03181025,seq10:0.00451557):0.00537257,seq2:1e-08); 24600 0 0.013231707 0.067686585 1 NA NA
chr10_47707102_47731997 (((seq3:0.04097397,seq8:0.02510037):0.01519546,seq10:0.00451557):0.00537257,seq2:1e-08); 24600 3 0.089898374 0.137705285 0.97029703 -2.914365986 0.001782059
chr10_47707102_47731997 (((seq9:0.01588272,seq3:0.01340823):0.0427612,seq10:0.00451557):0.00537257,seq2:1e-08); 24600 0 0 0.036205285 1 NA NA
chr10_47707102_47731997 ((seq5:0.06629495,seq10:0.00451557):0.00537257,seq6:0.00018776,seq2:1e-08); 24600 0 0.008150407 0.010636789 0.485148515 NA NA
chr10_47707102_47731997 (((seq5:0.0344847,seq7:0.02661708):0.03181025,seq10:0.00451557):0.00537257,seq2:1e-08); 24600 0 0.011707317 0.077150407 1 NA NA
chr10_47707102_47731997 (((seq5:0.05109949,seq8:0.02510037):0.01519546,seq10:0.00451557):0.00537257,seq2:1e-08); 24600 3 0.079329268 0.148520325 1 -3.091712801 0.000995026
chr10_47707102_47731997 (((seq5:0.01994046,seq9:0.01228943):0.04635449,seq10:0.00451557):0.00537257,seq2:1e-08); 24600 0 0 0.034723374 1 NA NA
chr10_47707102_47731997 ((seq7:0.05842733,seq10:0.00451557):0.00537257,seq6:0.00018776,seq2:1e-08); 24600 0 0.003577236 0.010956098 0.683168317 NA NA
chr10_47707102_47731997 ((seq8:0.04029583,seq10:0.00451557):0.00537257,seq6:0.00018776,seq2:1e-08); 24600 0 0 0.008664837 1 NA NA
chr10_47707102_47731997 ((seq9:0.05864392,seq10:0.00451557):0.00537257,seq6:0.00018776,seq2:1e-08); 24600 0 0.008150407 0.011105285 0.514851485 NA NA
chr10_47707102_47731997 (((seq7:0.04323187,seq8:0.02510037):0.01519546,seq10:0.00451557):0.00537257,seq2:1e-08); 24600 3 0.087784553 0.136807724 0.98019802 -2.773973498 0.00276881
chr10_47707102_47731997 (((seq9:0.02683367,seq7:0.02661708):0.03181025,seq10:0.00451557):0.00537257,seq2:1e-08); 24600 0 0.01703252 0.067259146 1 NA NA
chr10_47707102_47731997 (((seq9:0.04344846,seq8:0.02510037):0.01519546,seq10:0.00451557):0.00537257,seq2:1e-08); 24600 3 0.093699187 0.138442886 0.930693069 -3.026419151 0.001237345
chr10_47707102_47731997 (((seq5:0.02353375,seq3:0.01340823):0.0427612,seq10:0.00451557):0.00537257,seq6:0.00018776); 24600 0 0 0.04545 1 NA NA
chr10_47707102_47731997 (((seq5:0.02353375,seq3:0.01340823):0.01095095,seq7:0.02661708):0.03181025,seq10:0.00451557); 24600 20 0.333434959 0.388714431 0.95049505 -4.02789324 2.81E-05
chr10_47707102_47731997 (((seq5:0.02353375,seq3:0.01340823):0.02756574,seq8:0.02510037):0.01519546,seq10:0.00451557); 24600 15 0.216544715 0.191449187 0.148514852 -2.891821749 0.001915076
chr10_47707102_47731997 (((seq5:0.01994046,seq9:0.01228943):0.00359329,seq3:0.01340823):0.0427612,seq10:0.00451557); 24600 22 0.385630081 0.490198171 0.98019802 -0.712109585 0.23819846
chr10_47707102_47731997 (((seq3:0.02435918,seq7:0.02661708):0.03181025,seq10:0.00451557):0.00537257,seq6:0.00018776); 24600 0 0.016930894 0.068229878 1 NA NA
chr10_47707102_47731997 (((seq3:0.04097397,seq8:0.02510037):0.01519546,seq10:0.00451557):0.00537257,seq6:0.00018776); 24600 3 0.096808943 0.139075813 0.97029703 -2.914365986 0.001782059
chr10_47707102_47731997 (((seq9:0.01588272,seq3:0.01340823):0.0427612,seq10:0.00451557):0.00537257,seq6:0.00018776); 24600 0 0 0.036476829 1 NA NA
chr10_47707102_47731997 (((seq3:0.02435918,seq7:0.02661708):0.01661479,seq8:0.02510037):0.01519546,seq10:0.00451557); 24600 23 0.332418699 0.294620732 0.079207921 -4.471427516 3.88E-06
chr10_47707102_47731997 (((seq9:0.01588272,seq3:0.01340823):0.01095095,seq7:0.02661708):0.03181025,seq10:0.00451557); 24600 22 0.316768293 0.343204065 0.801980198 -5.453574724 2.47E-08
chr10_47707102_47731997 (((seq9:0.01588272,seq3:0.01340823):0.02756574,seq8:0.02510037):0.01519546,seq10:0.00451557); 24600 10 0.223272358 0.164902236 0.00990099 -2.983548806 0.001424633
chr10_47707102_47731997 (((seq5:0.0344847,seq7:0.02661708):0.03181025,seq10:0.00451557):0.00537257,seq6:0.00018776); 24600 0 0.015406504 0.077504065 1 NA NA
chr10_47707102_47731997 (((seq5:0.05109949,seq8:0.02510037):0.01519546,seq10:0.00451557):0.00537257,seq6:0.00018776); 24600 3 0.086239837 0.149340854 1 -3.091712801 0.000995026
chr10_47707102_47731997 (((seq5:0.01994046,seq9:0.01228943):0.04635449,seq10:0.00451557):0.00537257,seq6:0.00018776); 24600 0 0 0.034950813 1 NA NA
chr10_47707102_47731997 (((seq5:0.0344847,seq7:0.02661708):0.01661479,seq8:0.02510037):0.01519546,seq10:0.00451557); 24600 22 0.259471545 0.318452033 0.97029703 -4.801883461 7.86E-07
chr10_47707102_47731997 (((seq5:0.01994046,seq9:0.01228943):0.01454424,seq7:0.02661708):0.03181025,seq10:0.00451557); 24600 22 0.298313008 0.29219939 0.386138614 -5.679286862 6.76E-09
chr10_47707102_47731997 (((seq5:0.01994046,seq9:0.01228943):0.03115903,seq8:0.02510037):0.01519546,seq10:0.00451557); 24600 11 0.149227642 0.151552439 0.504950495 -2.59234844 0.004766159
chr10_47707102_47731997 (((seq7:0.04323187,seq8:0.02510037):0.01519546,seq10:0.00451557):0.00537257,seq6:0.00018776); 24600 3 0.089593496 0.138489634 0.97029703 -2.773973498 0.00276881
chr10_47707102_47731997 (((seq9:0.02683367,seq7:0.02661708):0.03181025,seq10:0.00451557):0.00537257,seq6:0.00018776); 24600 0 0.020731707 0.067900407 1 NA NA
chr10_47707102_47731997 (((seq9:0.04344846,seq8:0.02510037):0.01519546,seq10:0.00451557):0.00537257,seq6:0.00018776); 24600 3 0.100609756 0.13913435 0.900990099 -3.026419151 0.001237345
chr10_47707102_47731997 (((seq9:0.02683367,seq7:0.02661708):0.01661479,seq8:0.02510037):0.01519546,seq10:0.00451557); 24600 21 0.277235772 0.299095122 0.742574257 -5.607719068 1.03E-08
chr10_47707102_47731997 ((seq5:0.02353375,seq3:0.01340823):0.04813377,seq6:0.00018776,seq2:1e-08); 24600 0 0 0.000962602 1 NA NA
chr10_47707102_47731997 (((seq5:0.02353375,seq3:0.01340823):0.01095095,seq7:0.02661708):0.03718282,seq2:1e-08); 24600 20 0.333434959 0.392424594 0.95049505 -4.02789324 2.81E-05
chr10_47707102_47731997 (((seq5:0.02353375,seq3:0.01340823):0.02756574,seq8:0.02510037):0.02056803,seq2:1e-08); 24600 15 0.217052846 0.197313821 0.247524753 -2.911266346 0.001799835
chr10_47707102_47731997 (((seq5:0.01994046,seq9:0.01228943):0.00359329,seq3:0.01340823):0.04813377,seq2:1e-08); 24600 22 0.385630081 0.4955 0.99009901 -0.712109585 0.23819846
chr10_47707102_47731997 ((seq3:0.02435918,seq7:0.02661708):0.03718282,seq6:0.00018776,seq2:1e-08); 24600 0 0 0.001835366 1 NA NA
chr10_47707102_47731997 ((seq3:0.04097397,seq8:0.02510037):0.02056803,seq6:0.00018776,seq2:1e-08); 24600 0 0.008150407 0.002928659 0.089108911 NA NA
chr10_47707102_47731997 ((seq9:0.01588272,seq3:0.01340823):0.04813377,seq6:0.00018776,seq2:1e-08); 24600 0 0 0.000857317 1 NA NA
chr10_47707102_47731997 (((seq3:0.02435918,seq7:0.02661708):0.01661479,seq8:0.02510037):0.02056803,seq2:1e-08); 24600 23 0.330162602 0.298717886 0.118811881 -4.509534575 3.25E-06
chr10_47707102_47731997 (((seq9:0.01588272,seq3:0.01340823):0.01095095,seq7:0.02661708):0.03718282,seq2:1e-08); 24600 22 0.345365854 0.343614431 0.465346535 -5.453574724 2.47E-08
chr10_47707102_47731997 (((seq9:0.01588272,seq3:0.01340823):0.02756574,seq8:0.02510037):0.02056803,seq2:1e-08); 24600 10 0.223780488 0.166992886 0.00990099 -2.999215189 0.00135338
chr10_47707102_47731997 ((seq5:0.0344847,seq7:0.02661708):0.03718282,seq6:0.00018776,seq2:1e-08); 24600 0 0 0.001899187 1 NA NA
chr10_47707102_47731997 ((seq5:0.05109949,seq8:0.02510037):0.02056803,seq6:0.00018776,seq2:1e-08); 24600 0 0.007764228 0.003013211 0.118811881 NA NA
chr10_47707102_47731997 ((seq5:0.01994046,seq9:0.01228943):0.05172706,seq6:0.00018776,seq2:1e-08); 24600 0 0 0.000805894 1 NA NA
chr10_47707102_47731997 (((seq5:0.0344847,seq7:0.02661708):0.01661479,seq8:0.02510037):0.02056803,seq2:1e-08); 24600 22 0.258719512 0.325094919 0.98019802 -4.840695379 6.47E-07
chr10_47707102_47731997 (((seq5:0.01994046,seq9:0.01228943):0.01454424,seq7:0.02661708):0.03718282,seq2:1e-08); 24600 22 0.300243902 0.298405285 0.504950495 -5.679286862 6.76E-09
chr10_47707102_47731997 (((seq5:0.01994046,seq9:0.01228943):0.03115903,seq8:0.02510037):0.02056803,seq2:1e-08); 24600 11 0.149227642 0.157119919 0.653465347 -2.607009896 0.004566836
chr10_47707102_47731997 ((seq7:0.04323187,seq8:0.02510037):0.02056803,seq6:0.00018776,seq2:1e-08); 24600 0 0.008150407 0.003430285 0.118811881 NA NA
chr10_47707102_47731997 ((seq9:0.02683367,seq7:0.02661708):0.03718282,seq6:0.00018776,seq2:1e-08); 24600 0 0 0.00191565 1 NA NA
chr10_47707102_47731997 ((seq9:0.04344846,seq8:0.02510037):0.02056803,seq6:0.00018776,seq2:1e-08); 24600 0 0.008150407 0.002939431 0.108910891 NA NA
chr10_47707102_47731997 (((seq9:0.02683367,seq7:0.02661708):0.01661479,seq8:0.02510037):0.02056803,seq2:1e-08); 24600 21 0.274979675 0.303757114 0.821782178 -5.643834942 8.32E-09
chr10_47707102_47731997 (((seq5:0.02353375,seq3:0.01340823):0.01095095,seq7:0.02661708):0.03718282,seq6:0.00018776); 24600 20 0.333434959 0.392722155 0.95049505 -4.02789324 2.81E-05
chr10_47707102_47731997 (((seq5:0.02353375,seq3:0.01340823):0.02756574,seq8:0.02510037):0.02056803,seq6:0.00018776); 24600 15 0.219308943 0.197486992 0.207920792 -2.911266346 0.001799835
chr10_47707102_47731997 (((seq5:0.01994046,seq9:0.01228943):0.00359329,seq3:0.01340823):0.04813377,seq6:0.00018776); 24600 22 0.385630081 0.495474797 0.99009901 -0.712109585 0.23819846
chr10_47707102_47731997 (((seq5:0.02353375,seq3:0.01340823):0.01095095,seq7:0.02661708):0.01661479,seq8:0.02510037); 24600 17 0.434654472 0.393756911 0.118811881 -3.394055237 0.000344329
chr10_47707102_47731997 (((seq5:0.01994046,seq9:0.01228943):0.00359329,seq3:0.01340823):0.01095095,seq7:0.02661708); 24600 33 0.417520325 0.458275813 0.831683168 -1.639553655 0.050549003
chr10_47707102_47731997 (((seq5:0.01994046,seq9:0.01228943):0.00359329,seq3:0.01340823):0.02756574,seq8:0.02510037); 24600 27 0.519796748 0.491628455 0.227722772 -2.247805948 0.012294283
chr10_47707102_47731997 (((seq3:0.02435918,seq7:0.02661708):0.01661479,seq8:0.02510037):0.02056803,seq6:0.00018776); 24600 23 0.330162602 0.299534959 0.138613861 -4.509534575 3.25E-06
chr10_47707102_47731997 (((seq9:0.01588272,seq3:0.01340823):0.01095095,seq7:0.02661708):0.03718282,seq6:0.00018776); 24600 22 0.345365854 0.344202033 0.475247525 -5.453574724 2.47E-08
chr10_47707102_47731997 (((seq9:0.01588272,seq3:0.01340823):0.02756574,seq8:0.02510037):0.02056803,seq6:0.00018776); 24600 10 0.223780488 0.166840041 0.00990099 -2.999215189 0.00135338
chr10_47707102_47731997 (((seq9:0.01588272,seq3:0.01340823):0.01095095,seq7:0.02661708):0.01661479,seq8:0.02510037); 24600 21 0.408902439 0.351630081 0.069306931 -5.381776332 3.69E-08
chr10_47707102_47731997 (((seq5:0.0344847,seq7:0.02661708):0.01661479,seq8:0.02510037):0.02056803,seq6:0.00018776); 24600 22 0.26097561 0.325682317 0.98019802 -4.840695379 6.47E-07
chr10_47707102_47731997 (((seq5:0.01994046,seq9:0.01228943):0.01454424,seq7:0.02661708):0.03718282,seq6:0.00018776); 24600 22 0.300243902 0.29907561 0.524752475 -5.679286862 6.76E-09
chr10_47707102_47731997 (((seq5:0.01994046,seq9:0.01228943):0.03115903,seq8:0.02510037):0.02056803,seq6:0.00018776); 24600 11 0.149227642 0.157240854 0.673267327 -2.607009896 0.004566836
chr10_47707102_47731997 (((seq5:0.01994046,seq9:0.01228943):0.01454424,seq7:0.02661708):0.01661479,seq8:0.02510037); 24600 24 0.327378049 0.296271138 0.138613861 -6.391620295 8.21E-11
chr10_47707102_47731997 (((seq9:0.02683367,seq7:0.02661708):0.01661479,seq8:0.02510037):0.02056803,seq6:0.00018776); 24600 21 0.274979675 0.30390122 0.821782178 -5.643834942 8.32E-09
chr10_47904868_47925966 ((seq2:0.01036786,seq4:0.01351772):0.03364300,seq3:0.00266705,seq1:0.00511524); 17825 18 0.222580645 0.014737167 0.00990099 -9.025387761 8.95E-20
chr10_49200084_49227054 (((seq2:0.00523288,seq1:0.00278215):0.00844616,seq4:0.01287009):0.00556668,seq3:0.02491802); 16231 3 0.12611669 0.127300536 0.495049505 0.471899434 0.681500714
chr10_49200084_49227054 (((seq5:0.00032294,seq2:3e-08):0.00523285,seq1:0.00278215):0.01401284,seq3:0.02491802); 16231 0 0 0.012884604 1 NA NA
chr10_49200084_49227054 (((seq2:0.00523288,seq1:0.00278215):0.00317248,seq6:0.00829551):0.01084036,seq3:0.02491802); 16231 8 0.292680673 0.255733473 0.237623762 -2.020727901 0.02165397
chr10_49200084_49227054 (((seq2:0.00523288,seq1:0.00278215):0.01401284,seq3:0.02491802):0.00936538,seq7:0.01520785); 16231 5 0.101903764 0.095657692 0.376237624 0.626924897 0.734645767
chr10_49200084_49227054 (((seq2:0.00523288,seq1:0.00278215):0.01401284,seq3:0.02491802):0.00936538,seq8:0.02046707); 16231 5 0.122697308 0.101401023 0.188118812 0.631394386 0.736108657
chr10_49200084_49227054 (((seq5:0.00032294,seq2:3e-08):0.00523285,seq1:0.00278215):0.00844616,seq4:0.01287009); 16231 0 0.018914423 0.008395663 0.168316832 NA NA
chr10_49200084_49227054 (((seq2:0.00523288,seq1:0.00278215):0.00317248,seq6:0.00829551):0.00527368,seq4:0.01287009); 16231 7 0.301891442 0.193321114 0.01980198 -3.020703399 0.001260941
chr10_49200084_49227054 (((seq2:0.00523288,seq1:0.00278215):0.00844616,seq4:0.01287009):0.01493206,seq7:0.01520785); 16231 6 0.189113425 0.128983735 0.02970297 -1.11459916 0.132511115
chr10_49200084_49227054 (((seq2:0.00523288,seq1:0.00278215):0.00844616,seq4:0.01287009):0.01493206,seq8:0.02046707); 16231 6 0.163668289 0.13756885 0.188118812 -1.000150715 0.158618788
chr10_49200084_49227054 (((seq5:0.00032294,seq2:3e-08):0.00523285,seq1:0.00278215):0.00317248,seq6:0.00829551); 16231 0 0 0.00490512 1 NA NA
chr10_49200084_49227054 (((seq5:0.00032294,seq2:3e-08):0.00523285,seq1:0.00278215):0.02337822,seq7:0.01520785); 16231 0 0 0.012124022 1 NA NA
chr10_49200084_49227054 (((seq5:0.00032294,seq2:3e-08):0.00523285,seq1:0.00278215):0.02337822,seq8:0.02046707); 16231 1 0.019037644 0.011990635 0.306930693 0.262612866 0.603575509
chr10_49200084_49227054 (((seq2:0.00523288,seq1:0.00278215):0.00317248,seq6:0.00829551):0.02020574,seq7:0.01520785); 16231 8 0.310670938 0.247406506 0.118811881 -1.866392642 0.030993226
chr10_49200084_49227054 (((seq2:0.00523288,seq1:0.00278215):0.00317248,seq6:0.00829551):0.02020574,seq8:0.02046707); 16231 8 0.361592015 0.263920892 0.059405941 -2.583800959 0.004885909
chr10_49200084_49227054 ((seq2:0.00523288,seq1:0.00278215):0.02337822,seq8:0.02046707,seq7:0.01520785); 16231 2 0.009888485 0.051357279 1 0.215028166 0.585127321
chr10_49200084_49227054 (((seq5:0.00555579,seq1:0.00278215):0.00844616,seq4:0.01287009):0.00556668,seq3:0.02491802); 16231 3 0.13415686 0.131200173 0.475247525 0.471899434 0.681500714
chr10_49200084_49227054 (((seq1:0.00595463,seq6:0.00829551):0.00527368,seq4:0.01287009):0.00556668,seq3:0.02491802); 16231 11 0.441346806 0.268209907 0.00990099 -4.150020465 1.66E-05
chr10_49200084_49227054 (((seq1:0.01122831,seq4:0.01287009):0.00556668,seq3:0.02491802):0.00936538,seq7:0.01520785); 16231 21 0.526892983 0.369170415 0.00990099 -3.386898842 0.000353437
chr10_49200084_49227054 (((seq1:0.01122831,seq4:0.01287009):0.00556668,seq3:0.02491802):0.00936538,seq8:0.02046707); 16231 18 0.46965683 0.373527201 0.02970297 -2.85665161 0.002140677
chr10_49200084_49227054 (((seq5:0.00555579,seq1:0.00278215):0.00317248,seq6:0.00829551):0.01084036,seq3:0.02491802); 16231 8 0.292680673 0.260585916 0.237623762 -2.020727901 0.02165397
chr10_49200084_49227054 (((seq5:0.00555579,seq1:0.00278215):0.01401284,seq3:0.02491802):0.00936538,seq7:0.01520785); 16231 5 0.101903764 0.098176329 0.425742574 0.626924897 0.734645767
chr10_49200084_49227054 (((seq5:0.00555579,seq1:0.00278215):0.01401284,seq3:0.02491802):0.00936538,seq8:0.02046707); 16231 6 0.138531206 0.103843571 0.099009901 0.755498974 0.775025176
chr10_49200084_49227054 (((seq1:0.00595463,seq6:0.00829551):0.01084036,seq3:0.02491802):0.00936538,seq7:0.01520785); 16231 14 0.253003512 0.185004313 0.01980198 -4.203673132 1.31E-05
chr10_49200084_49227054 (((seq1:0.00595463,seq6:0.00829551):0.01084036,seq3:0.02491802):0.00936538,seq8:0.02046707); 16231 11 0.251802107 0.188099624 0.03960396 -0.296899105 0.38327177
chr10_49200084_49227054 ((seq1:0.01679499,seq3:0.02491802):0.00936538,seq8:0.02046707,seq7:0.01520785); 16231 16 0.31578461 0.324798534 0.584158416 -2.296710555 0.010817644
chr10_49200084_49227054 (((seq5:0.00555579,seq1:0.00278215):0.00317248,seq6:0.00829551):0.00527368,seq4:0.01287009); 16231 7 0.301891442 0.196896679 0.01980198 -3.020703399 0.001260941
chr10_49200084_49227054 (((seq5:0.00555579,seq1:0.00278215):0.00844616,seq4:0.01287009):0.01493206,seq7:0.01520785); 16231 6 0.198139363 0.131075411 0.02970297 -1.11459916 0.132511115
chr10_49200084_49227054 (((seq5:0.00555579,seq1:0.00278215):0.00844616,seq4:0.01287009):0.01493206,seq8:0.02046707); 16231 7 0.188343294 0.140386914 0.049504951 -1.771692942 0.038222771
chr10_49200084_49227054 (((seq1:0.00595463,seq6:0.00829551):0.00527368,seq4:0.01287009):0.01493206,seq7:0.01520785); 16231 21 0.513800752 0.263497012 0.00990099 -3.664884641 0.000123725
chr10_49200084_49227054 (((seq1:0.00595463,seq6:0.00829551):0.00527368,seq4:0.01287009):0.01493206,seq8:0.02046707); 16231 18 0.571930257 0.274928532 0.00990099 -2.878518227 0.001997741
chr10_49200084_49227054 ((seq1:0.01122831,seq4:0.01287009):0.01493206,seq8:0.02046707,seq7:0.01520785); 16231 10 0.196722322 0.174544698 0.247524753 -4.310680058 8.14E-06
chr10_49200084_49227054 (((seq5:0.00555579,seq1:0.00278215):0.00317248,seq6:0.00829551):0.02020574,seq7:0.01520785); 16231 8 0.310670938 0.252264802 0.138613861 -1.866392642 0.030993226
chr10_49200084_49227054 (((seq5:0.00555579,seq1:0.00278215):0.00317248,seq6:0.00829551):0.02020574,seq8:0.02046707); 16231 9 0.361592015 0.266540879 0.059405941 -2.851193634 0.002177772
chr10_49200084_49227054 ((seq5:0.00555579,seq1:0.00278215):0.02337822,seq8:0.02046707,seq7:0.01520785); 16231 3 0.033608527 0.052276508 0.910891089 0.30719627 0.620653008
chr10_49200084_49227054 ((seq1:0.00595463,seq6:0.00829551):0.02020574,seq8:0.02046707,seq7:0.01520785); 16231 12 0.149405459 0.089577968 0.00990099 -3.860294375 5.66E-05
chr10_49200084_49227054 (((seq5:0.00032294,seq2:3e-08):0.01367901,seq4:0.01287009):0.00556668,seq3:0.02491802); 16231 0 0.006715544 0.004864765 0.297029703 NA NA
chr10_49200084_49227054 (((seq2:0.00840536,seq6:0.00829551):0.00527368,seq4:0.01287009):0.00556668,seq3:0.02491802); 16231 8 0.422925267 0.285784302 0.01980198 -5.393667464 3.45E-08
chr10_49200084_49227054 (((seq2:0.01367904,seq4:0.01287009):0.00556668,seq3:0.02491802):0.00936538,seq7:0.01520785); 16231 21 0.514817325 0.38512661 0.01980198 -4.535671549 2.87E-06
chr10_49200084_49227054 (((seq2:0.01367904,seq4:0.01287009):0.00556668,seq3:0.02491802):0.00936538,seq8:0.02046707); 16231 18 0.485244286 0.393273674 0.00990099 -3.476437956 0.000254061
chr10_49200084_49227054 (((seq5:0.00032294,seq2:3e-08):0.00840533,seq6:0.00829551):0.01084036,seq3:0.02491802); 16231 0 0 0.008104245 1 NA NA
chr10_49200084_49227054 (((seq5:0.00032294,seq2:3e-08):0.01924569,seq3:0.02491802):0.00936538,seq7:0.01520785); 16231 0 0 0.003960631 1 NA NA
chr10_49200084_49227054 (((seq5:0.00032294,seq2:3e-08):0.01924569,seq3:0.02491802):0.00936538,seq8:0.02046707); 16231 1 0.019099255 0.003953546 0.00990099 0.140719509 0.555954234
chr10_49200084_49227054 (((seq2:0.00840536,seq6:0.00829551):0.01084036,seq3:0.02491802):0.00936538,seq7:0.01520785); 16231 15 0.257408662 0.198179102 0.049504951 -2.304473048 0.010598052
chr10_49200084_49227054 (((seq2:0.00840536,seq6:0.00829551):0.01084036,seq3:0.02491802):0.00936538,seq8:0.02046707); 16231 12 0.278263816 0.20693457 0.03960396 0.824637909 0.795211404
chr10_49200084_49227054 ((seq2:0.01924572,seq3:0.02491802):0.00936538,seq8:0.02046707,seq7:0.01520785); 16231 18 0.285995934 0.330012322 0.891089109 -2.134696945 0.016392886
chr10_49200084_49227054 (((seq5:0.00032294,seq2:3e-08):0.00840533,seq6:0.00829551):0.00527368,seq4:0.01287009); 16231 0 0.052430534 0.005812951 0.00990099 NA NA
chr10_49200084_49227054 (((seq5:0.00032294,seq2:3e-08):0.01367901,seq4:0.01287009):0.01493206,seq7:0.01520785); 16231 0 0.008533054 0.004390364 0.198019802 NA NA
chr10_49200084_49227054 (((seq5:0.00032294,seq2:3e-08):0.01367901,seq4:0.01287009):0.01493206,seq8:0.02046707); 16231 1 0.018914423 0.004538845 0.01980198 0.172773685 0.568585339
chr10_49200084_49227054 (((seq2:0.00840536,seq6:0.00829551):0.00527368,seq4:0.01287009):0.01493206,seq7:0.01520785); 16231 21 0.545838211 0.282643398 0.00990099 -4.243550637 1.10E-05
chr10_49200084_49227054 (((seq2:0.00840536,seq6:0.00829551):0.00527368,seq4:0.01287009):0.01493206,seq8:0.02046707); 16231 18 0.615981763 0.296508841 0.00990099 -2.253620505 0.012110026
chr10_49200084_49227054 ((seq2:0.01367904,seq4:0.01287009):0.01493206,seq8:0.02046707,seq7:0.01520785); 16231 12 0.210892736 0.184906968 0.178217822 -4.186710299 1.42E-05
chr10_49200084_49227054 (((seq5:0.00032294,seq2:3e-08):0.00840533,seq6:0.00829551):0.02020574,seq7:0.01520785); 16231 0 0 0.007121866 1 NA NA
chr10_49200084_49227054 (((seq5:0.00032294,seq2:3e-08):0.00840533,seq6:0.00829551):0.02020574,seq8:0.02046707); 16231 1 0.024397757 0.006666872 0.03960396 0.210818511 0.583485553
chr10_49200084_49227054 ((seq5:0.00032294,seq2:3e-08):0.02861107,seq8:0.02046707,seq7:0.01520785); 16231 1 0.019037644 0.002337194 0.00990099 0.117444044 0.546745908
chr10_49200084_49227054 ((seq2:0.00840536,seq6:0.00829551):0.02020574,seq8:0.02046707,seq7:0.01520785); 16231 14 0.158893475 0.099586594 0.00990099 -3.031676803 0.001215997
chr10_49200084_49227054 (((seq5:0.00872827,seq6:0.00829551):0.00527368,seq4:0.01287009):0.00556668,seq3:0.02491802); 16231 8 0.429640811 0.287969626 0.01980198 -5.393667464 3.45E-08
chr10_49200084_49227054 (((seq5:0.01400195,seq4:0.01287009):0.00556668,seq3:0.02491802):0.00936538,seq7:0.01520785); 16231 21 0.506777155 0.385544945 0.01980198 -4.535671549 2.87E-06
chr10_49200084_49227054 (((seq5:0.01400195,seq4:0.01287009):0.00556668,seq3:0.02491802):0.00936538,seq8:0.02046707); 16231 19 0.485244286 0.394093402 0.00990099 -3.649652321 0.000131298
chr10_49200084_49227054 (((seq6:0.01356919,seq4:0.01287009):0.00556668,seq3:0.02491802):0.00936538,seq7:0.01520785); 16231 22 0.483180334 0.379257285 0.01980198 -4.870331264 5.57E-07
chr10_49200084_49227054 (((seq6:0.01356919,seq4:0.01287009):0.00556668,seq3:0.02491802):0.00936538,seq8:0.02046707); 16231 16 0.430903826 0.383653195 0.118811881 -3.934175508 4.17E-05
chr10_49200084_49227054 ((seq4:0.01843677,seq3:0.02491802):0.00936538,seq8:0.02046707,seq7:0.01520785); 16231 12 0.201589551 0.319042881 1 -2.593514178 0.004750031
chr10_49200084_49227054 (((seq5:0.00872827,seq6:0.00829551):0.01084036,seq3:0.02491802):0.00936538,seq7:0.01520785); 16231 15 0.257408662 0.200446676 0.049504951 -2.304473048 0.010598052
chr10_49200084_49227054 (((seq5:0.00872827,seq6:0.00829551):0.01084036,seq3:0.02491802):0.00936538,seq8:0.02046707); 16231 13 0.294097714 0.208680303 0.02970297 1.027434765 0.847892106
chr10_49200084_49227054 ((seq5:0.01956863,seq3:0.02491802):0.00936538,seq8:0.02046707,seq7:0.01520785); 16231 19 0.291510073 0.329500339 0.851485149 -2.397633795 0.008250677
chr10_49200084_49227054 ((seq6:0.01913587,seq3:0.02491802):0.00936538,seq8:0.02046707,seq7:0.01520785); 16231 20 0.331772534 0.322862732 0.366336634 -2.638734083 0.004160811
chr10_49200084_49227054 (((seq5:0.00872827,seq6:0.00829551):0.00527368,seq4:0.01287009):0.01493206,seq7:0.01520785); 16231 21 0.554371265 0.284891566 0.00990099 -4.243550637 1.10E-05
chr10_49200084_49227054 (((seq5:0.00872827,seq6:0.00829551):0.00527368,seq4:0.01287009):0.01493206,seq8:0.02046707); 16231 19 0.635019407 0.298932598 0.00990099 -1.819298073 0.034432984
chr10_49200084_49227054 ((seq5:0.01400195,seq4:0.01287009):0.01493206,seq8:0.02046707,seq7:0.01520785); 16231 13 0.211077568 0.184989218 0.188118812 -4.581810862 2.30E-06
chr10_49200084_49227054 ((seq6:0.01356919,seq4:0.01287009):0.01493206,seq8:0.02046707,seq7:0.01520785); 16231 14 0.241913622 0.179818865 0.01980198 -3.382010756 0.000359787
chr10_49200084_49227054 ((seq5:0.00872827,seq6:0.00829551):0.02020574,seq8:0.02046707,seq7:0.01520785); 16231 15 0.179625408 0.100486415 0.00990099 -2.669321699 0.003800231
chr10_49206760_49255473 (((seq1:0.00232512,seq2:0.00357593):0.01103721,seq3:0.01370392):0.01391265,seq4:0.01950936); 38748 13 0.155827398 0.091395685 0.00990099 -1.625914613 0.051983911
chr10_49206760_49255473 ((seq1:0.00232512,(seq5:6.334e-05,seq2:6.322e-05):0.00351271):0.01103721,seq3:0.01370392); 38748 0 0.03620832 0.006112961 0.00990099 NA NA
chr10_49206760_49255473 (((seq1:0.00232512,seq2:0.00357593):0.01103721,seq3:0.01370392):0.02268986,seq6:0.01170659); 38748 8 0.058377207 0.091081862 0.98019802 -3.032052651 0.001214484
chr10_49206760_49255473 (((seq1:0.00232512,seq2:0.00357593):0.01103721,seq3:0.01370392):0.02268986,seq8:0.01061922); 38748 10 0.056312584 0.09054919 0.99009901 -2.607757547 0.004556874
chr10_49206760_49255473 ((seq1:0.00232512,(seq5:6.334e-05,seq2:6.322e-05):0.00351271):0.02494986,seq4:0.01950936); 38748 0 0 0.012050428 1 NA NA
chr10_49206760_49255473 (((seq1:0.00232512,seq2:0.00357593):0.02494986,seq4:0.01950936):0.00877721,seq6:0.01170659); 38748 7 0.068016414 0.044000207 0.02970297 -2.217651981 0.013289285
chr10_49206760_49255473 (((seq1:0.00232512,seq2:0.00357593):0.02494986,seq4:0.01950936):0.00877721,seq8:0.01061922); 38748 9 0.081423557 0.043904718 0.00990099 -1.53444745 0.062459806
chr10_49206760_49255473 ((seq1:0.00232512,(seq5:6.334e-05,seq2:6.322e-05):0.00351271):0.03372707,seq6:0.01170659); 38748 0 0.002271085 0.011037989 0.752475248 NA NA
chr10_49206760_49255473 ((seq1:0.00232512,(seq5:6.334e-05,seq2:6.322e-05):0.00351271):0.03372707,seq8:0.01061922); 38748 0 0.005251884 0.010494477 0.633663366 NA NA
chr10_49206760_49255473 ((seq1:0.00232512,seq2:0.00357593):0.03372707,seq8:0.01061922,seq6:0.01170659); 38748 2 0.020943016 0.019788892 0.396039604 0.107403906 0.542765722
chr10_49206760_49255473 (((seq1:0.00232512,seq5:0.00357605):0.01103721,seq3:0.01370392):0.01391265,seq4:0.01950936); 38748 13 0.160292144 0.090707004 0.00990099 -1.625914613 0.051983911
chr10_49206760_49255473 (((seq1:0.01336233,seq3:0.01370392):0.01391265,seq4:0.01950936):0.00877721,seq6:0.01170659); 38748 95 0.556222257 0.247410576 0.00990099 -14.49361319 6.65E-48
chr10_49206760_49255473 (((seq1:0.01336233,seq3:0.01370392):0.01391265,seq4:0.01950936):0.00877721,seq8:0.01061922); 38748 124 0.55420925 0.245952178 0.00990099 -15.02864264 2.38E-51
chr10_49206760_49255473 (((seq1:0.00232512,seq5:0.00357605):0.01103721,seq3:0.01370392):0.02268986,seq6:0.01170659); 38748 8 0.060725715 0.090009807 0.98019802 -3.032052651 0.001214484
chr10_49206760_49255473 (((seq1:0.00232512,seq5:0.00357605):0.01103721,seq3:0.01370392):0.02268986,seq8:0.01061922); 38748 10 0.056312584 0.089873026 0.99009901 -2.607757547 0.004556874
chr10_49206760_49255473 ((seq1:0.01336233,seq3:0.01370392):0.02268986,seq8:0.01061922,seq6:0.01170659); 38748 63 0.391762156 0.113218876 0.00990099 -14.66626778 5.30E-49
chr10_49206760_49255473 (((seq1:0.00232512,seq5:0.00357605):0.02494986,seq4:0.01950936):0.00877721,seq6:0.01170659); 38748 7 0.06916486 0.04359154 0.01980198 -2.217651981 0.013289285
chr10_49206760_49255473 (((seq1:0.00232512,seq5:0.00357605):0.02494986,seq4:0.01950936):0.00877721,seq8:0.01061922); 38748 9 0.085888304 0.043371013 0.00990099 -1.53444745 0.062459806
chr10_49206760_49255473 ((seq1:0.02727498,seq4:0.01950936):0.00877721,seq8:0.01061922,seq6:0.01170659); 38748 30 0.21448849 0.296834546 1 -7.738277813 5.04E-15
chr10_49206760_49255473 ((seq1:0.00232512,seq5:0.00357605):0.03372707,seq8:0.01061922,seq6:0.01170659); 38748 2 0.023291525 0.019597528 0.217821782 0.107403906 0.542765722
chr10_49206760_49255473 (((seq5:6.334e-05,seq2:6.322e-05):0.01454992,seq3:0.01370392):0.01391265,seq4:0.01950936); 38748 0 0.005251884 0.002497161 0.148514852 NA NA
chr10_49206760_49255473 (((seq2:0.01461314,seq3:0.01370392):0.01391265,seq4:0.01950936):0.00877721,seq6:0.01170659); 38748 96 0.552531744 0.254206411 0.00990099 -14.98270706 4.76E-51
chr10_49206760_49255473 (((seq2:0.01461314,seq3:0.01370392):0.01391265,seq4:0.01950936):0.00877721,seq8:0.01061922); 38748 127 0.55414473 0.254749794 0.00990099 -15.05356087 1.64E-51
chr10_49206760_49255473 (((seq5:6.334e-05,seq2:6.322e-05):0.01454992,seq3:0.01370392):0.02268986,seq6:0.01170659); 38748 0 0 0.002374058 1 NA NA
chr10_49206760_49255473 (((seq5:6.334e-05,seq2:6.322e-05):0.01454992,seq3:0.01370392):0.02268986,seq8:0.01061922); 38748 0 0 0.002462063 1 NA NA
chr10_49206760_49255473 ((seq2:0.01461314,seq3:0.01370392):0.02268986,seq8:0.01061922,seq6:0.01170659); 38748 65 0.408072675 0.116333359 0.00990099 -14.36770951 4.13E-47
chr10_49206760_49255473 (((seq5:6.334e-05,seq2:6.322e-05):0.02846257,seq4:0.01950936):0.00877721,seq6:0.01170659); 38748 0 0.005251884 0.001348457 0.03960396 NA NA
chr10_49206760_49255473 (((seq5:6.334e-05,seq2:6.322e-05):0.02846257,seq4:0.01950936):0.00877721,seq8:0.01061922); 38748 0 0.005251884 0.001395298 0.00990099 NA NA
chr10_49206760_49255473 ((seq2:0.02852579,seq4:0.01950936):0.00877721,seq8:0.01061922,seq6:0.01170659); 38748 32 0.220798493 0.297771369 1 -7.574122305 1.81E-14
chr10_49206760_49255473 ((seq5:6.334e-05,seq2:6.322e-05):0.03723978,seq8:0.01061922,seq6:0.01170659); 38748 0 0 0.000396924 1 NA NA
chr10_49206760_49255473 (((seq5:0.01461326,seq3:0.01370392):0.01391265,seq4:0.01950936):0.00877721,seq6:0.01170659); 38748 96 0.552531744 0.253596702 0.00990099 -14.98270706 4.76E-51
chr10_49206760_49255473 (((seq5:0.01461326,seq3:0.01370392):0.01391265,seq4:0.01950936):0.00877721,seq8:0.01061922); 38748 127 0.55414473 0.253998787 0.00990099 -15.05356087 1.64E-51
chr10_49206760_49255473 ((seq3:0.02761657,seq4:0.01950936):0.00877721,seq8:0.01061922,seq6:0.01170659); 38748 55 0.443313203 0.293908331 0.00990099 -8.312930811 4.67E-17
chr10_49206760_49255473 ((seq5:0.01461326,seq3:0.01370392):0.02268986,seq8:0.01061922,seq6:0.01170659); 38748 65 0.408072675 0.116162254 0.00990099 -14.36770951 4.13E-47
chr10_49206760_49255473 ((seq5:0.02852591,seq4:0.01950936):0.00877721,seq8:0.01061922,seq6:0.01170659); 38748 32 0.220798493 0.297840792 1 -7.574122305 1.81E-14
chr10_49216138_49240967 ((seq10:0.010016,seq3:0.00764991):0.01926783,seq11:0.00252763,seq1:0.00213252); 21406 2 0.011842474 0.028659021 0.98019802 0.174903064 0.569422099
chr10_49216138_49240967 ((seq10:0.0260924,seq4:0.00712904):0.00319143,seq11:0.00252763,seq1:0.00213252); 21406 4 0.181280949 0.170040876 0.366336634 0.715848611 0.762957584
chr10_49216138_49240967 ((seq10:0.01547478,seq5:0.01157705):0.01380905,seq11:0.00252763,seq1:0.00213252); 21406 0 0.017705316 0.049953751 0.99009901 NA NA
chr10_49216138_49240967 ((seq10:0.00793834,seq6:0.0069945):0.02134549,seq11:0.00252763,seq1:0.00213252); 21406 0 0 0.021029151 1 NA NA
chr10_49216138_49240967 (((seq10:0.010016,seq3:0.00764991):0.0160764,seq4:0.00712904):0.00319143,seq1:0.00213252); 21406 13 0.138535925 0.077308932 0.00990099 -3.7142886 0.000101888
chr10_49216138_49240967 (((seq10:0.010016,seq3:0.00764991):0.00545878,seq5:0.01157705):0.01380905,seq1:0.00213252); 21406 17 0.384915444 0.308355601 0.03960396 -3.344771225 0.000411752
chr10_49216138_49240967 (((seq10:0.00793834,seq6:0.0069945):0.00207766,seq3:0.00764991):0.01926783,seq1:0.00213252); 21406 13 0.299612258 0.407041017 0.98019802 -1.589801206 0.055939811
chr10_49216138_49240967 (((seq10:0.01547478,seq5:0.01157705):0.01061762,seq4:0.00712904):0.00319143,seq1:0.00213252); 21406 15 0.165374194 0.137124171 0.158415842 -1.782109667 0.037365675
chr10_49216138_49240967 (((seq10:0.00793834,seq6:0.0069945):0.01815406,seq4:0.00712904):0.00319143,seq1:0.00213252); 21406 8 0.071148276 0.056073764 0.118811881 -1.099954309 0.135676015
chr10_49216138_49240967 (((seq10:0.00793834,seq6:0.0069945):0.00753644,seq5:0.01157705):0.01380905,seq1:0.00213252); 21406 17 0.228814351 0.211476455 0.297029703 -5.949905236 1.34E-09
chr10_49216138_49240967 ((seq3:0.02372631,seq4:0.00712904):0.00319143,seq11:0.00252763,seq1:0.00213252); 21406 4 0.193357003 0.161976549 0.247524753 0.784307443 0.783570134
chr10_49216138_49240967 ((seq3:0.01310869,seq5:0.01157705):0.01380905,seq11:0.00252763,seq1:0.00213252); 21406 2 0.040292441 0.04833201 0.673267327 0.213188099 0.584409875
chr10_49216138_49240967 ((seq6:0.00907216,seq3:0.00764991):0.01926783,seq11:0.00252763,seq1:0.00213252); 21406 2 0.013010371 0.026024946 0.98019802 0.177992511 0.570635571
chr10_49216138_49240967 ((seq5:0.02219467,seq4:0.00712904):0.00319143,seq11:0.00252763,seq1:0.00213252); 21406 4 0.164836962 0.153038634 0.376237624 -1.02940352 0.151645048
chr10_49216138_49240967 ((seq6:0.02514856,seq4:0.00712904):0.00319143,seq11:0.00252763,seq1:0.00213252); 21406 4 0.203470989 0.1613606 0.168316832 0.706081245 0.759931193
chr10_49216138_49240967 ((seq6:0.01453094,seq5:0.01157705):0.01380905,seq11:0.00252763,seq1:0.00213252); 21406 0 0.023825096 0.047358451 0.940594059 NA NA
chr10_49216138_49240967 (((seq3:0.01310869,seq5:0.01157705):0.01061762,seq4:0.00712904):0.00319143,seq1:0.00213252); 21406 14 0.180790433 0.134824115 0.089108911 -2.327728182 0.009963271
chr10_49216138_49240967 (((seq6:0.00907216,seq3:0.00764991):0.0160764,seq4:0.00712904):0.00319143,seq1:0.00213252); 21406 15 0.142016257 0.074855181 0.00990099 -5.691172131 6.31E-09
chr10_49216138_49240967 (((seq6:0.00907216,seq3:0.00764991):0.00545878,seq5:0.01157705):0.01380905,seq1:0.00213252); 21406 26 0.415093899 0.290416706 0.00990099 -5.878708627 2.07E-09
chr10_49216138_49240967 (((seq6:0.01453094,seq5:0.01157705):0.01061762,seq4:0.00712904):0.00319143,seq1:0.00213252); 21406 17 0.168971317 0.131341446 0.079207921 -2.866867768 0.002072781
chr10_49216138_49240967 (((seq10:0.010016,seq3:0.00764991):0.0160764,seq4:0.00712904):0.00319143,seq11:0.00252763); 21406 13 0.133677474 0.080810988 0.00990099 -2.649615734 0.004029168
chr10_49216138_49240967 (((seq10:0.010016,seq3:0.00764991):0.00545878,seq5:0.01157705):0.01380905,seq11:0.00252763); 21406 15 0.405423713 0.312951275 0.049504951 -2.768313412 0.002817362
chr10_49216138_49240967 (((seq10:0.00793834,seq6:0.0069945):0.00207766,seq3:0.00764991):0.01926783,seq11:0.00252763); 21406 13 0.320400822 0.41329417 0.98019802 -1.450689096 0.073433227
chr10_49216138_49240967 (((seq10:0.01547478,seq5:0.01157705):0.01061762,seq4:0.00712904):0.00319143,seq11:0.00252763); 21406 15 0.17866486 0.142489255 0.108910891 -1.782109667 0.037365675
chr10_49216138_49240967 (((seq10:0.00793834,seq6:0.0069945):0.01815406,seq4:0.00712904):0.00319143,seq11:0.00252763); 21406 8 0.071148276 0.058430814 0.148514852 -1.099954309 0.135676015
chr10_49216138_49240967 (((seq10:0.00793834,seq6:0.0069945):0.00753644,seq5:0.01157705):0.01380905,seq11:0.00252763); 21406 17 0.231033355 0.213652714 0.297029703 -5.949905236 1.34E-09
chr10_49216138_49240967 (((seq10:0.010016,seq3:0.00764991):0.00545878,seq5:0.01157705):0.01061762,seq4:0.00712904); 21406 20 0.38145847 0.308223629 0.03960396 -2.533167233 0.005651851
chr10_49216138_49240967 (((seq10:0.00793834,seq6:0.0069945):0.00207766,seq3:0.00764991):0.0160764,seq4:0.00712904); 21406 17 0.298187424 0.417542511 0.97029703 -1.050789425 0.146677657
chr10_49216138_49240967 (((seq10:0.00793834,seq6:0.0069945):0.00207766,seq3:0.00764991):0.00545878,seq5:0.01157705); 21406 23 0.316429973 0.387286275 0.881188119 -3.535306037 0.000203652
chr10_49216138_49240967 (((seq10:0.00793834,seq6:0.0069945):0.00753644,seq5:0.01157705):0.01061762,seq4:0.00712904); 21406 18 0.242198449 0.21472461 0.247524753 -4.55420034 2.63E-06
chr10_49216138_49240967 (((seq3:0.01310869,seq5:0.01157705):0.01061762,seq4:0.00712904):0.00319143,seq11:0.00252763); 21406 14 0.192235822 0.139160749 0.049504951 -1.480095505 0.069423881
chr10_49216138_49240967 (((seq6:0.00907216,seq3:0.00764991):0.0160764,seq4:0.00712904):0.00319143,seq11:0.00252763); 21406 15 0.120597029 0.077126273 0.00990099 -3.833159463 6.33E-05
chr10_49216138_49240967 (((seq6:0.00907216,seq3:0.00764991):0.00545878,seq5:0.01157705):0.01380905,seq11:0.00252763); 21406 24 0.431070728 0.29438592 0.00990099 -5.63739781 8.63E-09
chr10_49216138_49240967 (((seq6:0.01453094,seq5:0.01157705):0.01061762,seq4:0.00712904):0.00319143,seq11:0.00252763); 21406 17 0.179412314 0.1373421 0.03960396 -2.866867768 0.002072781
chr10_49216138_49240967 (((seq6:0.00907216,seq3:0.00764991):0.00545878,seq5:0.01157705):0.01061762,seq4:0.00712904); 21406 32 0.462650659 0.290557788 0.00990099 -5.095353277 1.74E-07
chr10_49256241_49271670 ((seq1:0.00444956,seq2:0.00426427):0.027468,seq4:0.05924577,seq3:0.03320056); 10555 5 0.057555661 0.031481762 0.02970297 0.380823769 0.64833299
chr10_49256241_49271670 (((seq1:0.00118933,seq5:0.00168355):0.00326023,seq2:0.00426427):0.027468,seq3:0.03320056); 10555 7 0.339270488 0.060014685 0.00990099 -1.568776656 0.058349995
chr10_49256241_49271670 (((seq1:0.00118933,seq5:0.00168355):0.00326023,seq2:0.00426427):0.027468,seq4:0.05924577); 10555 5 0.263429654 0.074843676 0.00990099 -1.607369392 0.05398668
chr10_49256241_49271670 ((seq1:0.00118933,seq5:0.00168355):0.03072823,seq4:0.05924577,seq3:0.03320056); 10555 3 0.036191379 0.010327807 0.00990099 0.223387897 0.588383189
chr10_49256241_49271670 ((seq5:0.00494378,seq2:0.00426427):0.027468,seq4:0.05924577,seq3:0.03320056); 10555 5 0.049644718 0.034081478 0.079207921 0.380823769 0.64833299
chr10_51210917_51233850 ((seq3:0.005365,seq4:0.00414467):0.00782829,seq2:0.01629266,seq1:0.02655988); 18352 14 0.231854839 0.156566042 0.02970297 -0.283254878 0.388490732
chr10_51210917_51233850 ((seq3:0.005365,seq5:0.00576665):0.00782829,seq2:0.01629266,seq1:0.02655988); 18352 14 0.247684176 0.176361432 0.02970297 0.552671325 0.709755754
chr10_51210917_51233850 ((seq3:0.0099978,seq6:0.01195836):0.00319549,seq2:0.01629266,seq1:0.02655988); 18352 43 0.491880994 0.418829555 0.108910891 -6.577883636 2.39E-11
chr10_51210917_51233850 ((seq5:0.00377967,seq4:0.00215769):0.00981527,seq2:0.01629266,seq1:0.02655988); 18352 4 0.064952049 0.090384972 0.900990099 0.459661402 0.677120361
chr10_51210917_51233850 ((seq4:0.00877747,seq6:0.01195836):0.00319549,seq2:0.01629266,seq1:0.02655988); 18352 44 0.501852659 0.417667284 0.069306931 -5.997424588 1.00E-09
chr10_51210917_51233850 ((seq5:0.01039945,seq6:0.01195836):0.00319549,seq2:0.01629266,seq1:0.02655988); 18352 43 0.512995859 0.432833206 0.089108911 -6.804555355 5.07E-12
chr10_51210917_51233850 ((seq3:0.005365,(seq5:0.00377967,seq4:0.00215769):0.00198698):0.00782829,seq1:0.02655988); 18352 9 0.393199651 0.262028662 0.02970297 -1.460483763 0.072078584
chr10_51210917_51233850 (((seq3:0.005365,seq4:0.00414467):0.0046328,seq6:0.01195836):0.00319549,seq1:0.02655988); 18352 20 0.517382302 0.208333152 0.00990099 -4.704214277 1.27E-06
chr10_51210917_51233850 (((seq3:0.005365,seq5:0.00576665):0.0046328,seq6:0.01195836):0.00319549,seq1:0.02655988); 18352 19 0.545635353 0.234555362 0.00990099 -4.408108691 5.21E-06
chr10_51210917_51233850 (((seq5:0.00377967,seq4:0.00215769):0.00661978,seq6:0.01195836):0.00319549,seq1:0.02655988); 18352 5 0.144807106 0.118565279 0.168316832 -1.409638586 0.079323214
chr10_51210917_51233850 ((seq3:0.005365,(seq5:0.00377967,seq4:0.00215769):0.00198698):0.00782829,seq2:0.01629266); 18352 10 0.33429599 0.244052692 0.069306931 -1.910646285 0.028025026
chr10_51210917_51233850 (((seq3:0.005365,seq4:0.00414467):0.0046328,seq6:0.01195836):0.00319549,seq2:0.01629266); 18352 12 0.408375109 0.184928891 0.00990099 -4.805791724 7.71E-07
chr10_51210917_51233850 (((seq3:0.005365,seq5:0.00576665):0.0046328,seq6:0.01195836):0.00319549,seq2:0.01629266); 18352 9 0.387042284 0.2102324 0.00990099 -5.868008242 2.21E-09
chr10_51210917_51233850 (((seq5:0.00377967,seq4:0.00215769):0.00661978,seq6:0.01195836):0.00319549,seq2:0.01629266); 18352 3 0.120395597 0.105028062 0.287128713 0.412482466 0.660007085
chr10_51210917_51233850 ((seq3:0.005365,(seq5:0.00377967,seq4:0.00215769):0.00198698):0.0046328,seq6:0.01195836); 18352 9 0.338954882 0.189826177 0.049504951 -2.435176438 0.007442265
chr10_51211555_51262348 ((seq1:0.04199909,seq4:0.0162148):0.01405944,seq5:0.00425097,seq3:0.00305387); 38782 10 0.056289 0.109547599 1 -2.615668138 0.004452653
chr10_51211555_51262348 (((seq1:0.02472617,seq6:0.025579):0.01727292,seq4:0.0162148):0.01405944,seq3:0.00305387); 38782 127 0.561252643 0.307195993 0.00990099 -15.22772573 1.16E-52
chr10_51211555_51262348 ((seq1:0.02472617,seq6:0.025579):0.03133236,seq5:0.00425097,seq3:0.00305387); 38782 10 0.094812026 0.059091073 0.00990099 -1.278871265 0.100471197
chr10_51211555_51262348 (((seq1:0.02472617,seq6:0.025579):0.01727292,seq4:0.0162148):0.01405944,seq5:0.00425097); 38782 131 0.562026198 0.313684312 0.00990099 -15.08646517 9.94E-52
chr10_51211555_51262348 ((seq6:0.04285192,seq4:0.0162148):0.01405944,seq5:0.00425097,seq3:0.00305387); 38782 14 0.155987314 0.113923083 0.03960396 -1.339819713 0.090151983
chr10_51222929_51247758 (((seq3:0.00663707,seq1:0.00943573):0.01879414,seq2:0.00810404):0.00408781,seq4:0.00248567); 24605 13 0.176386913 0.060006909 0.00990099 -2.289248999 0.011032445
chr10_51222929_51247758 (((seq3:0.00663707,seq1:0.00943573):0.01879414,seq2:0.00810404):0.00408781,seq6:0.00283497); 24605 14 0.181385897 0.06330319 0.00990099 -0.945626224 0.172169632
chr10_51222929_51247758 ((seq3:0.00663707,(seq7:0.01042692,seq1:0.00726108):0.00217465):0.01879414,seq2:0.00810404); 24605 27 0.37992278 0.415777281 0.693069307 0.333677642 0.630688589
chr10_51222929_51247758 (((seq3:0.00663707,seq1:0.00943573):0.01431332,seq8:0.01315797):0.00448082,seq2:0.00810404); 24605 16 0.233163991 0.116567568 0.00990099 -2.346818137 0.009467247
chr10_51222929_51247758 ((seq1:0.02822987,seq2:0.00810404):0.00408781,seq6:0.00283497,seq4:0.00248567); 24605 3 0.136029262 0.153333672 0.673267327 0.481921437 0.685069121
chr10_51222929_51247758 (((seq7:0.01042692,seq1:0.00726108):0.02096879,seq2:0.00810404):0.00408781,seq4:0.00248567); 24605 10 0.096281244 0.055408657 0.01980198 -2.092948373 0.018176882
chr10_51222929_51247758 (((seq1:0.02374905,seq8:0.01315797):0.00448082,seq2:0.00810404):0.00408781,seq4:0.00248567); 24605 29 0.53806137 0.297003251 0.00990099 -1.29518307 0.097628542
chr10_51222929_51247758 (((seq7:0.01042692,seq1:0.00726108):0.02096879,seq2:0.00810404):0.00408781,seq6:0.00283497); 24605 11 0.096606381 0.059200163 0.00990099 -1.772488784 0.038156728
chr10_51222929_51247758 (((seq1:0.02374905,seq8:0.01315797):0.00448082,seq2:0.00810404):0.00408781,seq6:0.00283497); 24605 31 0.5681772 0.307400528 0.00990099 -1.67957665 0.046519857
chr10_51222929_51247758 (((seq7:0.01042692,seq1:0.00726108):0.01648797,seq8:0.01315797):0.00448082,seq2:0.00810404); 24605 11 0.202885592 0.102775249 0.00990099 -1.951397346 0.025504899
chr10_51222929_51247758 ((seq3:0.00663707,seq1:0.00943573):0.02288195,seq6:0.00283497,seq4:0.00248567); 24605 1 0.006015038 0.021291811 0.98019802 0.099750934 0.539728969
chr10_51222929_51247758 ((seq3:0.00663707,(seq7:0.01042692,seq1:0.00726108):0.00217465):0.02288195,seq4:0.00248567); 24605 25 0.405466369 0.413263564 0.485148515 -1.27077186 0.101904911
chr10_51222929_51247758 (((seq3:0.00663707,seq1:0.00943573):0.01431332,seq8:0.01315797):0.00856863,seq4:0.00248567); 24605 13 0.235561878 0.114871571 0.00990099 -2.936835167 0.001657902
chr10_51222929_51247758 ((seq3:0.00663707,(seq7:0.01042692,seq1:0.00726108):0.00217465):0.02288195,seq6:0.00283497); 24605 24 0.397398903 0.419304003 0.584158416 -1.705998333 0.044004195
chr10_51222929_51247758 (((seq3:0.00663707,seq1:0.00943573):0.01431332,seq8:0.01315797):0.00856863,seq6:0.00283497); 24605 12 0.230054867 0.118960577 0.00990099 -3.35529 0.000396409
chr10_51222929_51247758 ((seq3:0.00663707,(seq7:0.01042692,seq1:0.00726108):0.00217465):0.01431332,seq8:0.01315797); 24605 26 0.46458037 0.414125381 0.217821782 -1.095227861 0.136708411
chr10_51222929_51247758 ((seq7:0.01042692,seq1:0.00726108):0.0250566,seq6:0.00283497,seq4:0.00248567); 24605 1 0.000325137 0.020572851 1 0.097823198 0.538963657
chr10_51222929_51247758 ((seq1:0.02374905,seq8:0.01315797):0.00856863,seq6:0.00283497,seq4:0.00248567); 24605 4 0.114671815 0.090994107 0.158415842 -2.007958647 0.022323843
chr10_51222929_51247758 (((seq7:0.01042692,seq1:0.00726108):0.01648797,seq8:0.01315797):0.00856863,seq4:0.00248567); 24605 13 0.130136151 0.103539118 0.079207921 -1.954528119 0.025319396
chr10_51222929_51247758 (((seq7:0.01042692,seq1:0.00726108):0.01648797,seq8:0.01315797):0.00856863,seq6:0.00283497); 24605 12 0.130319041 0.107259907 0.148514852 -2.294784562 0.010872737
chr10_51222929_51247758 ((seq3:0.02543121,seq2:0.00810404):0.00408781,seq6:0.00283497,seq4:0.00248567); 24605 4 0.140601504 0.148553546 0.544554455 -1.36657386 0.085879458
chr10_51222929_51247758 (((seq3:0.00663707,seq7:0.01260157):0.01879414,seq2:0.00810404):0.00408781,seq4:0.00248567); 24605 7 0.123917903 0.071462508 0.00990099 -1.350960199 0.088354091
chr10_51222929_51247758 (((seq3:0.02095039,seq8:0.01315797):0.00448082,seq2:0.00810404):0.00408781,seq4:0.00248567); 24605 26 0.520138183 0.287 0.00990099 -2.68976009 0.00357517
chr10_51222929_51247758 (((seq3:0.00663707,seq7:0.01260157):0.01879414,seq2:0.00810404):0.00408781,seq6:0.00283497); 24605 7 0.121702906 0.075529161 0.00990099 -1.350960199 0.088354091
chr10_51222929_51247758 (((seq3:0.02095039,seq8:0.01315797):0.00448082,seq2:0.00810404):0.00408781,seq6:0.00283497); 24605 27 0.541983337 0.297825036 0.00990099 -2.840638688 0.002251165
chr10_51222929_51247758 (((seq3:0.00663707,seq7:0.01260157):0.01431332,seq8:0.01315797):0.00448082,seq2:0.00810404); 24605 15 0.243385491 0.134782971 0.00990099 -7.311248436 1.32E-13
chr10_51222929_51247758 ((seq7:0.03139571,seq2:0.00810404):0.00408781,seq6:0.00283497,seq4:0.00248567); 24605 4 0.151026214 0.164336517 0.623762376 0.647290715 0.741278095
chr10_51222929_51247758 ((seq8:0.01763879,seq2:0.00810404):0.00408781,seq6:0.00283497,seq4:0.00248567); 24605 3 0.116399106 0.121543995 0.613861386 0.522773302 0.69943399
chr10_51222929_51247758 (((seq7:0.02691489,seq8:0.01315797):0.00448082,seq2:0.00810404):0.00408781,seq4:0.00248567); 24605 27 0.50605568 0.313247511 0.00990099 -2.286552574 0.011110976
chr10_51222929_51247758 (((seq7:0.02691489,seq8:0.01315797):0.00448082,seq2:0.00810404):0.00408781,seq6:0.00283497); 24605 28 0.521804511 0.328101809 0.00990099 -2.4538024 0.007067732
chr10_51222929_51247758 ((seq3:0.00663707,seq7:0.01260157):0.02288195,seq6:0.00283497,seq4:0.00248567); 24605 0 0 0.025474497 1 NA NA
chr10_51222929_51247758 ((seq3:0.02095039,seq8:0.01315797):0.00856863,seq6:0.00283497,seq4:0.00248567); 24605 3 0.089880106 0.087559642 0.445544555 -2.914365986 0.001782059
chr10_51222929_51247758 (((seq3:0.00663707,seq7:0.01260157):0.01431332,seq8:0.01315797):0.00856863,seq4:0.00248567); 24605 14 0.209611868 0.135061776 0.00990099 -3.340443848 0.000418223
chr10_51222929_51247758 (((seq3:0.00663707,seq7:0.01260157):0.01431332,seq8:0.01315797):0.00856863,seq6:0.00283497); 24605 14 0.210119894 0.139022556 0.00990099 -3.360055018 0.000389635
chr10_51222929_51247758 ((seq7:0.02691489,seq8:0.01315797):0.00856863,seq6:0.00283497,seq4:0.00248567); 24605 3 0.079313148 0.099578135 0.782178218 -3.070101752 0.001069929
chr10_51462402_51473312 ((seq1:0.00728048,seq3:0.01187847):0.00375994,seq5:0.00294582,seq2:0.00386833); 10823 8 0.363485171 0.137940959 0.00990099 -2.033989506 0.020976327
chr10_51462402_51473312 (((seq1:0.00488483,seq6:0.00559417):0.00239565,seq3:0.01187847):0.00375994,seq2:0.00386833); 10823 6 0.214219717 0.248740183 0.623762376 -0.497416003 0.309447861
chr10_51462402_51473312 (((seq1:0.00343842,seq7:0.00481652):0.00384206,seq3:0.01187847):0.00375994,seq2:0.00386833); 10823 3 0.104499677 0.158922203 0.821782178 -1.891601022 0.02927208
chr10_51462402_51473312 ((seq1:0.00488483,seq6:0.00559417):0.00615559,seq5:0.00294582,seq2:0.00386833); 10823 2 0.168991962 0.058340571 0.01980198 -4.1488508 1.67E-05
chr10_51462402_51473312 ((seq1:0.00343842,seq7:0.00481652):0.007602,seq5:0.00294582,seq2:0.00386833); 10823 0 0.108380301 0.039535249 0.00990099 NA NA
chr10_51462402_51473312 (((seq1:0.00343842,seq7:0.00481652):0.00144641,seq6:0.00559417):0.00615559,seq2:0.00386833); 10823 5 0.473990576 0.241237642 0.00990099 -3.705851229 0.000105341
chr10_51462402_51473312 (((seq1:0.00488483,seq6:0.00559417):0.00239565,seq3:0.01187847):0.00375994,seq5:0.00294582); 10823 6 0.359558348 0.246600296 0.108910891 -0.948274647 0.171494827
chr10_51462402_51473312 (((seq1:0.00343842,seq7:0.00481652):0.00384206,seq3:0.01187847):0.00375994,seq5:0.00294582); 10823 3 0.2212418 0.159545875 0.108910891 -3.023158238 0.001250757
chr10_51462402_51473312 (((seq1:0.00343842,seq7:0.00481652):0.00144641,seq6:0.00559417):0.00239565,seq3:0.01187847); 10823 6 0.497274323 0.309026148 0.02970297 -3.092901184 0.000991051
chr10_51462402_51473312 (((seq1:0.00343842,seq7:0.00481652):0.00144641,seq6:0.00559417):0.00615559,seq5:0.00294582); 10823 5 0.380070221 0.252430472 0.108910891 -3.944254411 4.00E-05
chr10_51462402_51473312 ((seq6:0.00798982,seq3:0.01187847):0.00375994,seq5:0.00294582,seq2:0.00386833); 10823 8 0.338353506 0.141720872 0.00990099 -2.13225762 0.016492837
chr10_51462402_51473312 ((seq7:0.00865858,seq3:0.01187847):0.00375994,seq5:0.00294582,seq2:0.00386833); 10823 8 0.356925067 0.142951123 0.00990099 -2.083682111 0.018594546
chr10_51462402_51473312 (((seq7:0.00626293,seq6:0.00559417):0.00239565,seq3:0.01187847):0.00375994,seq2:0.00386833); 10823 5 0.241014506 0.265648619 0.623762376 0.395351136 0.653708117
chr10_51462402_51473312 ((seq7:0.00626293,seq6:0.00559417):0.00615559,seq5:0.00294582,seq2:0.00386833); 10823 2 0.045597339 0.064136561 0.732673267 -4.188849299 1.40E-05
chr10_51462402_51473312 (((seq7:0.00626293,seq6:0.00559417):0.00239565,seq3:0.01187847):0.00375994,seq5:0.00294582); 10823 5 0.310634759 0.270179248 0.316831683 0.493800428 0.689276435
chr10_51791997_51804638 ((seq3:0.00032721,seq4:0.00032785):0.00892708,seq2:0.00688498,seq1:0.03358445); 12558 0 0.008440835 0.003662207 0.198019802 NA NA
chr10_52436249_52448471 ((seq4:0.00253471,seq2:0.00328709):0.00227229,seq3:0.07748077,seq1:0.00922009); 11755 3 0.236154828 0.20387835 0.257425743 0.761466961 0.776810897
chr10_52436249_52448471 ((seq5:0.00150886,seq2:0.00116057):0.00439881,seq3:0.07748077,seq1:0.00922009); 11755 1 0.031518503 0.066491706 0.841584158 0.232495278 0.591923323
chr10_52436249_52448471 ((seq6:0.00264039,seq2:0.00328709):0.00227229,seq3:0.07748077,seq1:0.00922009); 11755 4 0.352105487 0.19347299 0.00990099 1.040361928 0.850914109
chr10_52436249_52448471 ((seq4:0.00253471,(seq5:0.00150886,seq2:0.00116057):0.00212652):0.00227229,seq1:0.00922009); 11755 0 0.051467461 0.030868992 0.207920792 NA NA
chr10_52436249_52448471 (((seq4:0.00169033,seq6:0.00179601):0.00084438,seq2:0.00328709):0.00227229,seq1:0.00922009); 11755 2 0.140706083 0.056566993 0.089108911 -1.356801051 0.087422217
chr10_52436249_52448471 ((seq6:0.00264039,(seq5:0.00150886,seq2:0.00116057):0.00212652):0.00227229,seq1:0.00922009); 11755 0 0.091152701 0.028400681 0.099009901 NA NA
chr10_52436249_52448471 ((seq4:0.00253471,seq5:0.00363538):0.00227229,seq3:0.07748077,seq1:0.00922009); 11755 4 0.229859634 0.20724245 0.346534654 -0.568925587 0.28470332
chr10_52436249_52448471 ((seq4:0.00169033,seq6:0.00179601):0.00311667,seq3:0.07748077,seq1:0.00922009); 11755 1 0.072735006 0.06885453 0.396039604 0.288675135 0.613585004
chr10_52436249_52448471 ((seq6:0.00264039,seq5:0.00363538):0.00227229,seq3:0.07748077,seq1:0.00922009); 11755 5 0.318672905 0.198171842 0.02970297 0 0.5
chr10_52436249_52448471 (((seq4:0.00169033,seq6:0.00179601):0.00084438,seq5:0.00363538):0.00227229,seq1:0.00922009); 11755 2 0.088728201 0.058451723 0.316831683 -1.356801051 0.087422217
chr10_52436249_52448471 ((seq4:0.00253471,(seq5:0.00150886,seq2:0.00116057):0.00212652):0.00227229,seq3:0.07748077); 11755 1 0.105487027 0.119482348 0.584158416 0.324442842 0.627198606
chr10_52436249_52448471 (((seq4:0.00169033,seq6:0.00179601):0.00084438,seq2:0.00328709):0.00227229,seq3:0.07748077); 11755 1 0.183581455 0.159282433 0.316831683 0.707106781 0.760249939
chr10_52436249_52448471 ((seq6:0.00264039,(seq5:0.00150886,seq2:0.00116057):0.00212652):0.00227229,seq3:0.07748077); 11755 1 0.156954488 0.125791153 0.306930693 0.316227766 0.624085183
chr10_52436249_52448471 ((seq4:0.00169033,seq6:0.00179601):0.00084438,(seq5:0.00150886,seq2:0.00116057):0.00212652); 11755 0 0.014929817 0.004603148 0.108910891 NA NA
chr10_52436249_52448471 (((seq4:0.00169033,seq6:0.00179601):0.00084438,seq5:0.00363538):0.00227229,seq3:0.07748077); 11755 1 0.20017014 0.163862186 0.267326733 0.632455532 0.736455372
chr10_75419336_75488326 ((seq1:0.01910564,seq4:0.01958766):0.02613447,seq3:0.00345624,seq2:0.00243428); 35567 9 0.076208283 0.039975117 0.00990099 -1.53444745 0.062459806
chr10_75419336_75488326 ((seq1:0.01910564,seq5:0.02025649):0.02613447,seq3:0.00345624,seq2:0.00243428); 35567 7 0.06109596 0.03981317 0.02970297 -2.232253784 0.012799097
chr10_75419336_75488326 ((seq1:0.03409265,seq6:0.01334682):0.01114746,seq3:0.00345624,seq2:0.00243428); 35567 14 0.140804679 0.088294346 0.00990099 -2.205343444 0.013715002
chr10_75419336_75488326 ((seq1:0.01910564,(seq5:0.01143674,seq4:0.01076791):0.00881975):0.02613447,seq2:0.00243428); 35567 27 0.21216296 0.304106756 0.99009901 -7.372810498 8.35E-14
chr10_75419336_75488326 (((seq1:0.01910564,seq4:0.01958766):0.01498701,seq6:0.01334682):0.01114746,seq2:0.00243428); 35567 116 0.525149717 0.228156718 0.00990099 -14.74788721 1.59E-49
chr10_75419336_75488326 (((seq1:0.01910564,seq5:0.02025649):0.01498701,seq6:0.01334682):0.01114746,seq2:0.00243428); 35567 82 0.499620435 0.229404223 0.00990099 -13.64948395 1.02E-42
chr10_75419336_75488326 ((seq1:0.01910564,(seq5:0.01143674,seq4:0.01076791):0.00881975):0.02613447,seq3:0.00345624); 35567 29 0.21903731 0.308492845 0.99009901 -7.206909001 2.86E-13
chr10_75419336_75488326 (((seq1:0.01910564,seq4:0.01958766):0.01498701,seq6:0.01334682):0.01114746,seq3:0.00345624); 35567 117 0.531602328 0.234608064 0.00990099 -15.24198697 9.31E-53
chr10_75419336_75488326 (((seq1:0.01910564,seq5:0.02025649):0.01498701,seq6:0.01334682):0.01114746,seq3:0.00345624); 35567 83 0.500253044 0.23398642 0.00990099 -14.27750604 1.51E-46
chr10_75419336_75488326 ((seq1:0.01910564,(seq5:0.01143674,seq4:0.01076791):0.00881975):0.01498701,seq6:0.01334682); 35567 57 0.43800433 0.299176343 0.00990099 -8.419903806 1.88E-17
chr10_75419336_75488326 ((seq5:0.01143674,seq4:0.01076791):0.03495422,seq3:0.00345624,seq2:0.00243428); 35567 2 0.022816094 0.016777069 0.178217822 0.108464792 0.543186496
chr10_75419336_75488326 ((seq4:0.03457467,seq6:0.01334682):0.01114746,seq3:0.00345624,seq2:0.00243428); 35567 9 0.065144657 0.083971659 0.871287129 -1.152518344 0.124554068
chr10_75419336_75488326 ((seq5:0.0352435,seq6:0.01334682):0.01114746,seq3:0.00345624,seq2:0.00243428); 35567 9 0.076025529 0.08181615 0.643564356 -2.458275795 0.006980296
chr10_75419336_75488326 (((seq5:0.01143674,seq4:0.01076791):0.02380676,seq6:0.01334682):0.01114746,seq2:0.00243428); 35567 60 0.439157084 0.109459611 0.00990099 -14.35873671 4.70E-47
chr10_75419336_75488326 (((seq5:0.01143674,seq4:0.01076791):0.02380676,seq6:0.01334682):0.01114746,seq3:0.00345624); 35567 60 0.433871285 0.112580482 0.00990099 -14.31296571 9.08E-47
chr10_75476873_75490620 ((seq3:0.00167451,seq2:0.0012191):0.03163369,seq4:0.05652888,seq1:0.03190142); 10555 2 0.017716722 0.008151113 0.059405941 0.154186146 0.561268517
chr10_75476873_75490620 (((seq3:0.00167451,seq2:0.0012191):0.00405242,seq5:0.00375785):0.02758127,seq1:0.03190142); 10555 6 0.288773093 0.048471814 0.00990099 -1.819763259 0.034397533
chr10_75476873_75490620 ((seq2:0.00527152,seq5:0.00375785):0.02758127,seq4:0.05652888,seq1:0.03190142); 10555 5 0.045191852 0.028397916 0.069306931 0.380823769 0.64833299
chr10_75476873_75490620 ((seq3:0.00572693,seq5:0.00375785):0.02758127,seq4:0.05652888,seq1:0.03190142); 10555 5 0.037233539 0.03060919 0.257425743 0.379833959 0.647965664
chr10_75476873_75490620 (((seq3:0.00167451,seq2:0.0012191):0.00405242,seq5:0.00375785):0.02758127,seq4:0.05652888); 10555 4 0.291757461 0.067895784 0.00990099 -0.964067435 0.167506059
chr10_81845172_81862895 ((seq4:0.00799077,seq2:0.0092287):0.01659949,seq3:0.02039688,seq1:0.0914664); 12526 17 0.164697429 0.102219783 0.00990099 -5.227011104 8.61E-08
chr10_81845172_81862895 ((seq5:0.00842697,seq2:0.0092287):0.01659949,seq3:0.02039688,seq1:0.0914664); 12526 17 0.174277503 0.107105221 0.00990099 -5.227011104 8.61E-08
chr10_81845172_81862895 (((seq4:0.00096178,seq5:0.00139798):0.00702899,seq2:0.0092287):0.01659949,seq1:0.0914664); 12526 0 0.008222896 0.041395897 0.97029703 NA NA
chr10_81845172_81862895 ((seq4:0.00096178,seq5:0.00139798):0.02362848,seq3:0.02039688,seq1:0.0914664); 12526 0 0.003113524 0.012451301 0.940594059 NA NA
chr10_81845172_81862895 (((seq4:0.00096178,seq5:0.00139798):0.00702899,seq2:0.0092287):0.01659949,seq3:0.02039688); 12526 0 0.029698228 0.020322529 0.267326733 NA NA
chr10_88760722_88774801 ((seq2:0.01356219,seq1:0.01954455):0.0049811,seq4:0.00897864,seq3:0.00795798); 13881 15 0.446941863 0.267035516 0.00990099 -4.098780306 2.08E-05
chr10_88760722_88774801 (((seq6:0.01139696,seq2:0.00880662):0.00475557,seq1:0.01954455):0.0049811,seq3:0.00795798); 13881 8 0.307362582 0.276607593 0.267326733 -0.362535794 0.35847584
chr10_88760722_88774801 (((seq7:0.00980343,seq2:0.00880662):0.00475557,seq1:0.01954455):0.0049811,seq3:0.00795798); 13881 10 0.305705641 0.267031914 0.227722772 -1.714825603 0.043188603
chr10_88760722_88774801 (((seq6:0.01139696,seq2:0.00880662):0.00475557,seq1:0.01954455):0.0049811,seq4:0.00897864); 13881 6 0.200850083 0.278324688 0.910891089 -0.293948176 0.384398752
chr10_88760722_88774801 (((seq7:0.00980343,seq2:0.00880662):0.00475557,seq1:0.01954455):0.0049811,seq4:0.00897864); 13881 5 0.165297889 0.276623802 0.97029703 -2.474873734 0.006664164
chr10_88760722_88774801 (((seq6:0.00837608,seq7:0.00678255):0.00302088,seq2:0.00880662):0.00475557,seq1:0.01954455); 13881 25 0.423924789 0.348073266 0.198019802 -3.673981308 0.0001194
chr10_88760722_88774801 ((seq6:0.01615253,seq1:0.01954455):0.0049811,seq4:0.00897864,seq3:0.00795798); 13881 15 0.461710251 0.286626324 0.00990099 -4.781910357 8.68E-07
chr10_88760722_88774801 ((seq7:0.014559,seq1:0.01954455):0.0049811,seq4:0.00897864,seq3:0.00795798); 13881 14 0.450471868 0.271063324 0.00990099 -4.331004138 7.42E-06
chr10_88760722_88774801 (((seq6:0.00837608,seq7:0.00678255):0.00777645,seq1:0.01954455):0.0049811,seq3:0.00795798); 13881 6 0.244975146 0.186599308 0.089108911 -0.343212014 0.365719484
chr10_88760722_88774801 (((seq6:0.00837608,seq7:0.00678255):0.00777645,seq1:0.01954455):0.0049811,seq4:0.00897864); 13881 5 0.126900079 0.186559326 0.930693069 0.76255619 0.77713594
chr10_88760722_88774801 ((seq6:0.01139696,seq2:0.00880662):0.00973667,seq4:0.00897864,seq3:0.00795798); 13881 8 0.155248181 0.117513148 0.099009901 -2.565459852 0.005151957
chr10_88760722_88774801 ((seq7:0.00980343,seq2:0.00880662):0.00973667,seq4:0.00897864,seq3:0.00795798); 13881 7 0.20218284 0.105296448 0.00990099 -3.343721455 0.000413313
chr10_88760722_88774801 (((seq6:0.00837608,seq7:0.00678255):0.00302088,seq2:0.00880662):0.00973667,seq3:0.00795798); 13881 23 0.558497226 0.333273179 0.00990099 -3.349093268 0.000405383
chr10_88760722_88774801 (((seq6:0.00837608,seq7:0.00678255):0.00302088,seq2:0.00880662):0.00973667,seq4:0.00897864); 13881 22 0.503962251 0.320201715 0.00990099 -3.966035455 3.65E-05
chr10_88760722_88774801 ((seq6:0.00837608,seq7:0.00678255):0.01275755,seq4:0.00897864,seq3:0.00795798); 13881 5 0.20607305 0.078399251 0.00990099 -3.41156675 0.000322953
chr1_106073_126219 (((seq14:0.00248094,seq1:0.00354959):0.00267838,seq13:0.00644228):0.00841703,seq16:0.00795063); 15129 5 0.128494944 0.091314363 0.128712871 -3.519614799 0.000216087
chr1_106073_126219 (((seq14:0.00248094,seq1:0.00354959):0.00267838,seq13:0.00644228):0.00324458,seq2:0.00621195); 15129 5 0.172053672 0.075517219 0.01980198 -3.748630922 8.89E-05
chr1_106073_126219 (((seq14:0.00248094,seq1:0.00354959):0.00084844,seq3:0.00273651):0.00182994,seq13:0.00644228); 15129 5 0.31188446 0.146483905 0.02970297 -0.709740335 0.238932587
chr1_106073_126219 (((seq14:0.00248094,seq1:0.00354959):0.00267838,seq13:0.00644228):0.00753754,seq4:0.02897209); 15129 6 0.191916188 0.149622249 0.237623762 -3.911632919 4.58E-05
chr1_106073_126219 (((seq14:0.00248094,seq1:0.00354959):0.00267838,seq13:0.00644228):0.00841703,seq5:0.01286538); 15129 5 0.151431027 0.111126314 0.207920792 -3.519614799 0.000216087
chr1_106073_126219 ((seq14:0.00248094,(seq7:0.00392869,seq1:0.00267428):0.00087531):0.00267838,seq13:0.00644228); 15129 4 0.238151894 0.168589134 0.227722772 -1.753930211 0.039721233
chr1_106073_126219 (((seq14:0.00248094,seq1:0.00354959):0.00084844,seq8:0.00491385):0.00182994,seq13:0.00644228); 15129 6 0.501189768 0.164832111 0.01980198 -0.277350098 0.390755648
chr1_106073_126219 (((seq1:0.00622797,seq13:0.00644228):0.00324458,seq2:0.00621195):0.00517245,seq16:0.00795063); 15129 15 0.387765219 0.16073997 0.00990099 -3.588013294 0.000166604
chr1_106073_126219 (((seq1:0.00439803,seq3:0.00273651):0.00182994,seq13:0.00644228):0.00841703,seq16:0.00795063); 15129 6 0.349659594 0.157738449 0.00990099 -2.172435925 0.014911399
chr1_106073_126219 (((seq1:0.00622797,seq13:0.00644228):0.00753754,seq4:0.02897209):0.00087949,seq16:0.00795063); 15129 2 0.163163461 0.138642673 0.267326733 -2.040530334 0.020648767
chr1_106073_126219 ((seq1:0.00622797,seq13:0.00644228):0.00841703,seq5:0.01286538,seq16:0.00795063); 15129 0 0.024026704 0.069809637 0.96039604 NA NA
chr1_106073_126219 (((seq7:0.00392869,seq1:0.00267428):0.00355369,seq13:0.00644228):0.00841703,seq16:0.00795063); 15129 1 0.036717562 0.083508824 0.871287129 0.277350098 0.609244353
chr1_106073_126219 (((seq1:0.00439803,seq8:0.00491385):0.00182994,seq13:0.00644228):0.00841703,seq16:0.00795063); 15129 8 0.487870976 0.189845661 0.00990099 -2.676325002 0.003721721
chr1_106073_126219 (((seq1:0.00439803,seq3:0.00273651):0.00182994,seq13:0.00644228):0.00324458,seq2:0.00621195); 15129 7 0.479674797 0.133331681 0.00990099 -1.820930936 0.034308678
chr1_106073_126219 (((seq1:0.00622797,seq13:0.00644228):0.00324458,seq2:0.00621195):0.00429296,seq4:0.02897209); 15129 15 0.308017714 0.254508229 0.198019802 -2.985876787 0.001413833
chr1_106073_126219 (((seq1:0.00622797,seq13:0.00644228):0.00324458,seq2:0.00621195):0.00517245,seq5:0.01286538); 15129 15 0.297607244 0.181108137 0.049504951 -3.507135583 0.000226479
chr1_106073_126219 (((seq7:0.00392869,seq1:0.00267428):0.00355369,seq13:0.00644228):0.00324458,seq2:0.00621195); 15129 2 0.085233657 0.06626479 0.277227723 0.433449868 0.667656011
chr1_106073_126219 (((seq1:0.00439803,seq8:0.00491385):0.00182994,seq13:0.00644228):0.00324458,seq2:0.00621195); 15129 9 0.495439223 0.154413709 0.00990099 -2.406652691 0.008049736
chr1_106073_126219 (((seq1:0.00439803,seq3:0.00273651):0.00182994,seq13:0.00644228):0.00753754,seq4:0.02897209); 15129 6 0.364829136 0.24364763 0.059405941 -3.391164992 0.000347981
chr1_106073_126219 (((seq1:0.00439803,seq3:0.00273651):0.00182994,seq13:0.00644228):0.00841703,seq5:0.01286538); 15129 6 0.439883667 0.192927821 0.00990099 -2.172435925 0.014911399
chr1_106073_126219 (((seq7:0.00392869,seq1:0.00267428):0.00172375,seq3:0.00273651):0.00182994,seq13:0.00644228); 15129 2 0.071815718 0.088059026 0.584158416 -0.708749308 0.23924003
chr1_106073_126219 ((seq1:0.00439803,(seq8:0.00404518,seq3:0.00186784):0.00086867):0.00182994,seq13:0.00644228); 15129 3 0.583680349 0.193012096 0.00990099 -2.776388542 0.002748324
chr1_106073_126219 (((seq1:0.00622797,seq13:0.00644228):0.00753754,seq4:0.02897209):0.00087949,seq5:0.01286538); 15129 2 0.109227312 0.143900126 0.811881188 -1.978670127 0.023926579
chr1_106073_126219 (((seq7:0.00392869,seq1:0.00267428):0.00355369,seq13:0.00644228):0.00753754,seq4:0.02897209); 15129 2 0.097957565 0.128292683 0.732673267 -2.864333594 0.002089438
chr1_106073_126219 (((seq1:0.00439803,seq8:0.00491385):0.00182994,seq13:0.00644228):0.00753754,seq4:0.02897209); 15129 9 0.54200542 0.275905876 0.00990099 -3.00637356 0.00132192
chr1_106073_126219 (((seq7:0.00392869,seq1:0.00267428):0.00355369,seq13:0.00644228):0.00841703,seq5:0.01286538); 15129 1 0.056216538 0.094181043 0.792079208 0.277350098 0.609244353
chr1_106073_126219 (((seq1:0.00439803,seq8:0.00491385):0.00182994,seq13:0.00644228):0.00841703,seq5:0.01286538); 15129 8 0.558232534 0.214992399 0.00990099 -2.676325002 0.003721721
chr1_106073_126219 (((seq7:0.00392869,seq1:0.00267428):0.00172375,seq8:0.00491385):0.00182994,seq13:0.00644228); 15129 3 0.093099346 0.104895895 0.495049505 -1.843908892 0.03259821
chr1_106073_126219 (((seq14:0.00248094,seq1:0.00354959):0.00592296,seq2:0.00621195):0.00517245,seq16:0.00795063); 15129 4 0.094520457 0.043046467 0.03960396 -4.460844293 4.08E-06
chr1_106073_126219 (((seq14:0.00248094,seq1:0.00354959):0.00084844,seq3:0.00273651):0.01024697,seq16:0.00795063); 15129 4 0.320741622 0.21587481 0.148514852 -0.755928946 0.224845899
chr1_106073_126219 (((seq14:0.00248094,seq1:0.00354959):0.01021592,seq4:0.02897209):0.00087949,seq16:0.00795063); 15129 1 0.035759138 0.051090951 0.762376238 -6.363961031 9.83E-11
chr1_106073_126219 ((seq14:0.00248094,seq1:0.00354959):0.01109541,seq5:0.01286538,seq16:0.00795063); 15129 0 0 0.024652654 1 NA NA
chr1_106073_126219 ((seq14:0.00248094,(seq7:0.00392869,seq1:0.00267428):0.00087531):0.01109541,seq16:0.00795063); 15129 3 0.22565933 0.252457532 0.504950495 -0.617914381 0.26831589
chr1_106073_126219 (((seq14:0.00248094,seq1:0.00354959):0.00084844,seq8:0.00491385):0.01024697,seq16:0.00795063); 15129 5 0.449666204 0.218287065 0.02970297 -0.533228552 0.29693769
chr1_106073_126219 (((seq14:0.00248094,seq1:0.00354959):0.00084844,seq3:0.00273651):0.00507452,seq2:0.00621195); 15129 6 0.323583846 0.167761914 0.049504951 -0.852266478 0.197033104
chr1_106073_126219 (((seq14:0.00248094,seq1:0.00354959):0.00592296,seq2:0.00621195):0.00429296,seq4:0.02897209); 15129 3 0.121852072 0.079419658 0.089108911 -0.87574864 0.190583348
chr1_106073_126219 (((seq14:0.00248094,seq1:0.00354959):0.00592296,seq2:0.00621195):0.00517245,seq5:0.01286538); 15129 4 0.094520457 0.054527398 0.118811881 -4.410306549 5.16E-06
chr1_106073_126219 ((seq14:0.00248094,(seq7:0.00392869,seq1:0.00267428):0.00087531):0.00592296,seq2:0.00621195); 15129 4 0.24423293 0.188295327 0.306930693 -1.044185128 0.148199873
chr1_106073_126219 (((seq14:0.00248094,seq1:0.00354959):0.00084844,seq8:0.00491385):0.00507452,seq2:0.00621195); 15129 7 0.496728138 0.183753718 0.00990099 -0.797724035 0.212515326
chr1_106073_126219 (((seq14:0.00248094,seq1:0.00354959):0.00084844,seq3:0.00273651):0.00936748,seq4:0.02897209); 15129 5 0.34572675 0.321383105 0.405940594 -0.291605922 0.385293974
chr1_106073_126219 (((seq14:0.00248094,seq1:0.00354959):0.00084844,seq3:0.00273651):0.01024697,seq5:0.01286538); 15129 4 0.320741622 0.244612334 0.188118812 -0.755928946 0.224845899
chr1_106073_126219 ((seq14:0.00248094,(seq7:0.00392869,seq1:0.00267428):0.00087531):0.00084844,seq3:0.00273651); 15129 2 0.210258444 0.103299623 0.168316832 -1.475729575 0.070008252
chr1_106073_126219 ((seq14:0.00248094,seq1:0.00354959):0.00084844,(seq8:0.00404518,seq3:0.00186784):0.00086867); 15129 1 0.214422632 0.048150572 0.00990099 -2.449489743 0.007152939
chr1_106073_126219 (((seq14:0.00248094,seq1:0.00354959):0.01021592,seq4:0.02897209):0.00087949,seq5:0.01286538); 15129 1 0.035759138 0.055896292 0.782178218 -6.244997998 2.12E-10
chr1_106073_126219 ((seq14:0.00248094,(seq7:0.00392869,seq1:0.00267428):0.00087531):0.01021592,seq4:0.02897209); 15129 3 0.454623571 0.358063653 0.217821782 -0.363803438 0.358002398
chr1_106073_126219 (((seq14:0.00248094,seq1:0.00354959):0.00084844,seq8:0.00491385):0.00936748,seq4:0.02897209); 15129 6 0.502908322 0.304427589 0.03960396 -0.422053453 0.336493001
chr1_106073_126219 ((seq14:0.00248094,(seq7:0.00392869,seq1:0.00267428):0.00087531):0.01109541,seq5:0.01286538); 15129 3 0.22565933 0.271021218 0.633663366 -0.617914381 0.26831589
chr1_106073_126219 (((seq14:0.00248094,seq1:0.00354959):0.00084844,seq8:0.00491385):0.01024697,seq5:0.01286538); 15129 5 0.449666204 0.245587283 0.01980198 -0.533228552 0.29693769
chr1_106073_126219 ((seq14:0.00248094,(seq7:0.00392869,seq1:0.00267428):0.00087531):0.00084844,seq8:0.00491385); 15129 5 0.452144887 0.123919625 0.00990099 -1.939956916 0.026192463
chr1_106073_126219 (((seq1:0.00439803,seq3:0.00273651):0.00507452,seq2:0.00621195):0.00517245,seq16:0.00795063); 15129 3 0.056943618 0.066828938 0.613861386 -5.800088417 3.31E-09
chr1_106073_126219 (((seq1:0.00947255,seq2:0.00621195):0.00429296,seq4:0.02897209):0.00087949,seq16:0.00795063); 15129 5 0.192312777 0.240036685 0.792079208 0.107106327 0.542647686
chr1_106073_126219 ((seq1:0.00947255,seq2:0.00621195):0.00517245,seq5:0.01286538,seq16:0.00795063); 15129 1 0.052845529 0.119817238 0.98019802 0.213200716 0.584414795
chr1_106073_126219 (((seq7:0.00392869,seq1:0.00267428):0.00679827,seq2:0.00621195):0.00517245,seq16:0.00795063); 15129 1 0.060116333 0.043906405 0.237623762 0.206284249 0.581715559
chr1_106073_126219 (((seq1:0.00439803,seq8:0.00491385):0.00507452,seq2:0.00621195):0.00517245,seq16:0.00795063); 15129 3 0.052184546 0.079116267 0.851485149 -5.580223014 1.20E-08
chr1_106073_126219 (((seq1:0.00439803,seq3:0.00273651):0.00936748,seq4:0.02897209):0.00087949,seq16:0.00795063); 15129 2 0.059884989 0.073945072 0.712871287 -2.325641818 0.010018833
chr1_106073_126219 ((seq1:0.00439803,seq3:0.00273651):0.01024697,seq5:0.01286538,seq16:0.00795063); 15129 0 0 0.035419724 1 NA NA
chr1_106073_126219 (((seq7:0.00392869,seq1:0.00267428):0.00172375,seq3:0.00273651):0.01024697,seq16:0.00795063); 15129 1 0.064412717 0.143786767 0.900990099 -2.34520788 0.009508237
chr1_106073_126219 ((seq1:0.00439803,(seq8:0.00404518,seq3:0.00186784):0.00086867):0.01024697,seq16:0.00795063); 15129 7 0.640822262 0.25109029 0.00990099 -2.712897744 0.003334884
chr1_106073_126219 ((seq1:0.01376551,seq4:0.02897209):0.00087949,seq5:0.01286538,seq16:0.00795063); 15129 7 0.328706458 0.439120894 0.95049505 0.589944502 0.722386071
chr1_106073_126219 (((seq7:0.00392869,seq1:0.00267428):0.01109123,seq4:0.02897209):0.00087949,seq16:0.00795063); 15129 1 0.030372133 0.052305176 0.881188119 0.15430335 0.561314722
chr1_106073_126219 (((seq1:0.00439803,seq8:0.00491385):0.00936748,seq4:0.02897209):0.00087949,seq16:0.00795063); 15129 1 0.060645119 0.087393417 0.851485149 -5.916079783 1.65E-09
chr1_106073_126219 ((seq7:0.00392869,seq1:0.00267428):0.01197072,seq5:0.01286538,seq16:0.00795063); 15129 0 0 0.026588671 1 NA NA
chr1_106073_126219 ((seq1:0.00439803,seq8:0.00491385):0.01024697,seq5:0.01286538,seq16:0.00795063); 15129 0 0 0.044145681 1 NA NA
chr1_106073_126219 (((seq7:0.00392869,seq1:0.00267428):0.00172375,seq8:0.00491385):0.01024697,seq16:0.00795063); 15129 2 0.233525018 0.149968273 0.118811881 -0.654653671 0.25634538
chr1_106073_126219 (((seq1:0.00439803,seq3:0.00273651):0.00507452,seq2:0.00621195):0.00429296,seq4:0.02897209); 15129 3 0.086357327 0.121012294 0.792079208 -3.353480929 0.00039901
chr1_106073_126219 (((seq1:0.00439803,seq3:0.00273651):0.00507452,seq2:0.00621195):0.00517245,seq5:0.01286538); 15129 3 0.041113094 0.080794831 0.910891089 -5.727741051 5.09E-09
chr1_106073_126219 (((seq7:0.00392869,seq1:0.00267428):0.00172375,seq3:0.00273651):0.00507452,seq2:0.00621195); 15129 2 0.087613193 0.109502941 0.584158416 -0.46897905 0.319542306
chr1_106073_126219 ((seq1:0.00439803,(seq8:0.00404518,seq3:0.00186784):0.00086867):0.00507452,seq2:0.00621195); 15129 7 0.625718818 0.206997819 0.00990099 -2.976538171 0.001457614
chr1_106073_126219 (((seq1:0.00947255,seq2:0.00621195):0.00429296,seq4:0.02897209):0.00087949,seq5:0.01286538); 15129 6 0.203879966 0.244223676 0.782178218 0.445408983 0.671987889
chr1_106073_126219 (((seq7:0.00392869,seq1:0.00267428):0.00679827,seq2:0.00621195):0.00429296,seq4:0.02897209); 15129 2 0.103146275 0.077230485 0.188118812 0.335554411 0.631396546
chr1_106073_126219 (((seq1:0.00439803,seq8:0.00491385):0.00507452,seq2:0.00621195):0.00429296,seq4:0.02897209); 15129 2 0.071518276 0.144747835 0.95049505 -5.290225561 6.11E-08
chr1_106073_126219 (((seq7:0.00392869,seq1:0.00267428):0.00679827,seq2:0.00621195):0.00517245,seq5:0.01286538); 15129 1 0.060116333 0.052996232 0.316831683 0.208514414 0.582586335
chr1_106073_126219 (((seq1:0.00439803,seq8:0.00491385):0.00507452,seq2:0.00621195):0.00517245,seq5:0.01286538); 15129 3 0.036354022 0.092530901 0.97029703 -5.504976104 1.85E-08
chr1_106073_126219 (((seq7:0.00392869,seq1:0.00267428):0.00172375,seq8:0.00491385):0.00507452,seq2:0.00621195); 15129 3 0.181208276 0.119403794 0.188118812 0.11138648 0.54434506
chr1_106073_126219 (((seq1:0.00439803,seq3:0.00273651):0.00936748,seq4:0.02897209):0.00087949,seq5:0.01286538); 15129 2 0.069303986 0.077769516 0.564356436 -2.27144505 0.011560025
chr1_106073_126219 (((seq7:0.00392869,seq1:0.00267428):0.00172375,seq3:0.00273651):0.00936748,seq4:0.02897209); 15129 2 0.209432216 0.224907463 0.534653465 -0.396412484 0.345900379
chr1_106073_126219 ((seq1:0.00439803,(seq8:0.00404518,seq3:0.00186784):0.00086867):0.00936748,seq4:0.02897209); 15129 6 0.561471346 0.352163395 0.01980198 -3.733549777 9.44E-05
chr1_106073_126219 (((seq7:0.00392869,seq1:0.00267428):0.00172375,seq3:0.00273651):0.01024697,seq5:0.01286538); 15129 1 0.064412717 0.16521515 0.910891089 -2.34520788 0.009508237
chr1_106073_126219 ((seq1:0.00439803,(seq8:0.00404518,seq3:0.00186784):0.00086867):0.01024697,seq5:0.01286538); 15129 7 0.640822262 0.261407892 0.00990099 -2.712897744 0.003334884
chr1_106073_126219 ((seq7:0.00392869,seq1:0.00267428):0.00172375,(seq8:0.00404518,seq3:0.00186784):0.00086867); 15129 3 0.24350585 0.038987045 0.00990099 -2.284400883 0.011173991
chr1_106073_126219 (((seq7:0.00392869,seq1:0.00267428):0.01109123,seq4:0.02897209):0.00087949,seq5:0.01286538); 15129 1 0.030372133 0.057864366 0.910891089 0.15713484 0.56243071
chr1_106073_126219 (((seq1:0.00439803,seq8:0.00491385):0.00936748,seq4:0.02897209):0.00087949,seq5:0.01286538); 15129 1 0.070361557 0.093820808 0.782178218 -5.787918451 3.56E-09
chr1_106073_126219 (((seq7:0.00392869,seq1:0.00267428):0.00172375,seq8:0.00491385):0.00936748,seq4:0.02897209); 15129 3 0.318527332 0.219364135 0.138613861 -1.670797198 0.047380871
chr1_106073_126219 (((seq7:0.00392869,seq1:0.00267428):0.00172375,seq8:0.00491385):0.01024697,seq5:0.01286538); 15129 2 0.233525018 0.170484831 0.227722772 -0.654653671 0.25634538
chr1_106073_126219 (((seq14:0.00515932,seq13:0.00644228):0.00324458,seq2:0.00621195):0.00517245,seq16:0.00795063); 15129 11 0.330623306 0.143170401 0.01980198 -3.215129662 0.000651928
chr1_106073_126219 (((seq14:0.00332938,seq3:0.00273651):0.00182994,seq13:0.00644228):0.00841703,seq16:0.00795063); 15129 5 0.266838522 0.136124331 0.059405941 -1.890301651 0.029358814
chr1_106073_126219 (((seq14:0.00515932,seq13:0.00644228):0.00753754,seq4:0.02897209):0.00087949,seq16:0.00795063); 15129 1 0.098023663 0.128709102 0.762376238 0.179605302 0.571268779
chr1_106073_126219 ((seq14:0.00515932,seq13:0.00644228):0.00841703,seq5:0.01286538,seq16:0.00795063); 15129 0 0.010443519 0.062824047 0.98019802 NA NA
chr1_106073_126219 (((seq14:0.00248094,seq7:0.004804):0.00267838,seq13:0.00644228):0.00841703,seq16:0.00795063); 15129 4 0.105261419 0.111619737 0.514851485 -3.162518678 0.000782054
chr1_106073_126219 (((seq14:0.00332938,seq8:0.00491385):0.00182994,seq13:0.00644228):0.00841703,seq16:0.00795063); 15129 7 0.251173243 0.17251702 0.178217822 -2.507555535 0.006078474
chr1_106073_126219 (((seq14:0.00332938,seq3:0.00273651):0.00182994,seq13:0.00644228):0.00324458,seq2:0.00621195); 15129 4 0.438726948 0.11405083 0.00990099 -1.415552146 0.078453335
chr1_106073_126219 (((seq14:0.00515932,seq13:0.00644228):0.00324458,seq2:0.00621195):0.00429296,seq4:0.02897209); 15129 12 0.312115804 0.238424549 0.118811881 -3.589542996 0.000165629
chr1_106073_126219 (((seq14:0.00515932,seq13:0.00644228):0.00324458,seq2:0.00621195):0.00517245,seq5:0.01286538); 15129 11 0.260988829 0.164324476 0.089108911 -3.143309313 0.000835246
chr1_106073_126219 (((seq14:0.00248094,seq7:0.004804):0.00267838,seq13:0.00644228):0.00324458,seq2:0.00621195); 15129 5 0.117720933 0.088922269 0.217821782 -2.416034722 0.007845283
chr1_106073_126219 (((seq14:0.00332938,seq8:0.00491385):0.00182994,seq13:0.00644228):0.00324458,seq2:0.00621195); 15129 6 0.341727808 0.13919889 0.01980198 -2.426890502 0.007614426
chr1_106073_126219 (((seq14:0.00332938,seq3:0.00273651):0.00182994,seq13:0.00644228):0.00753754,seq4:0.02897209); 15129 4 0.279694626 0.224039593 0.247524753 -2.860995302 0.002111567
chr1_106073_126219 (((seq14:0.00332938,seq3:0.00273651):0.00182994,seq13:0.00644228):0.00841703,seq5:0.01286538); 15129 5 0.364102056 0.159794765 0.00990099 -1.890301651 0.029358814
chr1_106073_126219 (((seq14:0.00248094,seq7:0.004804):0.00084844,seq3:0.00273651):0.00182994,seq13:0.00644228); 15129 5 0.266838522 0.172210325 0.178217822 -0.405839725 0.342430184
chr1_106073_126219 ((seq14:0.00332938,(seq8:0.00404518,seq3:0.00186784):0.00086867):0.00182994,seq13:0.00644228); 15129 2 0.594256065 0.185419724 0.00990099 -2.32992949 0.009904939
chr1_106073_126219 (((seq14:0.00515932,seq13:0.00644228):0.00753754,seq4:0.02897209):0.00087949,seq5:0.01286538); 15129 1 0.086820015 0.13217364 0.871287129 0.184114924 0.57303835
chr1_106073_126219 (((seq14:0.00248094,seq7:0.004804):0.00267838,seq13:0.00644228):0.00753754,seq4:0.02897209); 15129 6 0.147465133 0.171458457 0.643564356 -3.911632919 4.58E-05
chr1_106073_126219 (((seq14:0.00332938,seq8:0.00491385):0.00182994,seq13:0.00644228):0.00753754,seq4:0.02897209); 15129 7 0.281148787 0.256223478 0.356435644 -2.601334153 0.004643098
chr1_106073_126219 (((seq14:0.00248094,seq7:0.004804):0.00267838,seq13:0.00644228):0.00841703,seq5:0.01286538); 15129 4 0.135236962 0.130996761 0.455445545 -3.162518678 0.000782054
chr1_106073_126219 (((seq14:0.00332938,seq8:0.00491385):0.00182994,seq13:0.00644228):0.00841703,seq5:0.01286538); 15129 7 0.328574261 0.188542534 0.059405941 -2.507555535 0.006078474
chr1_106073_126219 (((seq14:0.00248094,seq7:0.004804):0.00084844,seq8:0.00491385):0.00182994,seq13:0.00644228); 15129 7 0.480236632 0.184070659 0.00990099 -1.310546629 0.09500549
chr1_106073_126219 (((seq3:0.00456645,seq13:0.00644228):0.00324458,seq2:0.00621195):0.00517245,seq16:0.00795063); 15129 12 0.342487937 0.143538568 0.00990099 -2.678987943 0.003692253
chr1_106073_126219 (((seq13:0.00968686,seq2:0.00621195):0.00429296,seq4:0.02897209):0.00087949,seq16:0.00795063); 15129 7 0.252957895 0.237147201 0.376237624 -0.024286238 0.490312145
chr1_106073_126219 ((seq13:0.00968686,seq2:0.00621195):0.00517245,seq5:0.01286538,seq16:0.00795063); 15129 1 0.070857294 0.119406438 0.900990099 0.206284249 0.581715559
chr1_106073_126219 (((seq7:0.00748238,seq13:0.00644228):0.00324458,seq2:0.00621195):0.00517245,seq16:0.00795063); 15129 16 0.436909247 0.164402803 0.00990099 -3.670409958 0.000121081
chr1_106073_126219 (((seq8:0.00674379,seq13:0.00644228):0.00324458,seq2:0.00621195):0.00517245,seq16:0.00795063); 15129 12 0.353427193 0.166567189 0.01980198 -2.53171815 0.005675259
chr1_106073_126219 (((seq3:0.00456645,seq13:0.00644228):0.00753754,seq4:0.02897209):0.00087949,seq16:0.00795063); 15129 2 0.084804019 0.124935885 0.900990099 0.297252496 0.616863127
chr1_106073_126219 ((seq3:0.00456645,seq13:0.00644228):0.00841703,seq5:0.01286538,seq16:0.00795063); 15129 0 0.010443519 0.063016062 1 NA NA
chr1_106073_126219 (((seq7:0.00565244,seq3:0.00273651):0.00182994,seq13:0.00644228):0.00841703,seq16:0.00795063); 15129 5 0.326426069 0.17810926 0.049504951 -1.649340396 0.049538959
chr1_106073_126219 (((seq8:0.00404518,seq3:0.00186784):0.00269861,seq13:0.00644228):0.00841703,seq16:0.00795063); 15129 4 0.228435455 0.104379668 0.01980198 -2.14927444 0.015806326
chr1_106073_126219 ((seq13:0.01397982,seq4:0.02897209):0.00087949,seq5:0.01286538,seq16:0.00795063); 15129 7 0.398274836 0.448648952 0.683168317 0.080446978 0.532059117
chr1_106073_126219 (((seq7:0.00748238,seq13:0.00644228):0.00753754,seq4:0.02897209):0.00087949,seq16:0.00795063); 15129 3 0.129089828 0.149501619 0.712871287 -1.068869137 0.14256432
chr1_106073_126219 (((seq8:0.00674379,seq13:0.00644228):0.00753754,seq4:0.02897209):0.00087949,seq16:0.00795063); 15129 1 0.08586159 0.138773217 0.930693069 0.185695338 0.573658158
chr1_106073_126219 ((seq7:0.00748238,seq13:0.00644228):0.00841703,seq5:0.01286538,seq16:0.00795063); 15129 0 0.024026704 0.075496398 0.98019802 NA NA
chr1_106073_126219 ((seq8:0.00674379,seq13:0.00644228):0.00841703,seq5:0.01286538,seq16:0.00795063); 15129 0 0.010443519 0.072542468 1 NA NA
chr1_106073_126219 (((seq7:0.00565244,seq8:0.00491385):0.00182994,seq13:0.00644228):0.00841703,seq16:0.00795063); 15129 7 0.464637451 0.207979708 0.00990099 -2.601334153 0.004643098
chr1_106073_126219 (((seq3:0.00456645,seq13:0.00644228):0.00324458,seq2:0.00621195):0.00429296,seq4:0.02897209); 15129 14 0.302696808 0.239159892 0.158415842 -2.644242199 0.004093702
chr1_106073_126219 (((seq3:0.00456645,seq13:0.00644228):0.00324458,seq2:0.00621195):0.00517245,seq5:0.01286538); 15129 12 0.264624232 0.159984467 0.059405941 -2.606501816 0.004573617
chr1_106073_126219 (((seq7:0.00565244,seq3:0.00273651):0.00182994,seq13:0.00644228):0.00324458,seq2:0.00621195); 15129 7 0.461927424 0.150453103 0.00990099 -1.743366876 0.040634775
chr1_106073_126219 (((seq8:0.00404518,seq3:0.00186784):0.00269861,seq13:0.00644228):0.00324458,seq2:0.00621195); 15129 4 0.287229824 0.080034702 0.00990099 -2.462861572 0.006891656
chr1_106073_126219 (((seq13:0.00968686,seq2:0.00621195):0.00429296,seq4:0.02897209):0.00087949,seq5:0.01286538); 15129 8 0.220140128 0.236649481 0.594059406 0.329378774 0.629065295
chr1_106073_126219 (((seq7:0.00748238,seq13:0.00644228):0.00324458,seq2:0.00621195):0.00429296,seq4:0.02897209); 15129 17 0.416683191 0.269660255 0.00990099 -3.262273893 0.000552612
chr1_106073_126219 (((seq8:0.00674379,seq13:0.00644228):0.00324458,seq2:0.00621195):0.00429296,seq4:0.02897209); 15129 13 0.316180845 0.259454359 0.207920792 -2.918856373 0.00175659
chr1_106073_126219 (((seq7:0.00748238,seq13:0.00644228):0.00324458,seq2:0.00621195):0.00517245,seq5:0.01286538); 15129 16 0.346652125 0.189223346 0.00990099 -3.585688616 0.000168095
chr1_106073_126219 (((seq8:0.00674379,seq13:0.00644228):0.00324458,seq2:0.00621195):0.00517245,seq5:0.01286538); 15129 12 0.257055985 0.17825005 0.079207921 -2.454423981 0.007055525
chr1_106073_126219 (((seq7:0.00565244,seq8:0.00491385):0.00182994,seq13:0.00644228):0.00324458,seq2:0.00621195); 15129 9 0.47769185 0.164727345 0.00990099 -2.578811707 0.004957041
chr1_106073_126219 (((seq3:0.00456645,seq13:0.00644228):0.00753754,seq4:0.02897209):0.00087949,seq5:0.01286538); 15129 2 0.060314628 0.127410272 0.98019802 0.304923283 0.619787709
chr1_106073_126219 (((seq7:0.00565244,seq3:0.00273651):0.00182994,seq13:0.00644228):0.00753754,seq4:0.02897209); 15129 6 0.318362086 0.264446427 0.257425743 -3.295267976 0.000491639
chr1_106073_126219 (((seq8:0.00404518,seq3:0.00186784):0.00269861,seq13:0.00644228):0.00753754,seq4:0.02897209); 15129 3 0.225923723 0.163261617 0.108910891 -3.380186157 0.000362184
chr1_106073_126219 (((seq7:0.00565244,seq3:0.00273651):0.00182994,seq13:0.00644228):0.00841703,seq5:0.01286538); 15129 5 0.423689603 0.206886443 0.00990099 -1.649340396 0.049538959
chr1_106073_126219 (((seq8:0.00404518,seq3:0.00186784):0.00269861,seq13:0.00644228):0.00841703,seq5:0.01286538); 15129 4 0.275860929 0.121836539 0.00990099 -2.14927444 0.015806326
chr1_106073_126219 ((seq7:0.00565244,(seq8:0.00404518,seq3:0.00186784):0.00086867):0.00182994,seq13:0.00644228); 15129 4 0.596866944 0.209301672 0.00990099 -1.448863813 0.073687809
chr1_106073_126219 (((seq7:0.00748238,seq13:0.00644228):0.00753754,seq4:0.02897209):0.00087949,seq5:0.01286538); 15129 3 0.117720933 0.155107079 0.811881188 -1.023501139 0.153035481
chr1_106073_126219 (((seq8:0.00674379,seq13:0.00644228):0.00753754,seq4:0.02897209):0.00087949,seq5:0.01286538); 15129 1 0.066197369 0.142607244 0.98019802 0.190692518 0.57561675
chr1_106073_126219 (((seq7:0.00565244,seq8:0.00491385):0.00182994,seq13:0.00644228):0.00753754,seq4:0.02897209); 15129 9 0.49553837 0.297661775 0.00990099 -3.202988464 0.000680047
chr1_106073_126219 (((seq7:0.00565244,seq8:0.00491385):0.00182994,seq13:0.00644228):0.00841703,seq5:0.01286538); 15129 7 0.542038469 0.237546104 0.00990099 -2.601334153 0.004643098
chr1_106073_126219 (((seq14:0.00332938,seq3:0.00273651):0.00507452,seq2:0.00621195):0.00517245,seq16:0.00795063); 15129 1 0.139103708 0.055378412 0.00990099 -4.527692569 2.98E-06
chr1_106073_126219 (((seq14:0.0084039,seq2:0.00621195):0.00429296,seq4:0.02897209):0.00087949,seq16:0.00795063); 15129 6 0.225758477 0.23291361 0.495049505 -0.293948176 0.384398752
chr1_106073_126219 ((seq14:0.0084039,seq2:0.00621195):0.00517245,seq5:0.01286538,seq16:0.00795063); 15129 1 0.04573997 0.110788882 0.97029703 0.213200716 0.584414795
chr1_106073_126219 (((seq14:0.00248094,seq7:0.004804):0.00592296,seq2:0.00621195):0.00517245,seq16:0.00795063); 15129 5 0.101262476 0.050894639 0.069306931 -3.38350882 0.00035783
chr1_106073_126219 (((seq14:0.00332938,seq8:0.00491385):0.00507452,seq2:0.00621195):0.00517245,seq16:0.00795063); 15129 1 0.131535462 0.069894904 0.03960396 -4.301162634 8.50E-06
chr1_106073_126219 (((seq14:0.00332938,seq3:0.00273651):0.00936748,seq4:0.02897209):0.00087949,seq16:0.00795063); 15129 1 0.036750611 0.063648952 0.871287129 0.160128154 0.563609938
chr1_106073_126219 ((seq14:0.00332938,seq3:0.00273651):0.01024697,seq5:0.01286538,seq16:0.00795063); 15129 0 0 0.02837828 1 NA NA
chr1_106073_126219 (((seq14:0.00248094,seq7:0.004804):0.00084844,seq3:0.00273651):0.01024697,seq16:0.00795063); 15129 5 0.477724899 0.252268491 0.03960396 -0.87191394 0.191627664
chr1_106073_126219 ((seq14:0.00332938,(seq8:0.00404518,seq3:0.00186784):0.00086867):0.01024697,seq16:0.00795063); 15129 6 0.637517351 0.247876264 0.00990099 -1.816590213 0.034639942
chr1_106073_126219 ((seq14:0.01269686,seq4:0.02897209):0.00087949,seq5:0.01286538,seq16:0.00795063); 15129 7 0.331350387 0.441436314 0.930693069 0.227921153 0.590146231
chr1_106073_126219 (((seq14:0.00248094,seq7:0.004804):0.01021592,seq4:0.02897209):0.00087949,seq16:0.00795063); 15129 2 0.049342323 0.063103973 0.653465347 -2.447489309 0.00719277
chr1_106073_126219 (((seq14:0.00332938,seq8:0.00491385):0.00936748,seq4:0.02897209):0.00087949,seq16:0.00795063); 15129 0 0.012162073 0.078571617 1 NA NA
chr1_106073_126219 ((seq14:0.00248094,seq7:0.004804):0.01109541,seq5:0.01286538,seq16:0.00795063); 15129 0 0 0.02888988 1 NA NA
chr1_106073_126219 ((seq14:0.00332938,seq8:0.00491385):0.01024697,seq5:0.01286538,seq16:0.00795063); 15129 0 0 0.036821667 1 NA NA
chr1_106073_126219 (((seq14:0.00248094,seq7:0.004804):0.00084844,seq8:0.00491385):0.01024697,seq16:0.00795063); 15129 7 0.42306167 0.245031727 0.03960396 -1.957543121 0.025141824
chr1_106073_126219 (((seq14:0.00332938,seq3:0.00273651):0.00507452,seq2:0.00621195):0.00429296,seq4:0.02897209); 15129 2 0.106451187 0.10540386 0.445544555 0.350676634 0.637084522
chr1_106073_126219 (((seq14:0.00332938,seq3:0.00273651):0.00507452,seq2:0.00621195):0.00517245,seq5:0.01286538); 15129 1 0.082127041 0.066989887 0.316831683 -4.472135955 3.87E-06
chr1_106073_126219 (((seq14:0.00248094,seq7:0.004804):0.00084844,seq3:0.00273651):0.00507452,seq2:0.00621195); 15129 8 0.33716703 0.201533479 0.069306931 -1.242299113 0.107063111
chr1_106073_126219 ((seq14:0.00332938,(seq8:0.00404518,seq3:0.00186784):0.00086867):0.00507452,seq2:0.00621195); 15129 6 0.674631502 0.198110252 0.00990099 -2.194435868 0.014102045
chr1_106073_126219 (((seq14:0.0084039,seq2:0.00621195):0.00429296,seq4:0.02897209):0.00087949,seq5:0.01286538); 15129 7 0.235541014 0.233560711 0.485148515 0.104254793 0.541516424
chr1_106073_126219 (((seq14:0.00248094,seq7:0.004804):0.00592296,seq2:0.00621195):0.00429296,seq4:0.02897209); 15129 5 0.128759336 0.094834754 0.198019802 -0.032223894 0.487146751
chr1_106073_126219 (((seq14:0.00332938,seq8:0.00491385):0.00507452,seq2:0.00621195):0.00429296,seq4:0.02897209); 15129 1 0.084440479 0.12920616 0.871287129 0.226455407 0.589576381
chr1_106073_126219 (((seq14:0.00248094,seq7:0.004804):0.00592296,seq2:0.00621195):0.00517245,seq5:0.01286538); 15129 5 0.101262476 0.063092075 0.108910891 -3.341937268 0.000415979
chr1_106073_126219 (((seq14:0.00332938,seq8:0.00491385):0.00507452,seq2:0.00621195):0.00517245,seq5:0.01286538); 15129 1 0.074558794 0.080372794 0.534653465 -4.242640687 1.10E-05
chr1_106073_126219 (((seq14:0.00248094,seq7:0.004804):0.00084844,seq8:0.00491385):0.00507452,seq2:0.00621195); 15129 10 0.506973362 0.203703814 0.00990099 -2.163712406 0.015243214
chr1_106073_126219 (((seq14:0.00332938,seq3:0.00273651):0.00936748,seq4:0.02897209):0.00087949,seq5:0.01286538); 15129 1 0.04164188 0.065543327 0.831683168 0.163299316 0.564858614
chr1_106073_126219 (((seq14:0.00248094,seq7:0.004804):0.00084844,seq3:0.00273651):0.00936748,seq4:0.02897209); 15129 7 0.321138211 0.352771168 0.633663366 -0.55634864 0.288986271
chr1_106073_126219 ((seq14:0.00332938,(seq8:0.00404518,seq3:0.00186784):0.00086867):0.00936748,seq4:0.02897209); 15129 5 0.557868993 0.354715117 0.049504951 -2.857738033 0.002133362
chr1_106073_126219 (((seq14:0.00248094,seq7:0.004804):0.00084844,seq3:0.00273651):0.01024697,seq5:0.01286538); 15129 5 0.477724899 0.274981823 0.059405941 -0.87191394 0.191627664
chr1_106073_126219 ((seq14:0.00332938,(seq8:0.00404518,seq3:0.00186784):0.00086867):0.01024697,seq5:0.01286538); 15129 6 0.637517351 0.258468504 0.00990099 -1.816590213 0.034639942
chr1_106073_126219 ((seq14:0.00248094,seq7:0.004804):0.00084844,(seq8:0.00404518,seq3:0.00186784):0.00086867); 15129 4 0.408850552 0.060890343 0.00990099 -2.427870354 0.007593886
chr1_106073_126219 (((seq14:0.00248094,seq7:0.004804):0.01021592,seq4:0.02897209):0.00087949,seq5:0.01286538); 15129 2 0.049342323 0.066680547 0.722772277 -2.396019682 0.0082871
chr1_106073_126219 (((seq14:0.00332938,seq8:0.00491385):0.00936748,seq4:0.02897209):0.00087949,seq5:0.01286538); 15129 0 0.021878512 0.081459118 0.99009901 NA NA
chr1_106073_126219 (((seq14:0.00248094,seq7:0.004804):0.00084844,seq8:0.00491385):0.00936748,seq4:0.02897209); 15129 9 0.450062793 0.339736599 0.128712871 -1.811043187 0.035067083
chr1_106073_126219 (((seq14:0.00248094,seq7:0.004804):0.00084844,seq8:0.00491385):0.01024697,seq5:0.01286538); 15129 7 0.42306167 0.272707053 0.059405941 -1.957543121 0.025141824
chr1_106073_126219 (((seq3:0.00781103,seq2:0.00621195):0.00429296,seq4:0.02897209):0.00087949,seq16:0.00795063); 15129 5 0.10185736 0.228402737 1 -0.651959169 0.257213757
chr1_106073_126219 ((seq3:0.00781103,seq2:0.00621195):0.00517245,seq5:0.01286538,seq16:0.00795063); 15129 1 0.046995836 0.110823584 0.97029703 0.21821789 0.586370327
chr1_106073_126219 (((seq7:0.00565244,seq3:0.00273651):0.00507452,seq2:0.00621195):0.00517245,seq16:0.00795063); 15129 4 0.117059951 0.07569337 0.138613861 -4.038540971 2.69E-05
chr1_106073_126219 (((seq8:0.00404518,seq3:0.00186784):0.00594319,seq2:0.00621195):0.00517245,seq16:0.00795063); 15129 0 0.004759072 0.050372464 1 NA NA
chr1_106073_126219 ((seq2:0.01050491,seq4:0.02897209):0.00087949,seq5:0.01286538,seq16:0.00795063); 15129 6 0.351477295 0.441746976 0.861386139 -0.116084347 0.453792847
chr1_106073_126219 (((seq7:0.01072696,seq2:0.00621195):0.00429296,seq4:0.02897209):0.00087949,seq16:0.00795063); 15129 6 0.302399366 0.254159231 0.198019802 0.382132628 0.648818505
chr1_106073_126219 (((seq8:0.00998837,seq2:0.00621195):0.00429296,seq4:0.02897209):0.00087949,seq16:0.00795063); 15129 6 0.215083614 0.247430762 0.693069307 -0.242060085 0.404366803
chr1_106073_126219 ((seq7:0.01072696,seq2:0.00621195):0.00517245,seq5:0.01286538,seq16:0.00795063); 15129 1 0.052845529 0.129309935 0.99009901 0.210818511 0.583485553
chr1_106073_126219 ((seq8:0.00998837,seq2:0.00621195):0.00517245,seq5:0.01286538,seq16:0.00795063); 15129 1 0.046995836 0.1259961 0.99009901 0.21821789 0.586370327
chr1_106073_126219 (((seq7:0.00565244,seq8:0.00491385):0.00507452,seq2:0.00621195):0.00517245,seq16:0.00795063); 15129 4 0.112300879 0.088124793 0.198019802 -4.038540971 2.69E-05
chr1_106073_126219 ((seq3:0.01210399,seq4:0.02897209):0.00087949,seq5:0.01286538,seq16:0.00795063); 15129 7 0.413840968 0.444769648 0.693069307 0.396265963 0.654045583
chr1_106073_126219 (((seq7:0.00565244,seq3:0.00273651):0.00936748,seq4:0.02897209):0.00087949,seq16:0.00795063); 15129 3 0.073468174 0.08501983 0.623762376 -1.274190288 0.101297993
chr1_106073_126219 (((seq8:0.00404518,seq3:0.00186784):0.01023615,seq4:0.02897209):0.00087949,seq16:0.00795063); 15129 1 0.02006081 0.05786668 0.97029703 0.158113883 0.562816469
chr1_106073_126219 ((seq7:0.00565244,seq3:0.00273651):0.01024697,seq5:0.01286538,seq16:0.00795063); 15129 0 0 0.039423624 1 NA NA
chr1_106073_126219 ((seq8:0.00404518,seq3:0.00186784):0.01111564,seq5:0.01286538,seq16:0.00795063); 15129 0 0 0.028836671 1 NA NA
chr1_106073_126219 ((seq7:0.00565244,(seq8:0.00404518,seq3:0.00186784):0.00086867):0.01024697,seq16:0.00795063); 15129 8 0.579747505 0.256512327 0.00990099 -2.899520359 0.00186867
chr1_106073_126219 ((seq7:0.01501992,seq4:0.02897209):0.00087949,seq5:0.01286538,seq16:0.00795063); 15129 7 0.42117787 0.440419063 0.574257426 0.456936767 0.676141752
chr1_106073_126219 ((seq8:0.01428133,seq4:0.02897209):0.00087949,seq5:0.01286538,seq16:0.00795063); 15129 7 0.371934695 0.438187256 0.811881188 0.227921153 0.590146231
chr1_106073_126219 (((seq7:0.00565244,seq8:0.00491385):0.00936748,seq4:0.02897209):0.00087949,seq16:0.00795063); 15129 2 0.074228303 0.097740102 0.732673267 -2.289651421 0.011020766
chr1_106073_126219 ((seq7:0.00565244,seq8:0.00491385):0.01024697,seq5:0.01286538,seq16:0.00795063); 15129 0 0 0.048269549 1 NA NA
chr1_106073_126219 (((seq3:0.00781103,seq2:0.00621195):0.00429296,seq4:0.02897209):0.00087949,seq5:0.01286538); 15129 6 0.114647366 0.226333201 0.96039604 -0.187197049 0.425753069
chr1_106073_126219 (((seq7:0.00565244,seq3:0.00273651):0.00507452,seq2:0.00621195):0.00429296,seq4:0.02897209); 15129 5 0.152025911 0.133606319 0.326732673 -1.496239418 0.067295638
chr1_106073_126219 (((seq8:0.00404518,seq3:0.00186784):0.00594319,seq2:0.00621195):0.00429296,seq4:0.02897209); 15129 1 0.035659991 0.091652125 0.96039604 0.210818511 0.583485553
chr1_106073_126219 (((seq7:0.00565244,seq3:0.00273651):0.00507452,seq2:0.00621195):0.00517245,seq5:0.01286538); 15129 4 0.101229427 0.090233988 0.396039604 -3.98254006 3.41E-05
chr1_106073_126219 (((seq8:0.00404518,seq3:0.00186784):0.00594319,seq2:0.00621195):0.00517245,seq5:0.01286538); 15129 0 0.004759072 0.0582636 0.99009901 NA NA
chr1_106073_126219 ((seq7:0.00565244,(seq8:0.00404518,seq3:0.00186784):0.00086867):0.00507452,seq2:0.00621195); 15129 8 0.629056778 0.220149382 0.00990099 -3.287990313 0.000504527
chr1_106073_126219 (((seq7:0.01072696,seq2:0.00621195):0.00429296,seq4:0.02897209):0.00087949,seq5:0.01286538); 15129 7 0.313140327 0.259423624 0.158415842 0.690688001 0.755119184
chr1_106073_126219 (((seq8:0.00998837,seq2:0.00621195):0.00429296,seq4:0.02897209):0.00087949,seq5:0.01286538); 15129 7 0.230319254 0.245267698 0.603960396 0.161339297 0.564086913
chr1_106073_126219 (((seq7:0.00565244,seq8:0.00491385):0.00507452,seq2:0.00621195):0.00429296,seq4:0.02897209); 15129 4 0.13718686 0.155725098 0.613861386 -2.169916102 0.015006601
chr1_106073_126219 (((seq7:0.00565244,seq8:0.00491385):0.00507452,seq2:0.00621195):0.00517245,seq5:0.01286538); 15129 4 0.096470355 0.102329301 0.524752475 -3.98254006 3.41E-05
chr1_106073_126219 (((seq7:0.00565244,seq3:0.00273651):0.00936748,seq4:0.02897209):0.00087949,seq5:0.01286538); 15129 3 0.08288717 0.089083879 0.584158416 -1.235586987 0.108306062
chr1_106073_126219 (((seq8:0.00404518,seq3:0.00186784):0.01023615,seq4:0.02897209):0.00087949,seq5:0.01286538); 15129 1 0.019763368 0.059837398 0.940594059 0.161164593 0.564018116
chr1_106073_126219 ((seq7:0.00565244,(seq8:0.00404518,seq3:0.00186784):0.00086867):0.00936748,seq4:0.02897209); 15129 7 0.636988565 0.343343909 0.00990099 -2.976538171 0.001457614
chr1_106073_126219 ((seq7:0.00565244,(seq8:0.00404518,seq3:0.00186784):0.00086867):0.01024697,seq5:0.01286538); 15129 8 0.579747505 0.271484236 0.01980198 -2.899520359 0.00186867
chr1_106073_126219 (((seq7:0.00565244,seq8:0.00491385):0.00936748,seq4:0.02897209):0.00087949,seq5:0.01286538); 15129 2 0.083944742 0.10495968 0.772277228 -2.234593161 0.012722035
chr1_110583_122546 (((seq10:0.00542335,seq14:0.0042135):0.00359143,seq13:0.00880326):0.00921366,seq17:0.01000621); 10481 8 0.278265433 0.252606145 0.356435644 -3.897259781 4.86E-05
chr1_110583_122546 (((seq10:0.00542335,seq14:0.0042135):0.00359143,seq13:0.00880326):0.0034695,seq2:0.00973914); 10481 8 0.269058296 0.192649556 0.237623762 -3.58388345 0.000169262
chr1_110583_122546 (((seq3:0.00276731,seq10:0.00465856):0.00076479,seq14:0.0042135):0.00359143,seq13:0.00880326); 10481 10 0.414130331 0.129006774 0.02970297 -3.749285646 8.87E-05
chr1_110583_122546 (((seq10:0.00542335,seq14:0.0042135):0.00359143,seq13:0.00880326):0.00921366,seq4:0.01500178); 10481 8 0.23871768 0.280923099 0.603960396 -3.897259781 4.86E-05
chr1_110583_122546 ((seq10:0.00542335,(seq8:0.00665121,seq14:0.00309933):0.00111417):0.00359143,seq13:0.00880326); 10481 10 0.408310276 0.107404828 0.00990099 -2.009115818 0.022262426
chr1_110583_122546 (((seq10:0.00542335,seq14:0.0042135):0.00359143,seq13:0.00880326):0.00714432,seq9:0.02304984); 10481 8 0.325875394 0.300258086 0.366336634 -3.829720739 6.41E-05
chr1_110583_122546 (((seq10:0.00901478,seq13:0.00880326):0.0034695,seq2:0.00973914):0.00574416,seq17:0.01000621); 10481 24 0.226218872 0.172094266 0.247524753 -3.153305852 0.000807163
chr1_110583_122546 (((seq3:0.00276731,seq10:0.00465856):0.00435622,seq13:0.00880326):0.00921366,seq17:0.01000621); 10481 7 0.245014789 0.107798397 0.02970297 -3.139843954 0.000845189
chr1_110583_122546 ((seq10:0.00901478,seq13:0.00880326):0.00921366,seq4:0.01500178,seq17:0.01000621); 10481 0 0.002385269 0.062287473 1 NA NA
chr1_110583_122546 (((seq10:0.00542335,seq8:0.00776538):0.00359143,seq13:0.00880326):0.00921366,seq17:0.01000621); 10481 9 0.576185479 0.278555481 0.00990099 -3.164370425 0.000777094
chr1_110583_122546 (((seq10:0.00901478,seq13:0.00880326):0.00714432,seq9:0.02304984):0.00206934,seq17:0.01000621); 10481 2 0.034777216 0.10095697 0.98019802 -1.914854216 0.027755549
chr1_110583_122546 (((seq3:0.00276731,seq10:0.00465856):0.00435622,seq13:0.00880326):0.0034695,seq2:0.00973914); 10481 5 0.260662151 0.083513024 0.00990099 -4.173346051 1.50E-05
chr1_110583_122546 (((seq10:0.00901478,seq13:0.00880326):0.0034695,seq2:0.00973914):0.00574416,seq4:0.01500178); 10481 24 0.161482683 0.201890087 0.613861386 -3.056562643 0.001119454
chr1_110583_122546 (((seq10:0.00542335,seq8:0.00776538):0.00359143,seq13:0.00880326):0.0034695,seq2:0.00973914); 10481 11 0.547657666 0.232163439 0.01980198 -3.645589554 0.00013339
chr1_110583_122546 (((seq10:0.00901478,seq13:0.00880326):0.0034695,seq2:0.00973914):0.00367482,seq9:0.02304984); 10481 26 0.19067837 0.211563305 0.584158416 -3.214868451 0.000652522
chr1_110583_122546 (((seq3:0.00276731,seq10:0.00465856):0.00435622,seq13:0.00880326):0.00921366,seq4:0.01500178); 10481 7 0.245014789 0.130343956 0.059405941 -3.139843954 0.000845189
chr1_110583_122546 (((seq3:0.00276731,seq10:0.00465856):0.00076479,seq8:0.00776538):0.00359143,seq13:0.00880326); 10481 8 0.417899055 0.138581719 0.03960396 -2.407148977 0.008038805
chr1_110583_122546 (((seq3:0.00276731,seq10:0.00465856):0.00435622,seq13:0.00880326):0.00714432,seq9:0.02304984); 10481 7 0.245014789 0.144502433 0.108910891 -3.139843954 0.000845189
chr1_110583_122546 (((seq10:0.00542335,seq8:0.00776538):0.00359143,seq13:0.00880326):0.00921366,seq4:0.01500178); 10481 9 0.619454251 0.31908835 0.00990099 -3.164370425 0.000777094
chr1_110583_122546 (((seq10:0.00901478,seq13:0.00880326):0.00714432,seq9:0.02304984):0.00206934,seq4:0.01500178); 10481 2 0.032391947 0.117536972 1 -1.893114933 0.029171293
chr1_110583_122546 (((seq10:0.00542335,seq8:0.00776538):0.00359143,seq13:0.00880326):0.00714432,seq9:0.02304984); 10481 10 0.591403492 0.339594504 0.02970297 -2.154729018 0.015591523
chr1_110583_122546 (((seq10:0.00542335,seq14:0.0042135):0.00706093,seq2:0.00973914):0.00574416,seq17:0.01000621); 10481 2 0.190058201 0.096311898 0.03960396 -1.893114933 0.029171293
chr1_110583_122546 (((seq3:0.00276731,seq10:0.00465856):0.00076479,seq14:0.0042135):0.01280509,seq17:0.01000621); 10481 13 0.476576663 0.20495945 0.00990099 -2.873087578 0.002032407
chr1_110583_122546 ((seq10:0.00542335,seq14:0.0042135):0.01280509,seq4:0.01500178,seq17:0.01000621); 10481 0 0 0.04299065 1 NA NA
chr1_110583_122546 ((seq10:0.00542335,(seq8:0.00665121,seq14:0.00309933):0.00111417):0.01280509,seq17:0.01000621); 10481 9 0.388703368 0.184522469 0.02970297 -2.551264426 0.005366643
chr1_110583_122546 (((seq10:0.00542335,seq14:0.0042135):0.01073575,seq9:0.02304984):0.00206934,seq17:0.01000621); 10481 2 0.094695163 0.067273161 0.118811881 -2.447489309 0.00719277
chr1_110583_122546 (((seq3:0.00276731,seq10:0.00465856):0.00076479,seq14:0.0042135):0.00706093,seq2:0.00973914); 10481 15 0.530149795 0.152492129 0.00990099 -2.791295024 0.00262488
chr1_110583_122546 (((seq10:0.00542335,seq14:0.0042135):0.00706093,seq2:0.00973914):0.00574416,seq4:0.01500178); 10481 2 0.107718729 0.113980059 0.514851485 -1.871129038 0.030663599
chr1_110583_122546 ((seq10:0.00542335,(seq8:0.00665121,seq14:0.00309933):0.00111417):0.00706093,seq2:0.00973914); 10481 15 0.509922717 0.119855453 0.00990099 -3.070069929 0.001070043
chr1_110583_122546 (((seq10:0.00542335,seq14:0.0042135):0.00706093,seq2:0.00973914):0.00367482,seq9:0.02304984); 10481 4 0.103234424 0.12447858 0.693069307 -2.636895101 0.004183435
chr1_110583_122546 (((seq3:0.00276731,seq10:0.00465856):0.00076479,seq14:0.0042135):0.01280509,seq4:0.01500178); 10481 13 0.476576663 0.227436313 0.059405941 -2.873087578 0.002032407
chr1_110583_122546 ((seq3:0.00276731,seq10:0.00465856):0.00076479,(seq8:0.00665121,seq14:0.00309933):0.00111417); 10481 8 0.304932735 0.035262857 0.00990099 -3.514568102 0.000220235
chr1_110583_122546 (((seq3:0.00276731,seq10:0.00465856):0.00076479,seq14:0.0042135):0.01073575,seq9:0.02304984); 10481 13 0.472235474 0.26603473 0.079207921 -3.287990313 0.000504527
chr1_110583_122546 ((seq10:0.00542335,(seq8:0.00665121,seq14:0.00309933):0.00111417):0.01280509,seq4:0.01500178); 10481 9 0.388703368 0.196008969 0.03960396 -2.551264426 0.005366643
chr1_110583_122546 (((seq10:0.00542335,seq14:0.0042135):0.01073575,seq9:0.02304984):0.00206934,seq4:0.01500178); 10481 2 0.092023662 0.075081099 0.257425743 -2.430452642 0.007539988
chr1_110583_122546 ((seq10:0.00542335,(seq8:0.00665121,seq14:0.00309933):0.00111417):0.01073575,seq9:0.02304984); 10481 12 0.456015647 0.212906211 0.01980198 -2.652176301 0.003998739
chr1_110583_122546 (((seq3:0.00276731,seq10:0.00465856):0.00782572,seq2:0.00973914):0.00574416,seq17:0.01000621); 10481 2 0 0.056990745 1 -4.228468797 1.18E-05
chr1_110583_122546 ((seq10:0.01248428,seq2:0.00973914):0.00574416,seq4:0.01500178,seq17:0.01000621); 10481 1 0.067932449 0.114245778 0.861386139 0.206284249 0.581715559
chr1_110583_122546 (((seq10:0.00542335,seq8:0.00776538):0.00706093,seq2:0.00973914):0.00574416,seq17:0.01000621); 10481 6 0.152466368 0.114114588 0.257425743 -4.198745617 1.34E-05
chr1_110583_122546 (((seq10:0.01248428,seq2:0.00973914):0.00367482,seq9:0.02304984):0.00206934,seq17:0.01000621); 10481 6 0.145167446 0.196122507 0.861386139 -0.06675091 0.473390002
chr1_110583_122546 ((seq3:0.00276731,seq10:0.00465856):0.01356988,seq4:0.01500178,seq17:0.01000621); 10481 0 0 0.024577808 1 NA NA
chr1_110583_122546 (((seq3:0.00276731,seq10:0.00465856):0.00076479,seq8:0.00776538):0.01280509,seq17:0.01000621); 10481 11 0.486165442 0.206770346 0.02970297 -3.198374414 0.000691024
chr1_110583_122546 (((seq3:0.00276731,seq10:0.00465856):0.01150054,seq9:0.02304984):0.00206934,seq17:0.01000621); 10481 0 0 0.040331552 1 NA NA
chr1_110583_122546 ((seq10:0.00542335,seq8:0.00776538):0.01280509,seq4:0.01500178,seq17:0.01000621); 10481 0 0 0.05273638 1 NA NA
chr1_110583_122546 ((seq10:0.0161591,seq9:0.02304984):0.00206934,seq4:0.01500178,seq17:0.01000621); 10481 5 0.214292529 0.348023567 0.96039604 -2.034892319 0.020930855
chr1_110583_122546 (((seq10:0.00542335,seq8:0.00776538):0.01073575,seq9:0.02304984):0.00206934,seq17:0.01000621); 10481 1 0.036112966 0.080884458 0.900990099 0.160128154 0.563609938
chr1_110583_122546 (((seq3:0.00276731,seq10:0.00465856):0.00782572,seq2:0.00973914):0.00574416,seq4:0.01500178); 10481 2 0 0.063910886 1 -4.188849299 1.40E-05
chr1_110583_122546 (((seq3:0.00276731,seq10:0.00465856):0.00076479,seq8:0.00776538):0.00706093,seq2:0.00973914); 10481 13 0.464364087 0.169400821 0.01980198 -4.063451944 2.42E-05
chr1_110583_122546 (((seq3:0.00276731,seq10:0.00465856):0.00782572,seq2:0.00973914):0.00367482,seq9:0.02304984); 10481 2 0 0.072914798 1 -4.228468797 1.18E-05
chr1_110583_122546 (((seq10:0.00542335,seq8:0.00776538):0.00706093,seq2:0.00973914):0.00574416,seq4:0.01500178); 10481 6 0.129520084 0.139735712 0.564356436 -4.153902016 1.63E-05
chr1_110583_122546 (((seq10:0.01248428,seq2:0.00973914):0.00367482,seq9:0.02304984):0.00206934,seq4:0.01500178); 10481 5 0.149365519 0.215266673 0.891089109 -0.446581342 0.327588685
chr1_110583_122546 (((seq10:0.00542335,seq8:0.00776538):0.00706093,seq2:0.00973914):0.00367482,seq9:0.02304984); 10481 7 0.114158954 0.154071654 0.752475248 -3.39771634 0.000339754
chr1_110583_122546 (((seq3:0.00276731,seq10:0.00465856):0.00076479,seq8:0.00776538):0.01280509,seq4:0.01500178); 10481 11 0.486165442 0.226097224 0.049504951 -3.198374414 0.000691024
chr1_110583_122546 (((seq3:0.00276731,seq10:0.00465856):0.01150054,seq9:0.02304984):0.00206934,seq4:0.01500178); 10481 0 0 0.045675985 1 NA NA
chr1_110583_122546 (((seq3:0.00276731,seq10:0.00465856):0.00076479,seq8:0.00776538):0.01073575,seq9:0.02304984); 10481 11 0.486165442 0.246165919 0.059405941 -2.487817968 0.006426475
chr1_110583_122546 (((seq10:0.00542335,seq8:0.00776538):0.01073575,seq9:0.02304984):0.00206934,seq4:0.01500178); 10481 1 0.036112966 0.093497281 0.99009901 0.161164593 0.564018116
chr1_110583_122546 (((seq14:0.00780493,seq13:0.00880326):0.0034695,seq2:0.00973914):0.00574416,seq17:0.01000621); 10481 24 0.219921763 0.1665156 0.178217822 -3.974351185 3.53E-05
chr1_110583_122546 (((seq3:0.0035321,seq14:0.0042135):0.00359143,seq13:0.00880326):0.00921366,seq17:0.01000621); 10481 7 0.449527717 0.22010686 0.01980198 -2.678619047 0.003696322
chr1_110583_122546 ((seq14:0.00780493,seq13:0.00880326):0.00921366,seq4:0.01500178,seq17:0.01000621); 10481 0 0.002385269 0.060749928 1 NA NA
chr1_110583_122546 (((seq8:0.00665121,seq14:0.00309933):0.0047056,seq13:0.00880326):0.00921366,seq17:0.01000621); 10481 5 0.142305124 0.109804885 0.316831683 -2.892777973 0.001909256
chr1_110583_122546 (((seq14:0.00780493,seq13:0.00880326):0.00714432,seq9:0.02304984):0.00206934,seq17:0.01000621); 10481 2 0.070031486 0.102694399 0.782178218 0.30761519 0.62081242
chr1_110583_122546 (((seq3:0.0035321,seq14:0.0042135):0.00359143,seq13:0.00880326):0.0034695,seq2:0.00973914); 10481 5 0.280746112 0.164266768 0.148514852 -1.6791197 0.046564359
chr1_110583_122546 (((seq14:0.00780493,seq13:0.00880326):0.0034695,seq2:0.00973914):0.00574416,seq4:0.01500178); 10481 24 0.167064211 0.187758802 0.544554455 -3.89001981 5.01E-05
chr1_110583_122546 (((seq8:0.00665121,seq14:0.00309933):0.0047056,seq13:0.00880326):0.0034695,seq2:0.00973914); 10481 7 0.169926534 0.073983399 0.049504951 -2.019960736 0.02169373
chr1_110583_122546 (((seq14:0.00780493,seq13:0.00880326):0.0034695,seq2:0.00973914):0.00367482,seq9:0.02304984); 10481 26 0.219874058 0.2007027 0.316831683 -3.934844653 4.16E-05
chr1_110583_122546 (((seq3:0.0035321,seq14:0.0042135):0.00359143,seq13:0.00880326):0.00921366,seq4:0.01500178); 10481 7 0.294103616 0.237527431 0.297029703 -2.678619047 0.003696322
chr1_110583_122546 ((seq3:0.0035321,(seq8:0.00665121,seq14:0.00309933):0.00111417):0.00359143,seq13:0.00880326); 10481 12 0.385030054 0.094022517 0.00990099 -1.983030931 0.023681987
chr1_110583_122546 (((seq3:0.0035321,seq14:0.0042135):0.00359143,seq13:0.00880326):0.00714432,seq9:0.02304984); 10481 7 0.497137678 0.266361988 0.00990099 -2.626900934 0.004308321
chr1_110583_122546 (((seq8:0.00665121,seq14:0.00309933):0.0047056,seq13:0.00880326):0.00921366,seq4:0.01500178); 10481 5 0.185573896 0.12240769 0.178217822 -2.892777973 0.001909256
chr1_110583_122546 (((seq14:0.00780493,seq13:0.00880326):0.00714432,seq9:0.02304984):0.00206934,seq4:0.01500178); 10481 2 0.056960214 0.113617975 0.930693069 0.310379628 0.621863858
chr1_110583_122546 (((seq8:0.00665121,seq14:0.00309933):0.0047056,seq13:0.00880326):0.00714432,seq9:0.02304984); 10481 6 0.168161435 0.141971186 0.346534654 -2.758258681 0.00290551
chr1_110583_122546 (((seq3:0.00712353,seq13:0.00880326):0.0034695,seq2:0.00973914):0.00574416,seq17:0.01000621); 10481 22 0.230273829 0.154881691 0.207920792 -3.153032587 0.000807919
chr1_110583_122546 ((seq13:0.01227276,seq2:0.00973914):0.00574416,seq4:0.01500178,seq17:0.01000621); 10481 1 0.089686099 0.113087015 0.673267327 0.179605302 0.571268779
chr1_110583_122546 (((seq8:0.01135681,seq13:0.00880326):0.0034695,seq2:0.00973914):0.00574416,seq17:0.01000621); 10481 28 0.37353306 0.186783227 0.02970297 -3.96987733 3.60E-05
chr1_110583_122546 (((seq13:0.01227276,seq2:0.00973914):0.00367482,seq9:0.02304984):0.00206934,seq17:0.01000621); 10481 6 0.192061826 0.200457495 0.524752475 -1.168613563 0.121279681
chr1_110583_122546 ((seq3:0.00712353,seq13:0.00880326):0.00921366,seq4:0.01500178,seq17:0.01000621); 10481 0 0.002385269 0.055436981 1 NA NA
chr1_110583_122546 (((seq3:0.0035321,seq8:0.00776538):0.00359143,seq13:0.00880326):0.00921366,seq17:0.01000621); 10481 8 0.525808606 0.24886175 0.00990099 -1.585153443 0.056465738
chr1_110583_122546 (((seq3:0.00712353,seq13:0.00880326):0.00714432,seq9:0.02304984):0.00206934,seq17:0.01000621); 10481 2 0.034777216 0.094958973 0.97029703 -2.020116747 0.02168564
chr1_110583_122546 ((seq8:0.01135681,seq13:0.00880326):0.00921366,seq4:0.01500178,seq17:0.01000621); 10481 0 0.021992176 0.072161053 0.97029703 NA NA
chr1_110583_122546 ((seq13:0.01594758,seq9:0.02304984):0.00206934,seq4:0.01500178,seq17:0.01000621); 10481 5 0.212145788 0.347298445 0.96039604 -1.373552315 0.084790355
chr1_110583_122546 (((seq8:0.01135681,seq13:0.00880326):0.00714432,seq9:0.02304984):0.00206934,seq17:0.01000621); 10481 3 0.109340712 0.116920618 0.544554455 -3.969187344 3.61E-05
chr1_110583_122546 (((seq3:0.00712353,seq13:0.00880326):0.0034695,seq2:0.00973914):0.00574416,seq4:0.01500178); 10481 22 0.16553764 0.181118214 0.554455446 -3.068353604 0.001076209
chr1_110583_122546 (((seq3:0.0035321,seq8:0.00776538):0.00359143,seq13:0.00880326):0.0034695,seq2:0.00973914); 10481 8 0.314235283 0.212255987 0.158415842 -2.179783838 0.014636744
chr1_110583_122546 (((seq3:0.00712353,seq13:0.00880326):0.0034695,seq2:0.00973914):0.00367482,seq9:0.02304984); 10481 24 0.194733327 0.198497281 0.455445545 -3.233450221 0.000611523
chr1_110583_122546 (((seq8:0.01135681,seq13:0.00880326):0.0034695,seq2:0.00973914):0.00574416,seq4:0.01500178); 10481 28 0.290811945 0.212335178 0.118811881 -3.874775545 5.34E-05
chr1_110583_122546 (((seq13:0.01227276,seq2:0.00973914):0.00367482,seq9:0.02304984):0.00206934,seq4:0.01500178); 10481 5 0.179944662 0.206758897 0.712871287 -1.6791197 0.046564359
chr1_110583_122546 (((seq8:0.01135681,seq13:0.00880326):0.0034695,seq2:0.00973914):0.00367482,seq9:0.02304984); 10481 31 0.267293197 0.227317527 0.227722772 -3.841622641 6.11E-05
chr1_110583_122546 (((seq3:0.0035321,seq8:0.00776538):0.00359143,seq13:0.00880326):0.00921366,seq4:0.01500178); 10481 8 0.370384505 0.283316 0.287128713 -1.585153443 0.056465738
chr1_110583_122546 (((seq3:0.00712353,seq13:0.00880326):0.00714432,seq9:0.02304984):0.00206934,seq4:0.01500178); 10481 2 0.032391947 0.108176701 1 -1.999498734 0.022777209
chr1_110583_122546 (((seq3:0.0035321,seq8:0.00776538):0.00359143,seq13:0.00880326):0.00714432,seq9:0.02304984); 10481 9 0.54102662 0.31548898 0.01980198 -0.621747176 0.267054063
chr1_110583_122546 (((seq8:0.01135681,seq13:0.00880326):0.00714432,seq9:0.02304984):0.00206934,seq4:0.01500178); 10481 3 0.080669783 0.129269631 0.871287129 -3.931158951 4.23E-05
chr1_110583_122546 (((seq3:0.0035321,seq14:0.0042135):0.00706093,seq2:0.00973914):0.00574416,seq17:0.01000621); 10481 4 0.194113157 0.081923481 0.03960396 -2.8419928 0.002241625
chr1_110583_122546 ((seq14:0.01127443,seq2:0.00973914):0.00574416,seq4:0.01500178,seq17:0.01000621); 10481 1 0.066119645 0.109425627 0.841584158 0.2 0.579259709
chr1_110583_122546 (((seq8:0.00665121,seq14:0.00309933):0.0081751,seq2:0.00973914):0.00574416,seq17:0.01000621); 10481 8 0.136532774 0.058462933 0.01980198 -3.111388607 0.000931049
chr1_110583_122546 (((seq14:0.01127443,seq2:0.00973914):0.00367482,seq9:0.02304984):0.00206934,seq17:0.01000621); 10481 8 0.164488121 0.200247591 0.673267327 -0.012044405 0.495195094
chr1_110583_122546 ((seq3:0.0035321,seq14:0.0042135):0.01280509,seq4:0.01500178,seq17:0.01000621); 10481 0 0 0.033892281 1 NA NA
chr1_110583_122546 ((seq3:0.0035321,(seq8:0.00665121,seq14:0.00309933):0.00111417):0.01280509,seq17:0.01000621); 10481 11 0.424339281 0.174848297 0.02970297 -1.747725795 0.04025576
chr1_110583_122546 (((seq3:0.0035321,seq14:0.0042135):0.01073575,seq9:0.02304984):0.00206934,seq17:0.01000621); 10481 2 0.094695163 0.061613396 0.138613861 -2.563606778 0.005179542
chr1_110583_122546 ((seq8:0.00665121,seq14:0.00309933):0.01391926,seq4:0.01500178,seq17:0.01000621); 10481 0 0 0.028385173 1 NA NA
chr1_110583_122546 ((seq14:0.01494925,seq9:0.02304984):0.00206934,seq4:0.01500178,seq17:0.01000621); 10481 5 0.163438603 0.352119073 0.99009901 -1.494630942 0.067505393
chr1_110583_122546 (((seq8:0.00665121,seq14:0.00309933):0.01184992,seq9:0.02304984):0.00206934,seq17:0.01000621); 10481 3 0.03978628 0.047305601 0.623762376 -1.464213935 0.071567752
chr1_110583_122546 (((seq3:0.0035321,seq14:0.0042135):0.00706093,seq2:0.00973914):0.00574416,seq4:0.01500178); 10481 4 0.111773686 0.089792959 0.306930693 -2.813603165 0.002449483
chr1_110583_122546 ((seq3:0.0035321,(seq8:0.00665121,seq14:0.00309933):0.00111417):0.00706093,seq2:0.00973914); 10481 17 0.486547085 0.114423719 0.00990099 -2.549122027 0.005399725
chr1_110583_122546 (((seq3:0.0035321,seq14:0.0042135):0.00706093,seq2:0.00973914):0.00367482,seq9:0.02304984); 10481 6 0.107289381 0.111998855 0.495049505 -3.031246552 0.001217731
chr1_110583_122546 (((seq8:0.00665121,seq14:0.00309933):0.0081751,seq2:0.00973914):0.00574416,seq4:0.01500178); 10481 8 0.136532774 0.063527812 0.02970297 -3.07821253 0.001041232
chr1_110583_122546 (((seq14:0.01127443,seq2:0.00973914):0.00367482,seq9:0.02304984):0.00206934,seq4:0.01500178); 10481 7 0.166014693 0.212815571 0.811881188 -0.347473669 0.364117749
chr1_110583_122546 (((seq8:0.00665121,seq14:0.00309933):0.0081751,seq2:0.00973914):0.00367482,seq9:0.02304984); 10481 11 0.136628184 0.078014502 0.108910891 -2.620457313 0.004390596
chr1_110583_122546 ((seq3:0.0035321,(seq8:0.00665121,seq14:0.00309933):0.00111417):0.01280509,seq4:0.01500178); 10481 11 0.424339281 0.184391757 0.02970297 -1.747725795 0.04025576
chr1_110583_122546 (((seq3:0.0035321,seq14:0.0042135):0.01073575,seq9:0.02304984):0.00206934,seq4:0.01500178); 10481 2 0.092023662 0.066909169 0.227722772 -2.547339783 0.005427384
chr1_110583_122546 ((seq3:0.0035321,(seq8:0.00665121,seq14:0.00309933):0.00111417):0.01073575,seq9:0.02304984); 10481 14 0.49165156 0.215643068 0.01980198 -1.79209406 0.03655895
chr1_110583_122546 (((seq8:0.00665121,seq14:0.00309933):0.01184992,seq9:0.02304984):0.00206934,seq4:0.01500178); 10481 3 0.043793531 0.049115542 0.495049505 -1.453016857 0.073109537
chr1_110583_122546 ((seq3:0.01059303,seq2:0.00973914):0.00574416,seq4:0.01500178,seq17:0.01000621); 10481 1 0.067932449 0.104137487 0.792079208 0.202030509 0.580053563
chr1_110583_122546 (((seq3:0.0035321,seq8:0.00776538):0.00706093,seq2:0.00973914):0.00574416,seq17:0.01000621); 10481 8 0.152466368 0.100795249 0.148514852 -3.860883556 5.65E-05
chr1_110583_122546 (((seq3:0.01059303,seq2:0.00973914):0.00367482,seq9:0.02304984):0.00206934,seq17:0.01000621); 10481 6 0.145167446 0.190170785 0.821782178 -0.12893425 0.448704838
chr1_110583_122546 ((seq8:0.01482631,seq2:0.00973914):0.00574416,seq4:0.01500178,seq17:0.01000621); 10481 1 0.0763763 0.122861368 0.851485149 0.196116135 0.577740366
chr1_110583_122546 ((seq2:0.01341396,seq9:0.02304984):0.00206934,seq4:0.01500178,seq17:0.01000621); 10481 6 0.237143402 0.340459403 0.930693069 -1.415574823 0.078450014
chr1_110583_122546 (((seq8:0.01482631,seq2:0.00973914):0.00367482,seq9:0.02304984):0.00206934,seq17:0.01000621); 10481 7 0.107718729 0.216139681 0.97029703 -1.032225966 0.150983137
chr1_110583_122546 ((seq3:0.0035321,seq8:0.00776538):0.01280509,seq4:0.01500178,seq17:0.01000621); 10481 0 0 0.045453678 1 NA NA
chr1_110583_122546 ((seq3:0.01426785,seq9:0.02304984):0.00206934,seq4:0.01500178,seq17:0.01000621); 10481 5 0.214292529 0.338334606 0.930693069 -2.034892319 0.020930855
chr1_110583_122546 (((seq3:0.0035321,seq8:0.00776538):0.01073575,seq9:0.02304984):0.00206934,seq17:0.01000621); 10481 1 0.036112966 0.076245587 0.871287129 0.161164593 0.564018116
chr1_110583_122546 ((seq8:0.01850113,seq9:0.02304984):0.00206934,seq4:0.01500178,seq17:0.01000621); 10481 5 0.214292529 0.357340426 0.96039604 -2.103369658 0.017716734
chr1_110583_122546 (((seq3:0.0035321,seq8:0.00776538):0.00706093,seq2:0.00973914):0.00574416,seq4:0.01500178); 10481 8 0.129520084 0.119140826 0.366336634 -3.816185756 6.78E-05
chr1_110583_122546 (((seq3:0.01059303,seq2:0.00973914):0.00367482,seq9:0.02304984):0.00206934,seq4:0.01500178); 10481 5 0.149365519 0.202454441 0.792079208 -0.509478445 0.305208452
chr1_110583_122546 (((seq3:0.0035321,seq8:0.00776538):0.00706093,seq2:0.00973914):0.00367482,seq9:0.02304984); 10481 9 0.114158954 0.140057724 0.623762376 -3.230138248 0.000618652
chr1_110583_122546 (((seq8:0.01482631,seq2:0.00973914):0.00367482,seq9:0.02304984):0.00206934,seq4:0.01500178); 10481 6 0.111916802 0.227755462 0.97029703 -1.49757639 0.067121672
chr1_110583_122546 (((seq3:0.0035321,seq8:0.00776538):0.01073575,seq9:0.02304984):0.00206934,seq4:0.01500178); 10481 1 0.036112966 0.084242916 0.930693069 0.162221421 0.564434254
chr11_123192_134553 (((seq4:0.00141633,seq2:0.09152835):0.00275681,seq1:0.00442428):0.00690554,seq3:0.00931633); 10541 18 0.499525662 0.418041932 0.158415842 -4.288024695 9.01E-06
chr11_123192_134553 ((seq2:0.09428516,seq1:0.00442428):0.00690554,seq5:0.00733201,seq3:0.00931633); 10541 5 0.078550422 0.205979983 1 -0.934723416 0.174965428
chr11_123192_134553 (((seq2:0.09300891,seq7:0.00170421):0.00127625,seq1:0.00442428):0.00690554,seq3:0.00931633); 10541 21 0.543923726 0.587356987 0.673267327 -2.669040746 0.003803411
chr11_123192_134553 (((seq4:0.00141633,seq2:0.09152835):0.00275681,seq1:0.00442428):0.00690554,seq5:0.00733201); 10541 17 0.576321032 0.395580116 0.00990099 -4.774469246 9.01E-07
chr11_123192_134553 (((seq4:0.00141633,seq2:0.09152835):0.00148056,seq7:0.00170421):0.00127625,seq1:0.00442428); 10541 9 0.781282611 0.273855896 0.00990099 -3.065435436 0.001086767
chr11_123192_134553 (((seq2:0.09300891,seq7:0.00170421):0.00127625,seq1:0.00442428):0.00690554,seq5:0.00733201); 10541 20 0.535765108 0.563512949 0.673267327 -3.295154974 0.000491837
chr11_123192_134553 ((seq4:0.00417314,seq1:0.00442428):0.00690554,seq5:0.00733201,seq3:0.00931633); 10541 1 0.029219239 0.026797742 0.396039604 0.202030509 0.580053563
chr11_123192_134553 (((seq4:0.00289689,seq7:0.00170421):0.00127625,seq1:0.00442428):0.00690554,seq3:0.00931633); 10541 5 0.393843089 0.090843374 0.01980198 -2.36144073 0.009102041
chr11_123192_134553 ((seq7:0.00298046,seq1:0.00442428):0.00690554,seq5:0.00733201,seq3:0.00931633); 10541 1 0.016412105 0.022763021 0.574257426 0.202030509 0.580053563
chr11_123192_134553 (((seq4:0.00289689,seq7:0.00170421):0.00127625,seq1:0.00442428):0.00690554,seq5:0.00733201); 10541 5 0.412152547 0.082950384 0.00990099 -2.232118487 0.012803566
chr11_123192_134553 ((seq4:0.00141633,seq2:0.09152835):0.00966235,seq5:0.00733201,seq3:0.00931633); 10541 4 0.100369984 0.155854758 0.910891089 -3.90612963 4.69E-05
chr11_123192_134553 (((seq4:0.00141633,seq2:0.09152835):0.00148056,seq7:0.00170421):0.00818179,seq3:0.00931633); 10541 15 0.768665212 0.549464472 0.02970297 -4.108823729 1.99E-05
chr11_123192_134553 ((seq2:0.09300891,seq7:0.00170421):0.00818179,seq5:0.00733201,seq3:0.00931633); 10541 4 0.090503747 0.17946969 0.99009901 -3.520165659 0.000215639
chr11_123192_134553 (((seq4:0.00141633,seq2:0.09152835):0.00148056,seq7:0.00170421):0.00818179,seq5:0.00733201); 10541 14 0.753249217 0.522398254 0.01980198 -3.997046721 3.21E-05
chr11_123192_134553 ((seq4:0.00289689,seq7:0.00170421):0.00818179,seq5:0.00733201,seq3:0.00931633); 10541 0 0.011241818 0.012757803 0.425742574 NA NA
chr11_128430_179961 ((seq1:0.01787901,seq4:0.02574381):0.00567290,seq3:0.02321228,seq2:0.01662897); 40540 15 0.668093241 0.542553281 0.00990099 -4.278467757 9.41E-06
chr11_134566_159260 ((seq12:0.0081134,(seq11:0.0060886,seq10:0.00525586):0.00074031):0.0036006,seq13:0.00936631); 16709 5 0.477377461 0.257790113 0.03960396 1.708495257 0.956227757
chr11_134566_159260 ((seq2:0.00187442,seq12:0.00187592):0.00623748,(seq11:0.0060886,seq10:0.00525586):0.00074031); 16709 3 0.03447244 0.007178168 0.00990099 0.329541022 0.629126604
chr11_134566_159260 ((seq3:0.00193716,seq12:0.00187592):0.00623748,(seq11:0.0060886,seq10:0.00525586):0.00074031); 16709 3 0.03447244 0.007979233 0.00990099 0.323110088 0.626694065
chr11_134566_159260 (seq12:0.0081134,((seq5:0.00310008,seq11:0.00279243):0.00329617,seq10:0.00525586):0.00074031); 16709 4 0.090729547 0.037750015 0.079207921 -0.430519246 0.333408985
chr11_134566_159260 ((seq12:0.0081134,(seq11:0.0060886,seq10:0.00525586):0.00074031):0.0174805,seq6:0.02147442); 16709 8 0.538871267 0.354334191 0.069306931 0.671614392 0.749085393
chr11_134566_159260 ((seq12:0.0081134,(seq11:0.0060886,seq10:0.00525586):0.00074031):0.0174805,seq9:0.07250846); 16709 8 0.424890777 0.439576276 0.544554455 1.685348446 0.954039318
chr11_134566_159260 ((seq2:0.0081119,(seq11:0.0060886,seq10:0.00525586):0.00074031):0.0036006,seq13:0.00936631); 16709 5 0.233167754 0.247552517 0.524752475 1.708495257 0.956227757
chr11_134566_159260 ((seq3:0.00817464,(seq11:0.0060886,seq10:0.00525586):0.00074031):0.0036006,seq13:0.00936631); 16709 5 0.233167754 0.247355617 0.544554455 1.708495257 0.956227757
chr11_134566_159260 (((seq5:0.00310008,seq11:0.00279243):0.00329617,seq10:0.00525586):0.00434091,seq13:0.00936631); 16709 2 0.055299539 0.044015201 0.297029703 0.339151108 0.632752051
chr11_134566_159260 (((seq11:0.0060886,seq10:0.00525586):0.00434091,seq13:0.00936631):0.0138799,seq6:0.02147442); 16709 5 0.173948172 0.105871087 0.069306931 0.660370175 0.745491847
chr11_134566_159260 (((seq11:0.0060886,seq10:0.00525586):0.00434091,seq13:0.00936631):0.0138799,seq9:0.07250846); 16709 7 0.196451014 0.170144832 0.326732673 0.227779367 0.590091116
chr11_134566_159260 ((seq3:0.00045078,seq2:0.00038804):0.00772386,(seq11:0.0060886,seq10:0.00525586):0.00074031); 16709 0 0 0.001419894 1 NA NA
chr11_134566_159260 (seq2:0.0081119,((seq5:0.00310008,seq11:0.00279243):0.00329617,seq10:0.00525586):0.00074031); 16709 3 0.113262314 0.037351128 0.02970297 -0.96018462 0.168481153
chr11_134566_159260 ((seq2:0.0081119,(seq11:0.0060886,seq10:0.00525586):0.00074031):0.0174805,seq6:0.02147442); 16709 8 0.527978934 0.3529921 0.079207921 1.812126207 0.965016651
chr11_134566_159260 ((seq2:0.0081119,(seq11:0.0060886,seq10:0.00525586):0.00074031):0.0174805,seq9:0.07250846); 16709 11 0.457298462 0.432717398 0.415841584 1.526598644 0.936569578
chr11_134566_159260 (seq3:0.00817464,((seq5:0.00310008,seq11:0.00279243):0.00329617,seq10:0.00525586):0.00074031); 16709 3 0.113262314 0.037836495 0.02970297 -0.96018462 0.168481153
chr11_134566_159260 ((seq3:0.00817464,(seq11:0.0060886,seq10:0.00525586):0.00074031):0.0174805,seq6:0.02147442); 16709 8 0.527978934 0.353739302 0.079207921 1.812126207 0.965016651
chr11_134566_159260 ((seq3:0.00817464,(seq11:0.0060886,seq10:0.00525586):0.00074031):0.0174805,seq9:0.07250846); 16709 11 0.457298462 0.43264588 0.415841584 1.526598644 0.936569578
chr11_134566_159260 (((seq5:0.00310008,seq11:0.00279243):0.00329617,seq10:0.00525586):0.01822081,seq6:0.02147442); 16709 3 0.108773715 0.087018373 0.257425743 0.49260861 0.688855419
chr11_134566_159260 (((seq5:0.00310008,seq11:0.00279243):0.00329617,seq10:0.00525586):0.01822081,seq9:0.07250846); 16709 3 0.101292717 0.145839967 0.831683168 0.471899434 0.681500714
chr11_134566_159260 ((seq11:0.0060886,seq10:0.00525586):0.01822081,seq9:0.07250846,seq6:0.02147442); 16709 8 0.098958645 0.055709498 0.00990099 -2.70435214 0.003421886
chr11_134566_159260 (((seq2:0.00187442,seq12:0.00187592):0.00623748,seq10:0.00599617):0.0036006,seq13:0.00936631); 16709 1 0.023460411 0.010659226 0.118811881 0.150755672 0.559915773
chr11_134566_159260 (((seq3:0.00193716,seq12:0.00187592):0.00623748,seq10:0.00599617):0.0036006,seq13:0.00936631); 16709 1 0.023460411 0.011290921 0.128712871 0.147441956 0.558608404
chr11_134566_159260 ((seq12:0.0081134,(seq5:0.00639625,seq10:0.00525586):0.00074031):0.0036006,seq13:0.00936631); 16709 8 0.478963433 0.264695972 0.049504951 1.335677601 0.909172663
chr11_134566_159260 (((seq12:0.0081134,seq10:0.00599617):0.0036006,seq13:0.00936631):0.0138799,seq6:0.02147442); 16709 5 0.144772278 0.14947244 0.544554455 -1.129607215 0.129320885
chr11_134566_159260 (((seq12:0.0081134,seq10:0.00599617):0.0036006,seq13:0.00936631):0.0138799,seq9:0.07250846); 16709 14 0.308486444 0.233138728 0.079207921 -1.425228773 0.077045541
chr11_134566_159260 (((seq3:0.00045078,seq2:0.00038804):0.00148638,seq12:0.00187592):0.00623748,seq10:0.00599617); 16709 4 0.223442456 0.012419953 0.00990099 -1.415552146 0.078453335
chr11_134566_159260 ((seq2:0.00187442,seq12:0.00187592):0.00623748,(seq5:0.00639625,seq10:0.00525586):0.00074031); 16709 2 0.040906099 0.007181758 0.00990099 0.232869465 0.592068615
chr11_134566_159260 (((seq2:0.00187442,seq12:0.00187592):0.00623748,seq10:0.00599617):0.0174805,seq6:0.02147442); 16709 2 0.033036088 0.026135616 0.336633663 0.242958597 0.595981264
chr11_134566_159260 (((seq2:0.00187442,seq12:0.00187592):0.00623748,seq10:0.00599617):0.0174805,seq9:0.07250846); 16709 6 0.066491113 0.049539171 0.237623762 0.676776474 0.750726107
chr11_134566_159260 ((seq3:0.00193716,seq12:0.00187592):0.00623748,(seq5:0.00639625,seq10:0.00525586):0.00074031); 16709 2 0.040906099 0.007119516 0.00990099 0.228274355 0.59028352
chr11_134566_159260 (((seq3:0.00193716,seq12:0.00187592):0.00623748,seq10:0.00599617):0.0174805,seq6:0.02147442); 16709 2 0.033036088 0.026338799 0.297029703 0.237753668 0.593963922
chr11_134566_159260 (((seq3:0.00193716,seq12:0.00187592):0.00623748,seq10:0.00599617):0.0174805,seq9:0.07250846); 16709 6 0.063917649 0.050111018 0.267326733 0.661564659 0.745874868
chr11_134566_159260 ((seq12:0.0081134,(seq5:0.00639625,seq10:0.00525586):0.00074031):0.0174805,seq6:0.02147442); 16709 9 0.529894069 0.362435215 0.089108911 -0.740689672 0.229440812
chr11_134566_159260 ((seq12:0.0081134,(seq5:0.00639625,seq10:0.00525586):0.00074031):0.0174805,seq9:0.07250846); 16709 11 0.399664851 0.450154408 0.663366337 -0.015075567 0.493985947
chr11_134566_159260 ((seq12:0.0081134,seq10:0.00599617):0.0174805,seq9:0.07250846,seq6:0.02147442); 16709 11 0.136064396 0.074010414 0.00990099 -4.727661347 1.14E-06
chr11_134566_159260 (((seq3:0.00045078,seq2:0.00038804):0.00772386,seq10:0.00599617):0.0036006,seq13:0.00936631); 16709 0 0 0.002071937 1 NA NA
chr11_134566_159260 ((seq2:0.0081119,(seq5:0.00639625,seq10:0.00525586):0.00074031):0.0036006,seq13:0.00936631); 16709 8 0.467592316 0.261265486 0.069306931 1.335677601 0.909172663
chr11_134566_159260 (((seq2:0.0081119,seq10:0.00599617):0.0036006,seq13:0.00936631):0.0138799,seq6:0.02147442); 16709 4 0.118259621 0.149900652 0.772277228 -1.725583455 0.042211189
chr11_134566_159260 (((seq2:0.0081119,seq10:0.00599617):0.0036006,seq13:0.00936631):0.0138799,seq9:0.07250846); 16709 12 0.22227542 0.236435155 0.584158416 -1.325980105 0.092423144
chr11_134566_159260 ((seq3:0.00817464,(seq5:0.00639625,seq10:0.00525586):0.00074031):0.0036006,seq13:0.00936631); 16709 8 0.467592316 0.25998803 0.079207921 1.335677601 0.909172663
chr11_134566_159260 (((seq3:0.00817464,seq10:0.00599617):0.0036006,seq13:0.00936631):0.0138799,seq6:0.02147442); 16709 4 0.118259621 0.150553893 0.772277228 -1.725583455 0.042211189
chr11_134566_159260 (((seq3:0.00817464,seq10:0.00599617):0.0036006,seq13:0.00936631):0.0138799,seq9:0.07250846); 16709 12 0.223861392 0.235509606 0.554455446 -1.325980105 0.092423144
chr11_134566_159260 (((seq5:0.00639625,seq10:0.00525586):0.00434091,seq13:0.00936631):0.0138799,seq6:0.02147442); 16709 6 0.174576576 0.109084326 0.079207921 0.784396595 0.783596282
chr11_134566_159260 (((seq5:0.00639625,seq10:0.00525586):0.00434091,seq13:0.00936631):0.0138799,seq9:0.07250846); 16709 9 0.244209707 0.175906398 0.128712871 -0.489622866 0.312200397
chr11_134566_159260 ((seq10:0.00959677,seq13:0.00936631):0.0138799,seq9:0.07250846,seq6:0.02147442); 16709 26 0.202076725 0.118769525 0.00990099 -4.915461694 4.43E-07
chr11_134566_159260 ((seq3:0.00045078,seq2:0.00038804):0.00772386,(seq5:0.00639625,seq10:0.00525586):0.00074031); 16709 0 0 0.001714944 1 NA NA
chr11_134566_159260 (((seq3:0.00045078,seq2:0.00038804):0.00772386,seq10:0.00599617):0.0174805,seq6:0.02147442); 16709 0 0 0.004663654 1 NA NA
chr11_134566_159260 (((seq3:0.00045078,seq2:0.00038804):0.00772386,seq10:0.00599617):0.0174805,seq9:0.07250846); 16709 0 0.002573463 0.009877611 0.811881188 NA NA
chr11_134566_159260 ((seq2:0.0081119,(seq5:0.00639625,seq10:0.00525586):0.00074031):0.0174805,seq6:0.02147442); 16709 10 0.527470226 0.36237387 0.099009901 0.040068748 0.515980842
chr11_134566_159260 ((seq2:0.0081119,(seq5:0.00639625,seq10:0.00525586):0.00074031):0.0174805,seq9:0.07250846); 16709 13 0.530313005 0.447540248 0.257425743 0.596904549 0.724714445
chr11_134566_159260 ((seq2:0.0081119,seq10:0.00599617):0.0174805,seq9:0.07250846,seq6:0.02147442); 16709 10 0.12762583 0.074083129 0.00990099 -5.343336792 4.56E-08
chr11_134566_159260 ((seq3:0.00817464,(seq5:0.00639625,seq10:0.00525586):0.00074031):0.0174805,seq6:0.02147442); 16709 10 0.527470226 0.364112754 0.079207921 0.040068748 0.515980842
chr11_134566_159260 ((seq3:0.00817464,(seq5:0.00639625,seq10:0.00525586):0.00074031):0.0174805,seq9:0.07250846); 16709 13 0.529534981 0.447135077 0.257425743 0.596904549 0.724714445
chr11_134566_159260 ((seq3:0.00817464,seq10:0.00599617):0.0174805,seq9:0.07250846,seq6:0.02147442); 16709 10 0.12927165 0.074409001 0.00990099 -5.343336792 4.56E-08
chr11_134566_159260 ((seq5:0.00639625,seq10:0.00525586):0.01822081,seq9:0.07250846,seq6:0.02147442); 16709 8 0.102609372 0.058533724 0.00990099 -2.70435214 0.003421886
chr11_134566_159260 (((seq2:0.00187442,seq12:0.00187592):0.00623748,seq11:0.00682891):0.0036006,seq13:0.00936631); 16709 1 0.019989227 0.012688671 0.217821782 0.149071199 0.559251274
chr11_134566_159260 (((seq3:0.00193716,seq12:0.00187592):0.00623748,seq11:0.00682891):0.0036006,seq13:0.00936631); 16709 1 0.019989227 0.013825483 0.217821782 0.145864992 0.557986016
chr11_134566_159260 ((seq12:0.0081134,(seq5:0.00310008,seq11:0.00279243):0.00403648):0.0036006,seq13:0.00936631); 16709 3 0.066910049 0.041909151 0.188118812 -1.08362467 0.139265624
chr11_134566_159260 (((seq12:0.0081134,seq11:0.00682891):0.0036006,seq13:0.00936631):0.0138799,seq6:0.02147442); 16709 6 0.183493925 0.149544856 0.247524753 0.861667301 0.805564688
chr11_134566_159260 (((seq12:0.0081134,seq11:0.00682891):0.0036006,seq13:0.00936631):0.0138799,seq9:0.07250846); 16709 9 0.273714765 0.234052307 0.168316832 -1.391619609 0.082018809
chr11_134566_159260 (((seq3:0.00045078,seq2:0.00038804):0.00148638,seq12:0.00187592):0.00623748,seq11:0.00682891); 16709 4 0.223442456 0.015097253 0.00990099 -1.573724305 0.0577756
chr11_134566_159260 ((seq2:0.00187442,seq12:0.00187592):0.00623748,(seq5:0.00310008,seq11:0.00279243):0.00403648); 16709 1 0.004668143 0.003397271 0.356435644 0.115856889 0.546117019
chr11_134566_159260 (((seq2:0.00187442,seq12:0.00187592):0.00623748,seq11:0.00682891):0.0174805,seq6:0.02147442); 16709 2 0.014393441 0.028575917 0.752475248 0.241625385 0.595464775
chr11_134566_159260 (((seq2:0.00187442,seq12:0.00187592):0.00623748,seq11:0.00682891):0.0174805,seq9:0.07250846); 16709 3 0.081931893 0.049959902 0.069306931 0.357594132 0.639676465
chr11_134566_159260 ((seq3:0.00193716,seq12:0.00187592):0.00623748,(seq5:0.00310008,seq11:0.00279243):0.00403648); 16709 1 0.004668143 0.003629182 0.376237624 0.11433239 0.545512846
chr11_134566_159260 (((seq3:0.00193716,seq12:0.00187592):0.00623748,seq11:0.00682891):0.0174805,seq6:0.02147442); 16709 2 0.014393441 0.028820695 0.752475248 0.236503864 0.593479145
chr11_134566_159260 (((seq3:0.00193716,seq12:0.00187592):0.00623748,seq11:0.00682891):0.0174805,seq9:0.07250846); 16709 3 0.07935843 0.050947094 0.118811881 0.349420548 0.636613195
chr11_134566_159260 ((seq12:0.0081134,(seq5:0.00310008,seq11:0.00279243):0.00403648):0.0174805,seq6:0.02147442); 16709 5 0.101831348 0.075410856 0.227722772 -0.174171415 0.430865375
chr11_134566_159260 ((seq12:0.0081134,(seq5:0.00310008,seq11:0.00279243):0.00403648):0.0174805,seq9:0.07250846); 16709 5 0.09569693 0.12198426 0.663366337 -0.235864445 0.406768929
chr11_134566_159260 ((seq12:0.0081134,seq11:0.00682891):0.0174805,seq9:0.07250846,seq6:0.02147442); 16709 7 0.127685678 0.075418637 0.01980198 -3.157466474 0.000795733
chr11_134566_159260 (((seq3:0.00045078,seq2:0.00038804):0.00772386,seq11:0.00682891):0.0036006,seq13:0.00936631); 16709 0 0 0.002553115 1 NA NA
chr11_134566_159260 ((seq2:0.0081119,(seq5:0.00310008,seq11:0.00279243):0.00403648):0.0036006,seq13:0.00936631); 16709 3 0.080166377 0.040130768 0.089108911 -1.098206708 0.136057119
chr11_134566_159260 (((seq2:0.0081119,seq11:0.00682891):0.0036006,seq13:0.00936631):0.0138799,seq6:0.02147442); 16709 5 0.151505177 0.150708899 0.504950495 0.718963066 0.763918162
chr11_134566_159260 (((seq2:0.0081119,seq11:0.00682891):0.0036006,seq13:0.00936631):0.0138799,seq9:0.07250846); 16709 9 0.194715423 0.234430846 0.762376238 -1.391619609 0.082018809
chr11_134566_159260 ((seq3:0.00817464,(seq5:0.00310008,seq11:0.00279243):0.00403648):0.0036006,seq13:0.00936631); 16709 3 0.080166377 0.041021605 0.079207921 -1.098206708 0.136057119
chr11_134566_159260 (((seq3:0.00817464,seq11:0.00682891):0.0036006,seq13:0.00936631):0.0138799,seq6:0.02147442); 16709 5 0.151505177 0.151457897 0.544554455 0.718963066 0.763918162
chr11_134566_159260 (((seq3:0.00817464,seq11:0.00682891):0.0036006,seq13:0.00936631):0.0138799,seq9:0.07250846); 16709 9 0.196301395 0.23499222 0.772277228 -1.391619609 0.082018809
chr11_134566_159260 (((seq5:0.00310008,seq11:0.00279243):0.00763708,seq13:0.00936631):0.0138799,seq6:0.02147442); 16709 3 0.054970375 0.03864953 0.178217822 0.311302006 0.622214479
chr11_134566_159260 (((seq5:0.00310008,seq11:0.00279243):0.00763708,seq13:0.00936631):0.0138799,seq9:0.07250846); 16709 4 0.04234245 0.06450805 0.811881188 0.404930799 0.657235811
chr11_134566_159260 ((seq11:0.01042951,seq13:0.00936631):0.0138799,seq9:0.07250846,seq6:0.02147442); 16709 23 0.192979831 0.120084685 0.00990099 -1.545411641 0.061123363
chr11_134566_159260 ((seq3:0.00045078,seq2:0.00038804):0.00772386,(seq5:0.00310008,seq11:0.00279243):0.00403648); 16709 0 0 0.001018613 1 NA NA
chr11_134566_159260 (((seq3:0.00045078,seq2:0.00038804):0.00772386,seq11:0.00682891):0.0174805,seq6:0.02147442); 16709 0 0 0.004908732 1 NA NA
chr11_134566_159260 (((seq3:0.00045078,seq2:0.00038804):0.00772386,seq11:0.00682891):0.0174805,seq9:0.07250846); 16709 0 0.002573463 0.010740918 0.841584158 NA NA
chr11_134566_159260 ((seq2:0.0081119,(seq5:0.00310008,seq11:0.00279243):0.00403648):0.0174805,seq6:0.02147442); 16709 4 0.120144832 0.073237477 0.108910891 -0.515856809 0.302977211
chr11_134566_159260 ((seq2:0.0081119,(seq5:0.00310008,seq11:0.00279243):0.00403648):0.0174805,seq9:0.07250846); 16709 6 0.08483452 0.12090161 0.782178218 0.058220457 0.523213487
chr11_134566_159260 ((seq2:0.0081119,seq11:0.00682891):0.0174805,seq9:0.07250846,seq6:0.02147442); 16709 8 0.074750135 0.074714824 0.495049505 -2.648988552 0.004036653
chr11_134566_159260 ((seq3:0.00817464,(seq5:0.00310008,seq11:0.00279243):0.00403648):0.0174805,seq6:0.02147442); 16709 4 0.120144832 0.07350021 0.118811881 -0.515856809 0.302977211
chr11_134566_159260 ((seq3:0.00817464,(seq5:0.00310008,seq11:0.00279243):0.00403648):0.0174805,seq9:0.07250846); 16709 6 0.084056497 0.120438985 0.762376238 0.058220457 0.523213487
chr11_134566_159260 ((seq3:0.00817464,seq11:0.00682891):0.0174805,seq9:0.07250846,seq6:0.02147442); 16709 8 0.076395954 0.074995811 0.445544555 -2.648988552 0.004036653
chr11_134566_159260 ((seq5:0.00310008,seq11:0.00279243):0.02151698,seq9:0.07250846,seq6:0.02147442); 16709 6 0.023490335 0.02678736 0.574257426 0.365148372 0.642499673
chr11_134566_159260 (((seq3:0.00045078,seq2:0.00038804):0.00148638,seq12:0.00187592):0.00983808,seq13:0.00936631); 16709 4 0.223442456 0.017832007 0.00990099 -1.470022616 0.070777814
chr11_134566_159260 (((seq2:0.00187442,seq12:0.00187592):0.00623748,seq5:0.00713656):0.0036006,seq13:0.00936631); 16709 1 0.026422886 0.012103956 0.158415842 0.150755672 0.559915773
chr11_134566_159260 (((seq2:0.00187442,seq12:0.00187592):0.00983808,seq13:0.00936631):0.0138799,seq6:0.02147442); 16709 1 0.011101801 0.0158268 0.613861386 0.117041147 0.546586277
chr11_134566_159260 (((seq2:0.00187442,seq12:0.00187592):0.00983808,seq13:0.00936631):0.0138799,seq9:0.07250846); 16709 4 0.069663056 0.03179514 0.02970297 0.363351717 0.641828918
chr11_134566_159260 (((seq3:0.00193716,seq12:0.00187592):0.00623748,seq5:0.00713656):0.0036006,seq13:0.00936631); 16709 1 0.026422886 0.012459154 0.148514852 0.147441956 0.558608404
chr11_134566_159260 (((seq3:0.00193716,seq12:0.00187592):0.00983808,seq13:0.00936631):0.0138799,seq6:0.02147442); 16709 1 0.011101801 0.016046143 0.653465347 0.115470054 0.545963722
chr11_134566_159260 (((seq3:0.00193716,seq12:0.00187592):0.00983808,seq13:0.00936631):0.0138799,seq9:0.07250846); 16709 4 0.057483991 0.031995033 0.089108911 0.358218328 0.639910034
chr11_134566_159260 (((seq12:0.0081134,seq5:0.00713656):0.0036006,seq13:0.00936631):0.0138799,seq6:0.02147442); 16709 7 0.161918726 0.150951583 0.415841584 0.988026638 0.838430199
chr11_134566_159260 (((seq12:0.0081134,seq5:0.00713656):0.0036006,seq13:0.00936631):0.0138799,seq9:0.07250846); 16709 13 0.262493267 0.24012987 0.326732673 -1.777211635 0.037766713
chr11_134566_159260 ((seq12:0.011714,seq13:0.00936631):0.0138799,seq9:0.07250846,seq6:0.02147442); 16709 24 0.240529056 0.131285236 0.00990099 -2.065103633 0.019456598
chr11_134566_159260 (((seq3:0.00045078,seq2:0.00038804):0.00148638,seq12:0.00187592):0.00623748,seq5:0.00713656); 16709 4 0.251900174 0.016868454 0.00990099 -1.522694178 0.063917618
chr11_134566_159260 (((seq3:0.00045078,seq2:0.00038804):0.00148638,seq12:0.00187592):0.02371798,seq6:0.02147442); 16709 4 0.216410318 0.027136872 0.00990099 -1.522694178 0.063917618
chr11_134566_159260 (((seq3:0.00045078,seq2:0.00038804):0.00148638,seq12:0.00187592):0.02371798,seq9:0.07250846); 16709 4 0.227990903 0.055561075 0.00990099 -1.573724305 0.0577756
chr11_134566_159260 (((seq2:0.00187442,seq12:0.00187592):0.00623748,seq5:0.00713656):0.0174805,seq6:0.02147442); 16709 1 0.021664971 0.027899635 0.554455446 0.149906338 0.559580744
chr11_134566_159260 (((seq2:0.00187442,seq12:0.00187592):0.00623748,seq5:0.00713656):0.0174805,seq9:0.07250846); 16709 4 0.073702795 0.050156503 0.178217822 0.467830924 0.680047248
chr11_134566_159260 ((seq2:0.00187442,seq12:0.00187592):0.02371798,seq9:0.07250846,seq6:0.02147442); 16709 3 0.02764977 0.014351547 0.059405941 0.181342659 0.571950688
chr11_134566_159260 (((seq3:0.00193716,seq12:0.00187592):0.00623748,seq5:0.00713656):0.0174805,seq6:0.02147442); 16709 1 0.021664971 0.027821533 0.564356436 0.146647115 0.558294718
chr11_134566_159260 (((seq3:0.00193716,seq12:0.00187592):0.00623748,seq5:0.00713656):0.0174805,seq9:0.07250846); 16709 4 0.072924771 0.050638877 0.168316832 0.457031738 0.676175883
chr11_134566_159260 ((seq3:0.00193716,seq12:0.00187592):0.02371798,seq9:0.07250846,seq6:0.02147442); 16709 3 0.02600395 0.014565204 0.089108911 0.180248347 0.571521198
chr11_134566_159260 ((seq12:0.0081134,seq5:0.00713656):0.0174805,seq9:0.07250846,seq6:0.02147442); 16709 11 0.14785445 0.078002574 0.00990099 -1.60813033 0.053903319
chr11_134566_159260 (((seq3:0.00045078,seq2:0.00038804):0.00772386,seq5:0.00713656):0.0036006,seq13:0.00936631); 16709 0 0 0.002349034 1 NA NA
chr11_134566_159260 (((seq3:0.00045078,seq2:0.00038804):0.01132446,seq13:0.00936631):0.0138799,seq6:0.02147442); 16709 0 0 0.003233587 1 NA NA
chr11_134566_159260 (((seq3:0.00045078,seq2:0.00038804):0.01132446,seq13:0.00936631):0.0138799,seq9:0.07250846); 16709 0 0.001765516 0.007034532 0.801980198 NA NA
chr11_134566_159260 (((seq2:0.0081119,seq5:0.00713656):0.0036006,seq13:0.00936631):0.0138799,seq6:0.02147442); 16709 6 0.155754384 0.152506733 0.475247525 0.84592927 0.801203899
chr11_134566_159260 (((seq2:0.0081119,seq5:0.00713656):0.0036006,seq13:0.00936631):0.0138799,seq9:0.07250846); 16709 13 0.232270034 0.240456939 0.594059406 -0.150422301 0.440215724
chr11_134566_159260 ((seq2:0.0117125,seq13:0.00936631):0.0138799,seq9:0.07250846,seq6:0.02147442); 16709 24 0.19836615 0.131324436 0.01980198 -2.076684926 0.018915324
chr11_134566_159260 (((seq3:0.00817464,seq5:0.00713656):0.0036006,seq13:0.00936631):0.0138799,seq6:0.02147442); 16709 6 0.155754384 0.153245856 0.455445545 0.84592927 0.801203899
chr11_134566_159260 (((seq3:0.00817464,seq5:0.00713656):0.0036006,seq13:0.00936631):0.0138799,seq9:0.07250846); 16709 13 0.232270034 0.240152912 0.574257426 -0.150422301 0.440215724
chr11_134566_159260 ((seq3:0.01177524,seq13:0.00936631):0.0138799,seq9:0.07250846,seq6:0.02147442); 16709 24 0.200041894 0.131562032 0.01980198 -2.076684926 0.018915324
chr11_134566_159260 ((seq5:0.01073716,seq13:0.00936631):0.0138799,seq9:0.07250846,seq6:0.02147442); 16709 26 0.211383087 0.122945419 0.00990099 -1.653643078 0.049100027
chr11_134566_159260 (((seq3:0.00045078,seq2:0.00038804):0.00772386,seq5:0.00713656):0.0174805,seq6:0.02147442); 16709 0 0 0.005056257 1 NA NA
chr11_134566_159260 (((seq3:0.00045078,seq2:0.00038804):0.00772386,seq5:0.00713656):0.0174805,seq9:0.07250846); 16709 0 0.000778024 0.010325573 0.891089109 NA NA
chr11_134566_159260 ((seq3:0.00045078,seq2:0.00038804):0.02520436,seq9:0.07250846,seq6:0.02147442); 16709 0 0.00164582 0.00322042 0.663366337 NA NA
chr11_134566_159260 ((seq2:0.0081119,seq5:0.00713656):0.0174805,seq9:0.07250846,seq6:0.02147442); 16709 10 0.091268179 0.077638997 0.188118812 -1.905444499 0.028361158
chr11_134566_159260 ((seq3:0.00817464,seq5:0.00713656):0.0174805,seq9:0.07250846,seq6:0.02147442); 16709 10 0.091717039 0.07772458 0.188118812 -1.905444499 0.028361158
chr11_135707_146521 (((seq14:0.01221361,seq10:0.00748657):0.01971449,seq13:0.03663244):0.0315157,seq11:0.0589717); 10209 6 0.063865217 0.094680184 0.881188119 -3.158580993 0.000792696
chr11_135707_146521 (((seq10:0.01155735,seq15:0.01178222):0.01564371,seq13:0.03663244):0.0315157,seq11:0.0589717); 10209 13 0.135321775 0.137429229 0.504950495 -1.644384199 0.050048434
chr11_135707_146521 (((seq2:0.01251681,seq10:0.00748657):0.01971449,seq13:0.03663244):0.0315157,seq11:0.0589717); 10209 8 0.060485846 0.092653051 0.940594059 -2.124126131 0.016829799
chr11_135707_146521 (((seq3:0.01248405,seq10:0.00748657):0.01971449,seq13:0.03663244):0.0315157,seq11:0.0589717); 10209 8 0.060485846 0.09195024 0.920792079 -2.124126131 0.016829799
chr11_135707_146521 ((seq10:0.02720106,seq13:0.03663244):0.0315157,seq4:0.06413372,seq11:0.0589717); 10209 29 0.224752669 0.161218533 0.01980198 -0.391690196 0.347643568
chr11_135707_146521 (((seq10:0.00662363,seq5:0.00819197):0.02057743,seq13:0.03663244):0.0315157,seq11:0.0589717); 10209 6 0.055833089 0.06939857 0.732673267 -1.983596115 0.023650441
chr11_135707_146521 (((seq6:0.00426945,seq10:0.00269388):0.02450718,seq13:0.03663244):0.0315157,seq11:0.0589717); 10209 3 0.01317465 0.027433147 0.792079208 0.229850261 0.590895936
chr11_135707_146521 ((seq10:0.02720106,(seq7:0.01474814,seq13:0.02597674):0.0106557):0.0315157,seq11:0.0589717); 10209 70 0.408414144 0.232049172 0.00990099 -8.874196225 3.52E-19
chr11_135707_146521 (((seq14:0.01221361,seq10:0.00748657):0.00407078,seq15:0.01178222):0.04715941,seq11:0.0589717); 10209 8 0.300568126 0.259838868 0.247524753 -1.822418834 0.03419573
chr11_135707_146521 (((seq2:0.00313469,seq14:0.00283149):0.00938212,seq10:0.00748657):0.05123019,seq11:0.0589717); 10209 3 0.093887746 0.056319424 0.089108911 0.437264647 0.669040285
chr11_135707_146521 (((seq3:0.00310193,seq14:0.00283149):0.00938212,seq10:0.00748657):0.05123019,seq11:0.0589717); 10209 3 0.093887746 0.055161132 0.069306931 0.42973306 0.666305084
chr11_135707_146521 ((seq14:0.01221361,seq10:0.00748657):0.05123019,seq4:0.06413372,seq11:0.0589717); 10209 5 0.022578117 0.04251004 0.96039604 0.298141819 0.617202538
chr11_135707_146521 ((seq14:0.01221361,(seq10:0.00662363,seq5:0.00819197):0.00086294):0.05123019,seq11:0.0589717); 10209 5 0.368204525 0.42226222 0.683168317 0.81167945 0.791512206
chr11_135707_146521 ((seq14:0.01221361,(seq6:0.00426945,seq10:0.00269388):0.00479269):0.05123019,seq11:0.0589717); 10209 1 0.063865217 0.10085072 0.762376238 0.242535625 0.595817422
chr11_135707_146521 (((seq14:0.01221361,seq10:0.00748657):0.01971449,seq7:0.02540384):0.0315157,seq11:0.0589717); 10209 5 0.174404937 0.087461554 0.00990099 -3.186393067 0.000720294
chr11_135707_146521 (((seq2:0.01251681,seq10:0.00748657):0.00407078,seq15:0.01178222):0.04715941,seq11:0.0589717); 10209 8 0.245812518 0.260115584 0.495049505 -0.818767882 0.206459429
chr11_135707_146521 (((seq3:0.01248405,seq10:0.00748657):0.00407078,seq15:0.01178222):0.04715941,seq11:0.0589717); 10209 8 0.245812518 0.260017632 0.514851485 -0.818767882 0.206459429
chr11_135707_146521 ((seq10:0.01155735,seq15:0.01178222):0.04715941,seq4:0.06413372,seq11:0.0589717); 10209 6 0.026398276 0.053582133 0.98019802 0.369564856 0.64414663
chr11_135707_146521 (((seq10:0.00662363,seq5:0.00819197):0.00493372,seq15:0.01178222):0.04715941,seq11:0.0589717); 10209 6 0.180869821 0.184453913 0.504950495 -0.12893425 0.448704838
chr11_135707_146521 (((seq6:0.00426945,seq10:0.00269388):0.00886347,seq15:0.01178222):0.04715941,seq11:0.0589717); 10209 1 0.01195024 0.057214713 0.940594059 0.184114924 0.57303835
chr11_135707_146521 (((seq10:0.01155735,seq15:0.01178222):0.01564371,seq7:0.02540384):0.0315157,seq11:0.0589717); 10209 10 0.218336762 0.130920756 0.01980198 -1.829008157 0.033699193
chr11_135707_146521 (((seq3:0.00047915,seq2:0.00051191):0.0120049,seq10:0.00748657):0.05123019,seq11:0.0589717); 10209 0 0 0.006123029 1 NA NA
chr11_135707_146521 ((seq2:0.01251681,seq10:0.00748657):0.05123019,seq4:0.06413372,seq11:0.0589717); 10209 6 0.022529141 0.04176266 0.95049505 0.354480588 0.638510625
chr11_135707_146521 ((seq2:0.01251681,(seq10:0.00662363,seq5:0.00819197):0.00086294):0.05123019,seq11:0.0589717); 10209 8 0.426780292 0.414006759 0.465346535 0.769042308 0.779065903
chr11_135707_146521 ((seq2:0.01251681,(seq6:0.00426945,seq10:0.00269388):0.00479269):0.05123019,seq11:0.0589717); 10209 2 0.044568518 0.096631893 0.861386139 0.405839725 0.657569816
chr11_135707_146521 (((seq2:0.01251681,seq10:0.00748657):0.01971449,seq7:0.02540384):0.0315157,seq11:0.0589717); 10209 7 0.096875306 0.085636203 0.316831683 -1.990984273 0.023241308
chr11_135707_146521 ((seq3:0.01248405,seq10:0.00748657):0.05123019,seq4:0.06413372,seq11:0.0589717); 10209 6 0.022529141 0.041674013 0.95049505 0.354480588 0.638510625
chr11_135707_146521 ((seq3:0.01248405,(seq10:0.00662363,seq5:0.00819197):0.00086294):0.05123019,seq11:0.0589717); 10209 8 0.426780292 0.413414144 0.485148515 0.769042308 0.779065903
chr11_135707_146521 ((seq3:0.01248405,(seq6:0.00426945,seq10:0.00269388):0.00479269):0.05123019,seq11:0.0589717); 10209 2 0.044568518 0.09701244 0.861386139 0.405839725 0.657569816
chr11_135707_146521 (((seq3:0.01248405,seq10:0.00748657):0.01971449,seq7:0.02540384):0.0315157,seq11:0.0589717); 10209 7 0.096875306 0.085050935 0.306930693 -1.990984273 0.023241308
chr11_135707_146521 ((seq10:0.00662363,seq5:0.00819197):0.05209313,seq4:0.06413372,seq11:0.0589717); 10209 1 0.010921736 0.031654423 0.99009901 0.079180758 0.531555575
chr11_135707_146521 ((seq6:0.00426945,seq10:0.00269388):0.05602288,seq4:0.06413372,seq11:0.0589717); 10209 1 0.003820159 0.013286316 0.98019802 0.075918962 0.530258215
chr11_135707_146521 ((seq10:0.02720106,seq7:0.02540384):0.0315157,seq4:0.06413372,seq11:0.0589717); 10209 20 0.135811539 0.136242041 0.475247525 -1.075859216 0.140995112
chr11_135707_146521 (((seq6:0.00426945,seq10:0.00269388):0.00392975,seq5:0.00819197):0.05209313,seq11:0.0589717); 10209 2 0.036928201 0.119888824 0.910891089 0.441277879 0.670494081
chr11_135707_146521 (((seq10:0.00662363,seq5:0.00819197):0.02057743,seq7:0.02540384):0.0315157,seq11:0.0589717); 10209 5 0.101381134 0.065231658 0.108910891 0.479955355 0.684370431
chr11_135707_146521 (((seq6:0.00426945,seq10:0.00269388):0.02450718,seq7:0.02540384):0.0315157,seq11:0.0589717); 10209 3 0.019051817 0.025330591 0.613861386 0.268836051 0.605972075
chr11_135707_146521 (((seq14:0.01221361,seq10:0.00748657):0.00407078,seq15:0.01178222):0.01564371,seq13:0.03663244); 10209 6 0.310118523 0.188023803 0.049504951 -1.767298608 0.038589116
chr11_135707_146521 (((seq2:0.00313469,seq14:0.00283149):0.00938212,seq10:0.00748657):0.01971449,seq13:0.03663244); 10209 3 0.068126163 0.033608091 0.069306931 0.426110106 0.664986192
chr11_135707_146521 (((seq3:0.00310193,seq14:0.00283149):0.00938212,seq10:0.00748657):0.01971449,seq13:0.03663244); 10209 3 0.068126163 0.033208444 0.069306931 0.419130465 0.662439607
chr11_135707_146521 (((seq14:0.01221361,seq10:0.00748657):0.01971449,seq13:0.03663244):0.0315157,seq4:0.06413372); 10209 7 0.075129787 0.095516701 0.772277228 -4.406541572 5.25E-06
chr11_135707_146521 ((seq14:0.01221361,(seq10:0.00662363,seq5:0.00819197):0.00086294):0.01971449,seq13:0.03663244); 10209 5 0.333039475 0.377546283 0.683168317 -0.709740335 0.238932587
chr11_135707_146521 ((seq14:0.01221361,(seq6:0.00426945,seq10:0.00269388):0.00479269):0.01971449,seq13:0.03663244); 10209 4 0.095797825 0.073604173 0.326732673 0.797724035 0.787484674
chr11_135707_146521 ((seq14:0.01221361,seq10:0.00748657):0.01971449,(seq7:0.01474814,seq13:0.02597674):0.0106557); 10209 1 0.080517191 0.02670095 0.00990099 0.103142125 0.541074914
chr11_135707_146521 (((seq2:0.01251681,seq10:0.00748657):0.00407078,seq15:0.01178222):0.01564371,seq13:0.03663244); 10209 5 0.218385738 0.185756196 0.267326733 -1.054007198 0.145939811
chr11_135707_146521 (((seq3:0.01248405,seq10:0.00748657):0.00407078,seq15:0.01178222):0.01564371,seq13:0.03663244); 10209 5 0.218385738 0.185791948 0.277227723 -1.054007198 0.145939811
chr11_135707_146521 (((seq10:0.01155735,seq15:0.01178222):0.01564371,seq13:0.03663244):0.0315157,seq4:0.06413372); 10209 17 0.145802723 0.136290528 0.376237624 -2.228049375 0.012938611
chr11_135707_146521 (((seq10:0.00662363,seq5:0.00819197):0.00493372,seq15:0.01178222):0.01564371,seq13:0.03663244); 10209 5 0.190322265 0.131115193 0.128712871 -0.509478445 0.305208452
chr11_135707_146521 (((seq6:0.00426945,seq10:0.00269388):0.00886347,seq15:0.01178222):0.01564371,seq13:0.03663244); 10209 3 0.054265844 0.038438143 0.247524753 0.441181771 0.670459296
chr11_135707_146521 ((seq10:0.01155735,seq15:0.01178222):0.01564371,(seq7:0.01474814,seq13:0.02597674):0.0106557); 10209 7 0.251346851 0.037480654 0.00990099 -0.439933688 0.329992568
chr11_135707_146521 (((seq3:0.00047915,seq2:0.00051191):0.0120049,seq10:0.00748657):0.01971449,seq13:0.03663244); 10209 0 0 0.002481144 1 NA NA
chr11_135707_146521 (((seq2:0.01251681,seq10:0.00748657):0.01971449,seq13:0.03663244):0.0315157,seq4:0.06413372); 10209 8 0.062248996 0.095211088 0.95049505 -3.732182069 9.49E-05
chr11_135707_146521 ((seq2:0.01251681,(seq10:0.00662363,seq5:0.00819197):0.00086294):0.01971449,seq13:0.03663244); 10209 6 0.494122833 0.377476736 0.188118812 -0.605530071 0.272413425
chr11_135707_146521 ((seq2:0.01251681,(seq6:0.00426945,seq10:0.00269388):0.00479269):0.01971449,seq13:0.03663244); 10209 3 0.128416103 0.071820453 0.118811881 0.625968637 0.734332244
chr11_135707_146521 ((seq2:0.01251681,seq10:0.00748657):0.01971449,(seq7:0.01474814,seq13:0.02597674):0.0106557); 10209 1 0.048731511 0.02653541 0.069306931 0.1028689 0.54096649
chr11_135707_146521 (((seq3:0.01248405,seq10:0.00748657):0.01971449,seq13:0.03663244):0.0315157,seq4:0.06413372); 10209 8 0.062248996 0.094804094 0.930693069 -3.732182069 9.49E-05
chr11_135707_146521 ((seq3:0.01248405,(seq10:0.00662363,seq5:0.00819197):0.00086294):0.01971449,seq13:0.03663244); 10209 6 0.494122833 0.376175433 0.178217822 -0.605530071 0.272413425
chr11_135707_146521 ((seq3:0.01248405,(seq6:0.00426945,seq10:0.00269388):0.00479269):0.01971449,seq13:0.03663244); 10209 3 0.128416103 0.071582917 0.118811881 0.625968637 0.734332244
chr11_135707_146521 ((seq3:0.01248405,seq10:0.00748657):0.01971449,(seq7:0.01474814,seq13:0.02597674):0.0106557); 10209 1 0.048731511 0.026212166 0.069306931 0.1028689 0.54096649
chr11_135707_146521 (((seq10:0.00662363,seq5:0.00819197):0.02057743,seq13:0.03663244):0.0315157,seq4:0.06413372); 10209 5 0.053335292 0.073787345 0.811881188 -2.403360218 0.008122588
chr11_135707_146521 (((seq6:0.00426945,seq10:0.00269388):0.02450718,seq13:0.03663244):0.0315157,seq4:0.06413372); 10209 2 0.014888824 0.028186894 0.831683168 0.169177971 0.567171672
chr11_135707_146521 ((seq10:0.02720106,(seq7:0.01474814,seq13:0.02597674):0.0106557):0.0315157,seq4:0.06413372); 10209 60 0.412381232 0.245251249 0.00990099 -8.613633508 3.54E-18
chr11_135707_146521 (((seq6:0.00426945,seq10:0.00269388):0.00392975,seq5:0.00819197):0.02057743,seq13:0.03663244); 10209 3 0.092957195 0.080085219 0.366336634 0.662867965 0.74629244
chr11_135707_146521 ((seq10:0.00662363,seq5:0.00819197):0.02057743,(seq7:0.01474814,seq13:0.02597674):0.0106557); 10209 1 0.043637967 0.02091243 0.03960396 0.101534617 0.54043696
chr11_135707_146521 ((seq6:0.00426945,seq10:0.00269388):0.02450718,(seq7:0.01474814,seq13:0.02597674):0.0106557); 10209 2 0.037271035 0.007163777 0.00990099 0.155933566 0.561957307
chr11_135707_146521 (((seq2:0.00313469,seq14:0.00283149):0.00938212,seq10:0.00748657):0.00407078,seq15:0.01178222); 10209 1 0.022822999 0.012266138 0.198019802 0.179605302 0.571268779
chr11_135707_146521 (((seq3:0.00310193,seq14:0.00283149):0.00938212,seq10:0.00748657):0.00407078,seq15:0.01178222); 10209 1 0.022822999 0.011746498 0.188118812 0.176776695 0.570158102
chr11_135707_146521 (((seq14:0.01221361,seq10:0.00748657):0.00407078,seq15:0.01178222):0.04715941,seq4:0.06413372); 10209 9 0.25502008 0.263642864 0.524752475 -0.441401618 0.329461136
chr11_135707_146521 ((seq14:0.01221361,(seq10:0.00662363,seq5:0.00819197):0.00086294):0.00407078,seq15:0.01178222); 10209 3 0.616955627 0.25014497 0.01980198 0.654653671 0.74365462
chr11_135707_146521 ((seq14:0.01221361,(seq6:0.00426945,seq10:0.00269388):0.00479269):0.00407078,seq15:0.01178222); 10209 0 0.061906161 0.037973847 0.237623762 NA NA
chr11_135707_146521 (((seq14:0.01221361,seq10:0.00748657):0.00407078,seq15:0.01178222):0.01564371,seq7:0.02540384); 10209 5 0.172347928 0.153990597 0.386138614 -0.413605104 0.339581667
chr11_135707_146521 (((seq3:0.00047915,seq2:0.00051191):0.00262278,seq14:0.00283149):0.00938212,seq10:0.00748657); 10209 2 0.070966794 0.006509942 0.03960396 0.538196221 0.704779206
chr11_135707_146521 (((seq2:0.00313469,seq14:0.00283149):0.00938212,seq10:0.00748657):0.05123019,seq4:0.06413372); 10209 4 0.048290724 0.053975904 0.534653465 0.56839856 0.715117816
chr11_135707_146521 ((seq2:0.00313469,seq14:0.00283149):0.00938212,(seq10:0.00662363,seq5:0.00819197):0.00086294); 10209 3 0.028455285 0.007144187 0.049504951 0.409274778 0.658830989
chr11_135707_146521 ((seq2:0.00313469,seq14:0.00283149):0.00938212,(seq6:0.00426945,seq10:0.00269388):0.00479269); 10209 1 0.007640317 0.002805368 0.158415842 0.145864992 0.557986016
chr11_135707_146521 (((seq2:0.00313469,seq14:0.00283149):0.00938212,seq10:0.00748657):0.01971449,seq7:0.02540384); 10209 3 0.016651974 0.02887893 0.673267327 0.422577127 0.663698091
chr11_135707_146521 (((seq3:0.00310193,seq14:0.00283149):0.00938212,seq10:0.00748657):0.05123019,seq4:0.06413372); 10209 4 0.048290724 0.054638554 0.554455446 0.558639436 0.71179609
chr11_135707_146521 ((seq3:0.00310193,seq14:0.00283149):0.00938212,(seq10:0.00662363,seq5:0.00819197):0.00086294); 10209 3 0.028455285 0.006372319 0.049504951 0.403077407 0.65655436
chr11_135707_146521 ((seq3:0.00310193,seq14:0.00283149):0.00938212,(seq6:0.00426945,seq10:0.00269388):0.00479269); 10209 1 0.007640317 0.002732393 0.158415842 0.144337567 0.557383043
chr11_135707_146521 (((seq3:0.00310193,seq14:0.00283149):0.00938212,seq10:0.00748657):0.01971449,seq7:0.02540384); 10209 3 0.016651974 0.028088451 0.633663366 0.415766666 0.661209624
chr11_135707_146521 ((seq14:0.01221361,(seq10:0.00662363,seq5:0.00819197):0.00086294):0.05123019,seq4:0.06413372); 10209 6 0.421931629 0.42502106 0.534653465 -0.973969507 0.16503584
chr11_135707_146521 ((seq14:0.01221361,(seq6:0.00426945,seq10:0.00269388):0.00479269):0.05123019,seq4:0.06413372); 10209 2 0.044568518 0.112693212 0.97029703 0.399722511 0.655319545
chr11_135707_146521 (((seq14:0.01221361,seq10:0.00748657):0.01971449,seq7:0.02540384):0.0315157,seq4:0.06413372); 10209 6 0.187236752 0.089414732 0.00990099 -2.347782133 0.009442782
chr11_135707_146521 (seq14:0.01221361,((seq6:0.00426945,seq10:0.00269388):0.00392975,seq5:0.00819197):0.00086294); 10209 1 0.062297972 0.035873739 0.188118812 0.282842713 0.611351295
chr11_135707_146521 ((seq14:0.01221361,(seq10:0.00662363,seq5:0.00819197):0.00086294):0.01971449,seq7:0.02540384); 10209 4 0.38524831 0.357681947 0.405940594 -0.229966553 0.40905888
chr11_135707_146521 ((seq14:0.01221361,(seq6:0.00426945,seq10:0.00269388):0.00479269):0.01971449,seq7:0.02540384); 10209 2 0.069154668 0.059637575 0.326732673 0.405839725 0.657569816
chr11_135707_146521 (((seq3:0.00047915,seq2:0.00051191):0.0120049,seq10:0.00748657):0.00407078,seq15:0.01178222); 10209 0 0 0.001383093 1 NA NA
chr11_135707_146521 (((seq2:0.01251681,seq10:0.00748657):0.00407078,seq15:0.01178222):0.04715941,seq4:0.06413372); 10209 9 0.223087472 0.26172201 0.683168317 -0.441401618 0.329461136
chr11_135707_146521 ((seq2:0.01251681,(seq10:0.00662363,seq5:0.00819197):0.00086294):0.00407078,seq15:0.01178222); 10209 3 0.585071995 0.249725732 0.00990099 -0.163663418 0.434998059
chr11_135707_146521 ((seq2:0.01251681,(seq6:0.00426945,seq10:0.00269388):0.00479269):0.00407078,seq15:0.01178222); 10209 0 0.083602704 0.036000098 0.099009901 NA NA
chr11_135707_146521 (((seq2:0.01251681,seq10:0.00748657):0.00407078,seq15:0.01178222):0.01564371,seq7:0.02540384); 10209 3 0.115437359 0.15126653 0.653465347 0.625968637 0.734332244
chr11_135707_146521 (((seq3:0.01248405,seq10:0.00748657):0.00407078,seq15:0.01178222):0.04715941,seq4:0.06413372); 10209 9 0.223087472 0.262433147 0.702970297 -0.441401618 0.329461136
chr11_135707_146521 ((seq3:0.01248405,(seq10:0.00662363,seq5:0.00819197):0.00086294):0.00407078,seq15:0.01178222); 10209 3 0.585071995 0.24805074 0.00990099 -0.163663418 0.434998059
chr11_135707_146521 ((seq3:0.01248405,(seq6:0.00426945,seq10:0.00269388):0.00479269):0.00407078,seq15:0.01178222); 10209 0 0.083602704 0.035682241 0.099009901 NA NA
chr11_135707_146521 (((seq3:0.01248405,seq10:0.00748657):0.00407078,seq15:0.01178222):0.01564371,seq7:0.02540384); 10209 3 0.115437359 0.150779704 0.643564356 0.625968637 0.734332244
chr11_135707_146521 (((seq10:0.00662363,seq5:0.00819197):0.00493372,seq15:0.01178222):0.04715941,seq4:0.06413372); 10209 6 0.202027623 0.192257322 0.396039604 1.14134842 0.87313752
chr11_135707_146521 (((seq6:0.00426945,seq10:0.00269388):0.00886347,seq15:0.01178222):0.04715941,seq4:0.06413372); 10209 1 0.010921736 0.061305221 0.96039604 0.184114924 0.57303835
chr11_135707_146521 (((seq10:0.01155735,seq15:0.01178222):0.01564371,seq7:0.02540384):0.0315157,seq4:0.06413372); 10209 14 0.317611911 0.133638456 0.00990099 -3.041047815 0.001178782
chr11_135707_146521 (((seq6:0.00426945,seq10:0.00269388):0.00392975,seq5:0.00819197):0.00493372,seq15:0.01178222); 10209 0 0.020325203 0.037497306 0.643564356 NA NA
chr11_135707_146521 (((seq10:0.00662363,seq5:0.00819197):0.00493372,seq15:0.01178222):0.01564371,seq7:0.02540384); 10209 3 0.106523656 0.104884416 0.465346535 0.57610215 0.717726931
chr11_135707_146521 (((seq6:0.00426945,seq10:0.00269388):0.00886347,seq15:0.01178222):0.01564371,seq7:0.02540384); 10209 1 0.024831031 0.029223724 0.524752475 0.181071492 0.57184427
chr11_135707_146521 (((seq3:0.00047915,seq2:0.00051191):0.0120049,seq10:0.00748657):0.05123019,seq4:0.06413372); 10209 0 0 0.005651386 1 NA NA
chr11_135707_146521 ((seq3:0.00047915,seq2:0.00051191):0.0120049,(seq10:0.00662363,seq5:0.00819197):0.00086294); 10209 0 0 0.000980507 1 NA NA
chr11_135707_146521 ((seq3:0.00047915,seq2:0.00051191):0.0120049,(seq6:0.00426945,seq10:0.00269388):0.00479269); 10209 0 0 0.000236556 1 NA NA
chr11_135707_146521 (((seq3:0.00047915,seq2:0.00051191):0.0120049,seq10:0.00748657):0.01971449,seq7:0.02540384); 10209 0 0 0.002207856 1 NA NA
chr11_135707_146521 ((seq2:0.01251681,(seq10:0.00662363,seq5:0.00819197):0.00086294):0.05123019,seq4:0.06413372); 10209 7 0.48628661 0.424365266 0.257425743 -0.121927989 0.451478025
chr11_135707_146521 ((seq2:0.01251681,(seq6:0.00426945,seq10:0.00269388):0.00479269):0.05123019,seq4:0.06413372); 10209 1 0.06626506 0.108853952 0.841584158 0.246182982 0.597229706
chr11_135707_146521 (((seq2:0.01251681,seq10:0.00748657):0.01971449,seq7:0.02540384):0.0315157,seq4:0.06413372); 10209 7 0.165246351 0.089849153 0.01980198 -1.853660387 0.031893881
chr11_135707_146521 (seq2:0.01251681,((seq6:0.00426945,seq10:0.00269388):0.00392975,seq5:0.00819197):0.00086294); 10209 0 0.083994515 0.033512587 0.108910891 NA NA
chr11_135707_146521 ((seq2:0.01251681,(seq10:0.00662363,seq5:0.00819197):0.00086294):0.01971449,seq7:0.02540384); 10209 4 0.528553237 0.360184151 0.099009901 0.140487872 0.555862733
chr11_135707_146521 ((seq2:0.01251681,(seq6:0.00426945,seq10:0.00269388):0.00479269):0.01971449,seq7:0.02540384); 10209 1 0.09912822 0.057619258 0.158415842 0.254000254 0.600252319
chr11_135707_146521 ((seq3:0.01248405,(seq10:0.00662363,seq5:0.00819197):0.00086294):0.05123019,seq4:0.06413372); 10209 7 0.48628661 0.424247233 0.257425743 -0.121927989 0.451478025
chr11_135707_146521 ((seq3:0.01248405,(seq6:0.00426945,seq10:0.00269388):0.00479269):0.05123019,seq4:0.06413372); 10209 1 0.06626506 0.109240866 0.841584158 0.246182982 0.597229706
chr11_135707_146521 (((seq3:0.01248405,seq10:0.00748657):0.01971449,seq7:0.02540384):0.0315157,seq4:0.06413372); 10209 7 0.165246351 0.089168381 0.01980198 -1.853660387 0.031893881
chr11_135707_146521 (seq3:0.01248405,((seq6:0.00426945,seq10:0.00269388):0.00392975,seq5:0.00819197):0.00086294); 10209 0 0.083994515 0.03342296 0.108910891 NA NA
chr11_135707_146521 ((seq3:0.01248405,(seq10:0.00662363,seq5:0.00819197):0.00086294):0.01971449,seq7:0.02540384); 10209 4 0.528553237 0.357547262 0.089108911 0.140487872 0.555862733
chr11_135707_146521 ((seq3:0.01248405,(seq6:0.00426945,seq10:0.00269388):0.00479269):0.01971449,seq7:0.02540384); 10209 1 0.09912822 0.057793124 0.168316832 0.254000254 0.600252319
chr11_135707_146521 (((seq6:0.00426945,seq10:0.00269388):0.00392975,seq5:0.00819197):0.05209313,seq4:0.06413372); 10209 1 0.02267607 0.126696542 0.97029703 0.272165527 0.607252626
chr11_135707_146521 (((seq10:0.00662363,seq5:0.00819197):0.02057743,seq7:0.02540384):0.0315157,seq4:0.06413372); 10209 4 0.117494368 0.069620923 0.049504951 0.40675719 0.657906834
chr11_135707_146521 (((seq6:0.00426945,seq10:0.00269388):0.02450718,seq7:0.02540384):0.0315157,seq4:0.06413372); 10209 2 0.014497012 0.027416006 0.811881188 0.196343889 0.577829494
chr11_135707_146521 (((seq6:0.00426945,seq10:0.00269388):0.00392975,seq5:0.00819197):0.02057743,seq7:0.02540384); 10209 1 0.131893427 0.065118523 0.089108911 0.277350098 0.609244353
chr11_135707_146521 (((seq14:0.01628439,seq15:0.01178222):0.01564371,seq13:0.03663244):0.0315157,seq11:0.0589717); 10209 13 0.146488393 0.163629151 0.643564356 0.013148345 0.50524528
chr11_135707_146521 (((seq2:0.00313469,seq14:0.00283149):0.02909661,seq13:0.03663244):0.0315157,seq11:0.0589717); 10209 2 0.008179058 0.020503477 0.930693069 0.151835586 0.560341693
chr11_135707_146521 (((seq3:0.00310193,seq14:0.00283149):0.02909661,seq13:0.03663244):0.0315157,seq11:0.0589717); 10209 2 0.008179058 0.020055343 0.930693069 0.151183501 0.560084518
chr11_135707_146521 ((seq14:0.0319281,seq13:0.03663244):0.0315157,seq4:0.06413372,seq11:0.0589717); 10209 34 0.22935645 0.172600647 0.00990099 -2.092799254 0.018183539
chr11_135707_146521 (((seq14:0.01221361,seq5:0.00905491):0.01971449,seq13:0.03663244):0.0315157,seq11:0.0589717); 10209 9 0.093691841 0.10280096 0.603960396 -0.101488664 0.459581278
chr11_135707_146521 (((seq14:0.01221361,seq6:0.00906214):0.01971449,seq13:0.03663244):0.0315157,seq11:0.0589717); 10209 5 0.057057498 0.102298462 0.95049505 -1.044296051 0.14817422
chr11_135707_146521 ((seq14:0.0319281,(seq7:0.01474814,seq13:0.02597674):0.0106557):0.0315157,seq11:0.0589717); 10209 70 0.411205799 0.239230091 0.00990099 -8.810246132 6.24E-19
chr11_135707_146521 (((seq2:0.01658759,seq15:0.01178222):0.01564371,seq13:0.03663244):0.0315157,seq11:0.0589717); 10209 14 0.145263983 0.161444804 0.663366337 0.151269812 0.560118559
chr11_135707_146521 (((seq3:0.01655483,seq15:0.01178222):0.01564371,seq13:0.03663244):0.0315157,seq11:0.0589717); 10209 14 0.145263983 0.160509355 0.663366337 0.151269812 0.560118559
chr11_135707_146521 ((seq15:0.02742593,seq13:0.03663244):0.0315157,seq4:0.06413372,seq11:0.0589717); 10209 32 0.236996768 0.159784014 0.00990099 0.657734385 0.744645588
chr11_135707_146521 (((seq5:0.01312569,seq15:0.01178222):0.01564371,seq13:0.03663244):0.0315157,seq11:0.0589717); 10209 15 0.158389656 0.142764717 0.356435644 -0.170894907 0.432153201
chr11_135707_146521 (((seq6:0.01313292,seq15:0.01178222):0.01564371,seq13:0.03663244):0.0315157,seq11:0.0589717); 10209 11 0.127583505 0.144112548 0.653465347 -0.972223448 0.165469699
chr11_135707_146521 ((seq15:0.02742593,(seq7:0.01474814,seq13:0.02597674):0.0106557):0.0315157,seq11:0.0589717); 10209 68 0.423351944 0.232672642 0.00990099 -8.884959805 3.20E-19
chr11_135707_146521 (((seq3:0.00047915,seq2:0.00051191):0.03171939,seq13:0.03663244):0.0315157,seq11:0.0589717); 10209 0 0 0.00242776 1 NA NA
chr11_135707_146521 ((seq2:0.0322313,seq13:0.03663244):0.0315157,seq4:0.06413372,seq11:0.0589717); 10209 33 0.228083064 0.171171515 0.01980198 -1.76852915 0.038486242
chr11_135707_146521 (((seq2:0.01251681,seq5:0.00905491):0.01971449,seq13:0.03663244):0.0315157,seq11:0.0589717); 10209 9 0.090312469 0.101425703 0.643564356 -0.117746791 0.453134145
chr11_135707_146521 (((seq2:0.01251681,seq6:0.00906214):0.01971449,seq13:0.03663244):0.0315157,seq11:0.0589717); 10209 5 0.04603781 0.099759526 0.98019802 -1.054290151 0.145875048
chr11_135707_146521 ((seq2:0.0322313,(seq7:0.01474814,seq13:0.02597674):0.0106557):0.0315157,seq11:0.0589717); 10209 70 0.410618082 0.239449016 0.00990099 -8.810246132 6.24E-19
[truncated: 13,836,901 more chars]
