# Supplementary material for: Signals of Historical Interlocus Gene Conversion in Human Segmental Duplications
Source: PLoS One. 2013 Oct 4;8(10):e75949. doi: 10.1371/journal.pone.0075949 (PMC3790853; doi:10.1371/journal.pone.0075949)
Supplement: Table S5 — Putative gene conversion tracks identified in CpG-minus quartet alignments. (XLS) [file pone.0075949.s007.xls]

## Sheet: Sheet1
Table S5: Putative gene conversion tracks identified in CpG-minus quartet alignments with <5 expected B sites
Note that the quartet method cannot unambiguously resolve the sequence pair involved in a gene conversion event. For this reason, we include the positions of all 4 sequences (SEQ1, SEQ2, SEQ3, SEQ4) in a quartet alignment in this table.
Column Header Explanations
SD FAMILY: Unique name derived from the coordinates of one paralog in the SD family. These coordinates may not correspond to the sequence coordinates of the final analyzed sequence because of alignment trimming. Also, this namesake sequence may not be in the final set of sequences for the paralog family if it was eliminated during one of the pruning or Q/C steps outlined in the Methods section of…
# SITES IN PATCH: Number of consecutive R sites in the putative IGC track
MIN/MAX TRACK LENGTH: minimum/maximum IGC track length, in base pairs
AVG TRACK LENGTH: calculated using the midpoint between the outermost R site and flanking C site on both sides of a given patch
SEQ1 OUTER START: most distal possible start coordinate for one sequence in the quartet. Corresponds to the position of the flanking C sites+1.
SEQ1 INNER START: most proximal possible start coordinate for one sequence in the quartet (position of left outermost R site in the gene conversion patch)
SEQ1 INNER STOP: most proximal possible stop coordinate for one sequence in the quartet (outermost position of right R site+1)
SEQ1 OUTER STOP: most distal possible stop coordinate for one sequence in the quartet (right flanking C site position minus 1)
SD FAMILY	# SITES IN PATCH	MIN TRACK LENGTH	AVG TRACK LENGTH	MAX TRACK LENGTH	SEQ1 CHR	SEQ1 OUTER START	SEQ1 INNER START	SEQ1 INNER STOP	SEQ1 OUTER STOP	SEQ2 CHR	SEQ2 OUTER START	SEQ2 INNER START	SEQ2 INNER STOP	SEQ2 OUTER STOP	SEQ3 CHR	SEQ3 OUTER START	SEQ3 INNER START	SEQ3 INNER STOP	SEQ3 OUTER STOP	SEQ4 CHR	SEQ4 OUTER START	SEQ4 INNER START	SEQ4 INNER STOP	SEQ4 OUTER STOP
chr1_106073_126219	1	2	1512.75	3023.5	chr8	134294	136216	136218	137317	chr1	112922	114846	114848	115945	chr19	174781	176703	176705	177804	chr2	243080816	243078892	243078890	243077791
chr1_106073_126219	1	2	1889.25	3776.5	chr11	103265	103862	103864	107041	chrUn_gl000227	48089	48684	48686	51863	chr16	90262307	90261706	90261704	90258527	chr19	172888	173485	173487	176664
chr11_134566_159260	1	2	757.625	1513.25	chr4	119544929	119544156	119544154	119543426	chr7	128284587	128283814	128283812	128283070	chr1	222657151	222657924	222657926	222658667	chr16	90228156	90227382	90227380	90226639
chr11_134566_159260	1	2	625.625	1249.25	chr4	119539939	119539753	119539751	119538688	chr7	128279609	128279426	128279424	128278365	chr1	222664750	222664936	222664938	222666001	chr16	90223164	90222978	90222976	90221913
chr11_134566_159260	1	2	536.125	1070.25	chr4	119538685	119538229	119538227	119537613	chr7	128278362	128277899	128277897	128277292	chr1	222666004	222666464	222666466	222667076	chr16	90221910	90221454	90221452	90220843
chr11_134566_159260	1	2	523	1044	chr4	119536090	119535751	119535749	119535048	chr16	90219321	90218981	90218979	90218273	chr1	222668597	222668937	222668939	222669635	chr7	128275761	128275421	128275419	128274713
chr11_134566_159260	1	2	583.125	1164.25	chr4	119535045	119534371	119534369	119533884	chr16	90218270	90217596	90217594	90217119	chr1	222669638	222670308	222670310	222670803	chr7	128274710	128274027	128274025	128273530
chr11_134566_159260	1	2	161	320	chr4	119538685	119538613	119538611	119538366	chr16	90221910	90221838	90221836	90221591	chr1	222666004	222666080	222666082	222666327	chr3	197934669	197934597	197934595	197934350
chr11_134566_159260	1	2	304.625	607.25	chr4	119533273	119532812	119532810	119532663	chr16	90216508	90216052	90216050	90215903	chr1	222671414	222671875	222671877	222672024	chr3	197929268	197928813	197928811	197928664
chr11_134566_159260	1	2	653.875	1305.75	chr4	120345030	120345093	120345095	120346335	chr1	222666840	222666903	222666905	222668146	chr4	119537847	119537784	119537782	119536541	chr16	90221078	90221015	90221013	90219772
chr11_134566_159260	2	2	268	534	chr4	120348990	120348995	120348997	120349522	chr16	90217116	90217111	90217109	90216581	chr1	222670806	222670811	222670813	222671341	chr7	128273527	128273522	128273520	128272993
chr11_134566_159260	1	2	429.75	857.5	chr1	147318	147748	147750	148174	chr16	90221566	90221133	90221131	90220707	chr3	197934325	197933895	197933893	197933470	chr1	222666352	222666785	222666787	222667212
chr11_134566_159260	1	2	960.375	1918.75	chr1	148177	149835	149837	150096	chr16	90220704	90219046	90219044	90218785	chr3	197933467	197931809	197931807	197931548	chr1	222667215	222668872	222668874	222669133
chr11_134566_159260	1	2	657.75	1313.5	chr4	120349525	120350055	120350057	120350835	chr7	128272990	128272442	128272440	128271662	chr1	222671344	222671875	222671877	222672655	chr1	152309	152834	152836	153614
chr1_123340_136306	4	209	1043.88	1878.75	chr1	224131835	224132164	224132373	224133724	chr19	189796	190125	190334	191671	chr5	180762302	180761973	180761764	180760426	chr3	197956622	197956293	197956084	197954747
chr1_143351484_143394162	9	3949	4448.38	4947.75	chr9	67949122	67949252	67953193	67954039	chr9	44096197	44096067	44092118	44091181	chr9	43111168	43111038	43107093	43106247	chr9	69404345	69404475	69408436	69409282
chr1_145299652_145316586	1	2	1014.25	2026.5	chr1	146418011	146419765	146419767	146420036	chr1	146041179	146039425	146039423	146039144	chr1	146234673	146232919	146232917	146232657	chr1	145309773	145311524	145311526	145311803
chr1_145299652_145316586	1	2	182.625	363.25	chr1	146420039	146420325	146420327	146420400	chr1	146039141	146038855	146038853	146038780	chr1	146232654	146232359	146232357	146232284	chr1	145311806	145312092	145312094	145312167
chr1_149574868_149595877	2	319	1851	3383	chr1	144512414	144511614	144511295	144509043	chr1	143735840	143735039	143734720	143732463	chr1	149585083	149585904	149586223	149588474	chr1	147923362	147922542	147922223	147919969
chr1_16890824_16905961	2	383	873	1363	chr1	144823384	144822783	144822400	144822020	chr1	146039590	146040190	146040573	146040953	chr1	148016203	148016802	148017185	148017565	chr1	148751294	148750694	148750311	148749931
chr1_16890824_16905961	2	758.25	1288.5	1818.75	chr1	144820432	144819430	144818671	144818614	chr1	146042541	146043535	146044294	146044351	chr1	148019153	148020162	148020922	148020979	chr1	148748382	148747373	148746618	148746561
chr1_16890824_16905961	1	2	784.625	1567.25	chr1	144825408	144824877	144824875	144823844	chr1	146231070	146231601	146231603	146232643	chr1	148014197	148014732	148014734	148015765	chr1	148753304	148752773	148752771	148751740
chr1_222646632_222667527	4	9604	9871.25	10138.5	chr19	205340	205747	213865	213992	chr1	243220836	243221243	243234994	243235122	chr11	135060	135467	143555	143682	chr5	180747382	180746975	180738516	180738388
chr1_222646632_222667527	1	2	1578.88	3155.75	chr19	213995	216248	216250	217148	chr1	243235125	243237376	243237378	243238284	chr11	143685	145939	145941	146843	chr5	180738385	180736132	180736130	180735232
chr1_222646632_222667527	1	2	768.625	1535.25	chr19	217497	218208	218210	219030	chr1	243238633	243239352	243239354	243240175	chr11	147192	147903	147905	148725	chr5	180734883	180734172	180734170	180733350
chr1_222646632_222667527	1	2	289.375	576.75	chr19	222111	222367	222369	222686	chr1	243243268	243243524	243243526	243243844	chr11	151810	152066	152068	152384	chr5	180730267	180730011	180730009	180729685
chr1_222646632_222667527	1	2	194.25	386.5	chr19	204950	205138	205140	205337	chr1	224139867	224140055	224140057	224140252	chr11	134670	134858	134860	135057	chr5	180747772	180747584	180747582	180747385
chr1_243188129_243208180	1	2	367.375	732.75	chr1	637259	637389	637391	637990	chr19	172756	172886	172888	173484	chr11	103133	103263	103265	103861	chr1	243192755	243192887	243192889	243193499
chr1_322512_339986	2	66	971.875	1877.75	chr3	197954745	197956083	197956149	197956620	chr1	333809	335148	335214	335685	chr19	191673	190335	190269	189798	chr1	228167433	228168781	228168847	228169318
chr15_30426485_30445609	1	2	2833.62	5665.25	chr15	32742587	32741105	32741103	32736879	chr15	32890899	32892381	32892383	32896606	chr15	30849425	30850907	30850909	30855131	chr15	23260444	23261756	23261758	23265984
chr16_90250798_90262752	2	3558.5	4964	6369.5	chr1	647596	647388	643827	641238	chrUn_gl000227	58288	58073	54515	51931	chr16	90252084	90252318	90255876	90258459	chr6	170923084	170923325	170926882	170929472
chr16_90250798_90262752	1	2	1956.38	3910.75	chr1	641172	637994	637992	637261	chrUn_gl000227	51865	48687	48685	47957	chr1	261124	257946	257944	257212	chr6	170929538	170932716	170932718	170933450
chr16_90250798_90262752	1	2	584.25	1166.5	chr1	641802	641212	641210	640636	chrUn_gl000227	52495	51905	51903	51329	chr6	170928907	170929498	170929500	170930074	chr1	243197309	243196718	243196716	243196142
chr17_62880642_62891746	4	354.5	793	1231.5	chr17	44599068	44598929	44598574	44597836	chr17	45103538	45103399	45103044	45102304	chr17	62884381	62884520	62884874	62885611	chr17	43618712	43618851	43619205	43619942
chr19_169053_183571	1	2	1591	3180	chr10	38764171	38761930	38761928	38760982	chr11	103864	106098	106100	107041	chr6	170932717	170930483	170930481	170929540	chr1	351700	349466	349464	348523
chr19_169053_183571	1	2	366.75	731.5	chr4	165185595	165185735	165185737	165186331	chr11	103133	103263	103265	103861	chr6	170933452	170933322	170933320	170932720	chr1	352433	352302	352300	351703
chr19_204846_242218	1	2	2997	5992	chr16	90215852	90210546	90210544	90209895	chr1	153034	158340	158342	158991	chr19	218408	223714	223716	224365	chr1	688723	694169	694171	694820
chr19_204846_242218	2	911	1316.38	1721.75	chr3	197933467	197932718	197931807	197931745	chr1	683866	684615	685526	685588	chr1	148177	148926	149837	149899	chr19	213557	214305	215216	215278
chr19_204846_242218	1	2	1180	2358	chr5	180728950	180726629	180726627	180726581	chr19	223278	225579	225581	225627	chr1	693733	696050	696052	696098	chr1	157904	160205	160207	160253
chr19_204846_242218	2	23	455.75	888.5	chr3	197942150	197941760	197941737	197941261	chr5	180747865	180747475	180747452	180746976	chr1	139477	139867	139890	140366	chr16	90229372	90228984	90228961	90228485
chr3_197910312_197946958	1	2	3753	7504	chr16	90221589	90228890	90228892	90229089	chr1	682981	675680	675678	675481	chr3	197934348	197941666	197941668	197941865	chr11	142361	135061	135059	134862
chr3_197910312_197946958	1	2	363.75	725.5	chr16	90229583	90230158	90230160	90230312	chr11	134366	133791	133789	133637	chr3	197942361	197942929	197942931	197943083	chr1	674985	674417	674415	674263
chr3_197910312_197946958	1	2	156.25	310.5	chr16	90229229	90229371	90229373	90229538	chr5	180747720	180747864	180747866	180748031	chr3	197942005	197942149	197942151	197942316	chr11	134722	134578	134576	134411
chr3_197910312_197946958	2	37	1553	3069	chr19	228748	228559	228522	225673	chr1	699215	699026	698989	696144	chr3	197918131	197918320	197918357	197921208	chr11	158581	158392	158355	155528
chr3_197910312_197946958	1	2	121.5	241	chr5	180749922	180750099	180750101	180750163	chr11	132504	132327	132325	132263	chr1	673130	672953	672951	672889	chr3	197944214	197944391	197944393	197944455
chr3_197910312_197946958	3	681.5	928.5	1175.5	chr5	180748641	180748794	180749473	180749814	chr16	90230160	90230313	90230994	90231335	chr1	674415	674262	673579	673238	chr11	133789	133636	132953	132612
chr3_197910312_197946958	1	2	366.875	731.75	chr19	204529	204078	204076	203799	chr5	180748193	180748639	180748641	180748916	chr16	90229700	90230158	90230160	90230437	chr11	134249	133791	133789	133512
chr3_197917749_197942164	22	11	766.375	1521.75	chr4	120344649	120344267	120344254	120343130	chr1	222666465	222666083	222666070	222664940	chr4	119538228	119538610	119538619	119539749	chr19	212808	212425	212416	211286
chr4_120327364_120345714	1	2	1679.5	3357	chr5	180733368	180730269	180730267	180730012	chr1	243240157	243243266	243243268	243243523	chr1	689327	692422	692424	692679	chr19	219012	222109	222111	222366
chr4_120327364_120345714	5	148	1772.5	3397	chr5	180730009	180729684	180729500	180726581	chr1	243243526	243243845	243244028	243247012	chr1	692682	692999	693183	696098	chr19	222369	222687	222728	225627
chr4_120327364_120345714	1	2	814.5	1627	chr5	180726578	180726348	180726346	180724949	chr1	243247015	243247243	243247245	243248638	chr1	696101	696330	696332	697729	chr19	225630	225859	225861	227258
chr4_120327364_120345714	1	2	1388.62	2775.25	chr5	180743594	180743371	180743369	180740802	chr19	209128	209351	209353	211912	chr1	679467	679690	679692	682225	chr1	224149671	224149894	224149896	224152438
chr5_34178566_34191230	2	7	2280.88	4554.75	chr5	69792895	69793381	69793388	69797459	chr5	34179149	34179619	34179626	34183702	chr5	70500124	70500611	70500618	70504682	chr5	70085087	70084606	70084599	70080543
chr5_34178566_34191230	1	2	2210.75	4419.5	chr5	70518647	70520961	70520963	70523058	chr5	34179626	34181940	34181942	34184054	chr5	70500618	70502932	70502934	70505034	chr5	69793388	69795702	69795704	69797811
chr5_34178566_34191230	1	2	489.625	977.25	chr5	70525854	70526641	70526643	70526831	chr5	34186852	34187640	34187642	34187830	chr5	70507828	70508615	70508617	70508805	chr5	69800605	69801392	69801394	69801582
chr5_34236630_34256373	1	2	1154.25	2306.5	chr5	70592325	70594193	70594195	70594566	chr5	34251505	34253701	34253703	34254078	chr5	69690556	69688726	69688724	69688353	chr5	70008954	70007118	70007116	70006745
chr5_34236630_34256373	1	2	697.875	1393.75	chr5	69581222	69582576	69582578	69582615	chr5	69702143	69700789	69700787	69700750	chr5	70020540	70019186	70019184	70019147	chr5	34240078	34241435	34241437	34241474
chr5_34236630_34256373	1	2	650.25	1298.5	chr5	69582618	69583246	69583248	69583935	chr5	69700747	69700153	69700151	69699463	chr5	70019144	70018516	70018514	70017827	chr5	34241477	34242062	34242064	34242753
chr5_70073009_70087205	2	11	99.875	188.75	chr5	68938553	68938554	68938543	68938364	chr5	70084598	70084597	70084608	70084786	chr5	69793389	69793390	69793379	69793196	chr6	58253221	58253222	58253211	58253036
chr5_70073009_70087205	1	2	1311	2620	chr5	68949965	68948912	68948910	68947345	chr5	69804793	69803740	69803738	69802173	chr5	70512020	70510967	70510965	70509400	chr5	70073207	70074260	70074262	70075827
chr5_70073009_70087205	3	4	1312.38	2620.75	chr5	68949965	68948898	68948894	68947345	chr5	69804793	69803726	69803722	69802173	chr5	70512020	70510953	70510949	70509400	chr5	21483349	21484416	21484420	21485972
chr5_70499098_70512219	2	557	2487.5	4418	chr5	21494772	21492357	21491806	21490353	chr5	70500617	70503033	70503590	70505034	chr5	69209549	69207132	69206568	69205125	chr5	70518646	70521062	70521618	70523058
chr8_128564_142760	2	759	1355.25	1951.5	chr1	116410	117470	118229	118364	chrUn_gl000227	53463	54523	55282	55417	chr11	108646	109706	110465	110600	chr8	137782	138832	139591	139726
chr8_128564_142760	2	984	2234.5	3485	chr19	174781	175721	176705	178266	chr1	224116634	224117574	224118558	224120119	chr8	134294	135234	136218	137779	chr1	259239	260179	261163	262724
chr8_128564_142760	1	2	529.75	1057.5	chr1	116093	116408	116410	117154	chr1	224119805	224120120	224120122	224120866	chr19	177952	178267	178269	179003	chrUn_gl000227	53150	53461	53463	54207
chrY_27504049_27530221	3	2081.75	3712.25	5342.75	chr8	139591	141962	143967	144851	chr4	119572752	119570385	119568395	119567498	chr19	180078	182449	184779	185663	chrUn_gl000227	55282	57651	59653	60554
chrY_27504049_27530221	3	1637.25	2774	3910.75	chr1	637259	637354	638992	641170	chr8	132267	132362	133999	136177	chr16	90262439	90262344	90260705	90258527	chr4	119580083	119579988	119578353	119576173
