# Supplementary material for: Signals of Historical Interlocus Gene Conversion in Human Segmental Duplications
Source: PLoS One. 2013 Oct 4;8(10):e75949. doi: 10.1371/journal.pone.0075949 (PMC3790853; doi:10.1371/journal.pone.0075949)
Supplement: Table S6 — Putative non-allelic crossover events in CpG-minus quartet alignments. (XLS) [file pone.0075949.s008.xls]

## Sheet: Sheet1
Table S6: Putative non-allelic crossover events identified in CpG-minus alignments with <5 expected B sites
Note that the quartet method cannot unambiguously resolve the sequence pair involved in a gene conversion event. For this reason, we present the breakpoint positions of all 4 sequences (SEQ1, SEQ2, SEQ3, SEQ4) in a quartet alignment in this table.
Column Header Explanations
SD FAMILY: Unique name derived from the coordinates of one paralog in the SD family. These coordinates may not correspond to the sequence coordinates of the final analyzed sequence because of alignment trimming. Also, this namesake sequence may not be in the final set of sequences for the paralog family if it was eliminated during one of the pruning or Q/C steps outlined in the Methods section of…
nSITES: number of consecutive R sites at the start or end of the alignment supporting the presumptive non-allelic crossover event.
RESOLUTION: breakpoint resolution, in basepairs. Value represents the average resolution across all 4 sequences in the quartet.
SEQ1 BRKPT COORDINATE: coordinate corresponds to interval between adjacent R and C sites.
SD FAMILY	nSITES	RESOLUTION	SEQ1 BRKPT COORDINATE	SEQ2 BRKPT COORDINATE	SEQ3 BRKPT COORDINATE	SEQ4 BRKPT COORDINATE	NOTES
chr1_106073_126219	5	1951.5	chr8:137781-139728	chr19:178268-180215	chr11:108645-110602	chr2:243077327-243075372	seq4 breakpoint lies in intron of LOC728323; all breakpoints overlap LINE and LTR elements
chr3_75865380_75903446	14	561	chrUn_gl000221:121254-121815	chr1:142577620-142577059	chr21:10122627-10122066	chrUn_gl000245:23146-22585
chr3_197910312_197946958	11	663	chr19:206412-205749	chr3:197940595-197941258	chr16:90227819-90228482	chr1:676751-676088	all possible breakpoints coincide with SINE and LTR elements; seq2 breakpoint overlaps intron noncoding exon of AL137655; seq3 overlaps intron of AK302511; seq4 overlaps intron in LOC100133331
chr19_204846_242218	16	2488	chr3:197926158-197923600	chr16:90213397-90210983	chr5:180731517-180728951	chr1:155489-157903	seq1 breakpoint covers intron of FAM157A; all breakpoint sequences contain LINE, SINE, low complexity, and simple repeat sequences
