# Supplementary material for: Signals of Historical Interlocus Gene Conversion in Human Segmental Duplications
Source: PLoS One. 2013 Oct 4;8(10):e75949. doi: 10.1371/journal.pone.0075949 (PMC3790853; doi:10.1371/journal.pone.0075949)
Supplement: Table S7 — Shared SNPs in PSG genes identified from 1000 Genomes data. (XLS) [file pone.0075949.s009.xls]

## Sheet: Sheet1
Table S7: Shared SNPs in PSG genes identified from 1000 Genomes data
CHROM	POS1	RS1	POS2	RS2	SNP	GENE1	GENE2	CDS1	CDS2	REF1	ALT1	ALLELE FREQ1	REF2	ALT2	ALLELE FREQ2
chr19	43225806	rs111583711	43568373	rs184004967	A/G	PSG3	PSG2	NA	NA	G	A	0.09	A	G	0.0013
chr19	43226411	rs189368686	43341774	rs114301917	A/T	PSG3	PSG10P	NA	NA	T	A	0.0013	T	A	0.0013
chr19	43226488	rs55967441	43341849	rs139374737	C/T	PSG3	PSG10P	NA	NA	C	T	0.0026	C	T	0.01
chr19	43226488	rs55967441	43569069	rs190462690	C/T	PSG3	PSG2	NA	NA	C	T	0.0026	C	T	0.0013
chr19	43226614	rs183282029	43672732	rs8113785	A/G	PSG3	PSG5	NA	NA	G	A	0.01	G	A	0.11
chr19	43226698	rs191185761	43569279	rs145610404	A/G	PSG3	PSG2	NA	NA	A	G	0.004	G	A	0.0013
chr19	43226698	rs191185761	43672816	rs142993308	A/G	PSG3	PSG5	NA	NA	A	G	0.004	G	A	0.01
chr19	43226705	rs182194603	43672823	rs145106686	C/G	PSG3	PSG5	NA	NA	C	G	0.004	G	C	0.01
chr19	43226818	rs145910708	43569398	rs185106777	A/G	PSG3	PSG2	NA	NA	G	A	0.01	G	A	0.01
chr19	43229149	rs150249632	43758376	rs113311570	C/T	PSG3	PSG9	NA	NA	T	C	0.04	T	C	0.02
chr19	43229475	rs143188071	43344823	rs139464401	G/T	PSG3	PSG10P	NA	NA	T	G	0.03	G	T	0.01
chr19	43229481	rs188439648	43572056	rs74664506	A/G	PSG3	PSG2	NA	NA	G	A	0.01	A	G	0.17
chr19	43229614	rs138389436	43344963	rs11669818	A/C	PSG3	PSG10P	NA	NA	A	C	0.004	C	A	0.01
chr19	43229614	rs138389436	43407645	rs112140515	A/C	PSG3	PSG6	NA	NA	A	C	0.004	C	A	0.04
chr19	43229614	rs138389436	43572190	rs188350560	A/C	PSG3	PSG2	NA	NA	A	C	0.004	C	A	0.0041
chr19	43229614	rs138389436	43675723	rs189316319	A/C	PSG3	PSG5	NA	NA	A	C	0.004	A	C	0.01
chr19	43230347	rs142200101	43572921	rs144917726	C/T	PSG3	PSG2	NA	NA	C	T	0.03	C	T	0.002
chr19	43230820	rs112667639	43760036	rs8105724	G/T	PSG3	PSG9	NA	NA	T	G	0.07	T	G	0.63
chr19	43231208	rs145443413	43760289	rs147992086	C/T	PSG3	PSG9	NA	NA	T	C	0.002	T	C	0.0041
chr19	43231936	rs187577470	43409736	rs115826362	C/T	PSG3	PSG6	NA	NA	T	C	0.0028	T	C	0.04
chr19	43231941	rs11665703	43761021	rs189739644	C/T	PSG3	PSG9	NA	NA	T	C	0.02	T	C	0.01
chr19	43232082	rs147088150	43574658	rs141696824	A/G	PSG3	PSG2	NA	NA	G	A	0.0013	A	G	0.01
chr19	43232427	rs138398585	43347667	rs150249072	C/T	PSG3	PSG10P	NA	NA	C	T	0.01	T	C	0.07
chr19	43232427	rs138398585	43761505	rs191293749	C/T	PSG3	PSG9	NA	NA	C	T	0.01	T	C	0.05
chr19	43232557	rs150196818	43678648	rs191307919	C/G	PSG3	PSG5	NA	NA	G	C	0.0013	C	G	0.02
chr19	43232584	rs138691772	43347824	rs61664786	C/T	PSG3	PSG10P	NA	NA	C	T	0.03	C	T	0.15
chr19	43232584	rs138691772	43678675	rs146224024	C/T	PSG3	PSG5	NA	NA	C	T	0.03	C	T	0.04
chr19	43232620	rs146282182	43678711	rs139176410	G/T	PSG3	PSG5	NA	NA	G	T	0.0013	T	G	0.002
chr19	43232723	rs8100301	43678814	rs145937249	A/G	PSG3	PSG5	NA	NA	G	A	0.05	A	G	0.01
chr19	43232854	rs113708279	43575431	rs143730111	C/T	PSG3	PSG2	NA	NA	C	T	0.05	T	C	0.0013
chr19	43232933	rs182562548	43410732	rs151033436	A/G	PSG3	PSG6	NA	NA	G	A	0.01	A	G	0.01
chr19	43232933	rs182562548	43679025	rs187273343	A/G	PSG3	PSG5	NA	NA	G	A	0.01	A	G	0.0013
chr19	43233304	rs78863189	43411103	rs1065525	A/C	PSG3	PSG6	PSG3,exon3	PSG6,exon2	C	A	0.06	A	C	0
chr19	43233397	rs141810038	43575974	rs1058103	A/T	PSG3	PSG2	PSG3,exon3	PSG2,exon3	A	T	0.03	T	A	0.0028
chr19	43233397	rs141810038	43679489	rs180895152	A/T	PSG3	PSG5	PSG3,exon3	PSG5,exon3	A	T	0.03	T	A	0.002
chr19	43233426	rs201802772	43348662	rs192017066	A/G	PSG3	PSG10P	PSG3,exon3	NA	A	G	0.0005	G	A	0.01
chr19	43233452	rs201063467	43576029	rs112235686	C/T	PSG3	PSG2	PSG3,exon3	PSG2,exon3	C	T	0.0006	C	T	0.01
chr19	43233830	rs73547125	43762909	rs10419839	A/G	PSG3	PSG9	NA	NA	G	A	0.05	G	A	0.04
chr19	43234163	rs185905034	43411961	rs200590383	C/G	PSG3	PSG6	PSG3,exon4	PSG6,exon3	C	G	0.0017	C	G	0
chr19	43234231	rs112844266	43680323	rs186885212	A/G	PSG3	PSG5	NA	NA	A	G	0.0013	A	G	0.0035
chr19	43235180	rs182959719	43350415	rs112059253	C/T	PSG3	PSG10P	NA	NA	C	T	0.002	C	T	0.0013
chr19	43235180	rs182959719	43681272	rs182063033	C/T	PSG3	PSG5	NA	NA	C	T	0.002	C	T	0.0041
chr19	43236071	rs149821761	43261284	rs190630756	A/G	PSG3	PSG8	NA	NA	A	G	0.0013	G	A	0.002
chr19	43236319	rs187602518	43414109	rs112686428	C/G	PSG3	PSG6	NA	NA	G	C	0.07	C	G	0.01
chr19	43236319	rs187602518	43578891	rs140474347	C/G	PSG3	PSG2	NA	NA	G	C	0.07	G	C	0.004
chr19	43236319	rs187602518	43765397	rs139152133	C/G	PSG3	PSG9	NA	NA	G	C	0.07	C	G	0.01
chr19	43236613	rs183327459	43351852	rs58312895	G/T	PSG3	PSG10P	NA	NA	G	T	0.03	T	G	0.14
chr19	43236829	rs137988758	43682924	rs145534521	A/G	PSG3	PSG5	NA	NA	G	A	0.04	G	A	0.05
chr19	43237030	rs187697889	43262248	rs116299426	A/C	PSG3	PSG8	PSG3,exon5	PSG8,exon4	A	C	0.0017	C	A	0.01
chr19	43237123	rs144410961	43262341	rs187064013	C/T	PSG3	PSG8	PSG3,exon5	PSG8,exon4	C	T	0.0017	C	T	0.0013
chr19	43237376	rs10411960	43683471	rs7253929	A/G	PSG3	PSG5	NA	NA	G	A	0.08	A	G	0.6
chr19	43237605	rs2353146	43262820	rs146023590	A/G	PSG3	PSG8	NA	NA	G	A	0.01	A	G	0.01
chr19	43237764	rs4030933	43262979	rs182269674	G/T	PSG3	PSG8	NA	NA	T	G	0.44	G	T	0.0028
chr19	43237801	rs4030932	43263016	rs146228036	C/G	PSG3	PSG8	NA	NA	G	C	0.0026	C	G	0.08
chr19	43238536	rs7256264	43416330	rs189501389	G/T	PSG3	PSG6	NA	NA	G	T	0.01	T	G	0.0013
chr19	43238579	rs138647263	43684673	rs189520951	C/T	PSG3	PSG5	NA	NA	C	T	0.0013	C	T	0.01
chr19	43238776	rs186363769	43581336	rs147868488	A/G	PSG3	PSG2	NA	NA	A	G	0.0017	A	G	0.03
chr19	43239221	rs139995784	43685314	rs188028322	A/G	PSG3	PSG5	NA	NA	A	G	0.01	A	G	0.0041
chr19	43239282	rs149842147	43768372	rs182533757	C/T	PSG3	PSG9	NA	NA	C	T	0.05	T	C	0.02
chr19	43239550	rs139724381	43417339	rs149228396	A/G	PSG3	PSG6	NA	NA	G	A	0.01	G	A	0.0041
chr19	43241073	rs188998275	43583217	rs144030400	A/T	PSG3	PSG2	NA	NA	T	A	0.0035	A	T	0.0028
chr19	43241117	rs10414928	43418513	rs181916692	A/G	PSG3	PSG6	NA	NA	G	A	0.0013	G	A	0.0026
chr19	43241427	rs145751407	43583571	rs56026093	A/G	PSG3	PSG2	NA	NA	A	G	0.03	G	A	0.07
chr19	43241427	rs145751407	43687487	rs190423647	A/G	PSG3	PSG5	NA	NA	A	G	0.03	A	G	0.03
chr19	43241552	rs183985991	43687613	rs115777064	C/T	PSG3	PSG5	NA	NA	T	C	0.0028	T	C	0.11
chr19	43242613	rs143027733	43357834	rs11881416	G/T	PSG3	PSG10P	NA	NA	G	T	0.0013	G	T	0.08
chr19	43242613	rs143027733	43688667	rs184281214	G/T	PSG3	PSG5	NA	NA	G	T	0.0013	G	T	0.0013
chr19	43242613	rs143027733	43771669	rs141769795	G/T	PSG3	PSG9	NA	NA	G	T	0.0013	G	T	0.03
chr19	43242692	rs180769545	43420089	rs62110893	C/T	PSG3	PSG6	NA	NA	C	T	0.0013	C	T	0.14
chr19	43242692	rs180769545	43771748	rs183191291	C/T	PSG3	PSG9	NA	NA	C	T	0.0013	C	T	0.01
chr19	43242961	rs150861512	43268153	rs79378816	C/T	PSG3	PSG8	PSG3,exon6	PSG8,exon4	C	T	0.01	T	C	0.09
chr19	43243051	rs139303960	43420449	rs73934315	A/G	PSG3	PSG6	PSG3,exon6	PSG6,exon5	A	G	0.01	G	A	0.02
chr19	43243051	rs139303960	43585208	rs148293206	A/G	PSG3	PSG2	PSG3,exon6	PSG2,exon5	A	G	0.01	G	A	0.004
chr19	43243051	rs139303960	43689109	rs150656410	A/G	PSG3	PSG5	PSG3,exon6	PSG5,exon5	A	G	0.01	G	A	0.0017
chr19	43243156	rs182730473	43268348	rs74660622	A/G	PSG3	PSG8	PSG3,exon6	PSG8,exon4	G	A	0	A	G	0.04
chr19	43243238	rs78870781	43268430	rs185009634	A/G	PSG3	PSG8	PSG3,exon6	PSG8,exon4	A	G	0.52	G	A	0.0017
chr19	43243266	rs12185499	43268458	rs112199732	C/T	PSG3	PSG8	NA	NA	C	T	0.08	C	T	0.1
chr19	43243403	rs28673196	43772473	rs142959558	A/G	PSG3	PSG9	NA	NA	G	A	0.0013	G	A	0.02
chr19	43243763	rs145182272	43268971	rs181623078	A/G	PSG3	PSG8	NA	NA	G	A	0.02	A	G	0.0013
chr19	43244156	rs184101170	43773208	rs181539224	A/G	PSG3	PSG9	NA	NA	G	A	0.0041	G	A	0.01
chr19	43244168	rs147443743	43690192	rs12104225	A/T	PSG3	PSG5	NA	NA	T	A	0.01	T	A	0.11
chr19	43244485	rs11880551	43690506	rs8107936	C/G	PSG3	PSG5	PSG3,exon7	PSG5,exon6	G	C	0.09	G	C	0.54
chr19	43244485	rs11880551	43773532	rs8101191	C/G	PSG3	PSG9	PSG3,exon7	PSG9,exon6	G	C	0.09	G	C	0.07
chr19	43244530	rs148595855	43359765	rs149936105	G/T	PSG3	PSG10P	PSG3,exon7	NA	G	T	0.01	G	T	0.04
chr19	43244531	rs143816220	43359766	rs144981064	C/T	PSG3	PSG10P	PSG3,exon7	NA	C	T	0.01	C	T	0.04
chr19	43244624	rs185879062	43359859	rs10469289	G/T	PSG3	PSG10P	NA	NA	T	G	0.0028	T	G	0.16
chr19	43244650	rs112959447	43586835	rs9676914	C/T	PSG3	PSG2	NA	NA	C	T	0.01	T	C	0.68
chr19	43257468	rs149721508	43697480	rs142156065	A/C	PSG8	PSG4	NA	NA	A	C	0.0013	C	A	0.002
chr19	43257714	rs181995287	43697726	rs145080540	C/G	PSG8	PSG4	NA	NA	G	C	0.0026	C	G	0.0013
chr19	43258388	rs144565871	43698395	rs182029207	C/T	PSG8	PSG4	NA	NA	C	T	0.01	C	T	0.0017
chr19	43258538	rs151185117	43372306	rs144665619	C/T	PSG8	PSG1	PSG8,exon2	PSG1,exon2	C	T	0.0028	C	T	0.0026
chr19	43258896	rs11882345	43372664	rs148381242	A/C	PSG8	PSG1	NA	NA	A	C	0.09	C	A	0.02
chr19	43259169	rs140722778	43763038	rs138569314	C/T	PSG8	PSG9	PSG8,exon3	PSG9,exon3	C	T	0.0013	C	T	0.0013
chr19	43259519	rs146454279	43520298	rs3810407	C/T	PSG8	PSG11	NA	NA	C	T	0.04	C	T	0.25
chr19	43260469	rs149347946	43374240	rs11673036	G/T	PSG8	PSG1	NA	NA	G	T	0.002	T	G	0.01
chr19	43260494	rs144649816	43374265	rs188055702	G/T	PSG8	PSG1	NA	NA	T	G	0.02	T	G	0.02
chr19	43261423	rs192981124	43432869	rs190039510	A/G	PSG8	PSG7	NA	NA	G	A	0.0013	G	A	0.0026
chr19	43261423	rs192981124	43701423	rs56405135	A/G	PSG8	PSG4	NA	NA	G	A	0.0013	G	A	0.07
chr19	43261466	rs149878057	43432912	rs138627425	A/G	PSG8	PSG7	NA	NA	A	G	0.0013	A	G	0.09
chr19	43261938	rs180756126	43765797	rs148503035	C/T	PSG8	PSG9	NA	NA	C	T	0.0028	C	T	0.002
chr19	43262205	rs141410321	43375970	rs182516472	A/G	PSG8	PSG1	PSG8,exon4	PSG1,exon4	G	A	0.0006	G	A	0.0013
chr19	43262250	rs192338151	43376015	rs149260987	A/G	PSG8	PSG1	PSG8,exon4	PSG1,exon4	A	G	0.0017	A	G	0.0041
chr19	43262341	rs187064013	43523109	rs143079058	C/T	PSG8	PSG11	PSG8,exon4	PSG11,exon4	C	T	0.0013	C	T	0.0028
chr19	43262341	rs187064013	43702336	rs199766455	C/T	PSG8	PSG4	PSG8,exon4	PSG4,exon4	C	T	0.0013	T	C	0.0013
chr19	43262417	rs140447066	43376182	rs188864340	A/G	PSG8	PSG1	PSG8,exon4	PSG1,exon4	G	A	0.0017	G	A	0.0017
chr19	43262729	rs191608879	43523500	rs145468242	A/G	PSG8	PSG11	NA	NA	G	A	0.02	A	G	0.004
chr19	43263016	rs146228036	43523787	rs11083682	C/G	PSG8	PSG11	NA	NA	C	G	0.08	G	C	0.004
chr19	43263068	rs148417392	43766936	rs181354104	A/C	PSG8	PSG9	NA	NA	A	C	0.02	C	A	0.002
chr19	43263834	rs180988790	43703827	rs190438170	C/G	PSG8	PSG4	NA	NA	G	C	0.002	G	C	0.002
chr19	43264215	rs191993444	43704209	rs187450707	A/C	PSG8	PSG4	NA	NA	C	A	0.01	C	A	0.0026
chr19	43264369	rs148093669	43525139	rs148747548	A/C	PSG8	PSG11	NA	NA	C	A	0.02	A	C	0.01
chr19	43264392	rs149705152	43378155	rs4536565	A/G	PSG8	PSG1	NA	NA	G	A	0.01	A	G	0.46
chr19	43264458	rs182502087	43525228	rs142314699	C/T	PSG8	PSG11	NA	NA	C	T	0.01	C	T	0.01
chr19	43264458	rs182502087	43768330	rs142581471	C/T	PSG8	PSG9	NA	NA	C	T	0.01	C	T	0.002
chr19	43264467	rs4803544	43525237	rs187941999	A/C	PSG8	PSG11	NA	NA	A	C	0.04	A	C	0.02
chr19	43265189	rs184173781	43436630	rs58089469	A/G	PSG8	PSG7	NA	NA	G	A	0.0041	A	G	0.15
chr19	43265684	rs11883065	43437134	rs184864611	C/T	PSG8	PSG7	NA	NA	C	T	0.07	C	T	0.02
chr19	43265778	rs189604323	43705763	rs28731285	C/T	PSG8	PSG4	NA	NA	C	T	0.0035	C	T	0.27
chr19	43265862	rs180787653	43437312	rs7248702	C/G	PSG8	PSG7	NA	NA	C	G	0.01	C	G	0.11
chr19	43266536	rs112599803	43380526	rs7253121	C/G	PSG8	PSG1	NA	NA	C	G	0.07	G	C	0.26
chr19	43266565	rs181326062	43380555	rs146822887	A/G	PSG8	PSG1	NA	NA	G	A	0.01	G	A	0.01
chr19	43266951	rs141042668	43380947	rs187406111	G/T	PSG8	PSG1	NA	NA	T	G	0.0013	G	T	0.0013
chr19	43266951	rs141042668	43438440	rs148521511	G/T	PSG8	PSG7	NA	NA	T	G	0.0013	G	T	0.0013
chr19	43267750	rs113529590	43381747	rs10421724	A/C	PSG8	PSG1	NA	NA	C	A	0.03	A	C	0.09
chr19	43268142	rs190921232	43772010	rs138808565	G/T	PSG8	PSG9	PSG8,exon4	PSG9,exon5	G	T	0.01	G	T	0.04
chr19	43268157	rs77134863	43528932	rs111739483	C/T	PSG8	PSG11	PSG8,exon4	PSG11,exon5	T	C	0.09	C	T	0.06
chr19	43268206	rs146950952	43439694	rs113247044	A/G	PSG8	PSG7	PSG8,exon4	PSG7,exon5	G	A	0.01	A	G	0.15
chr19	43268235	rs75257969	43529010	rs150097853	A/C	PSG8	PSG11	PSG8,exon4	PSG11,exon5	A	C	0.08	A	C	0.0041
chr19	43268251	rs7255518	43439739	rs58684857	C/T	PSG8	PSG7	PSG8,exon4	PSG7,exon5	C	T	0.01	T	C	0.15
chr19	43268251	rs7255518	43529026	rs2471952	C/T	PSG8	PSG11	PSG8,exon4	PSG11,exon5	C	T	0.01	C	T	0.39
chr19	43268252	rs7255419	43529027	rs1058958	A/G	PSG8	PSG11	PSG8,exon4	PSG11,exon5	A	G	0.01	A	G	0.38
chr19	43268388	rs142689447	43708358	rs144715552	A/G	PSG8	PSG4	PSG8,exon4	PSG4,exon5	G	A	0.0005	G	A	0.02
chr19	43268388	rs142689447	43772256	rs138661725	A/G	PSG8	PSG9	PSG8,exon4	PSG9,exon5	G	A	0.0005	G	A	0.0013
chr19	43268441	rs146112296	43772309	rs187187238	C/G	PSG8	PSG9	NA	NA	G	C	0.01	G	C	0.01
chr19	43268547	rs192797197	43772415	rs73553915	C/T	PSG8	PSG9	NA	NA	C	T	0.0013	C	T	0.29
chr19	43268731	rs184389104	43382732	rs10408672	C/T	PSG8	PSG1	NA	NA	C	T	0.01	C	T	0.1
chr19	43268732	rs188107460	43382733	rs10408674	C/G	PSG8	PSG1	NA	NA	C	G	0.0026	C	G	0.1
chr19	43269105	rs76688983	43383104	rs182747620	A/G	PSG8	PSG1	NA	NA	A	G	0.07	G	A	0.0013
chr19	43269364	rs138981857	43773216	rs111755287	A/G	PSG8	PSG9	NA	NA	G	A	0.01	G	A	0.26
chr19	43269405	rs183412987	43440900	rs10410940	C/T	PSG8	PSG7	NA	NA	C	T	0.0041	T	C	0.28
chr19	43269699	rs7260508	43530490	rs143013304	C/T	PSG8	PSG11	PSG8,exon5	PSG11,exon5	C	T	0.3	T	C	0.0005
chr19	43341849	rs139374737	43569069	rs190462690	C/T	PSG10P	PSG2	NA	NA	C	T	0.01	C	T	0.0013
chr19	43342003	rs149766332	43569223	rs149752655	A/G	PSG10P	PSG2	NA	NA	G	A	0.01	G	A	0.02
chr19	43342046	rs189625958	43672803	rs61421849	C/T	PSG10P	PSG5	NA	NA	C	T	0.01	C	T	0.02
chr19	43342421	rs8103253	43513083	rs147553998	A/G	PSG10P	PSG11	NA	NA	G	A	0.01	G	A	0.09
chr19	43342481	rs146486540	43673239	rs180954683	C/T	PSG10P	PSG5	NA	NA	T	C	0.12	C	T	0.0013
chr19	43343150	rs137867898	43570372	rs62111053	C/G	PSG10P	PSG2	NA	NA	G	C	0.002	C	G	0.07
chr19	43344051	rs115525332	43514714	rs113068816	A/G	PSG10P	PSG11	NA	NA	G	A	0.01	G	A	0.09
chr19	43344294	rs149610991	43406976	rs181855135	C/G	PSG10P	PSG6	NA	NA	G	C	0.01	G	C	0.002
chr19	43344859	rs10403437	43407541	rs148997354	C/T	PSG10P	PSG6	NA	NA	T	C	0.0026	C	T	0.01
chr19	43344963	rs11669818	43407645	rs112140515	A/C	PSG10P	PSG6	NA	NA	C	A	0.01	C	A	0.04
chr19	43344963	rs11669818	43572190	rs188350560	A/C	PSG10P	PSG2	NA	NA	C	A	0.01	C	A	0.0041
chr19	43344963	rs11669818	43675723	rs189316319	A/C	PSG10P	PSG5	NA	NA	C	A	0.01	A	C	0.01
chr19	43345413	rs184411146	43516084	rs114477858	C/T	PSG10P	PSG11	NA	NA	C	T	0.0026	C	T	0.18
chr19	43345646	rs181974490	43516317	rs184942908	A/G	PSG10P	PSG11	NA	NA	A	G	0.01	A	G	0.0013
chr19	43346740	rs116307215	43517404	rs183517176	C/T	PSG10P	PSG11	NA	NA	T	C	0.04	C	T	0.01
chr19	43346800	rs116179071	43517464	rs55663064	A/G	PSG10P	PSG11	NA	NA	G	A	0.15	A	G	0.15
chr19	43347667	rs150249072	43761505	rs191293749	C/T	PSG10P	PSG9	NA	NA	T	C	0.07	T	C	0.05
chr19	43347824	rs61664786	43678675	rs146224024	C/T	PSG10P	PSG5	NA	NA	C	T	0.15	C	T	0.04
chr19	43348370	rs139146667	43762213	rs191415476	A/G	PSG10P	PSG9	NA	NA	G	A	0.0041	G	A	0.01
chr19	43348818	rs188495545	43411381	rs113358981	C/T	PSG10P	PSG6	NA	NA	C	T	0.0028	C	T	0.22
chr19	43348881	rs145725455	43679737	rs73050279	C/G	PSG10P	PSG5	NA	NA	G	C	0.0026	G	C	0.07
chr19	43349294	rs2074591	43373034	rs77250811	A/G	PSG10P	PSG1	NA	PSG1,exon3	A	G	0.2	G	A	0.2
chr19	43349313	rs4328553	43520064	rs139041739	C/T	PSG10P	PSG11	NA	NA	T	C	0.1	C	T	0.02
chr19	43349338	rs191564459	43373078	rs143301512	C/G	PSG10P	PSG1	NA	PSG1,exon3	C	G	0.0028	C	G	0.1
chr19	43349340	rs3859463	43373080	rs151175915	A/C	PSG10P	PSG1	NA	PSG1,exon3	C	A	0.1	A	C	0.0013
chr19	43349445	rs187793875	43412005	rs200084592	C/T	PSG10P	PSG6	NA	PSG6,exon3	C	T	0.0028	C	T	0.0005
chr19	43349482	rs1974521	43763323	rs10420710	A/G	PSG10P	PSG9	NA	NA	A	G	0.12	G	A	0.04
chr19	43349547	rs147185747	43520298	rs3810407	C/T	PSG10P	PSG11	NA	NA	C	T	0.01	C	T	0.25
chr19	43349627	rs151143661	43373367	rs185186763	C/T	PSG10P	PSG1	NA	NA	C	T	0.0026	C	T	0
chr19	43349627	rs151143661	43576962	rs192213570	C/T	PSG10P	PSG2	NA	NA	C	T	0.0026	C	T	0.0028
chr19	43349746	rs145856508	43520497	rs4029167	A/C	PSG10P	PSG11	NA	NA	C	A	0.0017	A	C	0.47
chr19	43350284	rs185667601	43412844	rs139737011	A/G	PSG10P	PSG6	NA	NA	G	A	0.0013	G	A	0.0035
chr19	43350415	rs112059253	43681272	rs182063033	C/T	PSG10P	PSG5	NA	NA	C	T	0.0013	C	T	0.0041
chr19	43350876	rs190948896	43413431	rs150307820	C/T	PSG10P	PSG6	NA	NA	C	T	0.0041	C	T	0.0017
chr19	43350927	rs56711402	43374669	rs192686295	A/G	PSG10P	PSG1	NA	NA	G	A	0.16	A	G	0.0041
chr19	43351103	rs187425313	43681960	rs59054925	G/T	PSG10P	PSG5	NA	NA	G	T	0.0017	G	T	0.04
chr19	43351493	rs187257200	43522240	rs145945667	G/T	PSG10P	PSG11	NA	NA	T	G	0.0028	G	T	0.06
chr19	43351869	rs12462292	43579200	rs187257697	C/T	PSG10P	PSG2	NA	NA	C	T	0.0026	C	T	0.0017
chr19	43352010	rs149808369	43579341	rs143112167	A/G	PSG10P	PSG2	NA	NA	G	A	0.01	G	A	0.02
chr19	43352204	rs146145281	43766041	rs147736357	C/T	PSG10P	PSG9	NA	PSG9,exon4	C	T	0.0017	C	T	0.001
chr19	43352842	rs137992663	43580174	rs10410159	C/T	PSG10P	PSG2	NA	NA	C	T	0.0026	T	C	0.19
chr19	43353867	rs59753228	43416421	rs148701177	C/G	PSG10P	PSG6	NA	NA	C	G	0.01	G	C	0.01
chr19	43354029	rs148895000	43581351	rs184964413	C/T	PSG10P	PSG2	NA	NA	C	T	0.002	C	T	0.0028
chr19	43354127	rs148022878	43767975	rs60200812	A/C	PSG10P	PSG9	NA	NA	A	C	0.01	C	A	0.2
chr19	43354376	rs187496681	43685228	rs190851001	A/G	PSG10P	PSG5	NA	NA	G	A	0.0035	G	A	0.01
chr19	43354425	rs192634175	43378164	rs189147834	C/T	PSG10P	PSG1	NA	NA	T	C	0.01	T	C	0.0028
chr19	43354433	rs138546377	43525179	rs183107124	C/G	PSG10P	PSG11	NA	NA	C	G	0.02	C	G	0.0013
chr19	43354853	rs149841175	43525596	rs192572979	C/T	PSG10P	PSG11	NA	NA	C	T	0.01	C	T	0.0041
chr19	43355207	rs191492543	43769057	rs183691638	C/G	PSG10P	PSG9	NA	NA	G	C	0.0035	G	C	0.002
chr19	43355848	rs141599916	43582789	rs4082465	C/T	PSG10P	PSG2	NA	NA	T	C	0.0035	C	T	0.68
chr19	43355848	rs141599916	43769706	rs190246432	C/T	PSG10P	PSG9	NA	NA	T	C	0.0035	T	C	0.0013
chr19	43356006	rs6509030	43582944	rs60480874	G/T	PSG10P	PSG2	NA	NA	T	G	0.07	T	G	0.05
chr19	43356006	rs6509030	43769863	rs58350205	G/T	PSG10P	PSG9	NA	NA	T	G	0.07	T	G	0.23
chr19	43356161	rs192421513	43418340	rs145871572	C/G	PSG10P	PSG6	NA	NA	C	G	0.0028	G	C	0.0017
chr19	43356531	rs112316693	43418708	rs150811642	C/T	PSG10P	PSG6	NA	NA	C	T	0.01	C	T	0.01
chr19	43356569	rs140830659	43418746	rs10408600	G/T	PSG10P	PSG6	NA	NA	G	T	0.1	G	T	0.59
chr19	43356569	rs140830659	43527312	rs186877803	G/T	PSG10P	PSG11	NA	NA	G	T	0.1	G	T	0.06
chr19	43356591	rs144676501	43380555	rs146822887	A/G	PSG10P	PSG1	NA	NA	A	G	0.1	G	A	0.01
chr19	43356596	rs192968295	43583521	rs181813612	G/T	PSG10P	PSG2	NA	NA	G	T	0.0041	G	T	0.01
chr19	43356608	rs184732744	43380572	rs181939877	A/G	PSG10P	PSG1	NA	NA	G	A	0.0041	A	G	0.0013
chr19	43356608	rs184732744	43687449	rs62115030	A/G	PSG10P	PSG5	NA	NA	G	A	0.0041	A	G	0.39
chr19	43356936	rs191309615	43583863	rs10424730	A/G	PSG10P	PSG2	NA	NA	G	A	0.0028	G	A	0.07
chr19	43357080	rs183460384	43419256	rs10414325	A/G	PSG10P	PSG6	NA	NA	G	A	0.0028	A	G	0.26
chr19	43357104	rs146714248	43381069	rs183737409	A/G	PSG10P	PSG1	NA	NA	G	A	0.01	A	G	0.01
chr19	43357348	rs56365932	43771186	rs184699431	A/C	PSG10P	PSG9	NA	NA	C	A	0.02	C	A	0.0028
chr19	43357580	rs137949209	43419756	rs10415640	C/G	PSG10P	PSG6	NA	NA	G	C	0.01	C	G	0.26
chr19	43357831	rs7248572	43381795	rs189967944	C/T	PSG10P	PSG1	NA	NA	C	T	0.07	T	C	0.0035
chr19	43357831	rs7248572	43771666	rs148062912	C/T	PSG10P	PSG9	NA	NA	C	T	0.07	T	C	0.0013
chr19	43357834	rs11881416	43381798	rs10414706	G/T	PSG10P	PSG1	NA	NA	G	T	0.08	G	T	0.1
chr19	43357834	rs11881416	43688667	rs184281214	G/T	PSG10P	PSG5	NA	NA	G	T	0.08	G	T	0.0013
chr19	43357834	rs11881416	43771669	rs141769795	G/T	PSG10P	PSG9	NA	NA	G	T	0.08	G	T	0.03
chr19	43358137	rs150847328	43420313	rs144309712	C/T	PSG10P	PSG6	NA	PSG6,exon5	T	C	0.0035	C	T	0.01
chr19	43358190	rs149989231	43528932	rs111739483	C/T	PSG10P	PSG11	NA	PSG11,exon5	C	T	0.01	C	T	0.06
chr19	43358190	rs149989231	43585122	rs143255979	C/T	PSG10P	PSG2	NA	PSG2,exon5	C	T	0.01	C	T	0.0341
chr19	43358418	rs10408339	43689251	rs182767550	A/G	PSG10P	PSG5	NA	PSG5,exon5	G	A	0.16	A	G	0.0041
chr19	43358714	rs138612234	43382682	rs10416700	C/G	PSG10P	PSG1	NA	NA	C	G	0.01	G	C	0.16
chr19	43358764	rs139280572	43382732	rs10408672	C/T	PSG10P	PSG1	NA	NA	C	T	0.24	C	T	0.1
chr19	43358765	rs143188197	43382733	rs10408674	C/G	PSG10P	PSG1	NA	NA	C	G	0.24	C	G	0.1
chr19	43359262	rs185544094	43773092	rs13343383	A/C	PSG10P	PSG9	NA	NA	A	C	0.0013	C	A	0.0013
chr19	43359412	rs181201570	43586362	rs186116298	A/G	PSG10P	PSG2	NA	NA	G	A	0.0013	G	A	0.0028
chr19	43359412	rs181201570	43690198	rs112686058	A/G	PSG10P	PSG5	NA	NA	G	A	0.0013	G	A	0.06
chr19	43359412	rs181201570	43773226	rs143807527	A/G	PSG10P	PSG9	NA	NA	G	A	0.0013	G	A	0.03
chr19	43359741	rs187208865	43530494	rs140267074	C/G	PSG10P	PSG11	NA	PSG11,exon5	G	C	0.01	C	G	0.0005
chr19	43359772	rs149061704	43586722	rs145401251	G/T	PSG10P	PSG2	NA	NA	G	T	0.12	G	T	0.0013
chr19	43370664	rs144607034	43696904	rs190069950	C/T	PSG1	PSG4	NA	NA	C	T	0.0041	C	T	0.0041
chr19	43370726	rs184623954	43428396	rs192222876	A/G	PSG1	PSG7	NA	NA	G	A	0.0013	G	A	0.01
chr19	43371405	rs116193606	43429077	rs7257970	C/T	PSG1	PSG7	NA	NA	C	T	0.0041	C	T	0.01
chr19	43371602	rs187908473	43697840	rs112756372	A/G	PSG1	PSG4	NA	NA	A	G	0.0013	A	G	0.06
chr19	43372414	rs138545353	43430086	rs184944789	A/G	PSG1	PSG7	PSG1,exon2	PSG7,exon2	G	A	0.0017	G	A	0.002
chr19	43372716	rs112725946	43762817	rs143088658	A/G	PSG1	PSG9	NA	NA	A	G	0.07	A	G	0.02
chr19	43373263	rs72623873	43430945	rs59007873	A/G	PSG1	PSG7	NA	NA	G	A	0.11	G	A	0.15
chr19	43373608	rs56677712	43431290	rs28735872	A/C	PSG1	PSG7	NA	NA	A	C	0.0013	C	A	0.0013
chr19	43373676	rs148328982	43699914	rs79118470	G/T	PSG1	PSG4	NA	NA	G	T	0.0013	G	T	0.61
chr19	43374101	rs191608405	43700339	rs4028449	A/G	PSG1	PSG4	NA	NA	A	G	0.002	A	G	0.61
chr19	43374745	rs190478383	43700978	rs7247496	G/T	PSG1	PSG4	NA	NA	G	T	0.0028	G	T	0.06
chr19	43374745	rs190478383	43764846	rs181056811	G/T	PSG1	PSG9	NA	NA	G	T	0.0028	T	G	0.0026
chr19	43374915	rs185171739	43432597	rs7257922	A/G	PSG1	PSG7	NA	NA	G	A	0.01	A	G	0.15
chr19	43374915	rs185171739	43765015	rs10408210	A/G	PSG1	PSG9	NA	NA	G	A	0.01	A	G	0.28
chr19	43375273	rs148094716	43765372	rs146669930	C/T	PSG1	PSG9	NA	NA	C	T	0.01	C	T	0.02
chr19	43375298	rs192166804	43765397	rs139152133	C/G	PSG1	PSG9	NA	NA	C	G	0.0013	C	G	0.01
chr19	43375918	rs144216131	43433593	rs191547888	C/T	PSG1	PSG7	PSG1,exon4	PSG7,exon4	C	T	0.06	C	T	0.0041
chr19	43376040	rs111338477	43766133	rs139088828	A/G	PSG1	PSG9	PSG1,exon4	PSG9,exon4	G	A	0.12	G	A	0
chr19	43376604	rs190512729	43434279	rs150358238	G/T	PSG1	PSG7	NA	NA	G	T	0.0041	T	G	0.04
chr19	43376616	rs140540336	43702844	rs11670648	G/T	PSG1	PSG4	NA	NA	G	T	0.02	T	G	0.28
chr19	43378016	rs182291776	43768125	rs115575978	G/T	PSG1	PSG9	NA	NA	T	G	0.01	G	T	0.07
chr19	43379685	rs191003217	43769586	rs181623044	C/T	PSG1	PSG9	NA	NA	C	T	0.0041	C	T	0.002
chr19	43379885	rs139413075	43769786	rs62115907	A/C	PSG1	PSG9	NA	NA	C	A	0.0028	A	C	0.07
chr19	43379888	rs183350571	43769789	rs4803590	C/T	PSG1	PSG9	NA	NA	T	C	0.0028	C	T	0.37
chr19	43380572	rs181939877	43438066	rs140719820	A/G	PSG1	PSG7	NA	NA	A	G	0.0013	G	A	0.002
chr19	43380693	rs143660412	43706688	rs182267926	C/T	PSG1	PSG4	NA	NA	C	T	0.002	T	C	0.01
chr19	43380716	rs115166887	43770591	rs144277636	C/G	PSG1	PSG9	NA	NA	G	C	0.02	G	C	0.02
chr19	43380947	rs187406111	43438440	rs148521511	G/T	PSG1	PSG7	NA	NA	G	T	0.0013	G	T	0.0013
chr19	43381524	rs8110938	43439017	rs59778321	G/T	PSG1	PSG7	NA	NA	G	T	0.25	G	T	0.47
chr19	43381525	rs8110746	43439018	rs10420868	C/T	PSG1	PSG7	NA	NA	C	T	0.25	C	T	0.47
chr19	43381588	rs182371191	43439081	rs114635027	A/G	PSG1	PSG7	NA	NA	G	A	0.0028	G	A	0.15
chr19	43381795	rs189967944	43771666	rs148062912	C/T	PSG1	PSG9	NA	NA	T	C	0.0035	T	C	0.0013
chr19	43381798	rs10414706	43771669	rs141769795	G/T	PSG1	PSG9	NA	NA	G	T	0.1	G	T	0.03
chr19	43382313	rs146172041	43439804	rs189774968	C/T	PSG1	PSG7	PSG1,exon5	PSG7,exon5	T	C	0.02	T	C	0.0017
chr19	43382919	rs182014171	43440412	rs189800946	A/G	PSG1	PSG7	NA	NA	G	A	0.01	A	G	0.0013
chr19	43383109	rs117521897	43440603	rs192828140	C/T	PSG1	PSG7	NA	NA	C	T	0.01	C	T	0.01
chr19	43383343	rs150900462	43773195	rs188779342	C/T	PSG1	PSG9	NA	NA	C	T	0.02	C	T	0.0017
chr19	43383682	rs189153797	43709637	rs141508635	C/G	PSG1	PSG4	PSG1,exon6	PSG4,exon6	G	C	0.0013	C	G	0.13
chr19	43383682	rs189153797	43773532	rs8101191	C/G	PSG1	PSG9	PSG1,exon6	PSG9,exon6	G	C	0.0013	G	C	0.07
chr19	43406710	rs192743722	43571250	rs186772213	C/T	PSG6	PSG2	NA	NA	C	T	0.01	C	T	0.0028
chr19	43407645	rs112140515	43572190	rs188350560	A/C	PSG6	PSG2	NA	NA	C	A	0.04	C	A	0.0041
chr19	43407645	rs112140515	43675723	rs189316319	A/C	PSG6	PSG5	NA	NA	C	A	0.04	A	C	0.01
chr19	43407654	rs183357820	43758852	rs10402458	A/G	PSG6	PSG9	NA	NA	A	G	0.01	A	G	0.31
chr19	43407978	rs138828993	43515976	rs35387437	A/G	PSG6	PSG11	NA	NA	G	A	0.04	G	A	0.01
chr19	43407978	rs138828993	43572524	rs76077200	A/G	PSG6	PSG2	NA	NA	G	A	0.04	G	A	0.08
chr19	43408472	rs10426517	43516471	rs189835589	A/T	PSG6	PSG11	NA	NA	T	A	0.27	A	T	0.07
chr19	43408567	rs185089491	43516566	rs7255423	C/T	PSG6	PSG11	NA	NA	C	T	0.0041	T	C	0.46
chr19	43408814	rs186269132	43516811	rs186180318	A/C	PSG6	PSG11	NA	NA	C	A	0.01	C	A	0.02
chr19	43408865	rs188297820	43573436	rs142610220	A/G	PSG6	PSG2	NA	NA	G	A	0.002	A	G	0.04
chr19	43410534	rs183697094	43518733	rs180787355	C/T	PSG6	PSG11	NA	NA	T	C	0.0035	C	T	0.01
chr19	43410534	rs183697094	43575317	rs192781502	C/T	PSG6	PSG2	NA	NA	T	C	0.0035	C	T	0.0035
chr19	43410539	rs189592811	43518738	rs186431437	C/T	PSG6	PSG11	NA	NA	T	C	0.0035	C	T	0.0041
chr19	43410551	rs146819148	43575334	rs60857829	G/T	PSG6	PSG2	NA	NA	G	T	0.04	G	T	0.01
chr19	43410556	rs140567430	43575339	rs184659151	C/G	PSG6	PSG2	NA	NA	C	G	0.04	C	G	0.01
chr19	43410732	rs151033436	43679025	rs187273343	A/G	PSG6	PSG5	NA	NA	A	G	0.01	A	G	0.0013
chr19	43411127	rs148607777	43575905	rs77035666	C/T	PSG6	PSG2	PSG6,exon2	PSG2,exon3	C	T	0.0017	C	T	0.12
chr19	43411150	rs78024453	43575928	rs1064935	A/G	PSG6	PSG2	PSG6,exon2	PSG2,exon3	G	A	0.06	G	A	0.05
chr19	43411275	rs1065520	43430126	rs147075594	C/G	PSG6	PSG7	PSG6,exon2	PSG7,exon2	C	G	0.0004	G	C	0.01
chr19	43411366	rs139646673	43762646	rs201482023	C/G	PSG6	PSG9	NA	NA	C	G	0.01	C	G	0.0016
chr19	43411428	rs149143628	43430279	rs149161630	A/C	PSG6	PSG7	NA	NA	A	C	0.01	C	A	0.01
chr19	43411738	rs149382921	43763019	rs1135906	C/T	PSG6	PSG9	PSG6,exon3	PSG9,exon3	C	T	0.0005	T	C	0.04
chr19	43411742	rs199858569	43763023	rs1135905	A/G	PSG6	PSG9	PSG6,exon3	PSG9,exon3	G	A	0.0004	A	G	0.04
chr19	43411864	rs1065516	43576639	rs61649983	C/G	PSG6	PSG2	PSG6,exon3	NA	C	G	0.03	G	C	0.07
chr19	43412351	rs185626761	43680649	rs182173302	C/G	PSG6	PSG5	NA	NA	C	G	0.01	C	G	0.0028
chr19	43412357	rs190534044	43680655	rs186772835	C/G	PSG6	PSG5	NA	NA	C	G	0.01	C	G	0.01
chr19	43412489	rs139666909	43431355	rs28409818	G/T	PSG6	PSG7	NA	NA	G	T	0.01	G	T	0.28
chr19	43412938	rs185274105	43521132	rs192013576	C/G	PSG6	PSG11	NA	NA	C	G	0.0017	C	G	0.0028
chr19	43413053	rs192185384	43577830	rs4405659	G/T	PSG6	PSG2	NA	NA	T	G	0.0026	T	G	0.19
chr19	43413680	rs142272038	43432550	rs142382105	A/C	PSG6	PSG7	NA	NA	C	A	0.12	A	C	0.04
chr19	43413879	rs184216507	43578661	rs3928557	A/T	PSG6	PSG2	NA	NA	T	A	0.0035	T	A	0.12
chr19	43414109	rs112686428	43578891	rs140474347	C/G	PSG6	PSG2	NA	NA	C	G	0.01	G	C	0.004
chr19	43414109	rs112686428	43765397	rs139152133	C/G	PSG6	PSG9	NA	NA	C	G	0.01	C	G	0.01
chr19	43414174	rs147466366	43522370	rs8110988	A/G	PSG6	PSG11	NA	NA	A	G	0.0026	G	A	0.42
chr19	43414420	rs186010339	43433283	rs138680721	C/T	PSG6	PSG7	NA	NA	C	T	0.0013	T	C	0.02
chr19	43414454	rs142223096	43522644	rs184170828	C/T	PSG6	PSG11	NA	NA	C	T	0.0013	C	T	0.0035
chr19	43414996	rs143485228	43683295	rs187996200	A/G	PSG6	PSG5	PSG6,exon4	NA	G	A	0.01	G	A	0
chr19	43415077	rs188102835	43683376	rs11671948	A/G	PSG6	PSG5	NA	NA	A	G	0.01	A	G	0.21
chr19	43415286	rs187859288	43434148	rs58949549	C/T	PSG6	PSG7	NA	NA	C	T	0.01	T	C	0.15
chr19	43415310	rs111961173	43523500	rs145468242	A/G	PSG6	PSG11	NA	NA	G	A	0.01	A	G	0.004
chr19	43415399	rs115257718	43766679	rs146799818	A/C	PSG6	PSG9	NA	NA	C	A	0.16	C	A	0.01
chr19	43415574	rs144569729	43434436	rs78045376	C/T	PSG6	PSG7	NA	NA	C	T	0.12	C	T	0.05
chr19	43416603	rs183154913	43524798	rs4029165	A/G	PSG6	PSG11	NA	NA	A	G	0.01	A	G	0.42
chr19	43417847	rs139888599	43686520	rs4028464	A/G	PSG6	PSG5	NA	NA	G	A	0.01	A	G	0.26
chr19	43418476	rs147098470	43583224	rs190172537	C/T	PSG6	PSG2	NA	NA	C	T	0.09	C	T	0.0028
chr19	43418486	rs138464452	43583234	rs146438104	C/T	PSG6	PSG2	NA	NA	T	C	0.12	T	C	0.03
chr19	43418486	rs138464452	43770149	rs8110503	C/T	PSG6	PSG9	NA	NA	T	C	0.12	T	C	0.33
chr19	43418721	rs10408003	43770384	rs148642567	A/G	PSG6	PSG9	NA	NA	A	G	0.0013	G	A	0.02
chr19	43418732	rs56298672	43527298	rs12976843	A/G	PSG6	PSG11	NA	NA	G	A	0.59	A	G	0.46
chr19	43418732	rs56298672	43687396	rs75773921	A/G	PSG6	PSG5	NA	NA	G	A	0.59	G	A	0.23
chr19	43418746	rs10408600	43527312	rs186877803	G/T	PSG6	PSG11	NA	NA	G	T	0.59	G	T	0.06
chr19	43419007	rs59574562	43527573	rs183529201	A/G	PSG6	PSG11	NA	NA	G	A	0.09	A	G	0.01
chr19	43419105	rs56933784	43687770	rs10420089	C/T	PSG6	PSG5	NA	NA	C	T	0.13	C	T	0.6
chr19	43419205	rs185744268	43770868	rs62115908	C/T	PSG6	PSG9	NA	NA	T	C	0.0041	C	T	0.07
chr19	43419260	rs148418728	43527827	rs190097427	G/T	PSG6	PSG11	NA	NA	G	T	0.01	G	T	0.0041
chr19	43419293	rs185805475	43527860	rs192745224	A/C	PSG6	PSG11	NA	NA	A	C	0.01	A	C	0.01
chr19	43419750	rs10415444	43771410	rs145042370	A/G	PSG6	PSG9	NA	NA	A	G	0.26	A	G	0.06
chr19	43419756	rs10415640	43439037	rs146658145	C/G	PSG6	PSG7	NA	NA	C	G	0.26	G	C	0.01
chr19	43419996	rs183831515	43439275	rs28712825	A/G	PSG6	PSG7	NA	NA	G	A	0.004	G	A	0.13
chr19	43420085	rs187507697	43688742	rs181995898	A/G	PSG6	PSG5	NA	NA	G	A	0.14	G	A	0.07
chr19	43420089	rs62110893	43771748	rs183191291	C/T	PSG6	PSG9	NA	NA	C	T	0.14	C	T	0.01
chr19	43420117	rs10421952	43771776	rs187797140	G/T	PSG6	PSG9	NA	NA	G	T	0.25	T	G	0.002
chr19	43420405	rs73934314	43528971	rs73937307	A/G	PSG6	PSG11	PSG6,exon5	PSG11,exon5	A	G	0.04	A	G	0.02
chr19	43420449	rs73934315	43439731	rs140238439	A/G	PSG6	PSG7	PSG6,exon5	PSG7,exon5	G	A	0.02	G	A	0.01
chr19	43420449	rs73934315	43585208	rs148293206	A/G	PSG6	PSG2	PSG6,exon5	PSG2,exon5	G	A	0.02	G	A	0.004
chr19	43420449	rs73934315	43689109	rs150656410	A/G	PSG6	PSG5	PSG6,exon5	PSG5,exon5	G	A	0.02	G	A	0.0017
chr19	43420485	rs144793616	43772147	rs201729098	C/T	PSG6	PSG9	PSG6,exon5	PSG9,exon5	C	T	0.0028	C	T	0.0004
chr19	43420614	rs200859416	43772276	rs76179051	C/T	PSG6	PSG9	PSG6,exon5	PSG9,exon5	C	T	0.0004	C	T	0.01
chr19	43420800	rs181385005	43529380	rs2526711	A/G	PSG6	PSG11	NA	NA	G	A	0.0028	A	G	0.46
chr19	43420930	rs185929129	43529510	rs8111609	C/T	PSG6	PSG11	NA	NA	T	C	0.07	T	C	0.12
chr19	43421120	rs148027846	43440417	rs182128506	C/T	PSG6	PSG7	NA	NA	C	T	0.002	C	T	0.0017
chr19	43421301	rs114424755	43586068	rs28736639	A/G	PSG6	PSG2	NA	NA	G	A	0.004	G	A	0.18
chr19	43421340	rs187267439	43690002	rs144393980	A/G	PSG6	PSG5	NA	NA	G	A	0.0026	G	A	0.07
chr19	43421870	rs192221590	43690483	rs185386856	C/T	PSG6	PSG5	NA	NA	C	T	0.0013	T	C	0.0028
chr19	43429982	rs147949753	43762411	rs143881826	C/G	PSG7	PSG9	PSG7,exon2	PSG9,exon2	C	G	0.0013	C	G	0.002
chr19	43430011	rs188664466	43762440	rs147266005	C/G	PSG7	PSG9	PSG7,exon2	PSG9,exon2	G	C	0.0017	C	G	0.0013
chr19	43430521	rs183722489	43762950	rs185939272	A/C	PSG7	PSG9	NA	NA	C	A	0.0028	A	C	0.0013
chr19	43430536	rs189642954	43762965	rs200612606	C/G	PSG7	PSG9	NA	NA	G	C	0.0028	C	G	0.0117
chr19	43430696	rs149267387	43763115	rs112446629	G/T	PSG7	PSG9	PSG7,exon3	PSG9,exon3	G	T	0.02	T	G	0.01
chr19	43431144	rs186635181	43763563	rs150282499	C/T	PSG7	PSG9	NA	NA	C	T	0.0035	C	T	0.02
chr19	43431809	rs139072462	43700365	rs59973682	C/T	PSG7	PSG4	NA	NA	C	T	0.0041	T	C	0.01
chr19	43431900	rs143464876	43764319	rs4538115	G/T	PSG7	PSG9	NA	NA	G	T	0.04	G	T	0.31
chr19	43432152	rs180739201	43700704	rs190549107	C/T	PSG7	PSG4	NA	NA	C	T	0.0028	C	T	0.01
chr19	43432475	rs145391607	43764894	rs111410043	A/G	PSG7	PSG9	NA	NA	G	A	0.01	G	A	0.05
chr19	43432597	rs7257922	43765015	rs10408210	A/G	PSG7	PSG9	NA	NA	A	G	0.15	A	G	0.28
chr19	43432869	rs190039510	43701423	rs56405135	A/G	PSG7	PSG4	NA	NA	G	A	0.0026	G	A	0.07
chr19	43432900	rs7246231	43765319	rs143989986	A/C	PSG7	PSG9	NA	NA	C	A	0.0026	A	C	0.0013
chr19	43434386	rs183926640	43766804	rs183928519	G/T	PSG7	PSG9	NA	NA	G	T	0.0028	G	T	0.004
chr19	43437913	rs148857847	43706414	rs140988365	G/T	PSG7	PSG4	NA	NA	T	G	0.01	T	G	0.06
chr19	43437913	rs148857847	43770294	rs8110110	G/T	PSG7	PSG9	NA	NA	T	G	0.01	G	T	0.04
chr19	43437930	rs191352569	43706431	rs73548070	A/C	PSG7	PSG4	NA	NA	C	A	0.0041	C	A	0.04
chr19	43438113	rs73553548	43706614	rs137864736	G/T	PSG7	PSG4	NA	NA	G	T	0.12	T	G	0.03
chr19	43438132	rs117489840	43770513	rs184580451	C/T	PSG7	PSG9	NA	NA	C	T	0.15	C	T	0.01
chr19	43438507	rs140646180	43770888	rs190246982	C/G	PSG7	PSG9	NA	NA	G	C	0.15	C	G	0.01
chr19	43439281	rs183994769	43771661	rs143631164	G/T	PSG7	PSG9	NA	NA	G	T	0.01	T	G	0.0013
chr19	43439731	rs140238439	43708213	rs77454946	A/G	PSG7	PSG4	PSG7,exon5	PSG4,exon5	G	A	0.01	G	A	0.01
chr19	43439809	rs145889914	43772189	rs141895164	A/G	PSG7	PSG9	PSG7,exon5	PSG9,exon5	G	A	0.01	G	A	0.0041
chr19	43439848	rs113195821	43772228	rs187953281	A/G	PSG7	PSG9	PSG7,exon5	PSG9,exon5	G	A	0.15	A	G	0
chr19	43440220	rs139100197	43772588	rs193277714	A/G	PSG7	PSG9	NA	NA	G	A	0.0041	G	A	0.0017
chr19	43440704	rs10403699	43709156	rs192438132	C/T	PSG7	PSG4	NA	NA	C	T	0.0013	C	T	0.0013
chr19	43441105	rs139425071	43709565	rs146894263	G/T	PSG7	PSG4	NA	NA	G	T	0.0026	G	T	0.0028
chr19	43441241	rs185373247	43709701	rs61995941	C/T	PSG7	PSG4	NA	NA	C	T	0.0026	T	C	0.03
chr19	43441265	rs190274824	43709725	rs61995939	A/G	PSG7	PSG4	NA	NA	G	A	0.0013	A	G	0.05
chr19	43512431	rs191732690	43568990	rs12151048	A/T	PSG11	PSG2	NA	NA	T	A	0.01	A	T	0.09
chr19	43513414	rs11882741	43569972	rs140073854	C/T	PSG11	PSG2	NA	NA	C	T	0.47	C	T	0.03
chr19	43514361	rs146307156	43674460	rs187727282	C/T	PSG11	PSG5	NA	NA	T	C	0.02	T	C	0.02
chr19	43514374	rs139228628	43570933	rs143301653	A/G	PSG11	PSG2	NA	NA	G	A	0.0041	G	A	0.02
chr19	43514587	rs186422666	43571146	rs191247232	A/G	PSG11	PSG2	NA	NA	A	G	0.0035	G	A	0.0013
chr19	43514587	rs186422666	43757806	rs182535252	A/G	PSG11	PSG9	NA	NA	A	G	0.0035	A	G	0.002
chr19	43514913	rs190906558	43571472	rs183333147	A/G	PSG11	PSG2	NA	NA	G	A	0.0013	A	G	0.0013
chr19	43515625	rs192504196	43572173	rs7245718	A/C	PSG11	PSG2	NA	NA	A	C	0.0017	C	A	0.02
chr19	43515625	rs192504196	43675706	rs112879791	A/C	PSG11	PSG5	NA	NA	A	C	0.0017	A	C	0.0013
chr19	43515892	rs183776958	43572440	rs114153054	A/T	PSG11	PSG2	NA	NA	A	T	0.01	A	T	0.12
chr19	43515976	rs35387437	43572524	rs76077200	A/G	PSG11	PSG2	NA	NA	G	A	0.01	G	A	0.08
chr19	43516508	rs181102691	43759719	rs189791372	A/C	PSG11	PSG9	NA	NA	A	C	0.002	A	C	0.0041
chr19	43516640	rs189591536	43759852	rs185313797	A/G	PSG11	PSG9	NA	NA	A	G	0.0013	A	G	0.01
chr19	43518143	rs111937958	43574720	rs147162224	A/G	PSG11	PSG2	NA	NA	A	G	0.18	A	G	0.04
chr19	43518214	rs183886222	43678313	rs4803581	A/G	PSG11	PSG5	NA	NA	G	A	0.0041	G	A	0.11
chr19	43518611	rs6509052	43761697	rs10420990	A/T	PSG11	PSG9	NA	NA	T	A	0.47	T	A	0.31
chr19	43518733	rs180787355	43575317	rs192781502	C/T	PSG11	PSG2	NA	NA	C	T	0.01	C	T	0.0035
chr19	43519773	rs146877304	43762859	rs186087801	A/G	PSG11	PSG9	NA	NA	A	G	0.0013	G	A	0.0013
chr19	43519830	rs118148197	43762916	rs144380735	A/G	PSG11	PSG9	NA	NA	G	A	0.07	A	G	0.0041
chr19	43519891	rs113023429	43576475	rs149514214	G/T	PSG11	PSG2	NA	NA	T	G	0.16	G	T	0.0013
chr19	43519969	rs113499269	43763059	rs12977717	C/T	PSG11	PSG9	NA	PSG9,exon3	C	T	0.02	C	T	0.22
chr19	43520637	rs2354821	43577220	rs144400862	C/G	PSG11	PSG2	NA	NA	C	G	0.25	C	G	0.03
chr19	43522911	rs9789252	43579495	rs192840176	A/C	PSG11	PSG2	NA	NA	A	C	0.47	A	C	0.0028
chr19	43523619	rs11083681	43683727	rs148848674	G/T	PSG11	PSG5	NA	NA	G	T	0.47	G	T	0.01
chr19	43524091	rs188936664	43684199	rs141971199	A/G	PSG11	PSG5	NA	NA	A	G	0.0041	G	A	0.05
chr19	43524830	rs28613066	43684936	rs181768029	G/T	PSG11	PSG5	NA	NA	T	G	0.02	T	G	0.002
chr19	43525228	rs142314699	43768330	rs142581471	C/T	PSG11	PSG9	NA	NA	C	T	0.01	C	T	0.002
chr19	43526412	rs150934134	43769517	rs190020510	C/T	PSG11	PSG9	NA	NA	C	T	0.08	C	T	0.002
chr19	43526666	rs3950837	43582855	rs139871247	C/G	PSG11	PSG2	NA	NA	C	G	0.03	G	C	0.03
chr19	43526760	rs117189258	43582944	rs60480874	G/T	PSG11	PSG2	NA	NA	T	G	0.04	T	G	0.05
chr19	43526804	rs138860354	43582986	rs10417764	G/T	PSG11	PSG2	NA	NA	G	T	0.08	G	T	0.07
chr19	43527298	rs12976843	43687396	rs75773921	A/G	PSG11	PSG5	NA	NA	A	G	0.46	G	A	0.23
chr19	43527583	rs147587997	43687681	rs10420227	A/G	PSG11	PSG5	NA	NA	A	G	0.06	G	A	0.01
chr19	43527783	rs185192468	43687881	rs10425412	C/G	PSG11	PSG5	NA	NA	C	G	0.0041	C	G	0.0026
chr19	43528932	rs111739483	43585122	rs143255979	C/T	PSG11	PSG2	PSG11,exon5	PSG2,exon5	C	T	0.06	C	T	0.0341
chr19	43529135	rs112359091	43585325	rs77964180	A/G	PSG11	PSG2	PSG11,exon5	PSG2,exon5	G	A	0.0013	G	A	0.12
chr19	43529135	rs112359091	43772228	rs187953281	A/G	PSG11	PSG9	PSG11,exon5	PSG9,exon5	G	A	0.0013	A	G	0
chr19	43530145	rs185605176	43773208	rs181539224	A/G	PSG11	PSG9	NA	NA	G	A	0.0017	G	A	0.01
chr19	43530328	rs59198486	43586527	rs189257611	C/T	PSG11	PSG2	NA	NA	C	T	0.18	C	T	0.002
chr19	43530473	rs74644375	43690506	rs8107936	C/G	PSG11	PSG5	PSG11,exon5	PSG5,exon6	G	C	0.02	G	C	0.54
chr19	43530473	rs74644375	43773532	rs8101191	C/G	PSG11	PSG9	PSG11,exon5	PSG9,exon6	G	C	0.02	G	C	0.07
chr19	43568992	rs189034791	43672528	rs8100184	A/T	PSG2	PSG5	NA	NA	A	T	0.02	T	A	0.42
chr19	43569279	rs145610404	43672816	rs142993308	A/G	PSG2	PSG5	NA	NA	G	A	0.0013	G	A	0.01
chr19	43570004	rs188924842	43673542	rs10407588	C/G	PSG2	PSG5	NA	NA	G	C	0.0026	C	G	0.04
chr19	43571146	rs191247232	43757806	rs182535252	A/G	PSG2	PSG9	NA	NA	G	A	0.0013	A	G	0.002
chr19	43571969	rs10427076	43758622	rs192618802	A/G	PSG2	PSG9	NA	NA	A	G	0.07	A	G	0.0026
chr19	43572173	rs7245718	43675706	rs112879791	A/C	PSG2	PSG5	NA	NA	C	A	0.02	A	C	0.0013
chr19	43572190	rs188350560	43675723	rs189316319	A/C	PSG2	PSG5	NA	NA	C	A	0.0041	A	C	0.01
chr19	43573807	rs143343818	43677325	rs8105068	A/G	PSG2	PSG5	NA	NA	G	A	0.0017	G	A	0.01
chr19	43574394	rs10418642	43760897	rs184882759	C/T	PSG2	PSG9	NA	NA	T	C	0.07	T	C	0.0017
chr19	43574545	rs9917065	43678063	rs183030205	A/C	PSG2	PSG5	NA	NA	C	A	0.19	C	A	0.01
chr19	43575952	rs76418288	43762454	rs185162082	A/G	PSG2	PSG9	PSG2,exon3	PSG9,exon2	G	A	0	G	A	0.002
chr19	43575974	rs1058103	43679489	rs180895152	A/T	PSG2	PSG5	PSG2,exon3	PSG5,exon3	T	A	0.0028	T	A	0.002
chr19	43576532	rs7249104	43680051	rs1058285	C/T	PSG2	PSG5	NA	PSG5,exon4	T	C	0.06	C	T	0.61
chr19	43576532	rs7249104	43763038	rs138569314	C/T	PSG2	PSG9	NA	PSG9,exon3	T	C	0.06	C	T	0.0013
chr19	43576838	rs183804027	43763344	rs62115876	A/G	PSG2	PSG9	NA	NA	G	A	0.002	G	A	0.23
chr19	43577499	rs4302150	43764006	rs143927928	C/G	PSG2	PSG9	NA	NA	G	C	0.19	C	G	0.03
chr19	43578509	rs1973301	43765015	rs10408210	A/G	PSG2	PSG9	NA	NA	G	A	0.99	A	G	0.28
chr19	43578891	rs140474347	43765397	rs139152133	C/G	PSG2	PSG9	NA	NA	G	C	0.004	C	G	0.01
chr19	43579874	rs76501952	43683399	rs7254223	C/G	PSG2	PSG5	NA	NA	C	G	0.08	G	C	0.51
chr19	43579953	rs111764438	43683478	rs146507490	A/T	PSG2	PSG5	NA	NA	T	A	0.05	A	T	0.0041
chr19	43580298	rs141542459	43683822	rs143477410	G/T	PSG2	PSG5	NA	NA	T	G	0.01	T	G	0.02
chr19	43580298	rs141542459	43766804	rs183928519	G/T	PSG2	PSG9	NA	NA	T	G	0.01	G	T	0.004
chr19	43580765	rs112235330	43684295	rs28651745	C/G	PSG2	PSG5	NA	NA	C	G	0.0041	C	G	0.02
chr19	43581900	rs146696493	43685429	rs187427450	A/G	PSG2	PSG5	NA	NA	A	G	0.01	A	G	0.0013
chr19	43582789	rs4082465	43769706	rs190246432	C/T	PSG2	PSG9	NA	NA	C	T	0.68	T	C	0.0013
chr19	43582944	rs60480874	43769863	rs58350205	G/T	PSG2	PSG9	NA	NA	T	G	0.05	T	G	0.23
chr19	43583234	rs146438104	43770149	rs8110503	C/T	PSG2	PSG9	NA	NA	T	C	0.03	T	C	0.33
chr19	43583571	rs56026093	43687487	rs190423647	A/G	PSG2	PSG5	NA	NA	G	A	0.07	A	G	0.03
chr19	43583686	rs10418799	43687600	rs10420185	A/G	PSG2	PSG5	NA	NA	A	G	0.18	G	A	0.04
chr19	43583686	rs10418799	43770598	rs147360212	A/G	PSG2	PSG9	NA	NA	A	G	0.18	G	A	0.02
chr19	43583886	rs150607946	43687800	rs187482852	A/G	PSG2	PSG5	NA	NA	A	G	0.01	G	A	0.0028
chr19	43585208	rs148293206	43689109	rs150656410	A/G	PSG2	PSG5	PSG2,exon5	PSG5,exon5	G	A	0.004	G	A	0.0017
chr19	43585325	rs77964180	43772228	rs187953281	A/G	PSG2	PSG9	PSG2,exon5	PSG9,exon5	G	A	0.12	A	G	0
chr19	43586362	rs186116298	43690198	rs112686058	A/G	PSG2	PSG5	NA	NA	G	A	0.0028	G	A	0.06
chr19	43586362	rs186116298	43773226	rs143807527	A/G	PSG2	PSG9	NA	NA	G	A	0.0028	G	A	0.03
chr19	43586617	rs1806848	43690453	rs10417046	G/T	PSG2	PSG5	NA	NA	T	G	0.23	T	G	0.0013
chr19	43674958	rs192231286	43758078	rs188214027	C/T	PSG5	PSG9	NA	NA	C	T	0.01	C	T	0.002
chr19	43675293	rs150545387	43758411	rs148748498	G/T	PSG5	PSG9	NA	NA	T	G	0.0041	G	T	0.04
chr19	43678700	rs191849878	43761687	rs142288627	C/T	PSG5	PSG9	NA	NA	C	T	0.0035	C	T	0.02
chr19	43679880	rs190219452	43699005	rs144547873	A/C	PSG5	PSG4	NA	NA	A	C	0.01	C	A	0.01
chr19	43680051	rs1058285	43763038	rs138569314	C/T	PSG5	PSG9	PSG5,exon4	PSG9,exon3	C	T	0.61	C	T	0.0013
chr19	43680108	rs143191769	43699233	rs201224923	A/G	PSG5	PSG4	PSG5,exon4	PSG4,exon3	G	A	0.04	G	A	0.0005
chr19	43680167	rs140327283	43699292	rs28758934	A/C	PSG5	PSG4	PSG5,exon4	PSG4,exon3	C	A	0.05	A	C	0.04
chr19	43680694	rs184859705	43763681	rs4028435	G/T	PSG5	PSG9	NA	NA	T	G	0.002	T	G	0.23
chr19	43680831	rs75321337	43699955	rs75321337	A/G	PSG5	PSG4	NA	NA	A	G	0.11	A	G	0.63
chr19	43681549	rs76622293	43700669	rs181556386	A/G	PSG5	PSG4	NA	NA	G	A	0.07	G	A	0.0028
chr19	43682783	rs186558943	43765765	rs1860085	A/C	PSG5	PSG9	NA	NA	A	C	0.01	A	C	0.36
chr19	43683408	rs185132325	43702526	rs189261972	A/C	PSG5	PSG4	NA	NA	C	A	0.004	C	A	0.01
chr19	43683471	rs7253929	43702588	rs144466984	A/G	PSG5	PSG4	NA	NA	A	G	0.6	A	G	0.0026
chr19	43683653	rs34370347	43702770	rs149181689	C/T	PSG5	PSG4	NA	NA	T	C	0.27	C	T	0.0035
chr19	43683727	rs148848674	43702844	rs11670648	G/T	PSG5	PSG4	NA	NA	G	T	0.01	T	G	0.28
chr19	43683822	rs143477410	43766804	rs183928519	G/T	PSG5	PSG9	NA	NA	T	G	0.02	G	T	0.004
chr19	43684300	rs185005194	43703417	rs7248767	A/C	PSG5	PSG4	NA	NA	C	A	0.01	A	C	0.59
chr19	43684936	rs181768029	43704052	rs10414051	G/T	PSG5	PSG4	NA	NA	T	G	0.002	G	T	0.59
chr19	43685116	rs142189036	43704234	rs184528675	C/T	PSG5	PSG4	NA	NA	C	T	0.02	C	T	0.0013
chr19	43685116	rs142189036	43768112	rs117186729	C/T	PSG5	PSG9	NA	NA	C	T	0.02	T	C	0.03
chr19	43686347	rs184039480	43705447	rs189037422	C/T	PSG5	PSG4	NA	NA	T	C	0.01	C	T	0.01
chr19	43686664	rs2883678	43705764	rs28630546	G/T	PSG5	PSG4	NA	NA	G	T	0.61	G	T	0.27
chr19	43687445	rs9749419	43770444	rs183409524	A/G	PSG5	PSG9	NA	NA	A	G	0.35	G	A	0.02
chr19	43687487	rs190423647	43706605	rs190607571	A/G	PSG5	PSG4	NA	NA	A	G	0.03	A	G	0.0013
chr19	43687600	rs10420185	43770598	rs147360212	A/G	PSG5	PSG9	NA	NA	G	A	0.04	G	A	0.02
chr19	43688537	rs148833647	43707643	rs10410878	A/G	PSG5	PSG4	NA	NA	A	G	0.05	A	G	0.59
chr19	43688659	rs191851722	43771661	rs143631164	G/T	PSG5	PSG9	NA	NA	G	T	0.002	T	G	0.0013
chr19	43688667	rs184281214	43771669	rs141769795	G/T	PSG5	PSG9	NA	NA	G	T	0.0013	G	T	0.03
chr19	43689024	rs199745569	43772026	rs200794608	A/G	PSG5	PSG9	PSG5,exon5	PSG9,exon5	G	A	0.0005	G	A	0.0005
chr19	43689109	rs150656410	43708213	rs77454946	A/G	PSG5	PSG4	PSG5,exon5	PSG4,exon5	G	A	0.0017	G	A	0.01
chr19	43689668	rs149362314	43772671	rs58292497	A/G	PSG5	PSG9	NA	NA	G	A	0.03	G	A	0.01
chr19	43690024	rs112293570	43709156	rs192438132	C/T	PSG5	PSG4	NA	NA	C	T	0.04	C	T	0.0013
chr19	43690198	rs112686058	43773226	rs143807527	A/G	PSG5	PSG9	NA	NA	G	A	0.06	G	A	0.03
chr19	43690506	rs8107936	43709637	rs141508635	C/G	PSG5	PSG4	PSG5,exon6	PSG4,exon6	G	C	0.54	C	G	0.13
chr19	43690506	rs8107936	43773532	rs8101191	C/G	PSG5	PSG9	PSG5,exon6	PSG9,exon6	G	C	0.54	G	C	0.07
chr19	43690622	rs138160369	43773649	rs114344064	C/T	PSG5	PSG9	NA	NA	C	T	0.01	C	T	0.0013
chr19	43699197	rs189743457	43763059	rs12977717	C/T	PSG4	PSG9	PSG4,exon3	PSG9,exon3	C	T	0.004	C	T	0.22
chr19	43699198	rs145145983	43763060	rs139112151	A/G	PSG4	PSG9	PSG4,exon3	PSG9,exon3	G	A	0.01	G	A	0.0041
chr19	43699208	rs10417778	43763070	rs75465198	C/T	PSG4	PSG9	PSG4,exon3	PSG9,exon3	T	C	0.04	T	C	0.01
chr19	43700978	rs7247496	43764846	rs181056811	G/T	PSG4	PSG9	NA	NA	G	T	0.06	T	G	0.0026
chr19	43701009	rs7247276	43764877	rs143450090	A/C	PSG4	PSG9	NA	NA	A	C	0.01	C	A	0.01
chr19	43704234	rs184528675	43768112	rs117186729	C/T	PSG4	PSG9	NA	NA	C	T	0.0013	T	C	0.03
chr19	43706413	rs146489738	43770293	rs8109809	A/T	PSG4	PSG9	NA	NA	T	A	0.06	A	T	0.04
chr19	43706414	rs140988365	43770294	rs8110110	G/T	PSG4	PSG9	NA	NA	T	G	0.06	G	T	0.04
chr19	43706503	rs36073871	43770384	rs148642567	A/G	PSG4	PSG9	NA	NA	G	A	0.29	G	A	0.02
chr19	43708358	rs144715552	43772256	rs138661725	A/G	PSG4	PSG9	PSG4,exon5	PSG9,exon5	G	A	0.02	G	A	0.0013
chr19	43709637	rs141508635	43773532	rs8101191	C/G	PSG4	PSG9	PSG4,exon6	PSG9,exon6	C	G	0.13	G	C	0.07
