# Supplementary material for: Signals of Historical Interlocus Gene Conversion in Human Segmental Duplications
Source: PLoS One. 2013 Oct 4;8(10):e75949. doi: 10.1371/journal.pone.0075949 (PMC3790853; doi:10.1371/journal.pone.0075949)
Supplement: Table S8 — Coordinates of IGC tracks identified by GENECONV. (XLS) [file pone.0075949.s010.xls]

## Sheet: Sheet1
Table S8: Coordinates of IGC tracks identified by GENECONV
Column Header Explanations
SD FAMILY: Unique name derived from the coordinates of one paralog in the SD family. These coordinates may not correspond to the sequence coordinates of the final analyzed sequence because of alignment trimming. Also, this namesake sequence may not be in the final set of sequences for the paralog family if it was eliminated during one of the pruning or Q/C steps outlined in the Methods section of…
TEST: GI=global test; PI=pairwise test
P VAL: P-value corresponding to the test conducted. Derived from 1000 permutations of the data.
OFFSET START/OFFSET STOP: column start and stop positions of gene conversion track in the alignment
SEQ1 CHR/SEQ1 TRACK START/SEQ1 TRACK STOP: hg19 base coordinates of one sequence involved in the gene conversion event
SEQ1 GENE: RefSeq transcribed sequences overlapping SEQ1. NA=SEQ1 does not overlap a known gene.
SEQ2 CHR/SEQ2 TRACK START/SEQ2 TRACK STOP: hg19 base coordinates of the other sequence involved in the gene conversion event
SEQ2 GENE: RefSeq transcribed sequences overlapping SEQ2.
TRACK LEN: length of gene conversion track, in bp, averaged between SEQ1 and SEQ2.
SD FAMILY	TEST	P VAL	OFFSET START	OFFSET STOP	SEQ1 CHR	SEQ1 TRACK START	SEQ1 TRACK STOP	SEQ1 GENE	SEQ2 CHR	SEQ2 TRACK START	SEQ2 TRACK STOP	SEQ2 GENE	TRACK LEN
chr10_135503038_135513896	GI	0	9667	10128	chr10	135511458	135511913	NA	chr19	59106204	59106659	NA	458
chr10_135503038_135513896	GI	0.001	708	1293	chr22	51225466	51225983	RPL23AP82	chr19	59098722	59099239	NA	551
chr10_135503038_135513896	GI	0.007	8105	8304	chr2	114374466	114374267	RPL23AP7	chr10	135510947	135511146	NA	199
chr10_15028874_15046199	GI	0	1749	2010	chr3	125442227	125442063	NA	chr7	97578393	97578557	NA	212
chr10_15028874_15046199	PI	0.036	6591	6701	chr12	8573014	8573124	NA	chr8	12547258	12547368	NA	110
chr10_15028874_15046199	PI	0.008	6514	6642	chr4	4163768	4163896	NA	chr11	67495562	67495690	NA	128
chr10_15028874_15046199	PI	0.028	873	982	chr8	12542902	12543011	NA	chr7	97577530	97577639	NA	109
chr10_15028874_15046199	PI	0.011	11236	11398	chr11	67498693	67498846	NA	chr7	97585058	97585210	NA	157
chr10_15028874_15046199	PI	0.02	873	985	chr10	15029727	15029839	NA	chr7	97577530	97577642	NA	112
chr10_15033050_15052176	GI	0.002	5648	5754	chr2	71277271	71277165	NA	chr3	125439526	125439420	NA	106
chr10_15033050_15052176	GI	0.023	5641	5713	chr4	4162940	4163012	NA	chr10	15033285	15033357	NA	72
chr10_15033050_15052176	PI	0.031	11422	11458	chr11	71618985	71618950	LOC100133315	chr2	71271942	71271906	NA	35
chr10_15033050_15052176	PI	0.005	11342	11426	chr9	92985442	92985366	NA	chr10	15037373	15037448	NA	80
chr10_15033050_15052176	PI	0.003	5650	5708	chr10	15033294	15033352	NA	chr2	71277269	71277211	NA	58
chr10_15034221_15046199	PI	0.025	8290	8476	chr9	92986943	92986760	NA	chr2	71275040	71274856	NA	184
chr10_15034221_15046199	PI	0.022	6286	6400	chr2	71276652	71276538	NA	chr12	8572722	8572836	NA	114
chr10_38739562_38752492	GI	0.033	672	7093	chr19	204833	203594	NA	chr3	197942175	197943413	NA	3830
chr10_42667609_42677770	PI	0.04	5553	5593	chr2	91993960	91994000	NA	chrUn_gl000217	113663	113623	NA	40
chr10_42667609_42677770	PI	0.039	5553	5593	chrUn_gl000217	113663	113623	NA	chr2	92234863	92234823	NA	40
chr10_42692332_42733717	GI	0	26260	27656	chr21	9585318	9584073	NA	chrUn_gl000217	8416	9797	NA	1320
chr10_42692332_42733717	PI	0.034	4684	4986	chr9	42743047	42743313	NA	chr2	92232027	92231725	NA	284
chr10_42739715_42790573	PI	0.044	18227	18400	chr10	38956260	38956087	NA	chr22	16931909	16931736	NA	173
chr10_42818368_42832336	GI	0.001	13373	13467	chr22	16652010	16651916	NA	chr9	66664793	66664699	NA	94
chr10_42818368_42832336	GI	0.001	13373	13467	chr9	66664793	66664699	NA	chr14	19171614	19171708	NA	94
chr10_42818368_42832336	GI	0.001	8725	8765	chr10	42827037	42827077	NA	chr14	19166988	19167028	NA	40
chr10_46186827_46200828	GI	0.003	5809	6103	chr10	51482960	51482666	AGAP7	chr10	75454279	75453985	AGAP5	294
chr10_47707102_47731997	GI	0	12891	14426	chr10	75449247	75447721	AGAP5	chr10	47715575	47716541	NA	1530
chr10_47707102_47731997	PI	0.011	8226	10405	chr10	48219458	48221611	AGAP9	chr10	49235993	49233841	LOC399753	2166
chr10_47707102_47731997	PI	0.013	8226	10405	chr10	49235993	49233841	LOC399753	chr10	47209891	47207739	AGAP9	2165
chr10_47904868_47925966	GI	0	13923	14138	chr10	51824021	51823946	FLJ31813	chr10	46245223	46245418	FAM21C	145
chr10_47904868_47925966	GI	0.016	12749	12963	chr10	47905172	47905385	FAM21B	chr10	46218979	46218765	NA	213
chr10_47904868_47925966	PI	0.021	16261	16360	chr10	46247533	46247630	FAM21C	chr10	46215907	46215808	NA	98
chr10_49200084_49227054	GI	0.001	10077	10439	chr10	46313567	46313929	NA	chr10	75422284	75422638	NA	362
chr10_49200084_49227054	GI	0.003	10049	10352	chr10	47741602	47741307	NA	chr10	51781487	51781424	FLJ31813	299
chr10_49200084_49227054	GI	0.01	10145	10439	chr10	51781487	51781337	FLJ31813	chr10	75422352	75422638	NA	222
chr10_49200084_49227054	PI	0.012	10077	10264	chr10	47180417	47180601	FAM25B	chr10	46313567	46313754	NA	185
chr10_49206760_49255473	GI	0.015	35338	35720	chr10	51756761	51756379	AGAP6	chr10	47205241	47205617	AGAP9	382
chr10_49206760_49255473	GI	0.025	38332	38745	chr10	48915858	48916270	NA	chr10	47206517	47206930	AGAP9	412
chr10_49206760_49255473	GI	0.027	38332	38747	chr10	49232618	49233033	LOC399753	chr10	48915858	48916272	NA	415
chr10_49206760_49255473	PI	0.028	17394	17959	chr10	75429733	75430298	NA	chr10	47187849	47188409	NA	565
chr10_51210917_51233850	GI	0	12180	12542	chr10	75426860	75427205	NA	chr10	51217937	51218264	PARG	353
chr10_51210917_51233850	GI	0	12248	12455	chr10	51217997	51218177	PARG	chr10	47736922	47736715	NA	193
chr10_51210917_51233850	PI	0.008	1221	1376	chr10	49200663	49200818	NA	chr10	88786834	88786689	NA	155
chr10_51210917_51233850	PI	0.01	672	1063	chr10	47746733	47746344	NA	chr10	47174296	47174687	NA	390
chr10_51210917_51233850	PI	0.027	1203	1345	chr10	88786852	88786719	NA	chr10	47174827	47174969	NA	137
chr10_51211555_51262348	GI	0	38152	38781	chr10	48918621	48919239	NA	chr10	47209281	47209901	AGAP9	623
chr10_51222929_51247758	GI	0	10173	11708	chr10	47738269	47736734	NA	chr10	75425591	75427099	NA	1535
chr10_51222929_51247758	GI	0.016	20745	22123	chr10	46193970	46192627	NA	chr10	51226697	51228049	AGAP8,PARG	1360
chr10_51222929_51247758	PI	0.013	14194	16375	chr10	47187672	47189840	NA	chr10	49213807	49215973	NA	2174
chr10_51222929_51247758	PI	0.045	6743	7112	chr10	75422163	75422532	NA	chr10	49206433	49206802	FAM25C	369
chr10_51462402_51473312	GI	0.004	4731	5025	chr10	46197740	46197594	NA	chr10	75432278	75432421	NA	220
chr10_51462402_51473312	GI	0.011	4731	5025	chr10	51772005	51771862	NA	chr10	75432278	75432421	NA	218
chr10_51462402_51473312	GI	0.016	4731	5025	chr10	51462401	51462543	NA	chr10	75432278	75432421	NA	218
chr10_75419336_75488326	GI	0.024	32154	32536	chr10	47205645	47206027	AGAP9	chr10	51756351	51755972	AGAP6	382
chr10_75419336_75488326	GI	0.024	35150	35566	chr10	46726497	46726906	NA	chr10	49233030	49233446	LOC399753	412
chr10_75419336_75488326	GI	0.027	34511	34655	chr10	46335683	46335730	AGAP4	chr10	75450283	75450427	AGAP5	95
chr10_75419336_75488326	GI	0.029	32154	32536	chr10	49231766	49232128	LOC399753	chr10	51756351	51755972	AGAP6	372
chr10_75419336_75488326	PI	0.016	14198	14763	chr10	75430092	75430657	NA	chr10	47188203	47188768	NA	565
chr10_81845172_81862895	GI	0.047	6879	7398	chr14	20124668	20124262	NA	chr14	19440961	19441368	NA	462
chr10_88760722_88774801	GI	0.009	5817	6179	chr10	75437433	75437073	AGAP5	chr10	46324435	46324073	AGAP4	361
chr10_88760722_88774801	GI	0.024	5817	6111	chr10	46192619	46192904	NA	chr10	75437433	75437141	AGAP5	289
chr10_88760722_88774801	PI	0.041	5992	6179	chr10	47194962	47194775	AGAP9	chr10	46324260	46324073	AGAP4	187
chr11_123192_134553	GI	0.003	5794	6260	chr1	598993	599459	NA	chr1	391464	390998	NA	466
chr11_128430_179961	PI	0.04	33255	34527	chr11	146330	147599	NA	chr3	197930388	197929117	NA	1270
chr1_12869344_12891564	PI	0.028	4574	4778	chr1	12928388	12928581	NA	chr1	13105253	13105265	NA	198
chr1_12879629_12906128	GI	0	17181	17785	chr1	12943846	12944450	PRAMEF4	chr1	13423371	13422767	PRAMEF9	604
chr1_12879629_12906128	GI	0.001	15465	15581	chr1	12887599	12887715	PRAMEF11	chr1	13425056	13424940	PRAMEF9	116
chr1_12879629_12906128	GI	0.016	18541	18659	chr1	13422012	13421894	PRAMEF9	chr1	13004373	13004491	PRAMEF6	118
chr1_12879629_12906128	PI	0.033	14824	16001	chr1	13110996	13112167	PRAMEF5	chr1	13000664	13001835	PRAMEF6	1174
chr1_12934159_12956000	GI	0	13997	14113	chr1	13662216	13662100	NA	chr1	12873934	12874050	NA	116
chr11_3421636_3440654	GI	0.029	8626	8818	chr7	6970116	6970263	NA	chr11	71512054	71511907	FAM86C1	169
chr11_3421636_3440654	PI	0.034	297	574	chr11	67551333	67551605	NA	chr7	6962041	6962313	NA	274
chr11_3421636_3440654	PI	0.04	11414	11623	chr11	3432278	3432471	NA	chr11	71510013	71509828	FAM86C1	201
chr11_3425947_3465719	GI	0	20968	21259	chr4	9694423	9694133	NA	chr4	9156956	9156666	NA	290
chr11_3425947_3465719	PI	0.008	19957	20127	chr11	67569851	67570021	FAM86C2P	chr16	5144825	5144995	FAM86A	170
chr1_142800001_142842479	PI	0.032	19061	21249	chr9	67942006	67944181	ANKRD20A3	chr9	43118290	43116116	ANKRD20A2,ANKRD20A3	2181
chr1_142885824_142965399	GI	0	15880	15927	chr4_gl000194_random	122223	122270	NA	chr1	142898055	142898102	NA	47
chr1_142885824_142965399	GI	0	15891	15927	chr1	142898066	142898102	NA	chr21	9975736	9975772	NA	36
chr1_142885824_142965399	GI	0.027	15140	15995	chrUn_gl000218	103860	104710	NA	chr21	9974991	9975840	NA	852
chr1_142885824_142965399	PI	0.014	30009	30103	chr3	75855762	75855856	NA	chr21	9989697	9989791	NA	94
chr1_143117762_143135773	GI	0.04	9106	9413	chrUn_gl000221	72445	72143	NA	chr21	9655077	9655379	NA	304
chr1_143117762_143135773	PI	0.013	4176	4380	chr4_gl000194_random	110231	110032	MAFIP	chr1	143121553	143121752	NA	201
chr1_143117762_143135773	PI	0.005	3899	3989	chr21	9964041	9963952	TEKT4P2	chr21	9652280	9652370	NA	89
chr1_143117762_143135773	PI	0.03	8565	8675	chrUn_gl000214	37759	37868	NA	chr4	49170095	49170204	NA	109
chr1_143117762_143135773	PI	0.015	4176	4380	chrUn_gl000218	92613	92411	LOC100233156	chr1	143121553	143121752	NA	203
chr1_143117762_143153660	GI	0.005	19499	19621	chrUn_gl000218	86501	86379	LOC100233156	chr21	9665099	9665221	NA	122
chr1_143117762_143153660	GI	0.037	19044	19286	chr21	9664653	9664894	NA	chrUn_gl000240	22898	22656	NA	241
chr1_143117762_143153660	PI	0.006	19064	19353	chrUn_gl000240	22878	22589	NA	chr4	49620687	49620398	NA	289
chr1_143126611_143153612	GI	0.002	19091	19259	chrUn_gl000218	86932	86765	LOC100233156	chrUn_gl000240	22884	22716	NA	167
chr1_143126611_143153612	GI	0.019	19104	19259	chr4	49180236	49180391	NA	chr4_gl000194_random	104530	104376	MAFIP	155
chr1_143126611_143153612	PI	0.001	19091	19224	chrUn_gl000247	31581	31449	NA	chr21	9664667	9664799	NA	132
chr1_143126611_143153612	PI	0.023	19091	19190	chr21	9664667	9664766	NA	chr4_gl000194_random	104543	104444	MAFIP	99
chr1_143126611_143153612	PI	0.032	19187	19368	chr1	143134089	143134270	NA	chrUn_gl000221	62881	62700	NA	181
chr1_143193095_143229011	PI	0.012	6923	7341	chr18	14268937	14268533	NA	chr21	15253240	15253644	NA	411
chr1_143351484_143394162	PI	0.024	29945	30617	chr1	142816565	142817188	NA	chr21	9759159	9759775	NA	647
chr1_143351484_143394162	PI	0.007	28296	28713	chr21	15321750	15321333	ANKRD20A11P	chr18	14209884	14210301	ANKRD20A5P	417
chr1_143351484_143394162	PI	0.046	28149	30329	chr9	43103888	43101729	ANKRD20A2,ANKRD20A3	chr9	67956398	67958557	ANKRD20A3	2169
chr1_143371044_143394162	PI	0.04	17227	18310	chr9	69402750	69403822	ANKRD20A4	chr9	43112763	43111686	ANKRD20A2,ANKRD20A3	1077
chr1_143391058_143404964	PI	0.032	9682	9956	chr18	14195347	14195612	ANKRD20A5P	chr21	15336269	15336002	ANKRD20A11P	269
chr1_143694247_143721525	GI	0	17531	20222	chr1	144280007	144277317	NA	chr1	144460250	144457560	NA	2690
chr1_143694247_143721525	PI	0.035	1160	1381	chr1	143695398	143695619	LOC100130000	chr1	149622862	149623083	FAM91A2	221
chr1_144501636_144522584	PI	0.005	2176	4078	chr1	144274481	144275580	NA	chr1	149643634	149641733	FAM91A2	1500
chr1_145299652_145316586	GI	0.001	4042	4535	chr1	146247621	146247129	NA	chr1	16908790	16908297	NBPF1	492
chr1_145299652_145316586	GI	0.001	4042	4535	chr1	146405051	146405543	NA	chr1	16908790	16908297	NBPF1	492
chr1_145299652_145316586	PI	0.045	9324	9395	chr1	148579936	148580007	NBPF15,NBPF16	chr1	21797455	21797526	NBPF3	71
chr1_145299652_145316586	PI	0.041	9324	9395	chr1	21797455	21797526	NBPF3	chr1	146048888	146048817	NBPF24	71
chr1_145299652_145316586	PI	0.03	8211	8426	chr1	146049972	146049769	NBPF24	chr1	16904658	16904460	NBPF1	209
chr1_145299652_145316586	PI	0.001	8159	8426	chr1	145300917	145301169	NBPF10	chr1	16904710	16904460	NBPF1	259
chr1_145299652_145316586	PI	0.016	10131	10334	chr1	144149920	144150114	NA	chr1	16902782	16902588	NBPF1	198
chr1_145299652_145316586	PI	0.016	10131	10334	chr1	148337338	148337144	NA	chr1	16902782	16902588	NBPF1	198
chr1_145363164_145373886	GI	0	6830	7264	chr1	145369758	145370186	NA	chr1	144829858	144830289	NA	431
chr1_145363164_145373886	GI	0	3786	3850	chr1	147577899	147577835	NBPF11	chr1	149091729	149091665	NA	64
chr1_145363164_145373886	GI	0.028	3223	3292	chr1	144826290	144826359	NBPF9	chr1	149092242	149092178	NA	69
chr1_145365270_145379990	GI	0	9200	9260	chr1	149086391	149086331	NA	chr1	21747659	21747599	NA	60
chr1_145365270_145379990	GI	0	1634	1801	chr1	16894339	16894252	NBPF1	chr1	144824809	144824970	NBPF9	127
chr1_145365270_145379990	GI	0	8826	9236	chr1	145371788	145372191	NA	chr1	144831900	144832303	NA	406
chr1_146028953_146039660	GI	0	10328	10396	chr1	146039162	146039230	NBPF24	chr1	149094707	149094775	NA	68
chr1_146028953_146039660	GI	0.006	10360	10396	chr1	144823780	144823744	NBPF9	chr1	149094739	149094775	NA	36
chr1_146028953_146039660	GI	0.044	10161	10173	chr1	146461285	146461273	NA	chr1	149094540	149094552	NA	12
chr1_146034287_146052232	PI	0.036	9711	9777	chr1	146231972	146232038	NA	chr1	21807223	21807157	NBPF3	66
chr1_146034287_146052232	PI	0.05	9711	9777	chr1	21807223	21807157	NBPF3	chr1	146038468	146038534	NBPF24	66
chr1_146064161_146093280	GI	0	17841	18238	chr1_gl000192_random	7714	8103	NA	chr1	146070562	146070951	NBPF24	393
chr1_146064161_146093280	GI	0	18297	18806	chr1	146071010	146071496	NBPF24	chr1	146381741	146381242	NA	497
chr1_146216476_146233154	GI	0	1977	4489	chr1	146437570	146435075	NA	chr1	146458301	146457120	NA	2503
chr1_146216476_146233154	GI	0.001	11300	12228	chr1	144167124	144166214	NA	chr1	148320142	148321034	NA	919
chr1_146216476_146233154	GI	0.002	7399	8485	chr1	148287639	148288725	NA	chr1	148316243	148317329	NA	1086
chr1_146370381_146388636	GI	0.005	5934	6423	chr1_gl000192_random	80645	80156	NA	chr1	147665371	147665267	NA	489
chr1_146460621_146471329	GI	0	31	99	chr1	149095207	149095140	NA	chr1	147581430	147581362	NBPF11	67
chr1_146460621_146471329	GI	0.005	252	264	chr1	146460846	146460858	NA	chr1	149094987	149094975	NA	12
chr1_146460621_146471329	GI	0.009	31	67	chr1	144823319	144823355	NBPF9	chr1	149095207	149095171	NA	36
chr1_146462641_146477427	GI	0	9207	9267	chr1	21747571	21747523	NA	chr1	149086303	149086255	NA	54
chr1_146462641_146477427	GI	0	3730	3917	chr1	146464280	146464467	NA	chr1	16892283	16892096	NBPF1	187
chr1_147570734_147581435	GI	0	6561	6625	chr1	147577218	147577282	NBPF11	chr1	149091061	149091125	NA	64
chr1_147570734_147581435	GI	0	8199	8247	chr1	145365848	145365800	NBPF10	chr1	149092631	149092679	NA	48
chr1_147576068_147594018	PI	0.045	9617	9683	chr1	21807317	21807251	NBPF3	chr1	146231878	146231944	NA	66
chr1_147605997_147635112	GI	0	18299	18808	chr1	147612858	147613355	NBPF11	chr1	146381716	146381219	NA	503
chr1_147881756_147909034	GI	0	17531	20222	chr1	144460250	144457560	NA	chr1	144280007	144277317	NA	2690
chr1_147881756_147909034	GI	0.033	1160	1381	chr1	147882907	147883128	NA	chr1	144294452	144294231	NA	221
chr1_148176039_148205616	GI	0.04	317	901	chr1	147932088	147932671	NA	chr1	143744559	143745142	LOC100286793	583
chr1_148176039_148205616	PI	0.05	9667	11263	chr1	144350208	144351802	NA	chr1	147941395	147942989	NA	1595
chr1_148176039_148205616	PI	0.036	23675	23796	chr1	148199642	148199763	NA	chr1	149556034	149555913	NA	121
chr1_148176039_148239492	GI	0.005	5115	7972	chr1	148181129	148183985	NA	chr1	148823088	148821526	NA	2856
chr1_148176039_148239492	GI	0.012	19075	24657	chr1	149559557	149555071	NA	chr1	144357692	144362177	NA	5034
chr1_148290521_148328583	GI	0	30592	30775	chr1	148302762	148302945	NA	chr1	146453397	146453214	NA	183
chr1_148290521_148328583	GI	0	29331	29583	chr1	144195264	144195028	NA	chr1	146454658	146454406	NA	244
chr1_148290521_148328583	GI	0	29874	30027	chr1	146454115	146453962	NA	chr1	145347350	145347197	NBPF10	153
chr1_148290521_148328583	GI	0	26073	26310	chr1	148260283	148260320	NA	chr1	145350904	145350871	NBPF10	137
chr1_148823085_148838423	PI	0.043	1823	2018	chr16	33099615	33099425	NA	chr1	148824897	148825092	NA	192
chr1_148823085_148838423	PI	0.039	1823	2018	chr16	32793426	32793616	NA	chr1	148824897	148825092	NA	192
chr1_148823085_148843090	GI	0.009	16732	18235	chr1	148833417	148834899	NA	chr1	149014133	149012651	NA	1492
chr1_148823085_148843090	PI	0.037	2627	2737	chr15	20131401	20131292	NA	chr1	148825703	148825811	NA	109
chr1_148823085_148843090	PI	0.036	2992	3179	chrUn_gl000217	128218	128405	NA	chr16	33098450	33098263	NA	187
chr1_148832233_148845711	PI	0.003	7751	7917	chr16	32799344	32799510	NA	chrUn_gl000217	132961	133127	NA	166
chr1_148832233_148845711	PI	0.022	9210	9463	chr1	149015282	149015031	NA	chr15	20124840	20124588	NA	252
chr1_148832233_148845711	PI	0.012	9166	9463	chr1	148832232	148832519	NA	chr15	20124884	20124588	NA	292
chr1_148834995_148859479	GI	0	0	3519	chr16	32791615	32795122	NA	chr16	33101426	33097919	NA	3513
chr1_148834995_148859479	PI	0.025	9162	9339	chr2	132775325	132775501	NA	chr16	32800750	32800927	NA	176
chr1_148834995_148859479	PI	0.03	12798	12894	chr15	20121609	20121516	NA	chr7	64956205	64956301	NA	94
chr1_148834995_148859479	PI	0.004	15425	15477	chr7	64958516	64958568	NA	chr1	148837852	148837904	NA	52
chr1_148834995_148859479	PI	0.021	15415	15477	chr1	148837842	148837904	NA	chr18	15178372	15178434	NA	62
chr11_49005907_49017228	GI	0.003	822	885	chr11	49006721	49006784	NA	chr11	55039122	55039059	NA	63
chr11_49005907_49017228	PI	0.019	2282	10380	chr11	89645501	89653563	LOC399939,TRIM49L1	chr11	89665306	89657244	LOC399939,TRIM49L1	8080
chr11_49072545_49084476	PI	0.042	7491	7717	chr11	49073709	49073934	NA	chr11	89708614	89708389	NA	225
chr1_149509646_149570275	GI	0	37982	39849	chr1	148630381	148632232	NA	chr1	148216161	148214311	NA	1859
chr11_49839268_49857153	GI	0.015	14950	15222	chr11	49909197	49908925	NA	chr11	49843771	49844043	NA	272
chr11_49839268_49857153	PI	0.048	5396	5505	chr11	48994836	48994727	NA	chr11	55041136	55041245	NA	109
chr11_60001_114766	GI	0	17321	26890	chr19	141029	148880	NA	chr11	71398	79250	NA	8710
chr11_60001_114766	GI	0	10960	14354	chr1	603845	604416	NA	chr1	386355	385356	NA	1982
chr11_60001_114766	GI	0	48740	50749	chr1	354518	352510	NA	chr6	170935537	170933529	NA	2008
chr11_60001_114766	GI	0.005	28840	30897	chr11	81194	83251	NA	chr1	615638	617695	NA	2057
chr11_60001_114766	PI	0.015	29042	30425	chrUn_gl000227	26532	27915	NA	chr1	615840	617223	NA	1383
chr11_67487851_67498962	PI	0.027	145	265	chr4	4140179	4140299	NA	chr4	9504716	9504596	NA	120
chr11_67537002_67605332	GI	0.025	24655	24691	chr11	67557441	67557477	NA	chr16	5132488	5132524	ALG1	36
chr11_67537002_67605332	PI	0.008	31996	32198	chr11	3434960	3435162	NA	chr8	8094920	8094719	FLJ10661	202
chr11_67603946_67661405	PI	0.005	3914	4337	chr11	3487891	3488293	NA	chr11	67605800	67606195	NA	412
chr11_67603946_67661405	PI	0.016	27215	27536	chr11	67628791	67629110	NA	chr11	71444248	71443928	NA	320
chr11_67632199_67704942	GI	0	50647	50735	chr4	9603772	9603685	NA	chr11	71419337	71419250	NA	87
chr11_67632199_67704942	GI	0	50647	50735	chr11	67654685	67654773	NA	chr4	9603772	9603685	NA	88
chr11_67632199_67704942	PI	0.01	48242	48394	chr12	8472845	8472997	NA	chr11	67652323	67652474	NA	152
chr11_67639266_67665708	GI	0	73966	74044	chr11	3551642	3551720	NA	chr3	129917549	129917627	NA	78
chr11_67639266_67665708	GI	0.002	73966	74014	chr11	71402703	71402655	NA	chr3	129917549	129917597	NA	48
chr11_67704798_67751482	PI	0.009	15192	22352	chrUn_gl000222	177410	170787	NA	chr3	75625363	75631988	NA	6891
chr11_67704798_67751482	PI	0.005	12637	12781	chr8	6956200	6956056	NA	chr4	9540554	9540410	NA	144
chr11_67704798_67751482	PI	0.02	18262	18501	chr11	71351897	71351660	NA	chr3	125486722	125486483	NA	238
chr11_67718990_67742658	PI	0.001	17769	17925	chr8	12522055	12522209	NA	chr4	4107430	4107586	NA	155
chr11_67734504_67747101	PI	0.03	4499	4647	chr4	4095204	4095352	NA	chr3	75614963	75615111	NA	148
chr1_16879365_16894338	GI	0	4839	5010	chr1	16881665	16881835	NA	chr1	21742422	21742591	NA	170
chr1_16879365_16894338	GI	0	13169	13370	chr1	145369472	145369271	NA	chr1	16889649	16889850	NA	201
chr1_16879365_16894338	GI	0	13436	13486	chr1	21750591	21750641	NA	chr1	146466642	146466592	NA	50
chr1_16890824_16905961	GI	0.001	7613	8106	chr1	146233539	146234031	NA	chr1	16894723	16895215	NBPF1	492
chr1_16890824_16905961	GI	0.001	7613	8106	chr1	146419145	146418653	NA	chr1	16894723	16895215	NBPF1	492
chr1_16890824_16905961	PI	0.006	9735	10103	chr1	148018771	148019136	NBPF14	chr1	16896837	16897202	NBPF1	366
chr1_16890824_16905961	PI	0.046	3719	3934	chr1	146036290	146036505	NBPF24	chr1	16890910	16891124	NBPF1	215
chr1_16890824_16905961	PI	0.041	3719	3934	chr1	147578085	147578282	NBPF11	chr1	16890910	16891124	NBPF1	206
chr1_16890824_16905961	PI	0.002	9735	10103	chr1	148748764	148748399	NBPF16	chr1	16896837	16897202	NBPF1	366
chr1_16890824_16905961	PI	0.004	7475	7877	chr1	16894585	16894986	NBPF1	chr1	144823067	144822665	NBPF9	401
chr11_71296453_71310423	PI	0.007	10084	10214	chr4	9456374	9456499	NA	chr11	71325365	71325483	NA	127
chr11_71296453_71310423	PI	0	4556	4724	chr3	75415139	75415105	NA	chr2	71247470	71247504	NA	101
chr11_71296453_71310423	PI	0.045	7719	7849	chr2	159723122	159723249	NA	chr8	11899109	11898979	NA	128
chr11_71296453_71310423	PI	0.004	9630	9774	chr11	71299365	71299509	NA	chr11	71324911	71325055	NA	144
chr11_71296453_71310423	PI	0.038	9630	9738	chr11	71324911	71325019	NA	chr7	6912619	6912511	NA	108
chr11_71296454_71311685	PI	0.025	8395	8546	chr4	8945189	8945340	NA	chrUn_gl000222	146596	146747	NA	151
chr11_71322629_71333922	GI	0.048	6193	6449	chr7	97582962	97582713	NA	chr3	125437664	125437913	NA	252
chr11_71322629_71333922	PI	0.048	7766	7896	chr2	159725963	159726092	NA	chr8	11896271	11896142	NA	129
chr11_71322629_71333922	PI	0.03	9289	9420	chrUn_gl000222	150224	150354	NA	chr11	67493621	67493490	NA	130
chr11_71322629_71333922	PI	0.029	9289	9420	chr3	75652547	75652417	NA	chr11	67493621	67493490	NA	130
chr11_71324738_71336907	PI	0.035	8223	8340	chrUn_gl000222	149267	149383	NA	chr11	67494576	67494460	NA	116
chr11_71324738_71336907	PI	0.006	9420	9561	chr4	8979655	8979794	NA	chr7	97579784	97579645	NA	140
chr11_71324738_71336907	PI	0.034	8223	8340	chr3	75653504	75653388	NA	chr11	67494576	67494460	NA	116
chr11_71331131_71354828	PI	0.006	4632	11765	chrUn_gl000222	148434	155512	NA	chr3	75654337	75647259	NA	7105
chr11_89506135_89518279	GI	0.002	3333	3510	chr11	89509408	89509574	NA	chr11	89609935	89609758	NA	171
chr11_89575040_89585473	GI	0.001	814	1224	chr11	89575039	89575371	TRIM53P	chr11	89657025	89657357	TRIM49L1	371
chr11_89601067_89612892	PI	0.043	4530	4730	chr11	89601381	89601561	NA	chr11	89788042	89788224	NA	190
chr11_89697978_89709787	PI	0.011	3111	3259	chr11	89697977	89697981	NA	chr11	89506134	89506138	NA	76
chr11_89725375_89736689	GI	0.003	765	902	chr11	89726136	89726270	NA	chr11	89666817	89666682	NA	135
chr11_89837159_89851003	PI	0.005	455	10550	chr2	92194926	92203590	NA	chr2	92027816	92025196	NA	9379
chr1_207718079_207736635	GI	0	4858	7020	chr1	207701756	207703903	CR1	chr1	207738880	207740034	CR1	2154
chr1_207718079_207736635	GI	0	5682	6301	chr1	207721125	207721739	CR1	chr1	207739700	207740034	CR1	616
chr1_207718079_207736635	GI	0.001	1267	1281	chr1	207868961	207868975	CR1L	chr1	207735341	207735355	CR1	14
chr1_20864_40733	GI	0.024	8355	9808	chr19	60000	61157	WASH5P	chr15	102513064	102511614	WASH3P	1305
chr1_222646632_222667527	PI	0.023	13698	14025	chr7	56449351	56449675	NA	chr7	39828226	39827902	LINC00265	325
chr1_222650263_222690395	PI	0.049	13873	14272	chr1	224146679	224147073	NA	chr4	120338013	120338404	NA	396
chr1_222650263_222690395	PI	0.023	20256	20529	chr11	139104	139250	NA	chr1	243230541	243230688	LOC731275	209
chr1_222650263_222690395	PI	0.03	20256	20529	chr1	243230541	243230688	LOC731275	chr5	180743338	180743192	NA	210
chr1_224076537_224088686	PI	0.009	1012	1525	chr8	49426	49939	NA	chr1	224077545	224078058	NA	513
chr1_224076537_224102156	GI	0.015	23485	23867	chrY	27494164	27494546	NA	chr1	224099859	224100241	NA	382
chr1_224076537_224102156	PI	0.041	17319	17676	chr1	224093719	224094076	NA	chr1	243172099	243172455	NA	357
chr1_228152606_228165994	GI	0.006	9984	10155	chr1	228161468	228161639	NA	chr4	119555548	119555718	NA	171
chr12_34283060_34312011	GI	0	16160	16451	chr9	141089851	141089802	NA	chr18	25881	25930	NA	170
chr12_34283060_34312011	GI	0.008	8771	9900	chr18	18782	19911	NA	chr10	64367	65496	NA	1129
chr12_34285673_34333207	GI	0	8141	9507	chr10	64815	66034	NA	chr18	19230	20447	NA	1292
chr1_243224967_243237958	PI	0.023	8306	8815	chr4	120329623	120330099	FLJ14186	chr1	222648826	222649299	NA	492
chr12_8345182_8379161	GI	0	486	589	chr8	7184086	7183983	FAM66B	chr8	12001794	12001897	FAM66D	103
chr12_8345182_8379161	GI	0	486	589	chr8	7841331	7841434	FAM66E	chr8	12001794	12001897	FAM66D	103
chr12_8560759_8572311	PI	0.041	3187	3328	chr3	129720490	129720630	NA	chr4	9003940	9003801	NA	140
chr12_8582953_8601868	PI	0.035	9040	9106	chr11	67739980	67740046	NA	chr4	8985882	8985816	NA	66
chr12_8582953_8601868	PI	0.028	8943	8988	chr12	8588179	8588224	NA	chr7	97574475	97574520	NA	45
chr12_8582953_8601868	PI	0.004	9001	9099	chr7	97574533	97574631	NA	chr4	8985921	8985823	NA	98
chr12_8582953_8601868	PI	0.042	11088	11218	chr4	4128268	4128398	NA	chr4	8984203	8984073	NA	130
chr13_19020003_19043000	GI	0	16047	16191	chr13	19035949	19036090	NA	chr22	16658460	16658319	NA	142
chr13_19020003_19043000	GI	0.003	16047	16113	chr18	15278508	15278445	NA	chr22	16658460	16658397	NA	64
chr13_19020003_19043000	GI	0.009	20952	21030	chr9	66666365	66666287	NA	chr13	19040836	19040914	NA	78
chr13_19028345_19065464	GI	0.023	8642	8786	chr13	19028607	19028751	NA	chr14	19158633	19158777	NA	144
chr13_19028345_19065464	GI	0.023	8642	8786	chr22	16664998	16664854	NA	chr13	19028607	19028751	NA	144
chr13_19291450_19312780	GI	0.005	16886	16926	chr13	19302565	19302605	NA	chr9	66352043	66352083	NA	40
chr13_19291450_19312780	PI	0.016	3936	4171	chr9	66340142	66340377	NA	chr2	95398012	95398247	NA	235
chr13_19365725_19394053	PI	0.009	21005	21104	chr9	69461343	69461245	NA	chr1	142679194	142679293	NA	98
chr13_19365725_19394053	PI	0.023	20152	20233	chr9	44036318	44036399	NA	chr1	142679000	142679036	NA	81
chr13_19365725_19394053	PI	0.038	18280	18483	chr4	49575246	49575047	NA	chr1	143173617	143173816	NA	201
chr13_19365725_19394053	PI	0.01	20152	20234	chr1	142679000	142679036	NA	chr9	43053342	43053424	NA	59
chr13_19365725_19394053	PI	0.007	8664	8883	chr9	43042461	43042679	NA	chr2	95438160	95438379	ANKRD20A8P	218
chr13_19365725_19394053	PI	0.045	9435	9572	chr1	143171065	143171202	NA	chr13	19367817	19367945	NA	137
chr13_19365725_19394053	PI	0.035	9432	9572	chr13	19367814	19367945	NA	chr1	143416885	143416745	NA	135
chr13_19371289_19448885	PI	0.008	40007	40592	chr1	143193175	143193750	NA	chr1	143395158	143394582	NA	580
chr13_19380098_19394003	PI	0.022	9598	9801	chr1	143416193	143415990	NA	chr4	49577109	49576906	NA	203
chr13_19390914_19419904	PI	0.038	2012	3099	chr9	43037352	43038389	NA	chr9	69471976	69470939	NA	1062
chr1_321275_333055	GI	0	5679	6260	chr11	132435	131854	LOC100133161	chr3	197944283	197944864	NA	581
chr1_321275_333055	GI	0	4421	4610	chr7	128288936	128289122	FLJ45340	chr11	133687	133498	NA	187
chr1_321275_333055	GI	0	10441	10563	chr1	243218926	243218881	NA	chr3	197947091	197947166	NA	83
chr1_321275_333055	GI	0	4904	4982	chr7	51462254	51462176	NA	chr11	133204	133126	NA	78
chr1_322512_339986	PI	0.009	10926	11323	chr3	197947584	197947677	NA	chr1	228159166	228159563	NA	245
chr13_25514901_25555909	GI	0.045	26398	26662	chr21	10915137	10915401	TPTE	chr13	20005373	20005634	TPTE2	264
chr13_25514901_25555909	PI	0.009	10377	10413	chr13	25519220	25519256	TPTE2P1	chrY	28732208	28732172	NA	36
chr13_25519171_25543810	PI	0.044	11192	11375	chr13	25520059	25520240	TPTE2P1	chr13	25177717	25177535	NA	182
chr13_41427003_41438210	GI	0.031	8845	9054	chr13	24984311	24984102	NA	chr13	20023370	20023545	TPTE2	209
chr13_42003292_42016548	PI	0.002	7892	7993	chr10	15043664	15043765	NA	chr12	8582794	8582895	NA	101
chr13_42003292_42016548	PI	0.037	9005	9137	chr12	8583877	8584009	NA	chr3	125428304	125428189	NA	132
chr13_68476347_68489527	PI	0.022	10119	10220	chr2	71264605	71264706	NA	chr2	159718614	159718715	NA	101
chr13_68476347_68489527	PI	0.029	2415	2482	chr2	159712106	159712159	NA	chr4	9462975	9463026	NA	60
chr13_68476347_68489527	PI	0.042	9799	9911	chr3	75398485	75398373	NA	chr4	9470172	9470284	NA	112
chr13_68476347_68489527	PI	0.03	2465	2580	chr10	15048794	15048698	NA	chr13	68478401	68478489	NA	105
chr1_410451_422646	PI	0.021	8916	9552	chr4	119341729	119342365	NA	chr1	412990	413626	NA	636
chr14_19048173_19059747	GI	0.038	8213	8610	chr14	19048725	19049122	NA	chr9	70076293	70075896	NA	397
chr14_19797682_19817126	GI	0	0	321	chr14	20172344	20172665	NA	chr22	16440070	16440391	NA	321
chr14_19797682_19817126	GI	0.039	7947	8640	chr14	19805606	19806298	NA	chr22	16447995	16448687	NA	692
chr14_19932509_19971457	PI	0.039	16078	16154	chr18	14473054	14473130	NA	chr14	19948027	19948103	NA	76
chr14_19932509_19971457	PI	0.033	15637	15731	chr14	19947587	19947681	NA	chrUn_gl000215	27037	26943	NA	94
chr14_19932509_19971457	PI	0.043	12617	15256	chrUn_gl000215	29012	27415	NA	chrUn_gl000213	64783	66380	NA	2118
chr14_19972963_20008796	GI	0	788	829	chr14	19973591	19973632	NA	chr2	131208315	131208356	NA	41
chr14_19972963_20008796	GI	0.022	20440	21476	chr2	131411083	131410052	NA	chr2	130836187	130837218	POTEF	1033
chr14_19972963_20008796	GI	0.04	13301	13528	chr2	132387236	132387009	NA	chr2	130829422	130829649	NA	227
chr14_20000025_20021726	GI	0.029	17174	17391	chr2	131393855	131393721	NA	chr2	132376691	132376474	POTEKP	175
chr14_20127169_20142611	GI	0.004	7027	7204	chr2	130747609	130747786	NA	chr2	132113675	132113498	NA	177
chr14_52211569_52226779	PI	0.039	8929	9082	chr4	8945536	8945663	NA	chrUn_gl000222	146943	147070	NA	140
chr14_52211569_52226779	PI	0.022	7736	7876	chr3	125413961	125414094	NA	chr11	67749765	67749625	NA	136
chr14_52211569_52226779	PI	0.003	8929	9101	chrUn_gl000222	146943	147089	NA	chr11	67748578	67748432	NA	159
chr14_52211569_52226779	PI	0.033	9766	9907	chr11	67496085	67495952	NA	chr14	52217559	52217694	NA	137
chr14_52211569_52226779	PI	0.008	5180	5302	chr14	52214002	52214124	NA	chr9	92984613	92984735	NA	122
chr15_102309978_102322874	GI	0	6932	10009	chr15	34818464	34820868	GOLGA8B,MIR1233-1	chr15	34672243	34674647	GOLGA8A	2740
chr15_102309978_102322874	PI	0.038	7184	7288	chr15	102310840	102310943	NA	chr15	23266684	23266580	NA	103
chr15_102401232_102451107	GI	0	28058	31457	chr1	609269	605882	NA	chr1	380426	383813	NA	3393
chr15_102401232_102451107	GI	0	26070	30430	chrUn_gl000227	21939	17595	NA	chr6	96074	91731	NA	4352
chr15_102401232_102451107	PI	0.017	32293	32566	chr15	102433148	102433420	NA	chrUn_gl000227	15739	15543	NA	272
chr15_20035466_20046808	GI	0	5741	6019	chr9	66998964	66999242	NA	chr18	15385817	15385541	NA	278
chr15_20035466_20046808	GI	0	5247	5450	chr9	69954640	69954437	NA	chr9	66998470	66998673	NA	203
chr15_20035466_20046808	GI	0	5741	6018	chr9	42826123	42826400	NA	chr18	15385817	15385542	NA	277
chr15_20035466_20046808	GI	0	2425	2592	chr18	15388891	15388724	NA	chr2	132975729	132975562	ANKRD30BL	167
chr15_20035488_20052763	PI	0.048	2862	2947	chr15	20037298	20037383	NA	chr9	66996147	66996232	NA	85
chr15_20035817_20095601	GI	0.019	27926	28245	chr21	14371792	14372111	NA	chr9	66759578	66759259	NA	319
chr15_20099637_20115810	PI	0.007	9464	9736	chr1	148851181	148851002	NA	chr15	20107512	20107693	NA	225
chr15_20099637_20115810	PI	0.033	10085	10271	chr16	33856851	33856992	NA	chr2	132792303	132792159	NA	163
chr15_20099637_20115810	PI	0.013	1338	1600	chr2	132799548	132799286	NA	chr18	15201479	15201217	NA	262
chr15_20099637_20115810	PI	0.015	4885	5056	chr18	15198147	15198110	NA	chr17	25289685	25289767	NA	104
chr15_20318548_20352419	PI	0.013	1474	2644	chr2	90479724	90480894	NA	chr2	91705552	91706562	NA	1170
chr15_20318548_20352419	PI	0.028	21916	22140	chr2	91720786	91721010	NA	chr22	22616914	22617138	NA	224
chr15_20498427_20510080	PI	0.017	5049	5366	chr2	92165742	92166059	NA	chr15	20503290	20503605	NA	317
chr15_20498456_20514845	GI	0.047	13594	13737	chr15	20511628	20511765	NA	chr2	92174121	92174258	NA	140
chr15_20498456_20514845	PI	0.018	13595	13737	chr10	42726482	42726346	NA	chr15	20511629	20511765	NA	139
chr15_20504427_20532148	PI	0.042	15571	15761	chr2	92175861	92176051	NA	chr9	42796207	42796017	NA	190
chr15_20504427_20532148	PI	0.012	9081	9226	chr22	22648693	22648548	NA	chr10	39030417	39030555	NA	145
chr15_20960325_20995593	GI	0.002	16979	30649	chrUn_gl000215	68974	63640	NA	chr21	15096970	15091636	NA	9502
chr15_20960325_21034034	GI	0.016	57570	57669	chrUn_gl000213	55545	55644	NA	chr15	21998865	21998964	NA	99
chr15_21040784_21060623	PI	0.037	10576	11609	chr2	130835310	130836323	POTEF	chr2	131411957	131410947	NA	1023
chr15_21040784_21060623	PI	0.045	14719	14808	chr15	21047240	21047326	POTEB	chr2	131227928	131228015	NA	87
chr15_21051878_21072982	GI	0.03	18995	19048	chr22	16266825	16266876	POTEH	chr2	131245483	131245536	NA	52
chr15_21966964_22002264	GI	0.001	16975	30466	chrUn_gl000215	68974	63815	NA	chr21	15096970	15091811	NA	9325
chr15_22051936_22071777	GI	0.032	14559	14734	chr15	22055135	22055309	POTEB	chr22	16259580	16259755	POTEH	174
chr15_22051936_22071777	PI	0.03	10606	11642	chr2	131414280	131413865	NA	chr2	130832996	130833401	POTEF	725
chr15_22051936_22071777	PI	0.011	15223	15282	chr18	14515738	14515797	POTEC	chr22	16260217	16260276	POTEH	59
chr15_22063032_22084143	GI	0.022	18949	19003	chr2	131242285	131242339	NA	chr22	16263614	16263668	POTEH	54
chr15_23190508_23208814	GI	0.003	9143	9444	chr15	23199231	23199532	WHAMMP3	chr15	30772399	30772098	NA	301
chr15_23190508_23208814	GI	0.004	9143	9444	chr15	32819724	32820025	LOC100288615	chr15	23199231	23199532	WHAMMP3	301
chr15_23564854_23587064	GI	0	5785	6433	chr15	23404766	23405381	NA	chr15	28808029	28807414	NA	631
chr15_23564854_23587064	GI	0	6094	6433	chr15	28807720	28807414	NA	chr15	22744793	22744487	GOLGA6L1	322
chr15_23564854_23587064	GI	0	13449	16859	chr15	23577298	23580240	NA	chr15	22738398	22735392	GOLGA6L1	3176
chr15_23600017_23613875	PI	0.01	9172	9768	chr15	28804681	28804086	NA	chr15	23408156	23408746	NA	595
chr15_24618741_24633187	GI	0.043	8512	8667	chr15	24625927	24626082	NA	chr15	24798496	24798648	NA	155
chr15_24618741_24633187	PI	0.02	7410	7499	chr15	24409250	24409339	NA	chr15	24797413	24797501	NA	89
chr15_24618741_24633187	PI	0.019	13580	13720	chr15	24803506	24803646	PWRN1	chr15	24490387	24490527	NA	140
chr15_28458560_28485396	GI	0.008	10470	12810	chr15	20634181	20635533	HERC2P3	chr15	28911817	28909477	HERC2P9	1846
chr15_28527802_28561389	GI	0.026	11186	13678	chr15	23350481	23352957	HERC2P2	chr15	20683040	20685519	HERC2P3	2484
chr15_28527802_28561389	GI	0.038	27687	27980	chr15	28555318	28555611	HERC2	chr15	28848010	28847717	NA	293
chr15_28764519_28779021	GI	0	3868	4008	chr15	28941140	28941280	NA	chr15	23616222	23616101	NA	140
chr15_28764519_28779021	GI	0	8652	9238	chr15	28766514	28767085	GOLGA8F,GOLGA8G	chr15	23611500	23610915	LOC653061	578
chr15_28764519_28779021	PI	0.041	9126	9218	chr15	102311215	102311307	NA	chr15	32684236	32684328	NA	92
chr15_28943514_28959314	GI	0.006	7369	7734	chr15	20781976	20781758	NA	chr15	23614476	23614258	NA	291
chr15_28943514_28959314	PI	0.015	9211	9303	chr15	32734020	32734032	NA	chr15	102308680	102308692	NA	52
chr15_28943514_28959314	PI	0.018	9211	9303	chr15	32899461	32899449	NA	chr15	102308680	102308692	NA	52
chr15_28943514_28959314	PI	0.026	9211	9303	chr15	28943817	28943829	NA	chr15	102308680	102308692	NA	52
chr15_30374264_30385571	GI	0	9104	9518	chr15	30847985	30848388	NA	chr15	20771234	20771648	GOLGA8C	408
chr15_30374264_30385571	GI	0	9104	9515	chr15	32889460	32889863	NA	chr15	20771234	20771645	GOLGA8C	407
chr15_30374264_30385571	GI	0	9104	9462	chr15	20771234	20771592	GOLGA8C	chr15	23259064	23259357	GOLGA8IP	358
chr15_30374264_30385571	GI	0	9371	9608	chr15	31087758	31087987	NA	chr15	30900304	30900533	NA	233
chr15_30374264_30385571	GI	0.008	8814	9065	chr15	28954039	28953789	NA	chr15	31087203	31087453	NA	250
chr15_30374264_30385571	PI	0.011	9465	9825	chr15	23259360	23259710	GOLGA8IP	chr15	30379325	30379676	NA	355
chr15_30426360_30437639	GI	0	9510	9689	chr15	23259411	23259588	GOLGA8IP	chr15	23603846	23604023	LOC653061	178
chr15_30426360_30437639	GI	0	9510	9689	chr15	30379377	30379554	NA	chr15	23603846	23604023	LOC653061	178
chr15_30426360_30437639	GI	0	9581	9689	chr15	30431548	30431654	LOC653075	chr15	23603917	23604023	LOC653061	107
chr15_30426360_30437639	GI	0.038	9937	10074	chr15	32890293	32890430	NA	chr15	23604271	23604408	LOC653061	137
chr15_30426485_30445609	GI	0	11946	12329	chr15	32741188	32740852	NA	chr15	23606241	23606593	LOC653061	359
chr15_30827457_30858814	GI	0.01	45	620	chr15	32863529	32864104	NA	chr15	30728606	30728031	NA	575
chr15_30827457_30858814	PI	0.047	12313	15148	chr15	30832975	30835802	NA	chr15	30717668	30714841	NA	2831
chr15_30843265_30854573	PI	0.04	3484	3936	chr15	23246567	23247019	NA	chr15	30725170	30724718	NA	452
chr15_30895462_30910275	GI	0	8830	8883	chr15	22712425	22712372	GOLGA8DP	chr15	32889203	32889255	NA	53
chr15_30895462_30910275	GI	0.005	5071	5436	chr15	20767710	20768056	GOLGA8C	chr15	23600016	23600252	LOC653061	355
chr15_30895462_30910275	GI	0.006	5071	5436	chr15	23600016	23600252	LOC653061	chr15	23435106	23435453	GOLGA8E	300
chr15_32733770_32770029	PI	0.019	30291	30584	chr15	32891917	32891624	NA	chr15	32741569	32741862	NA	293
chr15_32814539_32829204	GI	0	12870	13297	chr15	32827027	32827449	NA	chr15	28984795	28984380	WHAMMP2	424
chr15_32814539_32829204	GI	0	9136	9437	chr15	23203089	23203349	WHAMMP3	chr15	32823585	32823817	LOC100288615	280
chr15_32884891_32899678	PI	0.031	9985	10240	chr15	28973614	28973530	NA	chr15	30829411	30829495	NA	169
chr1_573870_586415	PI	0.024	6553	6664	chr1	574302	574412	NA	chr1	243174810	243174919	NA	110
chr15_74389353_74410353	GI	0.011	5032	5092	chr15	78205807	78205867	NA	chr15	72960402	72960342	NA	60
chr15_78203034_78224739	GI	0	5389	8656	chr15	75589426	75586186	GOLGA6D	chr15	75565167	75561910	GOLGA6C	3253
chr15_78203034_78224739	GI	0.043	10858	11109	chr15	78210344	78210591	LOC645752	chr15	75559718	75559469	GOLGA6C	249
chr15_78236793_78247416	GI	0	716	2178	chr15	74356958	74358404	NA	chr15	72963540	72963213	NA	1454
chr15_82786256_82817243	GI	0	18114	20726	chr15	82641735	82639130	GOLGA6L10	chr15	83018227	83015622	GOLGA6L10	2608
chr15_82786256_82817243	GI	0	15261	15449	chr15	82801082	82801270	NA	chr15	85780723	85780911	NA	188
chr15_82786256_82817243	GI	0	20363	20856	chr15	84906703	84907196	NA	chr15	85785816	85786309	NA	493
chr15_82786256_82817243	GI	0	20503	20856	chr15	85785956	85786309	NA	chr15	83015845	83015492	GOLGA6L10	353
chr15_82801676_82817415	GI	0.02	11537	12030	chr15	85777017	85777502	NA	chr15	84897903	84898396	LOC388152	489
chr15_82801676_82817415	PI	0.006	9517	10377	chr15	84895883	84896743	LOC388152	chr15	82650303	82649443	UBE2Q2P2	860
chr15_83051189_83065503	GI	0.002	1401	1537	chr15	85110825	85110689	UBE2Q2P1	chr15	83051932	83052068	UBE2Q2P2	136
chr15_83051189_83065503	GI	0.028	9635	10052	chr15	83056132	83056536	UBE2Q2P2	chr15	84927272	84927685	NA	410
chr15_83177537_83199986	GI	0	18163	20780	chr15	83031537	83028920	UBE2Q2P2	chr15	82655040	82652425	UBE2Q2P2	2617
chr15_83177537_83199986	GI	0	20857	21091	chr15	82652351	82652117	UBE2Q2P2	chr15	85772959	85773180	NA	234
chr15_83478402_83496595	GI	0	616	1043	chr15	30763508	30763935	NA	chr15	28983210	28983637	WHAMMP2	427
chr15_83478402_83496595	GI	0	616	1043	chr15	32828619	32828192	NA	chr15	28983210	28983637	WHAMMP2	427
chr15_84852449_84867784	GI	0	3707	4415	chr15	83006001	83005303	NA	chr15	84980416	84979717	NA	703
chr15_84852449_84867784	GI	0	3707	4415	chr15	84980416	84979717	NA	chr15	83110508	83111206	NA	703
chr15_84913082_84928655	PI	0.016	5708	6078	chr15	82725587	82725957	GOLGA6L9	chr15	85056708	85056338	GOLGA6L5	370
chr15_84917821_84932848	GI	0.001	5754	6003	chr15	82674996	82675245	UBE2Q2P2	chr15	84918810	84919059	NA	249
chr15_84939719_84952842	GI	0	2471	3057	chr15	85061737	85061154	NA	chr15	85781991	85782567	NA	584
chr15_84939719_84952842	GI	0	1218	3466	chr15	82643993	82642345	NA	chr15	83020485	83018837	NA	1948
chr15_84939719_84952842	GI	0	882	1078	chrY	26311024	26311220	NA	chr15	85063293	85063097	NA	196
chr15_84939719_84952842	GI	0.041	2705	3198	chr15	83019587	83019105	NA	chr15	85782216	85782698	NA	487
chr15_85034474_85047854	GI	0	6960	7298	chr15	85111382	85111720	UBE2Q2P1	chr15	84844254	84843917	LOC100505679	338
chr15_85034474_85047854	GI	0.003	9226	10498	chr15	84842010	84840756	LOC100505679	chr15	84976249	84977496	NA	1263
chr15_85034474_85047854	PI	0.019	9226	10190	chr15	85043544	85044480	NA	chr15	84976249	84977192	NA	950
chr15_85034474_85051773	GI	0	15236	16710	chr15	84982334	84983785	NA	chr15	85049636	85051087	DNM1P41,GOLGA6L5	1462
chr15_85034474_85051773	GI	0	15726	16335	chr15	82731574	82730969	GOLGA6L9	chr15	85050123	85050728	DNM1P41,GOLGA6L5	607
chr15_85034474_85051773	GI	0.006	11906	12253	chr15	85046318	85046665	DNM1P41	chr15	83004621	83004968	NA	347
chr15_85726193_85753476	GI	0	19093	21573	chr15	85744497	85746963	NA	chr15	84865425	84867886	LOC440300	2473
chr15_85726193_85753476	GI	0	21042	21455	chr15	84955289	84954919	NA	chr15	85746443	85746845	NA	391
chr15_85726193_85753476	GI	0	823	2196	chr15	82996464	82995117	NA	chr15	84970873	84969526	NA	1360
chr15_85726193_85753476	GI	0	1984	2077	chrY	26345006	26344913	NA	chr15	84848531	84848623	LOC100505679	93
chr15_85726193_85753476	GI	0	2446	2587	chr15	82745041	82745171	NA	chrY	26344555	26344414	NA	135
chr15_85726193_85753476	GI	0	2446	2587	chr15	83121572	83121702	NA	chrY	26344555	26344414	NA	135
chr15_85726193_85772582	GI	0	24198	27184	chr15	85749695	85752677	NA	chr15	84870618	84873599	LOC440300	2984
chr15_85726193_85772582	GI	0	2240	2572	chr15	84848776	84849105	LOC100505679	chr15	82744839	82745168	NA	330
chr15_85731563_85746861	GI	0	2969	5013	chr15	84849534	84851573	LOC100505679	chr15	84968771	84966733	NA	2041
chr15_85731563_85746861	GI	0	3707	4415	chr15	83122829	83123533	NA	chr15	84968033	84967330	NA	706
chr15_85731563_85746861	PI	0.008	6282	6800	chr15	85731935	85732451	NA	chr15	84965470	84964954	NA	517
chr15_85753482_85772586	GI	0	13750	16892	chr15	83132851	83135982	LOC440297	chr15	84860245	84863386	LOC440300	3136
chr15_85781317_85796517	GI	0	10770	11666	chr15	84857279	84858174	NA	chr15	82986556	82985668	LOC440297	895
chr1_586443_636948	GI	0.001	11971	16330	chr6	83181	87536	NA	chrUn_gl000227	8508	12862	NA	4357
chr1_586443_636948	GI	0.002	17307	26861	chr11	70423	77958	NA	chr19	140055	147588	NA	8544
chr1_586443_636948	GI	0.016	12720	12945	chr1	599093	599318	NA	chr15	102439512	102439287	NA	225
chr16_14806875_14822514	PI	0.05	5260	6018	chr16	28768884	28769625	NA	chr16	74410724	74411465	NA	749
chr16_14806875_14822514	PI	0.007	6727	7426	chr16	28656095	28656525	NA	chr16	74412056	74412485	NA	564
chr16_14806875_14822514	PI	0.001	10797	12924	chr16	16477852	16479961	NA	chr16	18461911	18459802	NA	2118
chr16_15211382_15228721	GI	0	532	2881	chr16	18421100	18423442	NA	chr16	18461244	18463586	NA	2345
chr16_15211382_15228721	GI	0	2294	3843	chr16	16476764	16475223	NA	chr16	15034914	15033377	NPIP	1545
chr16_15211382_15228721	GI	0	7405	8118	chr16	15218759	15219470	NA	chr16	18427927	18428630	NA	712
chr16_15211382_15234255	GI	0	532	2885	chr16	18461245	18463591	NA	chr16	18421101	18423447	NA	2349
chr16_15211382_15234255	GI	0.009	7424	8138	chr16	15218778	15219490	NA	chr16	16471674	16470970	NA	713
chr16_15473551_15487407	GI	0.002	1757	2134	chr16	70030454	70030818	PDXDC2P	chr16	29415485	29415850	NA	370
chr16_15473551_15487407	GI	0.032	10663	11511	chr16	30266091	30266925	NA	chr16	29424313	29425148	NA	841
chr16_15473551_15487407	PI	0.016	1771	1954	chr16	15475282	15475453	NA	chr16	22524745	22524574	NA	177
chr16_15473551_15487407	PI	0.04	2216	2681	chr16	29415932	29416397	NA	chr16	28648851	28648386	NA	465
chr16_16417722_16435687	GI	0	12903	14529	chr16	16421263	16422886	PKD1P1	chr16	16464564	16466185	NA	1624
chr16_16417722_16435687	GI	0	8221	12972	chr16	18439737	18434987	NA	chr16	16462009	16464633	NA	4750
chr16_16417722_16435687	GI	0.013	8788	9502	chr16	15228722	15228518	NA	chr16	16462009	16462212	NA	459
chr16_18408989_18447958	GI	0	9861	11941	chr16	18417387	18419453	NA	chr16	18457538	18459597	NA	2073
chr16_18408989_18447958	GI	0	4988	9931	chr16	16443725	16438791	PKD1P1	chr16	18452668	18457601	NA	4938
chr16_18408989_18447958	GI	0.019	8283	9124	chr16	15041959	15041118	NPIP	chr16	18455961	18456802	NA	841
chr16_18420575_18438659	GI	0	14476	15648	chr16	18421998	18423163	NA	chr16	15035769	15034606	NPIP	1168
chr16_18867662_18899769	GI	0	4890	6330	chr16	22500124	22498817	LOC641298	chr16	29541903	29543207	LOC440354	1373
chr16_18867662_18899769	GI	0.002	0	415	chr16	29537043	29537457	NA	chr16	21888823	21889232	NA	414
chr16_18867662_18899769	GI	0.002	0	415	chr16	21888823	21889232	NA	chr16	30277027	30277441	NA	412
chr16_18867662_18899769	GI	0.015	26676	26885	chr16	18892252	18892460	SMG1	chr16	21911653	21911853	NA	208
chr16_18867662_18899769	PI	0.041	16483	16644	chr16	70268019	70268177	NA	chr16	30291707	30291864	LOC440354	159
chr16_18867668_18919016	GI	0	0	415	chr16	30277028	30277442	NA	chr16	22504987	22504573	NA	414
chr16_18867668_18919016	GI	0.003	29756	30115	chr16	18896461	18896820	SMG1	chr16	29565786	29566145	LOC440354	359
chr16_21464447_21480798	PI	0.027	9533	12171	chr16	30286583	30288897	LOC440354	chr16	29444831	29447146	NA	2476
chr16_2147418_2170971	GI	0	9796	9895	chr16	2156835	2156934	PKD1	chr16	16418354	16418255	PKD1P1	99
chr16_2147418_2170971	GI	0.001	0	510	chr16	15219095	15219605	NA	chr16	18428256	18428765	NA	510
chr16_21848859_21865971	PI	0.001	12599	12772	chr16	28780350	28780177	NA	chr16	70013727	70013900	PDXDC2P	173
chr16_21848859_21865971	PI	0.004	12616	12772	chr16	28471485	28471641	NA	chr16	70013744	70013900	PDXDC2P	156
chr16_21848859_21882570	GI	0	19912	20289	chr16	70021024	70021388	PDXDC2P	chr16	29406008	29406377	NA	370
chr16_21848859_21882570	GI	0	26034	26550	chr16	28653038	28652522	NA	chr16	29411802	29412317	NA	516
chr16_21848859_21882570	GI	0.004	990	2496	chr16	30229945	30230455	NA	chr16	29387370	29388844	NA	1008
chr16_21867334_21882570	GI	0.039	10682	11530	chr16	29396929	29397771	NA	chr16	30238443	30239279	LOC613037	845
chr16_21876818_21896962	GI	0.002	19382	19973	chr16	29405620	29406210	NA	chr16	30247123	30247707	LOC613037	590
chr16_22496826_22517008	GI	0.009	0	590	chr16	30285171	30284581	LOC440354	chr16	29443421	29442831	NA	590
chr16_28635955_28673734	GI	0	11426	11833	chr16	29520724	29520332	NA	chr16	70033905	70033516	PDXDC2P	399
chr16_28635955_28673734	GI	0	11473	11833	chr16	30260659	30260315	NA	chr16	70033858	70033516	PDXDC2P	352
chr16_28635955_28673734	GI	0.014	24523	24927	chr16	28658606	28659006	NA	chr16	29507764	29507371	NA	402
chr16_28766532_28803177	GI	0.001	18818	22651	chr16	28781813	28785632	NA	chr16	28470007	28466179	NA	3826
chr16_28766532_28803177	GI	0.01	9686	10129	chr16	28479089	28478646	NA	chr16	29052655	29053098	NA	443
chr16_28766532_28803177	PI	0.045	17052	18118	chr16	28665930	28666994	NA	chr16	28471765	28470701	NA	1065
chr16_29395404_29412408	PI	0.048	12652	12767	chr16	29060615	29060502	NA	chr16	70013372	70013486	PDXDC2P	114
chr16_29395404_29412408	PI	0.005	12642	12767	chr16	70013362	70013486	PDXDC2P	chr16	29398365	29398488	NA	124
chr16_29395404_29412408	PI	0.013	12696	12836	chr16	29398418	29398557	NA	chr16	74422484	74422345	NA	139
chr16_29395404_29428963	GI	0.001	19905	20312	chr16	29507129	29507528	NA	chr16	70020613	70021020	PDXDC2P	403
chr16_29395404_29428963	GI	0.002	26015	26531	chr16	28653455	28652952	NA	chr16	29411386	29411888	NA	509
chr16_29395404_29428963	PI	0.047	14217	20926	chr16	22540510	22533933	LOC100132247	chr16	21853502	21860069	NA	6643
chr16_29395404_29428963	PI	0.009	19944	20227	chr16	21859102	21859377	NA	chr16	70020652	70020935	PDXDC2P	279
chr16_29487812_29517602	GI	0	3921	4981	chr16	29389232	29390288	NA	chr16	29491497	29492540	NA	1058
chr16_29487812_29517602	GI	0	59	270	chr16	29487870	29488032	NA	chr16	28677257	28677046	NA	186
chr16_29487812_29517602	GI	0	59	270	chr16	28791394	28791183	NA	chr16	29487870	29488032	NA	211
chr16_29487812_29517602	PI	0.013	23358	23429	chr16	21429229	21429300	NPIPL3	chr16	28656656	28656585	NA	71
chr16_29487812_29530759	GI	0	5773	6041	chr16	28671615	28671347	NA	chr16	29391074	29391342	NA	268
chr16_29487812_29530759	GI	0	19953	20360	chr16	70019921	70020328	PDXDC2P	chr16	29506437	29506844	NA	407
chr16_29487812_29530759	GI	0.022	1404	2530	chr16	29488987	29490113	NA	chr16	29388309	29388375	NA	1126
chr16_29496948_29514198	PI	0.045	10743	11304	chr16	29063200	29062639	NA	chr16	29395802	29396363	NA	561
chr16_29496948_29514198	PI	0.026	12700	12818	chr16	29397731	29397849	NA	chr16	15460053	15460171	NA	118
chr16_29496948_29514198	PI	0.008	12700	12818	chr16	15460053	15460171	NA	chr16	74423167	74423049	NA	118
chr16_29496948_29514198	PI	0.033	6312	8552	chr16	28785202	28783837	NA	chr16	28671077	28669712	NA	1802
chr16_29515576_29530759	PI	0.05	13280	13392	chr16	28666608	28666496	NA	chr16	70013344	70013456	PDXDC2P	112
chr16_29546393_29588296	PI	0.012	37185	39774	chr16	21491089	21493643	LOC100271836	chr16	21922882	21925131	NA	2571
chr16_29546393_29588296	PI	0.031	37185	39774	chr16	21922882	21925131	NA	chr16	22470485	22468240	LOC641298	2419
chr16_29546393_29588296	PI	0.022	9978	10081	chr16	22496449	22496346	LOC641298	chr16	18877630	18877733	SMG1	103
chr16_30236918_30254167	PI	0.009	9441	10209	chr16	15043823	15043076	NPIP	chr16	15459574	15460325	NA	757
chr16_30236918_30254167	PI	0.03	6821	7579	chr16	74425496	74425481	NA	chr16	28669556	28669541	NA	386
chr16_30236918_30254167	PI	0.003	12628	12771	chr16	70015400	70015521	PDXDC2P	chr16	29400389	29400514	NA	132
chr16_30236918_30254167	PI	0.004	10697	11326	chr16	28666465	28665837	NA	chr16	29398490	29399107	NA	628
chr16_30236918_30254167	PI	0.002	12692	12840	chr16	29400453	29400576	NA	chr16	14814892	14814763	NA	135
chr16_30236918_30254167	PI	0.003	12692	12840	chr16	14814892	14814763	NA	chr16	28473206	28473331	NA	138
chr16_30236918_30254167	PI	0.006	12722	12840	chr16	15462803	15462902	NA	chr16	28473236	28473331	NA	108
chr16_30236918_30270741	GI	0.017	28868	29720	chr16	30257931	30258779	NA	chr16	29416160	29417012	NA	850
chr16_30286378_30328029	PI	0.025	36713	39890	chr16	22470665	22467832	LOC641298	chr16	21490909	21494051	LOC100271836	3005
chr16_30286378_30328029	PI	0.018	37180	39773	chr16	21491376	21493934	LOC100271836	chr16	21923169	21925422	NA	2575
chr16_32312349_32328183	PI	0.014	134	317	chr22	17011113	17010946	NA	chr16	32350608	32350791	NA	175
chr16_32335719_32356052	GI	0	7571	7699	chr16	32335718	32335806	NA	chr15	20529529	20529401	NA	108
chr16_32335719_32356052	GI	0.006	7562	7644	chrUn_gl000217	33207	33289	NA	chr15	20529538	20529456	NA	82
chr16_32335719_32356052	GI	0.026	8079	8211	chr22	22626836	22626967	NA	chr15	20529025	20528893	NA	131
chr16_32335719_32356052	PI	0.009	8322	8402	chr15	20528782	20528702	NA	chr10	42715252	42715332	NA	80
chr16_32716195_32738909	GI	0	6513	6642	chr16	32721064	32721193	NA	chr15	22664757	22664628	NA	129
chr16_32789358_32812134	GI	0.008	16728	18231	chr1	149016068	149014774	NA	chr1	148831482	148832776	NA	1398
chr16_32789358_32812134	PI	0.049	2624	2734	chr1	148823448	148823558	NA	chr15	20133652	20133542	NA	110
chr16_32789358_32812134	PI	0.015	2989	3176	chr16	32792344	32792531	NA	chrUn_gl000217	125971	126158	NA	187
chr16_33053897_33070239	GI	0	7668	7936	chr2	91985305	91985572	NA	chr16	33058504	33058767	NA	267
chr16_33053897_33070239	PI	0.01	11779	12104	chr2	90438574	90438785	NA	chr16	33061165	33061376	NA	268
chr16_33059284_33089452	PI	0.028	4959	5130	chr18	15211377	15211206	NA	chr17	25276375	25276546	NA	171
chr16_33309765_33325611	PI	0.036	9867	10133	chr2	92162936	92162721	NA	chr16	33357244	33357507	NA	240
chr16_33309765_33325611	PI	0.046	11450	11702	chr16	33320645	33320897	NA	chr16	33358814	33359065	NA	252
chr16_33315102_33325596	PI	0.035	6441	6692	chr16	33353972	33354223	NA	chr16	33315828	33316077	NA	251
chr16_33333150_33348016	GI	0.027	6742	6937	chr10	39047396	39047202	NA	chr22	22625449	22625643	NA	194
chr16_33333150_33348016	PI	0.031	10478	10748	chr22	17020049	17019780	NA	chr10	42717334	42717604	NA	269
chr16_33333150_33348016	PI	0.047	9434	9711	chr9	66937468	66937744	NA	chr22	22628113	22628390	NA	276
chr16_33834641_33852619	GI	0.026	12062	14382	chr7	64567001	64567560	NA	chr7	65056075	65053760	NA	1439
chr16_46469554_46497662	GI	0.039	10514	11471	chr1	148664539	148665493	NA	chr1	149021101	149020147	NA	955
chr16_5129857_5152101	PI	0.014	9147	9300	chr16	5135598	5135751	ALG1,FAM86A	chr12	8385068	8385219	FAM86FP	153
chr16_5129857_5152101	PI	0.031	11911	12105	chr11	71508043	71507849	FAM86C1	chr11	3434256	3434447	NA	194
chr16_5153836_5191969	GI	0	33752	34647	chr8	8076653	8075758	NA	chr8	12303290	12304185	LOC100506990	895
chr16_5196792_5216208	GI	0	18875	19174	chr4	4039229	4039298	NA	chr7	7035264	7035333	NA	184
chr16_5196792_5216208	GI	0.036	10201	10394	chr3	125559505	125559312	NA	chr3	75548087	75548280	NA	193
chr16_5196792_5216208	PI	0.018	9184	9313	chr7	7026120	7026170	NA	chr3	125560085	125560035	NA	89
chr16_5196792_5216208	PI	0.017	19937	20177	chr11	3538885	3539073	NA	chr11	67657822	67657979	NA	214
chr16_5287440_5345785	GI	0	35439	35527	chr11	71381830	71381917	NA	chr4	9566071	9566159	NA	87
chr16_5287440_5345785	GI	0	35053	35157	chr8	6981289	6981393	NA	chr11	71381458	71381562	NA	104
chr16_70007645_70026338	GI	0.036	12667	12818	chr16	15465798	15465946	NA	chr16	74417390	74417239	NA	149
chr16_70007645_70026338	PI	0.004	12670	12818	chr16	28476256	28476404	NA	chr16	14850953	14850805	NA	148
chr16_70007645_70026338	PI	0.024	5831	6299	chr16	15044257	15043789	NPIP	chr16	14857645	14857177	NA	468
chr16_70007645_70026338	PI	0.007	5412	6111	chr16	28668548	28667854	NA	chr16	74424488	74423793	NA	696
chr16_70007645_70026338	PI	0	12670	12818	chr16	14850953	14850805	NA	chr16	74417387	74417239	NA	148
chr16_70239882_70261487	GI	0.006	19404	19994	chr16	29543207	29543441	LOC440354	chr16	29441432	29441669	NA	412
chr16_70251925_70283571	GI	0	14830	19233	chr16	29539725	29543207	LOC440354	chr16	29437956	29441432	NA	3942
chr16_90184462_90194963	GI	0.029	3713	3766	chr9	141105947	141106000	NA	chr3	197878547	197878600	NA	53
chr1_690191_712554	GI	0.014	885	1277	chr1	224140619	224141010	NA	chr4	120331941	120332332	NA	391
chr1_690191_712554	GI	0.047	809	1203	chr4	120331865	120332259	NA	chr10	38736170	38735778	LOC399744	394
chr1_690191_712554	PI	0.016	429	883	chr19	201858	202308	FLJ45445	chr4	120331489	120331939	FLJ14186	452
chr17_18326812_18340989	PI	0.02	8199	8249	chr17	28898860	28898834	NA	chr17	18330123	18330173	NA	38
chr17_18727101_18751409	GI	0.019	14511	15751	chr17	18741537	18742753	NA	chr17	18511085	18509846	CCDC144B	1228
chr17_18727101_18751409	PI	0.044	23239	23301	chr17	20250232	20250290	CCDC144C	chr17	16619529	16619587	CCDC144A	60
chr17_21509948_21520429	PI	0.034	885	1029	chr17	20780722	20780578	CCDC144NL	chr7	57630085	57630229	NA	144
chr17_21545362_21566608	GI	0	5547	5644	chr20	26121060	26120963	NA	chr7	57634699	57634796	NA	97
chr17_25268364_25281585	PI	0.037	9	167	chr16	33829716	33829874	NA	chr1	149017683	149017841	NA	158
chr17_25268364_25281585	PI	0.023	5131	5306	chr7	65054700	65054525	NA	chr7	53206451	53206276	NA	175
chr17_25279332_25289520	GI	0.028	11852	14143	chr7	64568744	64569128	NA	chr7	65052566	65052182	NA	1337
chr17_25279332_25289520	PI	0.011	3548	3706	chr16	32842710	32842552	NA	chr7	65055885	65055727	NA	158
chr17_25279332_25289520	PI	0.016	946	1125	chrUn_gl000217	131077	130899	NA	chr7	65058327	65058149	NA	178
chr17_25955084_25985010	GI	0	11563	11992	chr17	25966341	25966758	LGALS9	chr17	26074158	26074587	NA	423
chr17_25955084_25985010	GI	0	6174	6230	chr17	18382993	18383049	LGALS9C	chr17	26068946	26069002	NA	56
chr17_25955084_25985010	GI	0	6174	6230	chr17	26068946	26069002	NA	chr17	20367957	20367901	LGALS9B	56
chr17_34725849_34739319	GI	0	8271	10934	chr17	34734083	34736746	NA	chr17	34670612	34673275	NA	2663
chr17_34725849_34739319	GI	0	8347	11271	chr17	34569126	34572050	NA	chr17	34734159	34737083	NA	2924
chr17_34725849_34762014	GI	0	23166	23596	chr17	34748807	34749237	TBC1D3H	chr17	34495743	34496173	TBC1D3B	430
chr17_34725849_34762014	GI	0	20524	21933	chr17	34493170	34494517	TBC1D3B	chr17	36337821	36339187	TBC1D3,TBC1D3F	1378
chr17_34725849_34762014	GI	0	13368	13420	chr17	36330754	36330806	NA	chr17	60335353	60335405	NA	52
chr17_36305859_36322472	GI	0.005	14541	14724	chr17	34665277	34665460	NA	chr17	36320314	36320497	NA	183
chr17_36305859_36322472	GI	0.005	14541	14724	chr17	36320314	36320497	NA	chr17	34563715	34563898	NA	183
chr17_36305859_36322472	GI	0.013	13296	13684	chr17	34562484	34562860	NA	chr17	60309424	60309812	NA	382
chr17_36672411_36688507	GI	0	0	297	chr16	33702945	33702649	NA	chr16	32021259	32021555	NA	296
chr17_36672411_36688507	GI	0	0	297	chr16	32021259	32021555	NA	chr16	32964798	32965094	NA	296
chr17_36672411_36688507	GI	0.002	15207	15405	chr17	36687399	36687595	SRCIN1	chr16	32979909	32980107	NA	197
chr17_45090986_45107377	GI	0	4864	5862	chr17	45095606	45096604	NA	chr17	43626653	43625655	NA	998
chr17_45125819_45141804	PI	0.032	10394	12216	chr17	44379306	44381127	ARL17A,ARL17B,LRRC37A	chr17	44596882	44598702	ARL17A,LRRC37A2	1821
chr17_62838366_62915036	GI	0	14441	14638	chr17	62852776	62852973	LRRC37A3	chr17	44629994	44629797	ARL17A,LRRC37A2	197
chr17_62838366_62915036	GI	0	8860	12819	chr17	44633634	44631608	ARL17A,LRRC37A2	chr17	44415778	44413752	ARL17A,ARL17B,LRRC37A	2992
chr17_62838366_62915036	GI	0	17112	17757	chr17	43595087	43595716	LRRC37A4P	chr17	44409486	44408841	ARL17A,ARL17B,LRRC37A	637
chr17_62850982_62896942	GI	0	21470	24498	chr17	62861720	62864744	LRRC37A3	chr17	44621041	44618082	ARL17A,LRRC37A2	3026
chr17_62852009_62866876	PI	0.023	4533	7135	chr17	44637911	44635321	ARL17A	chr17	44419974	44417465	ARL17A,ARL17B	2596
chr18_14179032_14263992	PI	0.041	28393	30630	chr9	42392710	42394270	ANKRD20A2	chr9	67951160	67952717	ANKRD20A3	1898
chr18_14194930_14255616	PI	0.045	1567	1757	chrUn_gl000211	104554	104744	NA	chr9	67927915	67928102	ANKRD20A3	190
chr18_14202538_14231733	PI	0.024	1526	1757	chrUn_gl000211	104513	104744	NA	chr9	67927874	67928102	ANKRD20A3	231
chr18_14202538_14231733	PI	0.011	18578	19252	chr1	142802643	142803315	NA	chr21	9745241	9745904	NA	673
chr18_14231672_14245818	GI	0.001	230	416	chr2	95523088	95522966	NA	chr9	67926699	67926820	ANKRD20A3	154
chr18_14231672_14245818	GI	0.001	248	424	chr9	44118599	44118488	NA	chr2	95523070	95522958	NA	143
chr18_14241584_14275820	GI	0.015	1625	1861	chr9	42369677	42369913	ANKRD20A2	chr2	95521651	95521415	ANKRD20A8P	236
chr18_14241584_14275820	PI	0.002	23392	23428	chr2	95499986	95499950	ANKRD20A8P	chr1	143228553	143228517	NA	36
chr18_14311279_14336381	GI	0	7891	8306	chr18	14319013	14319426	NA	chr18	14263790	14264204	NA	414
chr18_14311279_14336381	GI	0.033	8591	8634	chr2	95441823	95441780	ANKRD20A8P	chr18	14264488	14264530	NA	43
chr18_14511791_14531718	GI	0.028	10356	11591	chr2	131414316	131413425	NA	chr2	130832951	130833842	POTEF	1063
chr18_14511791_14531718	GI	0.028	14111	14221	chr15	22055035	22055145	POTEB	chr2	132380378	132380268	POTEKP	110
chr18_14511791_14531718	PI	0.015	15144	15217	chr22	16260481	16260554	POTEH	chr18	14515996	14516069	POTEC	73
chr18_14511791_14531718	PI	0.019	14124	14221	chr2	132380365	132380268	POTEKP	chr15	21043898	21043995	POTEB	97
chr18_14522966_14544527	GI	0.036	17156	17373	chr2	131394825	131394613	NA	chr2	132377358	132377217	POTEKP	214
chr18_14522966_14544527	PI	0.021	14272	14428	chr2	132380170	132380014	POTEKP	chr22	16259688	16259844	POTEH	156
chr18_15165340_15178377	PI	0.002	8418	11796	chr2	90405032	90401677	NA	chr2	91626520	91623165	NA	3366
chr18_15165340_15178377	PI	0.032	0	2541	chr16	32097330	32099477	NA	chr16	33040443	33042767	NA	2344
chr18_15172767_15186182	GI	0.018	1860	10238	chr2	90411521	90403536	NA	chr2	91633008	91625024	NA	8181
chr18_15172767_15186182	PI	0.006	9202	9496	chr1	148833297	148833590	NA	chr15	20123812	20123519	NA	293
chr18_15172767_15186182	PI	0.018	9247	9496	chr1	149014208	149013960	NA	chr15	20123767	20123519	NA	248
chr18_15172767_15186182	PI	0.045	9202	9484	chr15	20123812	20123531	NA	chr16	32802152	32802433	NA	281
chr18_15174874_15197920	PI	0.018	15523	15581	chr16	32808886	32808944	NA	chr18	15180349	15180407	NA	58
chr18_15174874_15197920	PI	0.006	15518	15580	chr1	148839828	148839890	NA	chr18	15180344	15180406	NA	62
chr18_15174874_15197920	PI	0.015	15528	15581	chr18	15180354	15180407	NA	chr7	64960478	64960531	NA	53
chr18_15175526_15209219	GI	0.003	12982	13059	chr1	148843487	148843563	NA	chr17	25298492	25298416	NA	76
chr18_15175526_15209219	GI	0.032	515	1337	chr16	32149922	32149100	NA	chr16	32800200	32801022	NA	822
chr18_15175526_15209219	PI	0.044	14628	14799	chr18	15185602	15185760	NA	chr17	25296880	25296735	NA	164
chr18_15175526_15209219	PI	0.007	9300	9565	chr15	20117271	20117006	NA	chr16	32808898	32809163	NA	265
chr18_15198315_15229050	PI	0.034	11575	11775	chr16	33863614	33863414	NA	chr16	32811202	32811401	NA	200
chr1_91257_131360	PI	0.023	17350	17855	chr1	243186255	243186759	NA	chr16	90269149	90268645	NA	504
chr1_91257_131360	PI	0.007	29509	29731	chrY	26448167	26447945	NA	chr16	90257067	90256851	NA	222
chr19_129632_198919	GI	0	13639	30868	chr5	180828165	180812635	NA	chr1	400001	386083	NA	16379
chr19_129632_198919	GI	0	17322	26891	chr11	60000	68823	NA	chr19	129631	138455	NA	9196
chr19_129632_198919	PI	0.017	23984	28023	chr1	391340	387305	NA	chr1	599117	603153	NA	4037
chr19_129632_198919	PI	0.016	29043	30426	chrUn_gl000227	14150	14456	NA	chr1	603998	604228	NA	844
chr19_129632_198919	PI	0.024	37656	38431	chr1	606765	607539	NA	chr19	141952	142726	NA	774
chr19_172444_193490	PI	0.032	10492	11499	chr5	180830571	180830301	NA	chr6	70493	71500	NA	638
chr19_188365_201113	PI	0.046	7387	9196	chr1	593824	595631	NA	chr1	396633	394826	NA	1808
chr1_92388_104808	PI	0.008	10516	11321	chr2	243181811	243182615	NA	chr2	243096444	243095639	LOC728323	804
chr19_37253051_37276825	PI	0.036	12296	12327	chr19	37263601	37263632	ZNF850	chr20	25990550	25990519	LOC100134868	31
chr19_43258333_43283641	GI	0	14557	14690	chr19	43408358	43408490	PSG6	chr19	43345685	43345818	PSG10P	132
chr19_43258333_43310517	GI	0.007	29679	29899	chr19	43264735	43264953	PSG8	chr19	43436176	43436394	PSG7	219
chr19_43315165_43389301	GI	0.036	14921	15169	chr19	43330008	43330256	LOC100289650	chr19	43658279	43658527	NA	248
chr19_43315165_43389301	PI	0.046	33618	33839	chr19	43224808	43225026	NA	chr19	43340163	43340379	NA	219
chr19_43348359_43369867	PI	0.016	4448	4624	chr19	43648189	43648365	NA	chr19	43488215	43488391	NA	176
chr19_43410932_43429777	GI	0.034	6805	7037	chr19	43561757	43561965	NA	chr19	43505294	43505505	NA	220
chr19_43519116_43561543	GI	0.001	23910	24179	chr19	43527897	43528166	PSG11	chr19	43584080	43584348	PSG2	269
chr19_43519116_43561543	GI	0.036	28782	29123	chr19	43271938	43272279	NA	chr19	43588906	43589246	NA	341
chr19_43757732_43781380	GI	0.012	1375	1655	chr19	43508473	43508743	NA	chr19	43564932	43565204	NA	275
chr19_43757732_43781380	GI	0.035	14253	14450	chr19	43764248	43764445	PSG9	chr19	43235169	43235366	PSG3	197
chr19_43757732_43781380	PI	0.01	2136	2380	chr19	43669202	43669446	NA	chr19	43338476	43338720	NA	244
chr19_43757732_43781380	PI	0.02	13560	13774	chr19	43349715	43349929	PSG10P	chr19	43234477	43234691	PSG3	214
chr19_43762202_43779145	PI	0.005	14222	14419	chr19	43764218	43764415	PSG9	chr19	43235139	43235336	PSG3	197
chr19_43762202_43801771	GI	0	23802	24071	chr19	43586871	43587135	PSG2	chr19	43530675	43530930	NA	266
chr19_43762202_43801771	PI	0.017	25288	25464	chr19	43775219	43775395	NA	chr19	43711300	43711475	NA	176
chr19_55266697_55297873	GI	0	23805	24749	chr19_gl000209_random	110675	111619	KIR2DS3,KIR2DS5	chr19	55339772	55340714	KIR3DL1	944
chr19_55266697_55297873	GI	0	26272	26378	chr19	55279329	55279431	NA	chr19	55248096	55248201	NA	104
chr19_55266697_55297873	GI	0	17773	17900	chr19	55333871	55333981	KIR3DL1	chr19	55241811	55241938	KIR3DL3	118
chr19_55345848_55373425	GI	0.001	8929	9703	chr19_gl000209_random	131661	131884	KIR2DS2	chr19	55345847	55346087	KIR2DS4	498
chr19_gl000209_random_131662_159168	GI	0	17997	19093	chr19	55348191	55349286	KIR2DS4	chr19_gl000209_random	133925	135021	KIR2DS2	1095
chr19_gl000209_random_131662_159168	GI	0	15030	15142	chr19_gl000209_random	98373	98485	KIR2DS3,KIR2DS5	chr19_gl000209_random	22126	22147	KIR2DL2	112
chr19_gl000209_random_131662_159168	PI	0.013	16857	16937	chr19_gl000209_random	132811	132891	KIR2DS2	chr19_gl000209_random	100174	100253	KIR2DS3,KIR2DS5	80
chr19_gl000209_random_22213_43925	GI	0	8377	9094	chr19_gl000209_random	115570	116247	KIR2DS1	chr19	55236340	55236887	KIR3DL3	697
chr1_gl000192_random_413557_455802	GI	0.008	17098	22375	chr1	147681197	147686383	NA	chr1_gl000192_random	430537	435723	NA	5231
chr1_gl000192_random_413557_455802	GI	0.008	17098	22012	chr1_gl000192_random	430537	435360	NA	chr1	146139365	146144188	NA	4868
chr20_25734142_25767003	GI	0	23175	27031	chr20	26061734	26057928	FAM182A	chr20	25756041	25759230	FAM182B	3831
chr20_25734142_25767003	GI	0	3477	5966	chr7	57672956	57674084	NA	chr7	57911977	57910849	NA	1808
chr20_25825794_25847138	GI	0	298	680	chr20	25826086	25826468	NA	chr20	25764141	25764523	FAM182B	382
chr20_25825794_25847138	GI	0	13520	13542	chr7	57711131	57711153	NA	chr20	26040018	26039996	FAM182A	22
chr20_25985661_26037839	GI	0	17638	19694	chr9	46205194	46203159	NA	chr9	67707958	67709998	NA	2045
chr20_25985661_26037839	GI	0.007	1654	2106	chr9	67692131	67692583	NA	chr9	44771005	44771457	NA	452
chr20_26002839_26041894	PI	0.013	26172	26369	chr9	44795277	44795474	NA	chr7	57848313	57848510	NA	197
chr20_26244856_26258753	GI	0	7302	7445	chr7	57731724	57731600	NA	chr7	57861748	57861874	NA	133
chr20_26244856_26258753	PI	0.022	10835	10953	chr20	26021795	26021913	NA	chr7	57728557	57728441	NA	118
chr20_29419648_29486568	GI	0.01	29190	29479	chr15	47372565	47372280	NA	chr20	29448235	29448517	NA	287
chr20_29419648_29486568	PI	0.013	43598	43650	chr20	29462354	29462406	NA	chr20	25913101	25913153	NA	52
chr20_29602764_29632702	PI	0.028	11192	11487	chrUn_gl000241	37700	37405	NA	chrUn_gl000219	100405	100110	NA	295
chr2_106995116_107010710	GI	0.007	0	42	chr2	87252412	87252370	NA	chr6	161119829	161119871	NA	42
chr2_106995116_107010710	GI	0.012	0	42	chr2	88044167	88044209	NA	chr6	161119829	161119871	NA	42
chr2_107010715_107036113	PI	0.012	16226	18280	chr2	113117596	113119633	NA	chr2	110623639	110621604	NA	2045
chr2_107010715_107084874	GI	0.011	29656	33404	chr2	110610370	110606646	RGPD5,RGPD6	chr2	113130870	113134570	RGPD5,RGPD8	3736
chr2_107010715_107084874	PI	0.017	54234	55520	chr2	107049199	107050476	RGPD3	chr2	108479675	108478402	RGPD4	1281
chr2_107036111_107082806	GI	0.002	15414	15651	chr2	110624326	110624198	NA	chr2	87237007	87236770	RGPD1,RGPD2	182
chr2_107036111_107082806	GI	0.005	15483	15700	chr2	108518188	108517971	NA	chr2	87236938	87236721	RGPD1,RGPD2	217
chr21_10366015_10383006	GI	0.036	16581	16895	chr21	10382354	10382668	NA	chr9	67860919	67861233	NA	314
chr21_10366015_10383006	PI	0.03	16667	16895	chr4_gl000193_random	171719	171947	NA	chr9	67861005	67861233	NA	228
chr21_10601660_10616894	GI	0.003	2331	2665	chr4_gl000194_random	22307	22028	NA	chr22	16096327	16096196	NA	306
chr21_10601660_10616894	GI	0.016	2331	2623	chr21	9877133	9876892	NA	chr22	16096327	16096238	NA	266
chr21_10601660_10616894	PI	0.03	8790	8933	chr2	132519898	132520030	C2orf27A	chrUn_gl000244	23791	23934	NA	137
chr21_10603591_10625447	GI	0.008	2332	2667	chr4_gl000194_random	22226	21897	NA	chr22	16096327	16096065	NA	332
chr21_10603591_10625447	GI	0.027	2332	2624	chr21	9877050	9876761	NA	chr22	16096327	16096107	NA	290
chr21_10900807_10915442	PI	0.008	10846	11029	chr13	25524149	25524331	TPTE2P1	chr13	25173014	25172832	NA	182
chr2_114202815_114258406	GI	0.003	37782	37946	chr9	42673061	42673225	NA	chr9	69246407	69246243	CBWD6	164
chr2_114202815_114258406	GI	0.046	52236	52373	chr2	114226276	114226413	CBWD2	chr9	70887438	70887575	CBWD3	137
chr2_114330298_114352613	GI	0.043	12340	13226	chr12	72381	73265	NA	chr1	31304	30422	NA	885
chr2_114330298_114352613	GI	0.05	12340	13226	chr19	72913	72029	NA	chr12	72381	73265	NA	885
chr2_114330298_114352613	PI	0.027	15536	15854	chr2	114342918	114343223	WASH2P	chr12	75571	75885	NA	311
chr2_114330298_114352613	PI	0.02	9671	10280	chr15	102497196	102497802	NA	chr12	69719	70324	NA	607
chr21_14716252_14726753	PI	0.026	4804	5110	chr9	41966303	41965997	KGFLP2	chr18	14892449	14892143	NA	306
chr21_14982145_15007914	PI	0.044	13921	14019	chr21	14986783	14986880	POTED	chr2	130873547	130873464	POTEF	97
chr21_14982145_15007914	PI	0.026	12530	12735	chr2	130874929	130874724	POTEF	chr2	132352330	132352531	POTEKP	205
chr21_14994184_15013859	PI	0.039	11851	11976	chr22	16285150	16285026	POTEH	chr2	132351799	132351923	POTEKP	124
chr21_15189513_15215990	GI	0	21814	21893	chr21	15209285	15209364	NA	chr9	66356773	66356852	NA	79
chr21_15189513_15215990	PI	0.014	21873	21893	chr9	42480445	42480425	NA	chr21	15209344	15209364	NA	20
chr21_15189513_15215990	PI	0.024	3943	4183	chr9	66340103	66340343	NA	chr2	95397973	95398213	NA	240
chr21_15253106_15264363	GI	0	4430	4849	chr21	15254955	15255354	NA	chr21	15235632	15235992	NA	409
chr21_15253106_15264363	GI	0.029	2642	2883	chr1	143418127	143417903	NA	chr4	49579044	49578820	NA	232
chr21_15262946_15352535	PI	0.034	55264	55988	chr1	143205562	143206279	NA	chr1	143382781	143382064	NA	720
chr21_15300823_15336945	PI	0.038	25272	25368	chr9	44044455	44044547	NA	chr1	143182132	143182228	NA	94
chr2_130818277_130841183	GI	0.002	20516	21639	chr2	131411770	131410650	NA	chr2	132018575	132017453	POTEE	1121
chr2_130818277_130841183	GI	0.048	13481	13708	chr2	132387821	132387594	NA	chr2	132025236	132025009	NA	227
chr2_130832997_130852248	PI	0.05	473	609	chr2	132035224	132035088	NA	chr14	19600001	19599910	NA	136
chr2_130832997_130852248	PI	0.036	2850	2969	chr14	19598502	19598387	NA	chr2	131427006	131426887	NA	117
chr2_130832997_130852248	PI	0.027	2850	2969	chr22	16242762	16242877	NA	chr2	131427006	131426887	NA	117
chr2_131158799_131180491	PI	0.04	4271	4501	chr2	131163063	131163291	NA	chr2	130772338	130772566	NA	229
chr2_131158799_131180491	PI	0.035	4271	4501	chr2	130772338	130772566	NA	chr2	131473563	131473335	NA	229
chr2_131209842_131240820	GI	0.034	14528	14755	chr2	130829139	130829366	NA	chr2	132387518	132387292	NA	227
chr2_131209842_131240820	GI	0.041	2884	3380	chr22	16241524	16242015	NA	chr14	19598925	19598518	NA	493
chr2_131221560_131240820	PI	0.028	2860	2979	chr22	16241504	16241621	NA	chr2	130819753	130819872	NA	118
chr2_131221560_131240820	PI	0.042	2860	2979	chr2	130819753	130819872	NA	chr14	19598945	19598829	NA	119
chr2_131228998_131240820	GI	0.002	8907	9112	chr2	132392795	132392590	NA	chr2	130824449	130824654	NA	205
chr2_131975550_132001808	GI	0.01	19417	19866	chr2	131369998	131370433	NA	chr2	130877091	130876662	POTEF	442
chr2_132631228_132648801	GI	0	11638	11701	chr2	132639109	132639170	NA	chr21	29353152	29353089	NA	62
chr2_132631228_132648801	GI	0.003	11638	11686	chr18	15097089	15097137	NA	chr21	29353152	29353104	NA	48
chr2_132631228_132648801	PI	0.022	1191	1261	chr21	14655038	14654968	NA	chr21	29363222	29363152	NA	70
chr2_132767918_132780932	PI	0.04	0	2541	chr16	32097313	32099770	NA	chr16	33040586	33043060	NA	2499
chr2_132774262_132795734	GI	0.001	7048	9317	chr16	32800550	32802793	NA	chr16	33092491	33090571	NA	2256
chr2_132774262_132795734	PI	0.031	9128	9394	chr15	20123340	20123074	NA	chr16	32802624	32802870	NA	266
chr2_132774262_132795734	PI	0.021	12577	12693	chrUn_gl000217	139289	139403	NA	chr1	148837151	148837261	NA	115
chr2_132775338_132788679	GI	0.031	7759	7818	chr1	149015084	149015025	NA	chr7	57914617	57914676	NA	59
chr2_132775338_132788679	GI	0.032	7759	7818	chr1	148832466	148832525	NA	chr7	57914617	57914676	NA	59
chr2_132775338_132788679	GI	0.038	7759	7818	chr1	148670556	148670615	NA	chr7	57914617	57914676	NA	59
chr2_132775338_132788679	PI	0.004	7709	7776	chr2	90405426	90405359	NA	chr1	149015134	149015067	NA	67
chr2_132775338_132788679	PI	0.041	7709	7772	chr7	61728918	61728981	NA	chr16	32800948	32801011	NA	63
chr2_132775338_132788679	PI	0.016	9186	9485	chr15	20123541	20123242	NA	chr1	148671658	148671957	NA	299
chr2_132775338_132788679	PI	0.008	7759	7818	chr16	33092043	33091984	NA	chr7	57914617	57914676	NA	59
chr2_132778092_132807425	GI	0	0	3652	chr16	33093356	33090028	NA	chr16	32799685	32803336	NA	3490
chr2_132778092_132807425	GI	0	5343	5449	chr16	32805013	32805113	NA	chr7	64956865	64956969	NA	103
chr2_132778092_132807425	GI	0	5296	5435	chr7	64956822	64956955	NA	chr17	25305868	25305735	NA	136
chr2_132778092_132807425	PI	0.049	16229	16264	chr2	132789722	132789757	NA	chr7	64967333	64967368	NA	35
chr2_159703464_159721300	GI	0	8550	8650	chrUn_gl000222	155710	155809	NA	chr4	8984881	8984980	NA	99
chr2_159703464_159721300	GI	0.007	8583	8646	chr4	8984914	8984977	NA	chr2	159711855	159711918	NA	63
chr2_159703464_159721300	GI	0.007	8535	8625	chr2	71257746	71257836	NA	chr11	71332807	71332897	NA	90
chr2_159703464_159721300	GI	0.028	8724	8809	chr10	15048958	15048873	NA	chr2	159711992	159712077	NA	85
chr2_159703464_159721300	PI	0.006	5047	5195	chr2	159708370	159708518	NA	chr11	71329356	71329489	NA	148
chr2_159703824_159715938	PI	0.023	2742	2876	chr2	159706148	159706282	NA	chr3	8725892	8726023	NA	134
chr2_159705577_159734007	GI	0.004	6208	6258	chr2	71255453	71255503	OR7E91P	chr12	8591552	8591502	NA	50
chr2_159705577_159734007	GI	0.012	6283	6377	chr10	15051352	15051258	NA	chr2	159709620	159709714	NA	94
chr2_159705577_159734007	GI	0.047	14407	14517	chr12	8583494	8583384	NA	chr8	12556868	12556758	NA	110
chr2_159705577_159734007	PI	0.043	6212	6258	chr2	159709549	159709595	NA	chr12	8591548	8591502	NA	46
chr2_159708533_159721830	PI	0.042	8099	8206	chr13	42013772	42013665	NA	chr9	93513305	93513198	NA	107
chr2_159708533_159721830	PI	0.001	10630	10671	chr9	93511180	93511140	NA	chr11	71607786	71607826	LOC100133315	40
chr2_159708533_159721830	PI	0.007	10630	10671	chr11	71607786	71607826	LOC100133315	chr2	71259390	71259430	NA	40
chr2_159708533_159721830	PI	0.048	10700	10801	chr2	71259459	71259556	NA	chr2	159713483	159713580	NA	99
chr2_159708797_159728110	GI	0.01	10686	10803	chr9	92973290	92973407	NA	chr2	71259831	71259948	NA	117
chr2_159708797_159728110	PI	0.004	5752	5810	chr2	71254956	71255001	OR7E91P	chr10	15051928	15051883	NA	51
chr2_159708797_159728110	PI	0.041	5783	5818	chr8	12562601	12562566	NA	chr2	159709079	159709101	NA	35
chr2_159708797_159728110	PI	0.009	6914	7019	chr11	71604552	71604653	LOC100133315	chr10	15050781	15050686	NA	103
chr2_159714760_159725362	GI	0.001	7448	7553	chr11	71605145	71605250	LOC100133315	chr10	15050194	15050089	NA	105
chr21_9439219_9450647	GI	0.01	5057	5307	chr16	33856987	33857048	NA	chr16	33576835	33576863	NA	155
chr21_9439219_9450647	PI	0.032	3329	3417	chr16	32130495	32130583	NA	chr15	20107058	20107146	NA	88
chr21_9439219_9450647	PI	0.038	1694	1917	chr21	9440233	9440451	NA	chr1	148853237	148853017	NA	220
chr21_9448289_9460776	PI	0.031	1822	1898	chr15	20105604	20105677	NA	chr16	32129047	32129120	NA	74
chr21_9541509_9551883	GI	0.001	10202	10370	chr10	39035787	39035955	NA	chr2	92175006	92175174	NA	168
chr21_9541509_9551883	GI	0.011	9900	10008	chr10	42725862	42725754	NA	chr2	92174725	92174818	NA	108
chr21_9541509_9551883	GI	0.042	14425	14776	chr9	66945255	66944968	NA	chr10	39038263	39038442	NA	319
chr21_9541509_9551883	PI	0.004	6474	6752	chr22	22646881	22646603	NA	chr9	67345829	67346107	NA	278
chr21_9645549_9666448	PI	0.025	640	829	chr1	142892737	142892548	NA	chr21	9646173	9646362	NA	189
chr21_9645549_9666448	PI	0.009	15380	15688	chr21	9659534	9659836	NA	chrUn_gl000221	68109	67802	NA	305
chr21_9645549_9666448	PI	0.025	15094	15235	chr1	142629676	142629816	NA	chrUn_gl000214	42469	42610	NA	140
chr21_9648812_9694861	GI	0	26750	27072	chr4_gl000194_random	98077	97757	MAFIP	chr21	9671066	9671383	NA	321
chr21_9648812_9694861	GI	0	27708	28240	chr21	9672019	9672543	NA	chrUn_gl000221	55641	55115	NA	528
chr21_9648812_9694861	GI	0.005	26778	26952	chr1	142867515	142867346	NA	chrUn_gl000240	16417	16248	NA	171
chr21_9648812_9694861	GI	0.008	26778	26952	chrUn_gl000221	56563	56394	NA	chrUn_gl000240	16417	16248	NA	171
chr21_9657287_9686320	PI	0.012	434	1883	chrUn_gl000221	81955	80510	NA	chr1	142892943	142891497	NA	1447
chr21_9835310_9879072	GI	0	30440	30715	chr21	10615933	10615658	NA	chr9	42268455	42268184	NA	275
chr21_9835310_9879072	GI	0.001	22574	24533	chr9	70671156	70669224	NA	chr9	42275858	42273924	NA	1945
chr21_9835310_9879072	PI	0.037	30457	30505	chr21	9864773	9864821	NA	chr2	132525659	132525612	NA	48
chr21_9855305_9877534	GI	0	11078	13037	chr9	42286795	42284846	NA	chr9	70682093	70680144	NA	1954
chr21_9855305_9877534	GI	0.032	19355	19422	chr14	19769447	19769380	NA	chr9	70673890	70673823	NA	67
chr21_9855305_9877534	PI	0.004	19355	19421	chr22	16073518	16073584	NA	chr9	70673890	70673824	NA	66
chr21_9889478_9902358	GI	0.01	8888	8911	chr7	97496768	97496745	ASNS	chr21	9893982	9894005	NA	23
chr21_9929818_9944050	GI	0	937	1232	chr21	9930470	9930765	TEKT4P2	chrUn_gl000247	3943	4238	NA	295
chr21_9929818_9944050	GI	0	10456	10806	chr21	9683029	9682680	NA	chrUn_gl000247	13237	13587	NA	349
chr21_9929818_9944050	GI	0.001	0	105	chrUn_gl000247	3008	3113	NA	chr1	143159359	143159254	NA	105
chr21_9929818_9944050	GI	0.005	10387	10671	chrUn_gl000243	4507	4231	NA	chrUn_gl000247	13168	13452	NA	280
chr21_9934187_9970947	GI	0.015	5160	5349	chr21	9934685	9934860	TEKT4P2	chrUn_gl000240	499	688	NA	182
chr21_9934187_9970947	GI	0.018	1983	2243	chr1	142850864	142850876	NA	chr1	143157380	143157120	NA	136
chr22_16073493_16097746	PI	0.031	11492	11886	chr9	68328678	68328289	NA	chr9	45411890	45412279	NA	391
chr22_16073493_16097746	PI	0.021	13701	14195	chr9	42277827	42277340	NA	chr21	10625141	10624654	NA	490
chr22_16082369_16096899	PI	0.037	5647	6078	chr21	10633120	10632693	NA	chr9	45406103	45406531	NA	429
chr22_16602704_16693401	PI	0.03	29981	30116	chr21	14488637	14488502	ANKRD30BP2	chr22	16632369	16632501	NA	135
chr22_16618612_16672809	GI	0	1775	2308	chr13	19074239	19073712	NA	chr21	14500726	14500198	NA	530
chr22_16618612_16672809	GI	0.003	29776	30032	chr22	16647304	16647560	NA	chr13	19047098	19046843	NA	256
chr22_16618612_16672809	GI	0.037	9114	9505	chr2	132837120	132837489	NA	chr21	14493862	14493493	NA	380
chr22_16629054_16665261	GI	0.017	24494	24754	chr22	16640707	16640965	NA	chr13	19053684	19053430	NA	259
chr22_16651312_16693401	PI	0.018	38734	38921	chr9	66670227	66670414	NA	chr18	15277486	15277672	NA	187
chr22_17122219_17136289	GI	0.001	11939	12281	chr13	25511833	25511491	TPTE2P1	chr13	19983001	19982659	NA	342
chr22_17122219_17136289	PI	0.011	9132	9225	chrY	28737336	28737429	NA	chr13	19985782	19985689	NA	93
chr22_17234098_17246934	GI	0	5228	5350	chr7	57719551	57719673	NA	chr17	21897373	21897251	NA	122
chr22_17234098_17246934	PI	0.024	6699	6789	chr20	26256039	26255949	NA	chr17	21895981	21895892	NA	90
chr22_17234098_17246934	PI	0.034	5228	5265	chr20	25853550	25853587	NA	chr17	21897373	21897336	NA	37
chr22_18661154_18679238	GI	0	12832	15034	chr22	18668981	18671166	NA	chr22	20640823	20643001	NA	2193
chr22_18661154_18679238	GI	0	13797	14765	chr22	18861941	18862899	NA	chr22	20641767	20642732	NA	963
chr22_18661154_18679238	GI	0.027	5942	6333	chr22	18743197	18742808	NA	chr22	18663017	18663406	NA	390
chr22_18661154_18679238	PI	0.005	7852	7952	chr22	21659401	21659501	NA	chr22	23810286	23810386	NA	100
chr22_18661154_18679238	PI	0.009	7852	7952	chr22	23810286	23810386	NA	chr22	18664920	18665020	NA	100
chr22_18661154_18679238	PI	0.001	15351	15874	chr22	21535252	21534729	NA	chr22	20643317	20643840	NA	523
chr22_20609432_20626213	GI	0	8463	11788	chr22	20617773	20621038	NA	chr22	18759762	18756497	NA	3295
chr22_20609432_20626213	GI	0.048	5378	5588	chr22	25023375	25023585	GGT1	chr22	18762765	18762555	GGT3P	210
chr22_20609432_20626213	PI	0.017	11273	12013	chr22	21557990	21557350	NA	chr22	20620568	20621207	NA	690
chr22_20613409_20626213	GI	0.008	3938	7249	chr22	20613408	20616639	NA	chr22	18764176	18760896	GGT3P	3271
chr22_20613409_20626213	PI	0.019	853	1063	chr22	18767238	18767028	GGT3P	chr22	25018887	25019097	GGT1	210
chr22_21042905_21053332	PI	0.007	6453	7726	chr22	21640655	21641926	POM121L8P	chr22	18837933	18839205	NA	1272
chr22_21653422_21695794	GI	0	9461	9766	chr22	18668392	18668673	NA	chr22	20342867	20342586	LOC729444	293
chr22_21653422_21695794	GI	0.002	26984	27052	chr22	21522127	21522059	NA	chr22	20326408	20326340	LOC729444	68
chr22_21653422_21695794	PI	0.02	24871	25163	chr22	21677799	21678091	NA	chr22	20327863	20327571	LOC729444	292
chr22_25042017_25057607	GI	0.019	13274	13556	chr22	25044511	25044793	BCRP3,POM121L10P	chr22	21471759	21472041	BCRP2	282
chr22_29071651_29082138	PI	0.007	4000	4087	chr22	29075561	29075648	TTC28	chr16	33357169	33357256	NA	87
chr22_29071651_29082138	PI	0.008	6357	6609	chr16	32323921	32324173	NA	chr16	33359514	33359766	NA	252
chr22_38754251_38782185	PI	0.03	22764	22849	chrY	28661790	28661730	NA	chr22	38776439	38776499	LOC400927	72
chr2_243155285_243167580	GI	0	8850	9783	chr17	81190039	81189107	NA	chr5	180900731	180900340	NA	932
chr2_243155285_243167580	PI	0.019	6703	7187	chr22	51240664	51240200	NA	chr17	81191820	81191356	NA	474
chr2_243155285_243167580	PI	0.003	5525	6020	chr21	48114948	48114455	NA	chr2	243156930	243157423	NA	494
chr2_243155285_243167580	PI	0.044	5268	6198	chr2	243156691	243157600	NA	chr5	180903853	180902944	NA	919
chr2_71246913_71262048	PI	0.014	7654	7798	chr11	71324193	71324336	NA	chr11	67496772	67496628	NA	143
chr2_71255977_71270093	GI	0.001	9764	9874	chr3	75411419	75411309	NA	chr4	9457290	9457400	NA	110
chr2_71255977_71270093	GI	0.008	9425	9500	chr3	125417034	125417096	NA	chr4	9456965	9457027	NA	68
chr2_71255977_71270093	GI	0.026	9283	9400	chr3	125439128	125439245	NA	chr3	125416892	125417009	NA	117
chr2_71255977_71270093	GI	0.044	9431	9501	chr2	159705042	159705099	NA	chr3	75411738	75411681	NA	63
chr2_71255977_71270093	PI	0.017	9446	9500	chr10	15055997	15055944	NA	chr3	75411723	75411682	NA	53
chr2_71274019_71285141	PI	0.045	5191	5324	chr3	125439972	125440101	NA	chr2	159705738	159705870	NA	131
chr2_91616858_91659337	GI	0.04	17838	17898	chr7	61804049	61804109	NA	chr2	91617787	91617847	NA	60
chr2_91974613_92002811	GI	0	14822	18336	chr2	92247792	92247407	NA	chr2	91981041	91981422	NA	1949
chr2_91974613_92002811	PI	0.044	6081	6316	chr9	69812143	69811909	NA	chr2	91645009	91645243	NA	234
chr2_91974613_92002811	PI	0.039	13208	13474	chr2	91979455	91979719	NA	chr16	32842173	32841909	NA	265
chr2_91975561_91997041	GI	0.001	14813	18328	chr2	92247800	92247407	NA	chr2	91981033	91981422	NA	1954
chr2_91975561_91997041	PI	0.035	10528	10718	chr9	69807759	69807683	NA	chr2	92251893	92251817	NA	133
chr2_91975561_91997041	PI	0.041	13199	13465	chr2	91979446	91979711	NA	chr16	32842182	32841917	NA	265
chr2_91981969_91997067	PI	0.018	7949	9496	chr2	91646860	91648393	NA	chr2	90425082	90426616	NA	1540
chr2_91986859_91997041	PI	0.014	8151	9701	chr2	90425285	90426822	NA	chr2	91647063	91648599	NA	1543
chr2_92166880_92254570	GI	0	57194	57601	chr2	92216970	92217375	NA	chr9	70389075	70389480	NA	406
chr2_92166880_92254570	GI	0.001	10016	10121	chr10	42728480	42728375	NA	chr2	92172128	92172233	NA	105
chr2_92185244_92230338	PI	0.007	26266	26563	chr2	92186269	92186566	NA	chr22	17348914	17349211	NA	297
chr2_95427799_95467924	GI	0.003	16256	16435	chr18	14263980	14263801	NA	chr1	142678386	142678565	NA	179
chr2_95427799_95467924	PI	0.025	13968	14109	chr1	143415343	143415224	NA	chr13	19369328	19369447	NA	130
chr2_95427799_95467924	PI	0.028	252	297	chr2	95427944	95427989	ANKRD20A8P	chr4	49215291	49215336	NA	45
chr2_95427799_95467924	PI	0.023	13968	14109	chr1	142676131	142676250	NA	chr13	19369328	19369447	NA	130
chr2_95427799_95467924	PI	0.029	13971	14109	chr1	143172607	143172723	NA	chr13	19369331	19369447	NA	127
chr3_125413222_125425050	GI	0.016	8958	9137	chr11	67744545	67744436	NA	chr4	8949491	8949600	NA	144
chr3_125413222_125425050	PI	0.015	8248	8366	chr4	9482823	9482940	NA	chr11	71327486	71327603	NA	117
chr3_125420606_125435555	PI	0.031	9714	9817	chr10	15053771	15053668	NA	chr9	93515988	93515885	NA	103
chr3_125422137_125435328	PI	0.003	8323	8567	chr13	42016547	42016430	NA	chr2	159708406	159708650	NA	180
chr3_125423596_125450566	PI	0.013	3705	3781	chr2	159707142	159707218	NA	chr10	15053909	15053834	NA	76
chr3_125434786_125468779	GI	0.001	8103	8197	chr3	125440326	125440420	NA	chr12	8594181	8594087	NA	94
chr3_125434786_125468779	GI	0.001	7985	8065	chr2	71251824	71251904	OR7E91P	chr3	125440208	125440288	NA	80
chr3_125434786_125468779	GI	0.038	19323	19438	chr8	12557338	12557223	NA	chr12	8583958	8583849	NA	115
chr3_125457931_125498823	PI	0.038	20437	20550	chr12	8578956	8578880	NA	chr7	97591714	97591601	NA	94
chr3_125457931_125498823	PI	0.002	22289	28632	chrUn_gl000222	144874	146626	NA	chr3	75657898	75656145	NA	4047
chr3_129717909_129743399	PI	0.021	10427	10595	chr8	12529207	12529375	NA	chr11	71344730	71344562	NA	168
chr3_129717909_129743399	PI	0.015	6497	6691	chr11	67725535	67725708	NA	chr8	7914599	7914421	NA	183
chr3_129717909_129743399	PI	0.017	6566	6799	chr8	7914530	7914314	NA	chr11	3604817	3605005	NA	224
chr3_129738313_129749445	PI	0.002	3856	4030	chr8	11872413	11872582	NA	chr7	97557467	97557636	NA	171
chr3_129738313_129749445	PI	0.034	651	774	chr12	8546785	8546907	NA	chr11	71353909	71353786	NA	122
chr3_129797167_129810076	PI	0.016	55	159	chr4	9727829	9727725	NA	chr11	67537056	67537160	NA	104
chr3_129848705_129907497	GI	0.017	19893	20214	chr11	67609204	67609516	NA	chr11	71463907	71463599	NA	316
chr3_129852139_129931618	GI	0.021	36906	37046	chr3	125580995	125580855	NA	chr11	67626016	67626143	NA	140
chr3_129879305_129931618	PI	0.034	19336	19476	chr11	67608761	67608853	NA	chr3	125589017	125588877	NA	116
chr3_129879305_129931618	PI	0.015	45763	45806	chr3	129881893	129881935	NA	chr4	9623077	9623035	NA	42
chr3_129885411_129911097	GI	0.038	19528	19668	chr3	125588849	125588709	NA	chr11	67608881	67609011	NA	140
chr3_195359840_195373444	GI	0	10753	10881	chr3	195359839	195359965	NA	chr3	197383848	197383722	NA	127
chr3_195359840_195373444	GI	0	10835	10875	chr5	266208	266248	NA	chr3	195359919	195359959	NA	40
chr3_197359368_197383848	GI	0	4285	4348	chr5	1614075	1614138	LOC728613	chr3	195663241	195663302	NA	63
chr3_197359368_197383848	GI	0	4213	4387	chr3	197360240	197360411	NA	chr3	195663169	195663340	NA	172
chr3_197910312_197946958	PI	0.005	25672	25967	chr11	175562	175267	NA	chr19	245555	245520	NA	295
chr3_197942175_197953994	GI	0	4565	5207	chr11	175396	174758	NA	chr19	245555	245007	NA	640
chr3_41922174_41946089	GI	0	14422	14458	chr3	41922630	41922666	ULK4	chr15	30953764	30953728	LOC100288637	36
chr3_41922174_41946089	GI	0.01	15823	16096	chr15	30952384	30952123	LOC100288637	chr15	30421304	30421043	ULK4P3	267
chr3_41922174_41946089	GI	0.036	15823	16051	chr15	32701444	32701660	ULK4P1,ULK4P3	chr15	30952384	30952168	LOC100288637	222
chr3_75395461_75408201	PI	0.021	9627	9712	chr4	9464217	9464133	NA	chr10	15047601	15047685	NA	84
chr3_75395461_75408201	PI	0.023	103	189	chr13	42003854	42003932	NA	chr10	15039577	15039655	NA	82
chr3_75400699_75416142	GI	0.027	3968	4224	chr7	97569093	97569095	NA	chr3	125451787	125451531	NA	129
chr3_75400699_75416142	PI	0.018	8132	8257	chrUn_gl000222	158806	158713	NA	chr2	71260910	71260814	NA	109
chr3_75400699_75416142	PI	0.039	5267	5479	chr3	129734207	129734411	NA	chr3	125450524	125450317	NA	208
chr3_75463991_75488584	PI	0.029	16937	17104	chr3	75465705	75465872	NA	chr4	9710947	9710780	NA	167
chr3_75466171_75514064	GI	0	22381	22672	chr4	9705661	9705402	NA	chr4	9168313	9168054	NA	275
chr3_75466171_75514064	PI	0.018	34528	34705	chr8	12050083	12050252	FAM86B1	chr4	9156515	9156338	NA	173
chr3_75568769_75586975	GI	0	13485	13582	chr4	9574822	9574725	NA	chr3	75581978	75582075	NA	97
chr3_75568769_75586975	GI	0	13488	13574	chr12	8503791	8503877	NA	chr16	5328738	5328652	NA	86
chr3_75568769_75586975	GI	0	13488	13576	chr3	75581981	75582069	NA	chr11	71390725	71390637	NA	88
chr3_75568769_75586975	PI	0.014	9009	9084	chr3	129922237	129922312	NA	chr16	5332722	5332647	NA	75
chr3_75609152_75657897	PI	0.02	6046	6260	chr4	4095098	4095312	NA	chr4	9016787	9016583	NA	214
chr3_75609152_75657897	PI	0.014	26812	26956	chr7	97563025	97563161	NA	chr4	8997155	8997033	NA	140
chr3_75609152_75657897	PI	0.026	21379	21546	chr3	125485284	125485117	NA	chr8	6949467	6949300	NA	167
chr3_75609152_75657897	PI	0.008	17532	17676	chr8	6953287	6953144	NA	chr4	9537640	9537511	NA	143
chr3_75609152_75657897	PI	0.018	20867	21007	chr3	75628997	75629137	NA	chr4	9002915	9002775	NA	140
chr3_75625150_75648757	PI	0.007	13465	13709	chr11	67716261	67716482	NA	chr11	3595434	3595658	NA	232
chr3_75625412_75657897	PI	0.012	14047	14196	chr7	97552113	97552261	NA	chr4	9008956	9008807	NA	148
chr3_75625412_75657897	PI	0.031	9675	9840	chr4	9544579	9544414	NA	chr3	125496259	125496094	NA	165
chr3_75640768_75663395	PI	0.017	11078	11276	chr11	67714053	67714227	NA	chr4	4099992	4100190	NA	186
chr3_75648844_75673144	GI	0.05	4249	4451	chr11	67707452	67707654	NA	chr4	4093409	4093610	NA	202
chr3_75801797_75833817	GI	0.001	20544	20586	chr1	143454128	143454136	NA	chr3	75818034	75818076	ZNF717	25
chr3_75801797_75833817	GI	0.001	20544	20586	chr3	75818034	75818076	ZNF717	chrUn_gl000247	28547	28555	NA	42
chr3_75801797_75833817	PI	0.042	5111	5198	chr1	143151639	143151552	NA	chrUn_gl000218	69160	69247	LOC100233156	87
chr3_75801797_75833817	PI	0.009	20363	20544	chrUn_gl000247	28467	28547	NA	chrUn_gl000218	83822	83902	LOC100233156	130
chr3_75827900_75865303	GI	0.002	15730	15823	chr1	142611811	142611718	NA	chrY	13377628	13377721	NA	93
chr3_75827900_75865303	GI	0.002	15730	15777	chrY	13377628	13377675	NA	chr21	10156988	10156942	NA	47
chr3_75827900_75865303	GI	0.002	15730	15777	chrUn_gl000221	86884	86930	NA	chrY	13377628	13377675	NA	46
chr3_75827900_75865303	PI	0.049	34150	34391	chrUn_gl000214	5297	5057	NA	chrUn_gl000218	122425	122665	NA	240
chr3_75827900_75865303	PI	0.013	15741	15777	chr21	9975535	9975571	NA	chr21	10156977	10156942	NA	36
chr3_75827900_75865303	PI	0.008	28534	28731	chrUn_gl000218	116973	117170	NA	chr21	10144323	10144126	NA	197
chr3_75827900_75865303	PI	0.004	15738	15777	chr21	10156980	10156942	NA	chr1	143474613	143474652	NA	38
chr3_75829240_75915302	GI	0	61066	67370	chrUn_gl000221	125855	131192	NA	chr21	10118018	10112683	NA	5820
chr3_75829240_75915302	GI	0.016	34580	36282	chr21	9994044	9995646	NA	chr4_gl000194_random	140534	142137	NA	1652
chr3_75829240_75915302	GI	0.022	15755	15802	chr21	10156986	10156940	NA	chrY	13377630	13377677	NA	46
chr3_75829240_75915302	PI	0.007	3390	3585	chr3	75829477	75829665	ZNF717	chr4_gl000194_random	110048	110237	MAFIP	191
chr3_75829240_75915302	PI	0.004	23742	24692	chr4_gl000194_random	129953	130902	NA	chr1	143482521	143483467	NA	949
chr3_75865380_75903446	PI	0.001	20258	20533	chr21	9980258	9980533	NA	chrY	13382362	13382637	NA	275
chr3_75865380_75903446	PI	0.003	20258	20533	chrY	13382362	13382637	NA	chr4_gl000194_random	126757	127032	NA	275
chr4_119541927_119559940	GI	0.001	7005	7282	chr7	128267798	128267941	NA	chr7	56469301	56469024	NA	210
chr4_119541927_119559940	GI	0.008	5486	5668	chr7	45828335	45828517	NA	chr7	128266366	128266548	NA	182
chr4_119541927_119559940	PI	0.012	5765	6012	chr4	120355868	120355657	NA	chr7	56470507	56470260	NA	229
chr4_120324227_120372369	GI	0	2245	3748	chr4	119556501	119555533	NA	chr4	120326451	120327400	FLJ14186	1235
chr4_120324227_120372369	GI	0.019	21296	21835	chr10	38726455	38725959	LOC399744	chr5	180743274	180742737	NA	517
chr4_120324227_120372369	PI	0.05	14805	15202	chr1	224146760	224147152	NA	chr4	120338093	120338483	NA	394
chr4_120327364_120345714	PI	0.015	13684	14011	chr7	39827896	39827573	LINC00265	chr7	56449681	56449984	NA	325
chr4_132664331_132684158	GI	0.004	16864	17143	chr4	132665909	132666188	NA	chr4	132645974	132646253	NA	279
chr4_190898886_190924143	GI	0	2711	3435	chr10	91167	91614	NA	chr18	45558	46005	NA	585
chr4_190898886_190924143	PI	0.037	7792	8014	chr4	190906432	190906644	NA	chr18	49959	50180	NA	217
chr4_3536207_3554930	GI	0.024	8213	9992	chr9	45106524	45107939	NA	chr9	46276795	46275380	NA	1597
chr4_3884009_3894782	PI	0.012	12769	12966	chr4	4131292	4131486	NA	chr4	9512579	9512572	NA	195
chr4_3884009_3894782	PI	0.037	12026	12156	chr4	9513241	9513191	NA	chr11	71328810	71328680	NA	90
chr4_3884009_3894782	PI	0.048	14486	14639	chr11	71326396	71326243	NA	chr7	97580913	97581066	NA	153
chr4_3884009_3894782	PI	0.02	10086	10260	chr8	11892483	11892657	NA	chr7	97577634	97577808	NA	174
chr4_3888955_3899519	PI	0.031	5433	5598	chr3	125470248	125470090	NA	chr3	75402329	75402493	NA	161
chr4_3888955_3899519	PI	0.001	5680	5848	chr2	71260158	71259990	NA	chr3	75402572	75402739	NA	168
chr4_3902344_3929569	GI	0	15932	16060	chr3	129746545	129746673	NA	chr3	75412816	75412944	NA	128
chr4_3909357_3923040	PI	0.045	8866	8936	chr11	67490282	67490352	NA	chr7	6906638	6906708	NA	70
chr4_3935768_3954092	PI	0.004	8644	8819	chr4	3943927	3944070	FAM86EP	chr4	9705691	9705548	NA	159
chr4_3935768_3954092	PI	0.021	3595	3726	chr4	9710566	9710435	NA	chr8	12035019	12035063	NA	131
chr4_3961805_4015220	GI	0	3344	3636	chr4	9710504	9710222	NA	chr4	9173163	9172895	NA	287
chr4_3961805_4015220	GI	0.021	31497	31688	chr4	3963757	3963945	NA	chr4	9148360	9148170	NA	189
chr4_3961805_4015220	PI	0.044	35118	35234	chr16	5159373	5159489	NA	chr4	9144825	9144709	NA	116
chr4_4057556_4077549	GI	0	10002	10342	chr8	6993792	6993452	NA	chr8	7966893	7966553	NA	340
chr4_4057556_4077549	PI	0.027	4974	5238	chr11	3555372	3555636	NA	chr11	67675592	67675856	NA	264
chr4_4057556_4077549	PI	0.016	3392	3546	chr11	67674044	67674195	NA	chr8	7973295	7973144	NA	152
chr4_4057556_4077549	PI	0.035	4499	4628	chr16	5337162	5337033	NA	chr3	125532863	125532734	NA	129
chr4_4057556_4077549	PI	0.035	7490	7646	chr12	8497929	8498085	NA	chr8	7969341	7969185	NA	156
chr4_4057556_4077549	PI	0.025	10540	10766	chr8	7966355	7966130	NA	chr11	71393601	71393377	NA	225
chr4_4057556_4077549	PI	0.012	11795	11989	chr4	4068982	4069175	NA	chr11	71392374	71392180	NA	193
chr4_4057556_4077549	PI	0.045	7270	7458	chr11	71396785	71396598	NA	chr7	97520142	97520330	NA	187
chr4_4057557_4088544	GI	0.001	6330	6670	chr8	7970401	7970070	NA	chr8	6997292	6996961	NA	335
chr4_4057557_4088544	PI	0.022	15200	15447	chr8	6989667	6989420	NA	chr8	12419391	12419634	LOC100506990	247
chr4_4057595_4127438	GI	0	37615	38228	chr8	7941206	7940594	NA	chr8	12440874	12441473	NA	612
chr4_4057595_4127438	PI	0.048	8192	8429	chr4	4065521	4065758	NA	chr8	12412589	12412826	LOC100506990	237
chr4_4057595_4127438	PI	0.004	38941	39259	chr11	71367068	71366754	NA	chr7	97541945	97542260	NA	316
chr4_4057595_4127438	PI	0.03	8431	8676	chr7	97521359	97521603	NA	chr8	12412828	12413072	LOC100506990	244
chr4_4057595_4127438	PI	0.036	19328	19576	chr8	12423459	12423707	LOC100506990	chr8	6985558	6985311	NA	248
chr4_49158649_49182003	PI	0.017	11651	11752	chrUn_gl000218	94927	94826	LOC100233156	chr1	142621305	142621406	NA	101
chr4_49158649_49182003	PI	0.05	10739	10988	chr1	142620393	142620642	NA	chr4	49164900	49165149	NA	249
chr4_49158649_49182003	PI	0.017	11744	11854	chr4	49165902	49165984	NA	chrUn_gl000214	32974	33056	NA	96
chr4_49168170_49192732	PI	0.027	12487	12712	chrUn_gl000240	36364	36141	NA	chr1	143464296	143464073	NA	224
chr4_49168170_49192732	PI	0.008	9925	10181	chr1	143466846	143466590	NA	chr21	9648696	9648952	NA	256
chr4_49168170_49192732	PI	0.002	11763	11986	chr21	9650526	9650588	NA	chr4_gl000194_random	112432	112209	MAFIP	142
chr4_49172840_49199981	GI	0.007	20225	20427	chr1	143127274	143127476	NA	chrUn_gl000221	69696	69494	NA	202
chr4_49172840_49199981	GI	0.035	19988	20227	chr4	49627656	49627418	NA	chr21	9657706	9657945	NA	238
chr4_49172840_49199981	PI	0.05	19968	20143	chr21	9657686	9657861	NA	chr4	49173239	49173414	NA	175
chr4_49512111_49523933	GI	0	4526	4661	chr4	49516617	49516752	NA	chrUn_gl000214	118523	118388	NA	135
chr4_49520517_49551453	PI	0.043	18494	18682	chr21	9712515	9712703	NA	chrUn_gl000211	56329	56517	FLJ43315	188
chr4_49529000_49551439	PI	0.006	12369	12562	chrUn_gl000211	50546	50739	FLJ43315	chrY	13260934	13261127	NA	193
chr4_49529000_49551439	PI	0.026	7503	7677	chrY	13256587	13256760	NA	chr21	9701920	9702087	NA	173
chr4_49608065_49622934	PI	0.022	435	687	chr4_gl000194_random	84375	84622	MAFIP	chrUn_gl000233	27252	27001	NA	249
chr4_49608065_49622934	PI	0.006	3608	3865	chr21	9681613	9681356	NA	chrUn_gl000218	69852	70109	LOC100233156	257
chr4_49608065_49622934	PI	0.019	10297	10578	chr1	143144505	143144228	NA	chr4	49609822	49610101	NA	279
chr4_49608065_49622934	PI	0.008	11560	13200	chr21	10190178	10188879	NA	chrUn_gl000221	53736	55038	NA	1469
chr4_49618906_49633314	GI	0	513	755	chr21	9684161	9683919	NA	chrUn_gl000240	2979	3181	NA	242
chr4_49618906_49633314	GI	0.001	36587	36924	chrUn_gl000240	37660	37994	NA	chr21	10165791	10165454	NA	335
chr4_49618906_49633314	GI	0.009	607	747	chr1	142654598	142654458	NA	chr4	49200000	49199891	NA	140
chr4_49618906_49633314	PI	0.007	36635	36924	chr4	49165178	49164889	NA	chr21	10165743	10165454	NA	289
chr4_49618906_49633314	PI	0.017	34953	36749	chrUn_gl000221	76463	78254	NA	chr21	10167420	10165629	NA	1793
chr4_60651473_60668113	PI	0.036	8486	8779	chr21	14872714	14873006	NA	chr13	19494319	19494030	NA	292
chr4_60651473_60668113	PI	0.016	13157	13227	chr4	60663395	60663465	NA	chr18	14652773	14652703	NA	70
chr4_70218695_70268075	GI	0	8545	9341	chr4	70218906	70219080	NA	chr4	70111196	70111988	NA	485
chr4_70218695_70268075	GI	0.011	25681	25734	chr4	69664498	69664551	NA	chr4	70235049	70235102	NA	53
chr4_8943476_8983090	PI	0.031	23820	24146	chr4	8966263	8966588	NA	chr4	9500265	9500589	NA	325
chr4_9024160_9055930	PI	0.001	15652	15896	chr12	8508168	8508055	NA	chr4	9569155	9569399	NA	178
chr4_9024160_9055930	PI	0.02	11391	11633	chr3	75591935	75591693	NA	chr4	4079073	4078831	NA	242
chr4_9079831_9117981	GI	0.006	28584	29014	chr11	3508387	3507970	NA	chr11	67626409	67625991	NA	423
chr4_9453382_9464046	PI	0.022	9280	9420	chr11	71324266	71324393	NA	chr11	71298704	71298844	NA	133
chr4_9453382_9464046	PI	0.042	8659	8803	chrUn_gl000222	146544	146688	NA	chr14	52216352	52216496	NA	144
chr4_9453382_9464046	PI	0.031	8659	8803	chr14	52216352	52216496	NA	chr3	75656227	75656083	NA	144
chr4_9453382_9464046	PI	0.009	4716	4965	chr3	125458390	125458520	NA	chr3	125435761	125435888	NA	189
chr4_9453382_9464046	PI	0.024	8287	8453	chr11	71297740	71297905	NA	chr2	159723366	159723531	NA	165
chr4_9453382_9464046	PI	0.039	4393	4504	chr3	125435440	125435551	NA	chr3	125412441	125412552	NA	111
chr4_9453382_9464046	PI	0.001	4422	4591	chr2	71247076	71247244	NA	chr3	75415536	75415367	NA	168
chr4_9453382_9464046	PI	0.031	4667	4838	chr11	67498554	67498394	NA	chr3	75415295	75415139	NA	165
chr4_9458971_9469143	PI	0.048	12067	12176	chr3	75652789	75652680	NA	chr11	67745560	67745451	NA	109
chr4_9531573_9592169	GI	0.025	37837	38081	chr4	9540660	9540901	NA	chr12	8536470	8536244	LOC389634	242
chr4_9531573_9592169	PI	0.03	37757	37894	chr8	12510251	12510117	NA	chr12	8536550	8536413	LOC389634	135
chr4_9531573_9592169	PI	0.011	35554	35799	chr8	12454528	12454283	NA	chr7	97554107	97553862	NA	245
chr4_9553688_9611166	GI	0	39649	40196	chr8	7931774	7932317	NA	chr8	12450245	12449704	NA	545
chr4_9553688_9611166	GI	0.005	39873	40081	chr8	7070580	7070372	NA	chr8	12450021	12449813	NA	208
chr4_9630531_9686522	GI	0	39841	40132	chr4	9119993	9120258	NA	chr4	9656191	9656459	NA	278
chr4_9630531_9686522	GI	0.048	15040	15117	chr8	8027119	8027157	NA	chr11	3505577	3505570	NA	57
chr4_9630531_9686522	PI	0.003	40391	40550	chr3	125598687	125598846	NA	chr11	3481196	3481039	NA	159
chr4_9630531_9686522	PI	0.029	32006	32174	chr11	3489353	3489185	NA	chr4	3999667	3999499	NA	168
chr4_9630531_9686522	PI	0.008	15026	15132	chr4	9641461	9641525	NA	chr4	4006712	4006672	NA	85
chr4_9630531_9727884	GI	0	7378	8576	chr8	12361068	12359883	LOC100506990	chr8	8019620	8020805	NA	1191
chr4_9630531_9727884	GI	0.006	15870	15997	chr4	9097765	9097892	NA	chr8	8027906	8028033	NA	127
chr4_9630531_9727884	PI	0.022	28374	28578	chr8	8040369	8040572	NA	chr4	4002833	4002631	NA	203
chr4_9630531_9727884	PI	0.004	15856	15962	chr4	9642289	9642395	NA	chr4	4005907	4005801	NA	106
chr4_9651317_9710463	GI	0.005	46540	46783	chr4	3988610	3988592	NA	chr4	9123544	9123562	NA	130
chr4_9651317_9710463	GI	0.029	42935	44509	chr8	12083898	12083498	NA	chr8	12326407	12326008	LOC100506990	987
chr4_9651317_9710463	PI	0.033	17185	17391	chr8	12351466	12351260	LOC100506990	chr11	3503496	3503290	NA	206
chr4_9672121_9709509	PI	0.025	6905	7163	chr4	9089167	9089423	NA	chr4	4014462	4014204	NA	257
chr4_9695534_9716284	PI	0.013	10190	10431	chr3	75527486	75527245	NA	chr3	129874169	129873930	NA	241
chr4_gl000194_random_102768_145523	GI	0.001	30813	30848	chr4_gl000194_random	125671	125706	NA	chr1	142901513	142901546	NA	35
chr4_gl000194_random_102768_145523	GI	0.002	30813	30848	chr21	10153331	10153298	NA	chr4_gl000194_random	125671	125706	NA	34
chr4_gl000194_random_102768_145523	GI	0.017	15937	15985	chrUn_gl000214	34129	34081	NA	chr1	142887248	142887296	NA	48
chr4_gl000194_random_11592_22666	PI	0.048	11860	12263	chr9	68315839	68315436	NA	chr9	45424392	45424795	NA	403
chr4_gl000194_random_11592_22666	PI	0.047	17795	17829	chr22	16090308	16090342	NA	chr9	45430075	45430109	NA	34
chr4_gl000194_random_485_23589	GI	0	11132	13091	chr9	42267952	42266054	NA	chr9	70663447	70661546	NA	1928
chr4_gl000194_random_485_23589	GI	0	19351	19658	chr21	10607356	10607138	NA	chr9	70655346	70655176	NA	262
chr4_gl000194_random_485_23589	GI	0	18675	18717	chr2	132518701	132518659	C2orf27A	chr4_gl000194_random	17690	17732	NA	42
chr4_gl000194_random_485_23589	GI	0	18646	18715	chr4_gl000194_random	17661	17730	NA	chr9	45431041	45431110	NA	69
chr4_gl000194_random_485_23589	GI	0	18646	18715	chr9	70656046	70655977	NA	chr4_gl000194_random	17661	17730	NA	69
chr4_gl000194_random_485_23589	GI	0.001	18700	18760	chrUn_gl000244	22569	22509	NA	chr9	68309109	68309049	NA	60
chr4_gl000194_random_485_23589	GI	0.001	18700	18760	chr14	19751703	19751643	NA	chr9	68309109	68309049	NA	60
chr4_gl000194_random_76186_90540	GI	0	1031	1187	chr1	143158330	143158174	NA	chr4_gl000194_random	76933	77089	MAFIP	156
chr4_gl000194_random_76186_90540	GI	0.013	1017	1187	chr4_gl000194_random	76919	77089	MAFIP	chrUn_gl000247	4024	4194	NA	170
chr5_177470409_177482002	GI	0.031	7820	8302	chr5	177476105	177476583	NA	chr5	175543038	175543516	FAM153B	480
chr5_177470409_177482002	PI	0.006	5050	5647	chr5	177151854	177151262	FAM153A	chr5	177473382	177473973	FAM153C	594
chr5_180699751_180711301	PI	0.039	3569	6984	chr9	46758323	46761655	NA	chr9	44331545	44328213	NA	3373
chr5_180699751_180711301	PI	0.032	3694	3881	chr5	180703284	180703470	NA	chrUn_gl000237	8074	7888	NA	186
chr5_180715662_180732506	GI	0.001	11406	12216	chr1	695907	695097	NA	chr4	120357512	120356702	NA	810
chr5_180715662_180732506	GI	0.035	4736	5228	chr10	38703897	38704368	NA	chr9	141141408	141141884	NA	481
chr5_180715662_180732506	PI	0.004	11406	11944	chr9	141147867	141148405	NA	chr4	120357512	120356974	NA	538
chr5_180715662_180732506	PI	0.006	11406	11928	chr16	90208824	90209346	NA	chr4	120357512	120356990	NA	522
chr5_180723079_180747879	GI	0	22183	22493	chr7	56462738	56462429	NA	chr1	224156235	224155933	NA	309
chr5_180723079_180747879	GI	0	22216	22408	chr1	224156202	224156015	NA	chr7	39815098	39815290	LINC00265	189
chr5_180723079_180747879	GI	0	22216	22408	chr10	38720272	38720459	LOC399744	chr7	39815098	39815290	LINC00265	189
chr5_180723079_180747879	GI	0	744	1144	chr1	706233	705863	LOC100288069	chr10	38699986	38700386	NA	385
chr5_180723079_180747879	GI	0	21133	21325	chr5	180735662	180735854	NA	chr7	39814051	39814243	LINC00265	192
chr5_180723079_180747879	GI	0.006	19013	19103	chr7	39811964	39812054	LINC00265	chr19	218792	218702	NA	90
chr5_180723079_180747879	GI	0.008	19013	19103	chr16	90215468	90215558	NA	chr7	39811964	39812054	LINC00265	90
chr5_180735555_180746736	GI	0.019	8708	8973	chr4	120360102	120359864	NA	chr7	39802998	39803262	LINC00265	251
chr5_180735555_180746736	PI	0.022	8739	8908	chr10	38707739	38707891	NA	chr7	39803028	39803197	LINC00265	160
chr5_180747890_180759670	GI	0.005	10493	10601	chr7	51453289	51453181	NA	chr7	128295530	128295638	FLJ45340	108
chr5_180779359_180830570	GI	0	26064	30426	chr6	121953	117601	NA	chrUn_gl000227	47826	43474	NA	4357
chr5_180779359_180830570	GI	0.032	29452	29677	chr5	180782551	180782776	NA	chr15	102404432	102404657	NA	225
chr5_180779359_180830570	PI	0.032	26467	27755	chr19	172225	170937	NA	chrUn_gl000227	47423	46135	NA	1288
chr5_180837001_180849202	GI	0.007	1476	1858	chr1	224107045	224106670	NA	chrY	27501332	27500951	NA	378
chr5_21485211_21523123	PI	0.045	26702	29380	chr5	70093237	70095915	NA	chr5	70491977	70489299	NA	2678
chr5_218039_230652	GI	0.03	7711	7812	chr5	225695	225796	SDHA	chr3	197349039	197348941	LOC220729	101
chr5_218039_230652	PI	0.031	7723	7876	chr3	195390668	195390818	SDHAP2	chr5	225707	225859	SDHA	151
chr5_266129_284128	GI	0.001	9021	9431	chr5	274939	275340	PDCD6	chr5	1630947	1630537	LOC728613	405
chr5_266129_284128	GI	0.003	505	956	chr3	197383376	197383119	NA	chr3	195360311	195360568	NA	354
chr5_266129_284128	PI	0.012	9912	10066	chr3	195677297	195677143	NA	chr3	197377597	197377443	NA	154
chr5_69517206_69529905	PI	0.016	7835	12559	chr5	69518980	69521831	SMA4	chr5	69500930	69503781	SMA4	3787
chr5_69517206_69529905	PI	0.028	5740	8188	chr5	69498865	69501283	SMA4	chr5	69813305	69815735	GUSBP9,SMA5	2433
chr5_70517570_70530240	GI	0.045	5420	7673	chr5	70517569	70519197	GUSBP9	chr5	69791704	69793938	SMA5	1940
chr5_70517570_70530240	PI	0.014	5420	7673	chr5	70498933	70501168	NA	chr5	69791704	69793938	SMA5	2244
chr5_99710409_99727610	GI	0	565	874	chr6	26852690	26852998	GUSBP2	chr5	34178670	34178978	NA	308
chr5_99710409_99727610	GI	0	408	746	chr5	68937444	68937764	GUSBP3	chr6	58252108	58252436	GUSBP4	329
chr5_99710409_99727610	GI	0	408	746	chr5	69792276	69792596	SMA5	chr6	58252108	58252436	GUSBP4	329
chr5_99710409_99727610	GI	0	565	834	chr6	58252256	58252524	GUSBP4	chr5	34178670	34178938	NA	268
chr5_99710409_99727610	GI	0	1009	1139	chr5	99711399	99711529	NA	chr5	21495295	21495165	GUSBP1	130
chr5_99710409_99727610	GI	0	9442	9766	chr5	98866103	98865795	NA	chr5	99719628	99719945	LOC100133050	316
chr5_99710409_99727610	GI	0.011	508	829	chr5	21495794	21495475	GUSBP1	chr5	34178614	34178933	NA	320
chr6_170994646_171006849	GI	0.011	7890	8305	chr6	170996155	170996567	NA	chr1	224100647	224100233	NA	413
chr6_26764762_26783217	GI	0	3776	5333	chr6	26764761	26765730	NA	chr6	26760315	26759339	NA	1263
chr6_26764762_26783217	GI	0	4445	5466	chr6	26760227	26759206	NA	chr6	26737241	26736226	NA	1021
chr6_26764762_26783217	GI	0.027	11503	11592	chr6	58141179	58141267	NA	chr6	26770606	26770693	NA	88
chr6_46799452_46825908	PI	0.038	1608	2089	chr9	44147179	44147543	NA	chr9	43162173	43162537	NA	422
chr6_46799452_46825908	PI	0.024	8031	9945	chr9	70728636	70726736	NA	chr9	43168406	43170306	NA	1907
chr6_58203156_58243838	PI	0.048	18578	18931	chr6	58208440	58208768	NA	chr5	20729361	20729040	NA	340
chr6_58243865_58269225	PI	0.029	15238	15376	chr5	34129016	34129154	NA	chr6	26804438	26804576	NA	138
chr6_60001_77075	GI	0.007	9387	9983	chr6	69370	69966	NA	chr15	102452968	102452372	NA	596
chr6_60001_77075	GI	0.016	11929	12621	chr15	102450431	102449747	NA	chr19	123500	124185	NA	688
chr6_60001_77075	GI	0.044	13055	13762	chr1	83030	83733	NA	chr15	102449316	102448612	NA	705
chr6_71232_133707	GI	0	48742	50751	chr1	372223	370215	NA	chr6	170953254	170951245	NA	2008
chr6_71232_133707	GI	0	46715	48691	chr1	615442	617418	NA	chr6	170955281	170953305	NA	1976
chr6_71232_133707	PI	0.045	32011	33774	chr6	89822	89925	NA	chr6	170967928	170966166	NA	933
chr7_142129387_142140331	GI	0.03	7808	7900	chr7	142109294	142109386	NA	chr7	142146886	142146920	NA	92
chr7_142129387_142140331	PI	0.029	9507	9624	chr7	142131008	142131125	NA	chr7	142148513	142148630	NA	117
chr7_151908970_151938464	GI	0	4437	7080	chrUn_gl000212	186859	186516	NA	chr21	10999668	11002311	NA	1493
chr7_151908970_151938464	GI	0	21294	21394	chr7	151922462	151922562	MLL3	chr21	11016303	11016403	NA	100
chr7_151908970_151938464	GI	0.014	21693	21851	chr1	148886465	148886307	NA	chr7	151922860	151923018	MLL3	158
chr7_44037583_44053781	PI	0.047	5453	8886	chr7	102271970	102275397	NA	chr7	102172864	102176293	NA	3430
chr7_45819262_45832108	GI	0	11336	12141	chr4	120379696	120378895	LOC645513	chr1	717890	717086	NA	803
chr7_5055261_5077283	PI	0.032	2825	2864	chr7	44051710	44051673	POLR2J4	chr7	5057340	5057379	NA	38
chr7_5055261_5077283	PI	0.041	2795	2811	chr7	5057310	5057326	NA	chr7	99921861	99921845	PMS2P1	16
chr7_53189309_53211062	PI	0.009	16994	17299	chr18	15211797	15212102	NA	chr2	132809999	132810304	NA	305
chr7_53189340_53200000	GI	0.034	6509	6780	chr16	33063874	33063688	NA	chr2	92238113	92238299	NA	228
chr7_53189340_53200000	PI	0.011	4922	5057	chr7	64578611	64578479	NA	chrUn_gl000217	115404	115533	NA	133
chr7_53189340_53200000	PI	0.012	4922	5057	chrUn_gl000217	115404	115533	NA	chr7	65042678	65042810	NA	132
chr7_53200013_53213566	GI	0.017	1802	3090	chr2	91995241	91993958	NA	chr2	92233582	92234865	NA	1285
chr7_53217660_53228505	PI	0.008	3719	4009	chr2	90409240	90408950	NA	chr7	61816690	61816402	NA	290
chr7_53217660_53228505	PI	0.01	6062	6504	chr2	132774034	132774476	NA	chr18	15171466	15171908	NA	442
chr7_53223816_53236439	PI	0.014	7754	7920	chrUn_gl000217	134809	134975	NA	chr16	33091853	33091687	NA	166
chr7_53223816_53236439	PI	0.03	7702	7803	chr16	33091904	33091804	NA	chr18	15173140	15173241	NA	100
chr7_53223816_53236439	PI	0.01	7702	7803	chr18	15173140	15173241	NA	chr1	148832605	148832705	NA	101
chr7_53223816_53236439	PI	0.002	7744	7803	chr1	148832646	148832705	NA	chr7	57914798	57914857	NA	59
chr7_53223816_53236439	PI	0.001	7744	7803	chr7	57914798	57914857	NA	chr1	148670736	148670795	NA	59
chr7_53223816_53236439	PI	0.002	7690	7761	chr15	20124514	20124443	NA	chr2	90405251	90405180	NA	71
chr7_56442538_56464232	GI	0.021	2017	3496	chr4	120327363	120327460	FLJ14186	chr4	119555531	119555433	NA	788
chr7_56442538_56464232	PI	0.027	7289	7420	chr7	51460156	51460171	NA	chr7	39831615	39831600	LINC00265	73
chr7_56442538_56464232	PI	0.019	9174	9678	chr1	222650721	222651219	NA	chr4	120331519	120332017	FLJ14186	501
chr7_56445941_56475876	GI	0.015	2118	3606	chr4	119553440	119552066	NA	chr4	120329450	120330822	FLJ14186	1431
chr7_56445941_56475876	PI	0.041	13344	13671	chr7	39822942	39822616	LINC00265	chr7	56454555	56454881	NA	326
chr7_56445941_56475876	PI	0.026	13981	14449	chr11	138123	138301	NA	chr4	120340273	120340461	NA	323
chr7_56445941_56475876	PI	0.031	13997	14449	chr19	208418	208581	NA	chr4	120340288	120340461	NA	307
chr7_56445941_56475876	PI	0.032	3458	3493	chr1	243219965	243220000	LOC731275	chr7	65303713	65303678	NA	35
chr7_56445941_56475876	PI	0.03	3458	3493	chr7	65303713	65303678	NA	chr4	120330687	120330722	FLJ14186	35
chr7_56450604_56463835	PI	0.019	8280	8781	chr1	222650237	222650336	NA	chr4	120331035	120331134	FLJ14186	300
chr7_56466462_56479927	GI	0.049	6907	7529	chr1	222653376	222653997	NA	chr1	224142848	224143469	NA	621
chr7_56466462_56479927	PI	0.02	589	912	chr4	120327943	120328266	FLJ14186	chr1	136985	137160	LOC729737	323
chr7_56466462_56479927	PI	0.049	7199	7665	chr10	38733571	38733115	LOC399744	chr1	224143140	224143604	NA	461
chr7_56900427_56924075	GI	0.027	6076	6201	chr7	39830682	39830557	LINC00265	chr7	56901339	56901460	NA	125
chr7_56900427_56924075	PI	0.007	4697	4959	chr7	55815098	55815310	NA	chr7	45847745	45847533	NA	237
chr7_56900427_56924075	PI	0.004	6105	6201	chr7	45846398	45846306	NA	chr7	56901368	56901460	NA	94
chr7_56900427_56924075	PI	0.027	5855	6077	chr4	119551150	119550931	NA	chr7	39830900	39830681	LINC00265	220
chr7_57280029_57296663	GI	0	10575	11067	chr20	47135345	47134868	NA	chr20	46465650	46465172	NA	484
chr7_57280029_57296663	GI	0.002	5660	7134	chr20	46470188	46468714	NA	chr20	46516994	46518026	NA	1474
chr7_57280029_57296663	PI	0.019	12757	12805	chr7	57284053	57284101	NA	chr20	46463487	46463439	NA	48
chr7_57845939_57863382	PI	0.047	6760	8377	chr9	67719406	67720941	NA	chr9	46310489	46312024	NA	1576
chr7_57845939_57868675	PI	0.015	6812	8471	chr9	46311862	46313520	NA	chr9	67720779	67722426	NA	1658
chr7_61659390_61669902	PI	0.011	819	874	chr7	61072900	61072895	NA	chr7	61659389	61659390	NA	30
chr7_61803161_61814142	GI	0	2447	9981	chr7	61736252	61729320	NA	chr7	61805547	61812477	NA	7233
chr7_61803161_61814142	GI	0.012	1783	1889	chr1	148679039	148678933	NA	chr18	15181238	15181132	NA	106
chr7_61803161_61814142	GI	0.03	1783	1889	chr18	15181238	15181132	NA	chr16	32809769	32809663	NA	106
chr7_61803161_61814142	PI	0.002	1666	1833	chr16	32809886	32809719	NA	chrUn_gl000217	142967	142800	NA	167
chr7_61803161_61814142	PI	0.003	1666	1833	chrUn_gl000217	142967	142800	NA	chr16	33083475	33083642	NA	167
chr7_61803161_61814142	PI	0.006	1826	1889	chr16	33083635	33083698	NA	chr2	90397184	90397247	NA	63
chr7_61803161_61814142	PI	0.025	1826	1851	chr2	90397184	90397209	NA	chr16	32140397	32140422	NA	25
chr7_61803161_61814142	PI	0.005	951	1049	chr7	61804060	61804158	NA	chr16	32139524	32139622	NA	98
chr7_62694979_62707103	GI	0.015	8515	9843	chr7	57121956	57123284	NA	chr7	62976852	62975524	NA	1328
chr7_62707105_62730439	PI	0.02	6498	7758	chr7	62978868	62977608	NA	chr7	57119940	57121199	NA	1260
chr7_63180988_63192816	GI	0.024	8830	9024	chr1	224155350	224155156	NA	chr7	39815943	39816137	LINC00265	194
chr7_63180988_63192816	GI	0.044	8709	8819	chr19	214937	214827	NA	chr7	63182838	63182948	NA	110
chr7_63180988_63192816	PI	0.037	8983	9063	chr7	51475906	51475826	NA	chr11	50052937	50052857	NA	80
chr7_63180988_63192816	PI	0.004	8694	8785	chr7	39815812	39815898	LINC00265	chr7	63182823	63182914	NA	88
chr7_63180988_63200000	PI	0.02	8738	8818	chr7	63182867	63182947	NA	chr1	224155442	224155362	NA	80
chr7_63668747_63681118	GI	0.031	9680	9756	chr7	63716147	63716223	ZNF679	chr7	57517211	57517286	ZNF716	76
chr7_64955705_64966442	PI	0.03	5127	5208	chr18	15180339	15180420	NA	chr1	148678140	148678221	NA	81
chr7_64955705_64966442	PI	0.017	3403	3594	chr16	33587261	33587081	NA	chr15	20119007	20118818	NA	185
chr7_64955705_64966442	PI	0.041	5169	5208	chr1	148678182	148678221	NA	chr7	57921959	57921998	NA	39
chr7_64955705_64966442	PI	0.008	9098	9267	chr7	57925503	57925667	NA	chr1	148843381	148843549	NA	166
chr7_64955705_64966442	PI	0.049	5179	5325	chrUn_gl000217	142005	142151	NA	chr16	32808928	32809074	NA	146
chr7_64955705_64966442	PI	0.023	9012	9273	chr15	20113806	20113573	NA	chr16	32812343	32812593	NA	247
chr7_64955766_64985860	GI	0	0	3567	chr16	32803912	32807368	NA	chr16	33089453	33085996	NA	3511
chr7_64955766_64985860	GI	0	5243	5344	chr7	64960622	64960723	NA	chr1	148839982	148840083	NA	101
chr7_64955766_64985860	GI	0	5243	5344	chr16	33084329	33084228	NA	chr7	64960622	64960723	NA	101
chr7_64955766_64985860	GI	0.001	5241	5355	chr18	15180496	15180610	NA	chr7	64960620	64960734	NA	114
chr7_64985879_65011405	GI	0.006	4378	7436	chr7	65143730	65140686	INTS4L2,LOC441242	chr7	64632523	64629479	INTS4L1	3051
chr7_64985879_65011405	GI	0.01	4457	7436	chr7	64988839	64991801	NA	chr7	64632444	64629479	INTS4L1	2970
chr7_65046072_65062057	PI	0.035	5778	5907	chr16	33846926	33846797	NA	chr17	25283890	25283761	NA	129
chr7_65046072_65062057	PI	0.03	8933	9101	chr17	25281165	25280997	NA	chr2	91661099	91660931	NA	168
chr7_65277769_65296014	GI	0.001	14816	15045	chr7	39816339	39816551	LINC00265	chr7	128276281	128276493	NA	220
chr7_65277769_65296014	GI	0.031	14232	14254	chr7	65286994	65287016	NA	chr10	38720933	38720955	LOC399744	22
chr7_65277769_65296014	GI	0.037	14232	14254	chr7	128275697	128275719	NA	chr7	65286994	65287016	NA	22
chr7_66741718_66758039	GI	0	9558	10244	chr7	76686517	76685842	NA	chr7	76658115	76657432	NA	680
chr7_66741718_66758039	GI	0.006	3825	6267	chr7	102291053	102293336	POLR2J2,SPDYE2	chr7	101998210	101995927	SPDYE6	2362
chr7_66741718_66758039	GI	0.006	9535	10244	chr7	76167489	76166785	NA	chr7	75126640	75127343	SPDYE5	706
chr7_66741718_66758039	PI	0.001	9256	9414	chr7	101993355	101993221	SPDYE6	chr7	76658306	76658172	NA	146
chr7_66741718_66758039	PI	0.003	10150	10195	chr7	99913398	99913443	SPDYE3	chr7	75127251	75127296	SPDYE5	45
chr7_6873506_6886701	PI	0.008	9522	9646	chr3	75403335	75403459	NA	chr3	125446664	125446540	NA	124
chr7_6873506_6886701	PI	0.041	1217	1420	chr9	93504339	93504542	NA	chr3	125432358	125432155	NA	203
chr7_6873506_6886701	PI	0.017	2223	2312	chr4	9471149	9471060	NA	chr12	8580808	8580897	NA	89
chr7_6873506_6886701	PI	0.021	4495	4592	chr3	125451593	125451496	NA	chr12	8582737	8582816	NA	97
chr7_6873506_6886701	PI	0.003	6906	7039	chr12	8585105	8585238	NA	chr3	125428116	125427983	NA	133
chr7_6877636_6899603	GI	0.042	9696	10020	chr4	9507507	9507201	NA	chr4	8973526	8973214	NA	315
chr7_6877636_6899603	PI	0.031	8111	8258	chr7	6885722	6885869	NA	chr4	8975103	8974956	NA	147
chr7_6899613_6938575	GI	0	9921	10015	chr11	67483953	67484045	NA	chr3	129734410	129734504	NA	93
chr7_6899613_6938575	GI	0.003	9893	9969	chr7	6899830	6899906	NA	chr11	67483925	67484001	NA	76
chr7_6899613_6938575	PI	0.021	28079	28103	chr4	3900500	3900524	NA	chr11	67500274	67500298	NA	24
chr7_6980381_7011914	GI	0.025	722	928	chr4	9653473	9653273	NA	chr4	9117281	9117075	NA	203
chr7_6980381_7020126	PI	0.001	21888	24070	chr8	12353164	12355284	LOC100506990	chr8	8027529	8025412	NA	2151
chr7_6980381_7020126	PI	0.032	6690	6952	chr7	6986553	6986815	NA	chr8	8042650	8042388	NA	262
chr7_7017647_7039546	GI	0	88	744	chr4	3994091	3994733	NA	chr4	9621390	9621359	NA	649
chr7_97503239_97525927	PI	0.046	2350	2459	chr8	12397058	12397167	LOC100506990	chr11	3543404	3543513	NA	109
chr7_97503239_97525927	PI	0.009	13482	13749	chr11	3553111	3553378	NA	chr11	67673347	67673613	NA	267
chr7_97503239_97525927	PI	0.021	443	596	chr8	7985491	7985338	NA	chr4	9065240	9065087	NA	153
chr7_97503239_97525927	PI	0.024	6018	6161	chr4	9060544	9060401	NA	chr11	71408109	71407966	NA	143
chr7_97503239_97525927	PI	0.021	6018	6184	chr7	97508335	97508501	NA	chr11	71408109	71407943	NA	166
chr7_97503996_97560612	GI	0	10247	10588	chr8	7003241	7002909	NA	chr8	7976371	7976038	NA	336
chr7_97503996_97560612	GI	0.049	30659	30868	chr8	7045535	7045744	NA	chr12	8508874	8509083	NA	209
chr7_97503996_97560612	PI	0.04	11972	12164	chr4	4059394	4059586	NA	chr12	8492584	8492776	NA	192
chr7_97503996_97560612	PI	0.004	5175	5410	chr11	71408179	71407945	NA	chr11	3546187	3546421	NA	234
chr7_97503996_97560612	PI	0.021	13584	13771	chr11	3554021	3554208	NA	chr3	125533750	125533563	NA	187
chr7_97503996_97560612	PI	0.001	30659	30868	chr8	7957010	7956801	NA	chr12	8508874	8509083	NA	209
chr7_97513018_97536342	GI	0.044	2441	2685	chr12	8483647	8483718	NA	chr4	9595316	9595245	NA	157
chr7_97513018_97536342	PI	0.012	15366	15504	chr16	5336998	5336876	NA	chr8	7030478	7030601	NA	130
chr7_97513018_97536342	PI	0.01	1332	1605	chr11	67661924	67662197	NA	chr11	3542419	3542692	NA	273
chr7_97513018_97536342	PI	0.03	6910	7136	chr8	7979920	7979703	NA	chr11	71407220	71406994	NA	221
chr7_97513018_97536342	PI	0.018	1332	1567	chr11	3542419	3542654	NA	chr11	71411952	71411717	NA	235
chr7_97527272_97538808	PI	0.007	8081	8219	chr8	7023398	7023487	NA	chr16	5344133	5343995	NA	113
chr7_97545406_97560612	PI	0.006	1677	1879	chr8	7018245	7018447	NA	chr12	8482946	8483140	NA	202
chr7_97545406_97560612	PI	0.017	1677	1879	chr8	7984277	7984075	NA	chr12	8482946	8483140	NA	202
chr7_99910003_99922808	GI	0.015	0	1858	chr7	102293168	102294611	POLR2J2,SPDYE2	chr7	101996096	101994652	SPDYE6	1650
chr7_99910003_99922808	GI	0.046	6763	6965	chr7	76655665	76655463	NA	chr7	75129475	75129668	SPDYE5	202
chr7_99910003_99922808	PI	0.005	6942	7089	chr7	72522168	72522021	NA	chr7	102299100	102299238	POLR2J2,SPDYE2	147
chr7_99910003_99922808	PI	0.03	6763	6908	chr7	75129475	75129611	SPDYE5	chr7	74700275	74700420	NA	140
chr7_99910003_99922808	PI	0.013	9605	9745	chr7	101987841	101987723	SPDYE6	chr7	5070538	5070398	NA	129
chr7_99910003_99922808	PI	0.001	6959	7091	chr7	74700471	74700603	NA	chr7	72335915	72335792	SPDYE7P	132
chr8_11884872_11900766	PI	0.004	5052	5217	chr4	4107381	4107546	NA	chr3	129719990	129720155	NA	165
chr8_12143182_12228621	GI	0	42433	43735	chr8	11937467	11938769	NA	chr8	12183713	12185014	NA	1302
chr8_12143182_12228621	GI	0	42819	42999	chr4	9415837	9415657	NA	chr11	71559131	71558951	NA	180
chr8_12467545_12497174	PI	0.031	3581	3769	chr11	71396509	71396321	NA	chr7	97520419	97520607	NA	188
chr8_12467545_12497174	PI	0.047	1420	1574	chr7	97518332	97518486	NA	chr4	9050628	9050474	NA	154
chr8_12467545_12497174	PI	0.007	1283	1547	chr11	3555659	3555923	NA	chr11	67675878	67676141	NA	264
chr8_12467545_12497174	PI	0.008	17581	17719	chr8	7045940	7046074	NA	chr16	5323270	5323147	NA	136
chr8_12467545_12497174	PI	0.036	416	649	chr4	9051615	9051382	NA	chr4	4061751	4061984	NA	233
chr8_12467545_12497174	PI	0.025	6626	6868	chr3	75579155	75579394	NA	chr4	4067826	4068066	NA	240
chr8_12467545_12525492	GI	0	33824	34441	chr8	7941071	7940460	NA	chr8	12441001	12441607	NA	614
chr8_12467545_12525492	GI	0.001	34075	34441	chr8	7061745	7062107	NA	chr8	12441245	12441607	NA	364
chr8_12467545_12525492	GI	0.011	1291	1517	chr11	71398684	71398459	NA	chr11	3555668	3555894	NA	225
chr8_12467545_12525492	PI	0.002	4678	4923	chr8	12413011	12413255	LOC100506990	chr7	97521542	97521785	NA	244
chr8_12467545_12525492	PI	0.01	29428	29698	chr8	12495463	12495730	NA	chr4	4087914	4088160	NA	268
chr8_12467545_12525492	PI	0.036	29633	29871	chr11	3580616	3580854	NA	chr4	4088118	4088332	NA	238
chr8_12470580_12481706	PI	0.001	4779	5704	chr8	7034427	7035316	NA	chr8	7968100	7967211	NA	907
chr8_12470580_12481706	PI	0.04	1491	1728	chr8	12409878	12410115	LOC100506990	chr4	4062808	4063042	NA	237
chr8_12470580_12481706	PI	0.027	6469	6652	chr11	67680876	67681059	NA	chr4	4067678	4067861	NA	183
chr8_12470580_12481706	PI	0.016	8320	8630	chr8	7964640	7964359	NA	chr8	12475613	12475893	NA	295
chr8_6933382_6956196	PI	0.037	8857	9051	chr8	7459505	7459694	NA	chr11	67732609	67732416	NA	191
chr8_6933382_6956196	PI	0.021	4645	11766	chr3	75642676	75636214	NA	chrUn_gl000222	160101	166562	NA	6791
chr8_6933382_6956196	PI	0.031	1789	2038	chr11	3618554	3618313	NA	chr11	67739392	67739151	NA	245
chr8_6972516_7003501	PI	0.001	16852	17085	chr12	8544822	8544590	NA	chr11	71348855	71349088	NA	232
chr8_7004863_7024818	PI	0.01	5446	5618	chr11	71415369	71415198	NA	chr8	7007432	7007603	NA	171
chr8_7004863_7044003	GI	0.016	4837	5009	chr11	71415965	71415794	NA	chr8	7006837	7007007	NA	171
chr8_7004863_7044003	PI	0.05	7648	7785	chr11	67660687	67660821	NA	chr8	7009574	7009711	NA	135
chr8_7025907_7082402	GI	0.001	33931	34296	chr8	7035051	7035416	NA	chr8	12413716	12414081	LOC100506990	365
chr8_7025907_7082402	GI	0.028	41737	41946	chr8	12479383	12479592	NA	chr8	12421264	12421473	LOC100506990	209
chr8_7025907_7082402	PI	0.007	29316	29587	chr4	4062091	4062356	NA	chr8	12468254	12468525	NA	268
chr8_7025907_7082402	PI	0.017	16663	16874	chr11	3543132	3543343	NA	chr8	12396786	12396997	LOC100506990	211
chr8_7110935_7133810	GI	0.004	22589	22839	chr8	7465945	7465695	NA	chr8	7547211	7547461	NA	250
chr8_7150797_7195814	GI	0	11644	15333	chr8	12023520	12019869	NA	chr8	12265841	12262192	FAM66A	3670
chr8_7150797_7195814	GI	0	30848	30930	chr8	7181020	7181102	FAM66B	chr8	12004845	12004763	FAM66D	82
chr8_7150797_7195814	GI	0.015	4921	5159	chr8	12272420	12272184	NA	chr4	9178061	9178298	NA	237
chr8_7524650_7541001	GI	0.023	7589	8364	chr8	7531254	7532016	NA	chr8	7929930	7929168	NA	768
chr8_7524650_7541001	GI	0.035	3188	3880	chr8	7068835	7069500	NA	chr8	7933722	7933074	NA	678
chr8_7524650_7541001	PI	0.044	11570	11695	chr16	5292736	5292611	NA	chr8	7535203	7535328	NA	125
chr8_7524650_7541001	PI	0.039	1115	1231	chr8	7935418	7935302	NA	chr4	9014644	9014541	NA	116
chr8_7524650_7546652	GI	0	7899	8678	chr8	7532507	7533285	NA	chr8	7928677	7927899	NA	778
chr8_7524650_7546652	GI	0.013	3308	4025	chr8	7933247	7932531	NA	chr8	7069327	7070043	NA	716
chr8_7524650_7546652	PI	0.019	18249	18701	chr8	12463642	12464079	NA	chr8	7542817	7543249	NA	444
chr8_7524650_7563640	GI	0.028	15454	15504	chr12	8545062	8545112	NA	chr8	7081432	7081482	NA	50
chr8_7538521_7600000	GI	0	52704	53039	chr8	7435924	7435589	NA	chr8	7118677	7119012	LOC349196	335
chr8_7538521_7600000	GI	0	10078	14643	chr8	7538520	7539269	NA	chr8	7076132	7080673	NA	2657
chr8_7824871_7837729	PI	0.03	11317	11368	chr4	9397527	9397476	NA	chr8	11960438	11960489	ZNF705D	51
chr8_8003279_8013464	PI	0.038	3752	3849	chr16	5207508	5207420	NA	chr12	8469641	8469544	NA	92
chr8_8018400_8081424	GI	0.021	24220	24279	chr8	8022780	8022839	NA	chr16	5187705	5187646	NA	59
chr8_8081761_8098938	GI	0.014	27107	27201	chr4	9640053	9640147	NA	chr12	8447226	8447132	NA	94
chr9_20977_41278	PI	0.026	15629	17957	chr9	25804	28132	WASH1	chr19	67299	69627	WASH5P	2328
chr9_20977_41278	PI	0.03	18863	19487	chr19	70532	71155	WASH5P	chr15	102502240	102501616	WASH3P	623
chr9_41054330_41097460	PI	0.03	3030	4821	chr9	39629879	39628102	NA	chr9	66084473	66086250	NA	1784
chr9_41193215_41217913	GI	0	15188	16372	chr9	41136923	41138107	NA	chr9	41692433	41691249	NA	1184
chr9_41193215_41217913	PI	0.031	18177	21323	chr9	66157957	66161098	NA	chr9	44670028	44673164	NA	3143
chr9_41686142_41731696	GI	0.001	34723	35462	chr9	41689895	41690630	NA	chr9	66157508	66156782	NA	737
chr9_41686142_41731696	PI	0.022	29399	31340	chr9	44674893	44672952	NA	chr9	41143215	41142843	NA	1941
chr9_41989991_42018365	GI	0	13402	15170	chr9	41989990	41990232	KGFLP2	chr9	46813220	46814988	NA	1005
chr9_41989991_42018365	GI	0.015	20236	20329	chr9	65539285	65539192	NA	chr9	44377825	44377918	NA	93
chr9_41989991_42018365	PI	0.024	15172	17367	chr9	46814990	46817179	NA	chr9	44373085	44375274	NA	2192
chr9_42024044_42034503	PI	0.027	239	511	chr4	132633803	132634074	NA	chr4_gl000193_random	162030	162302	NA	271
chr9_42024044_42034503	PI	0.042	10091	10319	chr9	42034006	42034234	NA	chr4_gl000193_random	171788	172016	NA	228
chr9_42429576_42452474	GI	0.003	20466	20561	chr1	143356250	143356337	NA	chr18	14199470	14199565	ANKRD20A5P	91
chr9_42663961_42719704	GI	0.044	37719	37883	chr9	42701140	42701304	NA	chr9	69218381	69218217	CBWD6	164
chr9_42663961_42719704	GI	0.048	51893	52144	chr9	70915215	70915320	NA	chr9	42715246	42715351	NA	178
chr9_42663961_42719704	PI	0.024	37857	38276	chr9	134712	134293	CBWD1	chr2	114240071	114240490	CBWD2	419
chr9_42728304_42743292	PI	0.049	7083	7349	chr16	32841376	32841119	NA	chr2	92248590	92248329	NA	261
chr9_42728304_42743292	PI	0.019	7998	9544	chr2	91653562	91653845	NA	chr2	90431757	90432040	NA	914
chr9_42733153_42743292	PI	0.016	8169	9719	chr2	90431921	90432040	NA	chr2	91653726	91653845	NA	834
chr9_42733153_42743292	PI	0.039	7251	7519	chr2	91980418	91980672	NA	chr16	32841208	32840949	NA	261
chr9_42733153_42743292	PI	0.044	3667	3798	chrUn_gl000217	130573	130551	NA	chr2	91649466	91649488	NA	76
chr9_42733153_42743292	PI	0.028	3686	3797	chr18	15225106	15225103	NA	chr2	91649485	91649488	NA	57
chr9_43061484_43076001	GI	0.001	3084	3357	chr1	142671657	142671911	NA	chr18	14275763	14275521	NA	263
chr9_43072321_43099348	PI	0.001	6927	7472	chr21	15263251	15263446	NA	chr18	14271934	14271390	NA	370
chr9_43470700_43521213	GI	0	35419	38564	chr9	40892528	40889400	NA	chr9	44649816	44652951	NA	3136
chr9_43470700_43521213	GI	0	35419	38564	chr9	66137753	66140876	NA	chr9	44649816	44652951	NA	3134
chr9_43470700_43521213	GI	0	32431	33614	chr9	39567663	39566480	NA	chr9	41116707	41117890	NA	1183
chr9_43470700_43521213	GI	0.017	27969	28484	chr9	43485631	43486145	NA	chr9	40899959	40899444	NA	514
chr9_43636424_43651854	GI	0.003	11006	11891	chr9	39406437	39405558	NA	chr9	40751203	40750318	NA	882
chr9_44000001_44036964	GI	0	0	244	chr2	95401890	95402134	NA	chr9	66344015	66344257	NA	244
chr9_44000001_44036964	GI	0.001	18	320	chr9	66344033	66344333	NA	chr9	42493294	42492994	NA	301
chr9_44000001_44036964	GI	0.014	5224	5454	chr18	14355057	14354828	NA	chr13	19301068	19301189	NA	229
chr9_44000001_44036964	PI	0.009	18208	18429	chr21	15214101	15214322	NA	chr13	19310886	19311107	NA	221
chr9_44000001_44036964	PI	0.008	3888	4150	chr9	44000434	44000696	NA	chr2	95405686	95405948	NA	262
chr9_44038162_44118847	GI	0.002	7992	8160	chr1	143411241	143411074	NA	chr18	14261792	14261626	NA	167
chr9_44038162_44118847	PI	0.008	56567	56683	chr18	14215629	14215525	ANKRD20A5P	chr2	95487400	95487507	ANKRD20A8P	110
chr9_44038162_44118847	PI	0.004	56557	56683	chr2	95487390	95487507	ANKRD20A8P	chr13	19418555	19418678	ANKRD20A9P	121
chr9_44057213_44084292	PI	0.001	6907	7448	chr21	15269653	15270193	NA	chr18	14262451	14262322	NA	540
chr9_44246622_44262386	GI	0	14523	14716	chr9	43643621	43643801	NA	chr9	44254778	44254970	NA	186
chr9_44246622_44262386	PI	0.042	14456	14727	chr9	44254711	44254981	NA	chr9	42010314	42010044	KGFLP2	270
chr9_44769352_44823490	PI	0.045	13305	13471	chr9	44782412	44782578	NA	chr20	25824728	25824562	NA	166
chr9_44879298_44908286	GI	0	639	746	chr7	57831913	57831806	NA	chr20	25967764	25967657	NA	107
chr9_44879298_44908286	GI	0.026	2421	2538	chr12	37935887	37935781	NA	chr7	57830359	57830259	NA	111
chr9_44879298_44908286	PI	0.035	7113	7276	chr9	44886122	44886284	NA	chr20	25961569	25961407	NA	162
chr9_44879298_44908286	PI	0.04	22764	22931	chr20	25946540	25946374	NA	chr20	29496736	29496569	NA	166
chr9_44885101_44905021	PI	0.039	558	676	chr20	29518738	29518620	NA	chr12	37937486	37937378	NA	118
chr9_45047368_45078048	GI	0.019	3335	3532	chr9	45050696	45050893	NA	chr7	57875885	57875688	NA	197
chr9_45049266_45062619	PI	0.004	890	1010	chr20	25849873	25849993	NA	chr7	57878315	57878195	NA	120
chr9_45062668_45101542	PI	0.027	23849	23911	chr9	45066819	45066875	NA	chr17	21876041	21875985	NA	59
chr9_45413772_45436166	GI	0.004	20623	20706	chr9	45414287	45414369	NA	chr21	9855823	9855906	NA	82
chr9_45413772_45436166	GI	0.007	20623	20706	chr4_gl000194_random	1003	1086	NA	chr9	45414287	45414369	NA	83
chr9_45413772_45436166	PI	0.014	20614	20670	chr22	16074484	16074540	NA	chr21	9855814	9855870	NA	56
chr9_45413772_45436166	PI	0.011	20614	20670	chr21	9855814	9855870	NA	chrUn_gl000244	39421	39365	NA	56
chr9_45424879_45438012	PI	0.048	9339	9412	chr22	16063395	16063468	NA	chr21	9844644	9844717	NA	73
chr9_45424879_45438012	PI	0.029	9330	9412	chr21	9844635	9844717	NA	chr14	19779584	19779502	NA	82
chr9_45736569_45789643	GI	0.012	35328	36688	chr9	45755898	45757251	NA	chr9	46362056	46360704	NA	1356
chr9_46120295_46175988	GI	0.049	35776	36804	chr9	45760112	45761140	NA	chr9	46146434	46147462	NA	1028
chr9_46281509_46335793	PI	0.033	17476	17620	chr12	37966210	37966354	NA	chr9	46298716	46298858	NA	144
chr9_46305145_46335793	GI	0.013	26248	26445	chr7	57848539	57848730	NA	chr9	46307744	46307941	NA	194
chr9_46389077_46423058	GI	0.037	614	667	chr9	44991673	44991620	NA	chr4_gl000193_random	77226	77279	MGC39584	53
chr9_46389077_46423058	PI	0.019	614	667	chr9	67792747	67792800	NA	chr4_gl000193_random	77226	77279	MGC39584	53
chr9_66122526_66192215	GI	0	18170	21767	chr9	66140262	66143819	NA	chr9	41193604	41197165	NA	3577
chr9_66122526_66192215	GI	0	21859	22783	chr9	39558498	39557582	NA	chr9	41197257	41198178	NA	920
chr9_66122526_66192215	GI	0.032	42149	43225	chr9	43519451	43520527	NA	chr9	41215829	41216904	NA	1076
chr9_66242216_66277873	PI	0.039	6986	8087	chr9	67086542	67087638	NA	chr9	67233857	67232761	NA	1098
chr9_66518603_66538960	GI	0	9485	10176	chr9_gl000200_random	10734	10046	NA	chr9	44183740	44184428	NA	689
chr9_66551463_66614195	GI	0	38166	41023	chr9	44425274	44428129	NA	chr9	66576801	66579650	NA	2856
chr9_66551463_66614195	GI	0	15010	16729	chr9	66554005	66555723	NA	chr9	41954301	41952583	MGC21881	1718
chr9_66551463_66614195	GI	0	10855	11037	chr9	41958426	41958244	NA	chr9	44249438	44249258	NA	182
chr9_66664196_66678047	GI	0.007	4850	4994	chr13	19038349	19038206	NA	chr22	16656056	16656199	NA	143
chr9_66664196_66678047	PI	0.034	4954	5007	chr10	42827509	42827461	LOC441666	chr13	19038246	19038193	NA	50
chr9_66664196_66678047	PI	0.008	5048	5221	chr21	14464519	14464346	ANKRD30BP2	chr22	16656253	16656426	NA	173
chr9_66664196_66685467	GI	0	4871	5015	chr22	16656160	16656304	NA	chr13	19038245	19038101	NA	144
chr9_66664196_66685467	GI	0.001	28	107	chr9	66664195	66664219	NA	chr21	14469374	14469350	ANKRD30BP2	51
chr9_66913344_66924769	PI	0.007	1599	7176	chr9	70383107	70377999	NA	chr9	70132636	70127530	NA	5342
chr9_66913344_66936527	PI	0.046	4933	5243	chr2	92208038	92207734	NA	chr9	70129688	70129386	NA	307
chr9_66936257_66958281	PI	0.025	5294	5548	chr10	42693082	42693336	NA	chr10	39067949	39067695	NA	254
chr9_66994541_67014073	GI	0	15609	16098	chr9	66773790	66773492	NA	chr9	69954033	69953735	NA	393
chr9_66994541_67014073	GI	0	5617	5837	chr9	69961798	69961705	NA	chr14	19040906	19040999	NA	156
chr9_66994541_67014073	PI	0.033	8484	8563	chr2	132977473	132977394	ANKRD30BL	chr14	19043636	19043715	NA	79
chr9_67306313_67320969	GI	0	2432	3301	chr9	69942108	69942965	NA	chr9	66761906	66762758	NA	863
chr9_67306313_67320969	PI	0.046	4892	5171	chr9	67311047	67311326	NA	chr9	66764240	66764518	NA	279
chr9_67859635_67899295	GI	0.015	18281	20496	chr9	67862731	67864927	NA	chr9	42035663	42037858	NA	2205
chr9_68303734_68327285	GI	0.001	12053	12125	chr9	68314483	68314555	NA	chr4_gl000194_random	12429	12357	NA	72
chr9_69006180_69025721	GI	0.032	2430	2469	chrUn_gl000219	161172	161133	NA	chr9_gl000198_random	68075	68114	NA	39
chr9_69200001_69255426	GI	0.011	17150	17314	chr9	69204262	69204426	NA	chr9	70431730	70431892	NA	164
chr9_69200001_69255426	PI	0.017	16757	17176	chr9	120519	120792	NA	chr2	114254413	114253994	NA	346
chr9_69200001_69278385	GI	0.047	16750	17169	chr9	120515	120788	NA	chr2	114254417	114253998	NA	346
chr9_69200001_69278385	GI	0.047	54733	55474	chr9	70469186	70469927	CBWD3,CBWD5	chr9	69241713	69242454	CBWD6	741
chr9_69381778_69423738	GI	0.007	20201	20309	chrUn_gl000211	119208	119315	NA	chr13	19438679	19438572	ANKRD20A9P	107
chr9_69381778_69423738	GI	0.043	5415	5557	chr9	69383272	69383408	ANKRD20A4	chrUn_gl000211	104693	104832	NA	139
chr9_69396602_69429474	PI	0.009	10381	10485	chr13	19447873	19447769	NA	chrUn_gl000211	109533	109637	NA	104
chr9_69396863_69454043	GI	0	38858	39026	chr18	14210159	14210327	ANKRD20A5P	chr1	143366931	143367099	NA	168
chr9_69396863_69454043	GI	0	36539	37271	chr1	142727280	142726558	NA	chrUn_gl000221	1445	2163	NA	727
chr9_69396863_69454043	GI	0.002	36405	37029	chr1	142812772	142813383	NA	chr1	142727414	142726799	NA	617
chr9_69396863_69454043	GI	0.012	38878	39018	chr13	19423978	19423838	ANKRD20A9P	chr1	143366951	143367091	NA	140
chr9_69668272_69688155	GI	0	13088	13290	chr2	132964278	132964480	ANKRD30BL	chr9	69945972	69946174	NA	202
chr9_69668272_69688155	PI	0.028	1958	2245	chr9	69670229	69670516	NA	chr14	19069788	19069501	NA	287
chr9_69668272_69688155	PI	0.012	14379	14421	chr9	66767049	66767091	NA	chr18	15380805	15380847	NA	42
chr9_69749496_69769276	GI	0	726	1561	chr21	9541146	9541981	NA	chrUn_gl000217	52725	51890	NA	835
chr9_69939677_69961797	PI	0.044	189	496	chr2	132908921	132909221	ANKRD30BL	chr15	20089859	20089566	NA	303
chr9_70090720_70157636	GI	0	10405	10585	chr21	9550569	9550742	NA	chr10	42724551	42724382	NA	176
chr9_70090720_70157636	GI	0	9779	9934	chr2	92175414	92175569	NA	chr10	42725153	42724998	NA	155
chr9_70176361_70218729	GI	0	16917	17326	chr9	70193185	70193594	NA	chr9	70902802	70902393	CBWD3	409
chr9_70176361_70218729	GI	0	17094	17326	chr9	69216842	69217074	CBWD6	chr9	70193362	70193594	NA	232
chr9_70188708_70218729	PI	0.017	25716	26118	chr9	70201828	70202230	NA	chr9	70894173	70893771	CBWD3	402
chr9_70427277_70505985	GI	0.017	17163	17327	chr9	69216912	69217076	CBWD6	chr9	70444351	70444515	CBWD3,CBWD5	164
chr9_70427277_70505985	PI	0.015	17163	17327	chr9	70444351	70444515	CBWD3,CBWD5	chr9	70902555	70902391	CBWD3	164
chr9_70427277_70505985	PI	0.016	18928	19430	chr9	70900792	70900292	CBWD3	chr9	135142	135642	CBWD1	501
chr9_70439616_70482845	PI	0.034	25721	26123	chr9	70894169	70893767	CBWD3	chr9	70452743	70453145	CBWD3,CBWD5	402
chr9_70556536_70609113	GI	0.008	40111	41071	chr9	70596105	70597064	NA	chr9	45878159	45877205	NA	959
chr9_70556536_70609113	GI	0.013	27367	27680	chr9	45504392	45504145	NA	chr4	132834707	132835020	NA	280
chr9_70556536_70609113	GI	0.015	27367	27680	chr9	45890645	45890398	NA	chr4	132834707	132835020	NA	280
chr9_70941873_70995762	GI	0.001	29002	29211	chr9	70969595	70969804	NA	chr9	68812192	68811983	NA	209
chr9_70941873_70995762	PI	0.044	34668	36357	chr9	70233	68561	NA	chr2	114302679	114304367	NA	1680
chr9_84518483_84539176	GI	0	9777	11554	chr9	84527425	84529037	FAM75D5	chr9	84542326	84544077	FAM75D4	1694
chr9_84518483_84539176	GI	0	0	7586	chr9	84554248	84556541	NA	chr9	84539176	84541469	NA	4939
chr9_84518483_84539176	GI	0.026	1827	1878	chr9	84600258	84600309	NA	chr9	84555008	84555059	NA	51
chr9_92972912_92984711	GI	0.001	7933	7962	chr4	9757221	9757250	NA	chr12	8580465	8580436	NA	29
chr9_92972912_92984711	GI	0.001	8703	8774	chr11	67502508	67502438	NA	chr10	15040561	15040490	NA	70
chr9_92972912_92984711	PI	0.044	6208	6271	chr12	8582163	8582109	NA	chr11	67504971	67504909	NA	58
chr9_92977173_92997250	PI	0.029	6332	6464	chr7	97597130	97597004	MGC72080	chr8	12555533	12555407	NA	129
chr9_92977173_92997250	PI	0.049	964	1067	chr12	8587215	8587112	NA	chr2	159713884	159713987	NA	103
chr9_92977173_92997250	PI	0.03	9343	9469	chrUn_gl000222	140213	140274	NA	chr11	67501855	67501730	NA	93
chr9_93503618_93515550	PI	0.004	687	772	chr4	9472230	9472145	NA	chr9	93504262	93504346	NA	85
chr9_93503618_93515550	PI	0.048	113	187	chr13	42004327	42004400	NA	chr2	71266864	71266791	NA	73
chr9_93503839_93518639	PI	0.001	6615	6803	chr11	67736959	67737142	NA	chr4	3886294	3886481	NA	185
chr9_93507459_93522163	PI	0.006	9129	9254	chrUn_gl000222	157381	157256	NA	chr2	71259489	71259364	NA	125
chr9_93507459_93522163	PI	0.05	9159	9261	chr3	125469316	125469214	NA	chr9	93511111	93511213	NA	102
chr9_93507459_93522163	PI	0	7130	7250	chr8	12537549	12537665	NA	chr9	93509121	93509239	NA	118
chr9_93507459_93522163	PI	0.033	10998	11118	chr4	8953267	8953170	NA	chr2	71257961	71257854	NA	108
chr9_93507459_93522163	PI	0.008	7089	7235	chr9	93509121	93509224	NA	chr2	71261435	71261332	NA	124
chr9_93507459_93522163	PI	0.028	10503	10640	chr11	71333467	71333330	NA	chr4	4126950	4127087	NA	137
chr9_93507459_93522163	PI	0.028	241	422	chr2	71266737	71266556	NA	chr3	125432858	125432677	NA	181
chr9_93507467_93525421	PI	0.048	7515	7606	chr4	9490366	9490277	NA	chr8	12537920	12538010	NA	90
chr9_93508517_93522436	PI	0.016	7571	7697	chr11	71336004	71335888	NA	chr11	71309388	71309272	NA	121
chr9_93508517_93522436	PI	0.003	3988	4158	chr3	129733424	129733594	NA	chr7	97569330	97569500	NA	170
chr9_93508517_93522436	PI	0.025	9293	9424	chr7	97574059	97574170	NA	chr3	125425455	125425337	NA	121
chr9_95565592_95589562	GI	0	11276	11319	chr9	99982806	99982763	NA	chr9	95572656	95572695	ANKRD19P	43
chr9_gl000198_random_68581_86562	GI	0.033	2430	2469	chr9_gl000198_random	69841	69880	NA	chrUn_gl000219	159376	159371	NA	39
chr9_gl000198_random_68581_86562	PI	0.026	2404	2453	chr9	68669387	68669418	NA	chrUn_gl000219	159402	159371	NA	40
chrUn_gl000212_73796_85095	PI	0.017	9424	9634	chr22	20363783	20363993	NA	chr22	25027394	25027184	NA	210
chrUn_gl000213_108054_127883	GI	0.032	10329	11544	chr2	130835422	130836612	POTEF	chr2	131411845	131410658	NA	1202
chrUn_gl000213_108054_127883	PI	0.035	14094	14191	chr2	132377236	132377139	POTEKP	chr15	21046968	21047065	POTEB	97
chrUn_gl000213_108054_127883	PI	0.044	13717	13790	chrUn_gl000213	113868	113941	NA	chr2	131408553	131408480	NA	73
chrUn_gl000214_119113_137718	GI	0.041	10821	11220	chr4	49277865	49278264	NA	chr4	49336429	49336030	NA	399
chrUn_gl000214_51255_64241	GI	0.04	9350	9682	chr1	142705208	142705528	LOC375010	chr1	142834955	142834635	NA	326
chrUn_gl000214_51255_64241	PI	0.002	9465	9682	chrUn_gl000221	23378	23169	NA	chr1	142705319	142705528	LOC375010	213
chrUn_gl000214_51255_64241	PI	0.004	9576	9614	chr9	69434987	69434949	NA	chr13	19398610	19398648	NA	38
chrUn_gl000217_104998_133303	GI	0	1860	5402	chr2	92000974	91997442	NA	chr2	92227849	92231381	NA	3537
chrUn_gl000217_104998_133303	PI	0.025	6764	7031	chr16	32824519	32824785	NA	chr2	92232727	92232993	NA	266
chrUn_gl000217_104998_133303	PI	0.022	9459	9715	chr2	92235395	92235639	NA	chr9	69791312	69791552	NA	250
chrUn_gl000217_110592_121521	PI	0.005	9294	9628	chr2	91993571	91993249	NA	chr9	42739846	42739535	NA	328
chrUn_gl000217_120705_132963	PI	0.043	9079	9285	chr2	132799605	132799809	NA	chr9	69790947	69791151	NA	205
chrUn_gl000217_133305_145783	PI	0.006	10341	10594	chr15	20138353	20138100	NA	chr1	149028803	149028550	NA	253
chrUn_gl000217_30602_53946	GI	0.02	2604	2959	chr9	42758055	42758410	NA	chr10	39076553	39076537	NA	355
chrUn_gl000217_41985_52363	GI	0.001	2627	2988	chr10	39076553	39076508	NA	chr9	42758078	42758439	NA	203
chrUn_gl000217_41985_52363	PI	0.042	6964	7039	chr10	42691700	42691775	NA	chr9	66913669	66913744	NA	75
chrUn_gl000218_1_15497	PI	0.039	12787	12881	chrUn_gl000211	68216	68310	FLJ43315	chr2	95576506	95576424	LOC442028	94
chrUn_gl000218_1_15497	PI	0.05	1015	1122	chr1	143259729	143259623	NA	chr2	95588180	95588073	LOC442028	106
chrUn_gl000218_127902_159685	PI	0.035	6736	6775	chr21	10166168	10166129	NA	chr3	75832419	75832458	ZNF717	39
chrUn_gl000218_61406_72904	GI	0.003	0	106	chrUn_gl000247	2999	3105	NA	chr1	143159368	143159262	NA	106
chrUn_gl000218_61406_72904	PI	0.01	938	1151	chrUn_gl000218	62050	62263	LOC100233156	chrUn_gl000247	3935	4148	NA	213
chrUn_gl000218_97839_127825	GI	0.006	25211	25246	chrUn_gl000218	113366	113400	NA	chr1	142906887	142906922	NA	34
chrUn_gl000218_97839_127825	GI	0.012	10330	10378	chrUn_gl000214	29125	29077	NA	chr1	142892267	142892315	NA	48
chrUn_gl000221_27800_42041	GI	0.048	12086	12226	chr13	19415865	19415727	ANKRD20A9P	chr1	142716802	142716662	NA	139
chrUn_gl000221_27800_42041	PI	0.004	1339	1421	chr1	142727406	142727324	NA	chr9	42395957	42396039	ANKRD20A2	82
chrUn_gl000221_27800_42041	PI	0.026	12773	12991	chr9	42407237	42407455	ANKRD20A2	chr2	95484002	95483784	ANKRD20A8P	218
chrUn_gl000221_7_42041	GI	0	36449	37187	chrUn_gl000221	28357	29093	NA	chr1	142700342	142699629	LOC375010	737
chrUn_gl000221_7850_31012	GI	0.04	18800	19176	chr4	49503931	49503558	NA	chrUn_gl000214	70990	70622	NA	374
chrUn_gl000221_7850_31012	GI	0.046	18795	19176	chr1	142712684	142712306	LOC375010	chrUn_gl000214	70995	70622	NA	379
chrUn_gl000222_129643_153928	GI	0.041	14392	14594	chr4	4137717	4137622	NA	chr11	67751734	67751532	NA	148
chrUn_gl000222_144875_186860	PI	0.05	4038	4216	chr4	9499122	9499300	NA	chr4	4145770	4145592	NA	178
chrUn_gl000222_144875_186860	PI	0.04	19079	19218	chr8	11894383	11894245	NA	chr3	125463709	125463847	NA	138
chrUn_gl000222_144875_186860	PI	0.001	15006	15249	chr8	12548828	12548585	NA	chr12	8574596	8574353	NA	243
chrUn_gl000222_144875_186860	PI	0.045	16547	16731	chr12	8573060	8572876	NA	chr7	97582047	97581868	NA	184
chrUn_gl000222_48953_60645	GI	0.007	9309	9355	chr18	57470	57516	NA	chrUn_gl000222	54763	54809	NA	46
chrUn_gl000222_59033_84165	PI	0.017	57	111	chr12	38591978	38591924	NA	chr12	34323359	34323413	NA	54
chrUn_gl000230_1_30502	GI	0.002	4020	4114	chrUn_gl000230	3967	4061	NA	chr3	75772222	75772314	NA	94
chrUn_gl000233_9392_45940	GI	0	13367	13460	chr3	75815220	75815127	ZNF717	chrY	13354821	13354728	NA	93
chrUn_gl000233_9392_45940	GI	0	15133	15369	chr1	142642240	142642475	NA	chrUn_gl000247	24522	24287	NA	235
chrUn_gl000233_9392_45940	GI	0.012	15825	15906	chrUn_gl000233	15139	15220	NA	chrUn_gl000224	25270	25351	NA	81
chrUn_gl000233_9392_45940	GI	0.044	15870	16058	chrY	13352351	13352166	NA	chrUn_gl000247	23791	23603	NA	186
chrUn_gl000233_9392_45940	PI	0.032	13451	13491	chrUn_gl000247	26153	26113	NA	chrUn_gl000224	22922	22962	NA	40
chrUn_gl000235_2374_34474	GI	0	18540	18726	chr21	10013092	10012906	NA	chr1	142574403	142574588	NA	186
chrUn_gl000235_2374_34474	GI	0	18540	18726	chr4_gl000194_random	159615	159429	NA	chr1	142574403	142574588	NA	186
chrUn_gl000236_201_21575	GI	0	13060	13140	chrUn_gl000236	7337	7417	NA	chr16	32389775	32389695	NA	80
chrUn_gl000236_201_21575	GI	0.001	13060	13140	chr22	16969397	16969477	NA	chr16	32389775	32389695	NA	80
chrUn_gl000236_201_21575	PI	0.014	13119	13158	chr10	38991603	38991642	NA	chrUn_gl000236	7396	7434	NA	39
chrUn_gl000236_201_21575	PI	0.037	5317	5551	chr4	103877649	103877883	SLC9B1	chr16	32394819	32394586	NA	234
chrUn_gl000236_201_41934	GI	0	1763	1843	chr16	32395810	32395730	NA	chr10	38985752	38985832	NA	80
chrUn_gl000236_201_41934	PI	0.013	32693	37213	chrUn_gl000236	31496	35920	NA	chr22	16993184	16997608	NA	4472
chrUn_gl000236_21571_41934	GI	0.001	683	749	chr10	38984673	38984739	NA	chr16	32396886	32396823	NA	66
chrUn_gl000236_21571_41934	GI	0.005	610	758	chr22	16962522	16962670	NA	chr16	32396959	32396814	NA	148
chrUn_gl000243_4_16293	GI	0	12273	12522	chrY	13334430	13334181	NA	chrUn_gl000247	5628	5379	NA	249
chrUn_gl000243_4_16293	GI	0	103	458	chr21	9678686	9679030	NA	chrUn_gl000247	17607	17261	NA	349
chrUn_gl000243_4_16293	GI	0.008	5473	5620	chr4_gl000194_random	85086	84939	MAFIP	chrUn_gl000247	12306	12159	NA	147
chrUn_gl000243_4_16293	GI	0.017	241	527	chrUn_gl000243	231	514	NA	chrUn_gl000247	17477	17192	NA	284
chrUn_gl000244_1_15220	GI	0	2584	10842	chr14	19845512	19839266	NA	chr14	19729905	19736148	NA	7252
chrUn_gl000244_1_28834	GI	0	7771	12385	chr14	19737180	19741794	NA	chr14	19838234	19833620	NA	4614
chrUn_gl000245_18665_29175	PI	0.015	18523	18709	chr4_gl000194_random	162194	162008	NA	chr1	142571820	142572006	NA	186
chrUn_gl000245_18665_29175	PI	0.011	18523	18709	chr1	142571820	142572006	NA	chrUn_gl000218	144480	144294	NA	186
chrUn_gl000245_18665_29175	PI	0.015	18523	18709	chr1	142938171	142937985	NA	chrUn_gl000218	144480	144294	NA	186
chrUn_gl000245_2132_33889	PI	0.021	18521	18707	chr1	142572251	142572434	NA	chrUn_gl000218	144049	143864	NA	184
chrUn_gl000245_2132_33889	PI	0.014	18521	18707	chrUn_gl000218	144049	143864	NA	chrUn_gl000245	17774	17960	NA	185
chrUn_gl000245_2132_33889	PI	0.015	18521	18707	chrUn_gl000245	17774	17960	NA	chr4_gl000194_random	161764	161578	NA	186
chrUn_gl000247_305_17710	GI	0.002	207	369	chr1	143425788	143425950	NA	chr1	142665713	142665551	NA	162
chrUn_gl000247_305_17710	GI	0.005	10275	10618	chrUn_gl000247	10224	10563	NA	chr21	9685755	9685464	NA	341
chrUn_gl000247_305_17710	PI	0.008	1193	1380	chrUn_gl000243	15415	15228	NA	chr4	49208973	49208786	NA	187
chrUn_gl000247_305_17710	PI	0.03	6022	6089	chr4	49204888	49204821	NA	chrY	13334791	13334858	NA	67
chrUn_gl000247_305_17710	PI	0.018	371	514	chr1	142665549	142665406	NA	chrUn_gl000247	371	511	NA	143
chrUn_gl000247_305_17710	PI	0.018	5838	5966	chrY	13334607	13334735	NA	chrUn_gl000247	5805	5933	NA	128
chrUn_gl000247_4_13069	GI	0	10907	11063	chr21	9685315	9685303	NA	chrUn_gl000247	10712	10724	NA	84
chrUn_gl000247_4_13069	GI	0	10407	10489	chr1	143435937	143436019	NA	chr4	49595906	49595988	NA	82
chrUn_gl000247_8964_36421	PI	0.017	17975	18157	chr3	75805462	75805644	ZNF717	chr1	143441332	143441514	NA	182
chrUn_gl000247_8964_36421	PI	0.023	6819	7042	chr4_gl000194_random	78769	78915	MAFIP	chr21	9690012	9689866	NA	184
chrUn_gl000247_8964_36421	PI	0.001	3554	3808	chr1	143429007	143429165	NA	chr21	9692461	9692303	NA	206
chrUn_gl000247_8964_36421	PI	0.021	8083	8299	chrY	13335544	13335751	NA	chr4	49204135	49203927	NA	211
chrX_140766711_140788601	GI	0	0	2567	chrX	140116669	140114123	NA	chrX	140652965	140655510	SPANXA2-OT1	2556
chrX_140766711_140788601	GI	0	17995	18665	chrX	140784615	140785282	NA	chrX	140670848	140671515	SPANXA2-OT1	668
chrX_140766711_140788601	GI	0	17307	17815	chrX	140333950	140334458	NA	chrX	140670164	140670668	SPANXA2-OT1	508
chrX_47963368_47986106	GI	0.007	10625	10676	chrX	48051813	48051763	SSX5	chrX	48121104	48121154	SSX1	50
chrX_47963368_47986106	GI	0.007	10668	10701	chrX	52657243	52657276	SSX8	chrX	48020309	48020342	NA	33
chrX_47963368_47986106	GI	0.011	10621	10666	chrX	48020262	48020307	NA	chrX	48121100	48121144	SSX1	45
chrX_47963368_47986106	GI	0.023	5901	6050	chrX	47969162	47969311	LOC100509575	chrX	48116460	48116609	SSX1	149
chrX_47963368_47986106	PI	0.005	9641	9717	chrX	48120131	48120207	SSX1	chrX	48162238	48162199	NA	76
chrX_48181736_48223398	GI	0.005	37029	37179	chrX	52811105	52810957	NA	chrX	48023808	48023958	NA	149
chrX_48181736_48223398	GI	0.005	37029	37179	chrX	52705496	52705644	NA	chrX	48023808	48023958	NA	149
chrX_49219040_49238110	PI	0.045	3312	3694	chrX	49156988	49157182	NA	chrX	49302516	49302893	GAGE12B,GAGE12D,GAGE12G,GAGE2A,GAGE8	288
chrY_13332088_13346206	GI	0	983	1232	chrY	13332785	13333034	NA	chrUn_gl000247	3981	4230	NA	249
chrY_13332088_13346206	GI	0.007	10384	10671	chrUn_gl000243	4415	4129	NA	chrUn_gl000247	13267	13554	NA	286
chrY_13332088_13346206	PI	0.035	9431	9581	chr4	49199788	49199638	NA	chrUn_gl000247	12359	12509	NA	150
chrY_13332088_13346206	PI	0.004	1199	1323	chrUn_gl000247	4197	4321	NA	chr1	143158171	143158047	NA	124
chrY_13601103_13621214	GI	0	726	1575	chr21	9569222	9570034	NA	chrUn_gl000217	24631	23819	NA	830
chrY_24310717_24324167	GI	0	4681	11057	chrY	23710855	23704528	RBMY1A1,RBMY1B	chrY	23687315	23680987	RBMY1A1,RBMY1B	6351
chrY_24310717_24324167	GI	0	0	6656	chrY	23668106	23661806	NA	chrY	23691646	23685346	RBMY1A1,RBMY1B	6478
chrY_24310717_24324167	GI	0	91	167	chrY	9145010	9145086	NA	chrY	23715422	23715346	NA	76
chrY_24310717_24324167	GI	0.041	8998	10022	chrY	24319353	24320370	RBMY1J	chrY	23706548	23705531	RBMY1A1,RBMY1B	1020
chrY_24554550_24568000	GI	0	1145	7520	chrY	23668117	23673156	NA	chrY	23691657	23696697	NA	5707
chrY_24554550_24568000	GI	0	12035	12111	chrY	9158055	9157979	RBMY1A3P	chrY	23701199	23701275	RBMY1A1,RBMY1B	76
chrY_25427537_25493574	GI	0.003	38030	54501	chrY	25449402	25464425	NA	chrY	26897323	26882312	NA	15747
chrY_25427537_25493574	GI	0.017	38030	54501	chrY	27065081	27080097	NA	chrY	25449402	25464425	NA	15743
chrY_26320269_26355707	GI	0	14126	16923	chr15	84951833	84954252	NA	chr15	82972693	82975401	AGSK1,LOC440297,LOC727849	2608
chrY_26423045_26456119	PI	0.004	7067	8074	chrUn_gl000227	66718	65716	NA	chr11	121901	120897	NA	1004
chrY_26423045_26456119	PI	0.026	6979	7591	chr10	38746054	38746655	NA	chr8	151013	150513	NA	606
chrY_26427052_26472123	PI	0.006	9530	9895	chr16	90246093	90246457	NA	chr2	243066394	243066754	LOC728323	364
chrY_26427052_26472123	PI	0.024	16664	16960	chrY	26437580	26437874	NA	chr4	119570214	119570510	NA	295
chrY_26427052_26472123	PI	0.012	25912	26337	chr10	38758203	38758628	NA	chr1	224121323	224120898	NA	425
chrY_26432220_26458389	PI	0.017	6078	7533	chr16	90242685	90244127	NA	chr19	192792	191351	NA	1448
chrY_27570809_27588254	PI	0.017	6098	6146	chr15	84919165	84919213	NA	chr15	85110872	85110824	UBE2Q2P1	48
chrY_27606801_27642170	GI	0	12750	15545	chr15	84968069	84965285	NA	chr15	82993660	82990876	NA	2789
chrY_27606801_27642170	GI	0	29385	29610	chr15	82977157	82976932	LOC440297	chr15	84866707	84866927	LOC440300	225
chrY_27608848_27620251	GI	0	3245	3583	chr15	85114820	85114497	LOC100506874	chr15	84840821	84841159	NA	330
chrY_27608848_27620251	GI	0.001	0	1317	chr15	84837693	84838935	NA	chr15	84980645	84979329	NA	1279
chrY_27608848_27620251	PI	0.042	9013	9215	chrY	27615374	27615576	NA	chr15	85039066	85038864	NA	202
chrY_27637436_27650505	GI	0	12003	12777	chr15	82816009	82815912	NA	chr15	85795281	85795182	NA	435
chrY_27637436_27650505	GI	0	10326	11270	chr15	83006432	83006503	NA	chr15	82816184	82816108	NA	507
chrY_27637436_27650505	PI	0.029	9782	10324	chr15	85795508	85795452	NA	chr15	84916388	84916332	NA	299
chrY_28563812_28586459	GI	0	17541	18090	chr2	96640422	96639916	NA	chr2	97796321	97796828	ANKRD36	527
chrY_28563812_28586459	GI	0	4037	4608	chr2	98202537	98202156	ANKRD36B	chr2	97783130	97783505	ANKRD36	476
chrY_28563812_28586459	GI	0.004	17578	17695	chrY	28570985	28571101	NA	chr2	97796357	97796462	ANKRD36	116
chrY_28563812_28586459	PI	0.008	19887	20023	chr16	33557972	33557844	NA	chr2	97798609	97798745	ANKRD36	132
chrY_59003656_59036499	GI	0.004	16757	16922	chrY	59014472	59014631	NA	chrUn_gl000225	156481	156646	NA	162
chrY_59333009_59344659	GI	0	8692	9517	chrY	59341074	59341855	IL9R	chr16	81003	80410	NA	803
chrY_59333009_59344659	GI	0	5564	5856	chr18	84745	84478	NA	chr16	84042	83753	NA	279
chrY_8751530_8788167	GI	0.002	10345	22929	chrY	24775130	24787371	NA	chrY	24103553	24091317	NA	12412
chrY_8751530_8788167	GI	0.022	7258	9687	chrY	25716448	25714019	NA	chrY	24106640	24104211	NA	2429
chrY_9340895_9370071	GI	0	26057	27177	chrY	9355076	9356196	TSPY4	chrY	9184988	9186108	NA	1120
chrY_9340895_9370071	GI	0	12472	13335	chrY	9300961	9301821	FAM197Y5,TSPY4	chrY	6110691	6111536	TTTY23B	861
chrY_9340895_9370071	PI	0.019	11436	12230	chrY	9170806	9171225	TTTY20	chrY	6109712	6110449	NA	606
