# Supplementary material for: Signals of Historical Interlocus Gene Conversion in Human Segmental Duplications
Source: PLoS One. 2013 Oct 4;8(10):e75949. doi: 10.1371/journal.pone.0075949 (PMC3790853; doi:10.1371/journal.pone.0075949)
Supplement: Text S1 — Bed format custom UCSC Genome Browser track for visualizing gene conversion events detected by GENECONV. (TXT) [file pone.0075949.s011.txt]

track name="GENECONV Tracks" description="GENECONV Tracks" useScore=0
chr10	135511458	135511913	chr19:59106204-59106659	500	+
chr19	59106204	59106659	chr10:135511458-135511913	500	+
chr22	51225466	51225983	chr19:59098722-59099239	500	+
chr19	59098722	59099239	chr22:51225466-51225983	500	+
chr2	114374267	114374466	chr10:135511146-135510947	500	-
chr10	135510947	135511146	chr2:114374466-114374267	500	-
chr3	125442063	125442227	chr7:97578557-97578393	500	-
chr7	97578393	97578557	chr3:125442227-125442063	500	-
chr12	8573014	8573124	chr8:12547258-12547368	500	+
chr8	12547258	12547368	chr12:8573014-8573124	500	+
chr4	4163768	4163896	chr11:67495562-67495690	500	+
chr11	67495562	67495690	chr4:4163768-4163896	500	+
chr8	12542902	12543011	chr7:97577530-97577639	500	+
chr7	97577530	97577639	chr8:12542902-12543011	500	+
chr11	67498693	67498846	chr7:97585058-97585210	500	+
chr7	97585058	97585210	chr11:67498693-67498846	500	+
chr10	15029727	15029839	chr7:97577530-97577642	500	+
chr7	97577530	97577642	chr10:15029727-15029839	500	+
chr2	71277165	71277271	chr3:125439420-125439526	500	+
chr3	125439420	125439526	chr2:71277165-71277271	500	+
chr4	4162940	4163012	chr10:15033285-15033357	500	+
chr10	15033285	15033357	chr4:4162940-4163012	500	+
chr11	71618950	71618985	chr2:71271906-71271942	500	+
chr2	71271906	71271942	chr11:71618950-71618985	500	+
chr9	92985366	92985442	chr10:15037448-15037373	500	-
chr10	15037373	15037448	chr9:92985442-92985366	500	-
chr10	15033294	15033352	chr2:71277269-71277211	500	-
chr2	71277211	71277269	chr10:15033352-15033294	500	-
chr9	92986760	92986943	chr2:71274856-71275040	500	+
chr2	71274856	71275040	chr9:92986760-92986943	500	+
chr2	71276538	71276652	chr12:8572836-8572722	500	-
chr12	8572722	8572836	chr2:71276652-71276538	500	-
chr19	203594	204833	chr3:197943413-197942175	500	-
chr3	197942175	197943413	chr19:204833-203594	500	-
chr2	91993960	91994000	chrUn_gl000217:113663-113623	500	-
chrUn_gl000217	113623	113663	chr2:91994000-91993960	500	-
chrUn_gl000217	113623	113663	chr2:92234823-92234863	500	+
chr2	92234823	92234863	chrUn_gl000217:113623-113663	500	+
chr21	9584073	9585318	chrUn_gl000217:9797-8416	500	-
chrUn_gl000217	8416	9797	chr21:9585318-9584073	500	-
chr9	42743047	42743313	chr2:92232027-92231725	500	-
chr2	92231725	92232027	chr9:42743313-42743047	500	-
chr10	38956087	38956260	chr22:16931736-16931909	500	+
chr22	16931736	16931909	chr10:38956087-38956260	500	+
chr22	16651916	16652010	chr9:66664699-66664793	500	+
chr9	66664699	66664793	chr22:16651916-16652010	500	+
chr9	66664699	66664793	chr14:19171708-19171614	500	-
chr14	19171614	19171708	chr9:66664793-66664699	500	-
chr10	42827037	42827077	chr14:19166988-19167028	500	+
chr14	19166988	19167028	chr10:42827037-42827077	500	+
chr10	51482666	51482960	chr10:75453985-75454279	500	+
chr10	75453985	75454279	chr10:51482666-51482960	500	+
chr10	75447721	75449247	chr10:47716541-47715575	500	-
chr10	47715575	47716541	chr10:75449247-75447721	500	-
chr10	48219458	48221611	chr10:49235993-49233841	500	-
chr10	49233841	49235993	chr10:48221611-48219458	500	-
chr10	49233841	49235993	chr10:47207739-47209891	500	+
chr10	47207739	47209891	chr10:49233841-49235993	500	+
chr10	51823946	51824021	chr10:46245418-46245223	500	-
chr10	46245223	46245418	chr10:51824021-51823946	500	-
chr10	47905172	47905385	chr10:46218979-46218765	500	-
chr10	46218765	46218979	chr10:47905385-47905172	500	-
chr10	46247533	46247630	chr10:46215907-46215808	500	-
chr10	46215808	46215907	chr10:46247630-46247533	500	-
chr10	46313567	46313929	chr10:75422284-75422638	500	+
chr10	75422284	75422638	chr10:46313567-46313929	500	+
chr10	47741307	47741602	chr10:51781424-51781487	500	+
chr10	51781424	51781487	chr10:47741307-47741602	500	+
chr10	51781337	51781487	chr10:75422638-75422352	500	-
chr10	75422352	75422638	chr10:51781487-51781337	500	-
chr10	47180417	47180601	chr10:46313567-46313754	500	+
chr10	46313567	46313754	chr10:47180417-47180601	500	+
chr10	51756379	51756761	chr10:47205617-47205241	500	-
chr10	47205241	47205617	chr10:51756761-51756379	500	-
chr10	48915858	48916270	chr10:47206517-47206930	500	+
chr10	47206517	47206930	chr10:48915858-48916270	500	+
chr10	49232618	49233033	chr10:48915858-48916272	500	+
chr10	48915858	48916272	chr10:49232618-49233033	500	+
chr10	75429733	75430298	chr10:47187849-47188409	500	+
chr10	47187849	47188409	chr10:75429733-75430298	500	+
chr10	75426860	75427205	chr10:51217937-51218264	500	+
chr10	51217937	51218264	chr10:75426860-75427205	500	+
chr10	51217997	51218177	chr10:47736922-47736715	500	-
chr10	47736715	47736922	chr10:51218177-51217997	500	-
chr10	49200663	49200818	chr10:88786834-88786689	500	-
chr10	88786689	88786834	chr10:49200818-49200663	500	-
chr10	47746344	47746733	chr10:47174687-47174296	500	-
chr10	47174296	47174687	chr10:47746733-47746344	500	-
chr10	88786719	88786852	chr10:47174969-47174827	500	-
chr10	47174827	47174969	chr10:88786852-88786719	500	-
chr10	48918621	48919239	chr10:47209281-47209901	500	+
chr10	47209281	47209901	chr10:48918621-48919239	500	+
chr10	47736734	47738269	chr10:75427099-75425591	500	-
chr10	75425591	75427099	chr10:47738269-47736734	500	-
chr10	46192627	46193970	chr10:51228049-51226697	500	-
chr10	51226697	51228049	chr10:46193970-46192627	500	-
chr10	47187672	47189840	chr10:49213807-49215973	500	+
chr10	49213807	49215973	chr10:47187672-47189840	500	+
chr10	75422163	75422532	chr10:49206433-49206802	500	+
chr10	49206433	49206802	chr10:75422163-75422532	500	+
chr10	46197594	46197740	chr10:75432421-75432278	500	-
chr10	75432278	75432421	chr10:46197740-46197594	500	-
chr10	51771862	51772005	chr10:75432421-75432278	500	-
chr10	75432278	75432421	chr10:51772005-51771862	500	-
chr10	51462401	51462543	chr10:75432278-75432421	500	+
chr10	75432278	75432421	chr10:51462401-51462543	500	+
chr10	47205645	47206027	chr10:51756351-51755972	500	-
chr10	51755972	51756351	chr10:47206027-47205645	500	-
chr10	46726497	46726906	chr10:49233030-49233446	500	+
chr10	49233030	49233446	chr10:46726497-46726906	500	+
chr10	46335683	46335730	chr10:75450283-75450427	500	+
chr10	75450283	75450427	chr10:46335683-46335730	500	+
chr10	49231766	49232128	chr10:51756351-51755972	500	-
chr10	51755972	51756351	chr10:49232128-49231766	500	-
chr10	75430092	75430657	chr10:47188203-47188768	500	+
chr10	47188203	47188768	chr10:75430092-75430657	500	+
chr14	20124262	20124668	chr14:19441368-19440961	500	-
chr14	19440961	19441368	chr14:20124668-20124262	500	-
chr10	75437073	75437433	chr10:46324073-46324435	500	+
chr10	46324073	46324435	chr10:75437073-75437433	500	+
chr10	46192619	46192904	chr10:75437433-75437141	500	-
chr10	75437141	75437433	chr10:46192904-46192619	500	-
chr10	47194775	47194962	chr10:46324073-46324260	500	+
chr10	46324073	46324260	chr10:47194775-47194962	500	+
chr1	598993	599459	chr1:391464-390998	500	-
chr1	390998	391464	chr1:599459-598993	500	-
chr11	146330	147599	chr3:197930388-197929117	500	-
chr3	197929117	197930388	chr11:147599-146330	500	-
chr1	12928388	12928581	chr1:13105253-13105265	500	+
chr1	13105253	13105265	chr1:12928388-12928581	500	+
chr1	12943846	12944450	chr1:13423371-13422767	500	-
chr1	13422767	13423371	chr1:12944450-12943846	500	-
chr1	12887599	12887715	chr1:13425056-13424940	500	-
chr1	13424940	13425056	chr1:12887715-12887599	500	-
chr1	13421894	13422012	chr1:13004491-13004373	500	-
chr1	13004373	13004491	chr1:13422012-13421894	500	-
chr1	13110996	13112167	chr1:13000664-13001835	500	+
chr1	13000664	13001835	chr1:13110996-13112167	500	+
chr1	13662100	13662216	chr1:12874050-12873934	500	-
chr1	12873934	12874050	chr1:13662216-13662100	500	-
chr7	6970116	6970263	chr11:71512054-71511907	500	-
chr11	71511907	71512054	chr7:6970263-6970116	500	-
chr11	67551333	67551605	chr7:6962041-6962313	500	+
chr7	6962041	6962313	chr11:67551333-67551605	500	+
chr11	3432278	3432471	chr11:71510013-71509828	500	-
chr11	71509828	71510013	chr11:3432471-3432278	500	-
chr4	9694133	9694423	chr4:9156666-9156956	500	+
chr4	9156666	9156956	chr4:9694133-9694423	500	+
chr11	67569851	67570021	chr16:5144825-5144995	500	+
chr16	5144825	5144995	chr11:67569851-67570021	500	+
chr9	67942006	67944181	chr9:43118290-43116116	500	-
chr9	43116116	43118290	chr9:67944181-67942006	500	-
chr4_gl000194_random	122223	122270	chr1:142898055-142898102	500	+
chr1	142898055	142898102	chr4_gl000194_random:122223-122270	500	+
chr1	142898066	142898102	chr21:9975736-9975772	500	+
chr21	9975736	9975772	chr1:142898066-142898102	500	+
chrUn_gl000218	103860	104710	chr21:9974991-9975840	500	+
chr21	9974991	9975840	chrUn_gl000218:103860-104710	500	+
chr3	75855762	75855856	chr21:9989697-9989791	500	+
chr21	9989697	9989791	chr3:75855762-75855856	500	+
chrUn_gl000221	72143	72445	chr21:9655379-9655077	500	-
chr21	9655077	9655379	chrUn_gl000221:72445-72143	500	-
chr4_gl000194_random	110032	110231	chr1:143121752-143121553	500	-
chr1	143121553	143121752	chr4_gl000194_random:110231-110032	500	-
chr21	9963952	9964041	chr21:9652370-9652280	500	-
chr21	9652280	9652370	chr21:9964041-9963952	500	-
chrUn_gl000214	37759	37868	chr4:49170095-49170204	500	+
chr4	49170095	49170204	chrUn_gl000214:37759-37868	500	+
chrUn_gl000218	92411	92613	chr1:143121752-143121553	500	-
chr1	143121553	143121752	chrUn_gl000218:92613-92411	500	-
chrUn_gl000218	86379	86501	chr21:9665221-9665099	500	-
chr21	9665099	9665221	chrUn_gl000218:86501-86379	500	-
chr21	9664653	9664894	chrUn_gl000240:22898-22656	500	-
chrUn_gl000240	22656	22898	chr21:9664894-9664653	500	-
chrUn_gl000240	22589	22878	chr4:49620398-49620687	500	+
chr4	49620398	49620687	chrUn_gl000240:22589-22878	500	+
chrUn_gl000218	86765	86932	chrUn_gl000240:22716-22884	500	+
chrUn_gl000240	22716	22884	chrUn_gl000218:86765-86932	500	+
chr4	49180236	49180391	chr4_gl000194_random:104530-104376	500	-
chr4_gl000194_random	104376	104530	chr4:49180391-49180236	500	-
chrUn_gl000247	31449	31581	chr21:9664799-9664667	500	-
chr21	9664667	9664799	chrUn_gl000247:31581-31449	500	-
chr21	9664667	9664766	chr4_gl000194_random:104543-104444	500	-
chr4_gl000194_random	104444	104543	chr21:9664766-9664667	500	-
chr1	143134089	143134270	chrUn_gl000221:62881-62700	500	-
chrUn_gl000221	62700	62881	chr1:143134270-143134089	500	-
chr18	14268533	14268937	chr21:15253644-15253240	500	-
chr21	15253240	15253644	chr18:14268937-14268533	500	-
chr1	142816565	142817188	chr21:9759159-9759775	500	+
chr21	9759159	9759775	chr1:142816565-142817188	500	+
chr21	15321333	15321750	chr18:14210301-14209884	500	-
chr18	14209884	14210301	chr21:15321750-15321333	500	-
chr9	43101729	43103888	chr9:67958557-67956398	500	-
chr9	67956398	67958557	chr9:43103888-43101729	500	-
chr9	69402750	69403822	chr9:43112763-43111686	500	-
chr9	43111686	43112763	chr9:69403822-69402750	500	-
chr18	14195347	14195612	chr21:15336269-15336002	500	-
chr21	15336002	15336269	chr18:14195612-14195347	500	-
chr1	144277317	144280007	chr1:144457560-144460250	500	+
chr1	144457560	144460250	chr1:144277317-144280007	500	+
chr1	143695398	143695619	chr1:149622862-149623083	500	+
chr1	149622862	149623083	chr1:143695398-143695619	500	+
chr1	144274481	144275580	chr1:149643634-149641733	500	-
chr1	149641733	149643634	chr1:144275580-144274481	500	-
chr1	146247129	146247621	chr1:16908297-16908790	500	+
chr1	16908297	16908790	chr1:146247129-146247621	500	+
chr1	146405051	146405543	chr1:16908790-16908297	500	-
chr1	16908297	16908790	chr1:146405543-146405051	500	-
chr1	148579936	148580007	chr1:21797455-21797526	500	+
chr1	21797455	21797526	chr1:148579936-148580007	500	+
chr1	21797455	21797526	chr1:146048888-146048817	500	-
chr1	146048817	146048888	chr1:21797526-21797455	500	-
chr1	146049769	146049972	chr1:16904460-16904658	500	+
chr1	16904460	16904658	chr1:146049769-146049972	500	+
chr1	145300917	145301169	chr1:16904710-16904460	500	-
chr1	16904460	16904710	chr1:145301169-145300917	500	-
chr1	144149920	144150114	chr1:16902782-16902588	500	-
chr1	16902588	16902782	chr1:144150114-144149920	500	-
chr1	148337144	148337338	chr1:16902588-16902782	500	+
chr1	16902588	16902782	chr1:148337144-148337338	500	+
chr1	145369758	145370186	chr1:144829858-144830289	500	+
chr1	144829858	144830289	chr1:145369758-145370186	500	+
chr1	147577835	147577899	chr1:149091665-149091729	500	+
chr1	149091665	149091729	chr1:147577835-147577899	500	+
chr1	144826290	144826359	chr1:149092242-149092178	500	-
chr1	149092178	149092242	chr1:144826359-144826290	500	-
chr1	149086331	149086391	chr1:21747599-21747659	500	+
chr1	21747599	21747659	chr1:149086331-149086391	500	+
chr1	16894252	16894339	chr1:144824970-144824809	500	-
chr1	144824809	144824970	chr1:16894339-16894252	500	-
chr1	145371788	145372191	chr1:144831900-144832303	500	+
chr1	144831900	144832303	chr1:145371788-145372191	500	+
chr1	146039162	146039230	chr1:149094707-149094775	500	+
chr1	149094707	149094775	chr1:146039162-146039230	500	+
chr1	144823744	144823780	chr1:149094775-149094739	500	-
chr1	149094739	149094775	chr1:144823780-144823744	500	-
chr1	146461273	146461285	chr1:149094552-149094540	500	-
chr1	149094540	149094552	chr1:146461285-146461273	500	-
chr1	146231972	146232038	chr1:21807223-21807157	500	-
chr1	21807157	21807223	chr1:146232038-146231972	500	-
chr1	21807157	21807223	chr1:146038534-146038468	500	-
chr1	146038468	146038534	chr1:21807223-21807157	500	-
chr1_gl000192_random	7714	8103	chr1:146070562-146070951	500	+
chr1	146070562	146070951	chr1_gl000192_random:7714-8103	500	+
chr1	146071010	146071496	chr1:146381741-146381242	500	-
chr1	146381242	146381741	chr1:146071496-146071010	500	-
chr1	146435075	146437570	chr1:146457120-146458301	500	+
chr1	146457120	146458301	chr1:146435075-146437570	500	+
chr1	144166214	144167124	chr1:148321034-148320142	500	-
chr1	148320142	148321034	chr1:144167124-144166214	500	-
chr1	148287639	148288725	chr1:148316243-148317329	500	+
chr1	148316243	148317329	chr1:148287639-148288725	500	+
chr1_gl000192_random	80156	80645	chr1:147665267-147665371	500	+
chr1	147665267	147665371	chr1_gl000192_random:80156-80645	500	+
chr1	149095140	149095207	chr1:147581362-147581430	500	+
chr1	147581362	147581430	chr1:149095140-149095207	500	+
chr1	146460846	146460858	chr1:149094987-149094975	500	-
chr1	149094975	149094987	chr1:146460858-146460846	500	-
chr1	144823319	144823355	chr1:149095207-149095171	500	-
chr1	149095171	149095207	chr1:144823355-144823319	500	-
chr1	21747523	21747571	chr1:149086255-149086303	500	+
chr1	149086255	149086303	chr1:21747523-21747571	500	+
chr1	146464280	146464467	chr1:16892283-16892096	500	-
chr1	16892096	16892283	chr1:146464467-146464280	500	-
chr1	147577218	147577282	chr1:149091061-149091125	500	+
chr1	149091061	149091125	chr1:147577218-147577282	500	+
chr1	145365800	145365848	chr1:149092679-149092631	500	-
chr1	149092631	149092679	chr1:145365848-145365800	500	-
chr1	21807251	21807317	chr1:146231944-146231878	500	-
chr1	146231878	146231944	chr1:21807317-21807251	500	-
chr1	147612858	147613355	chr1:146381716-146381219	500	-
chr1	146381219	146381716	chr1:147613355-147612858	500	-
chr1	144457560	144460250	chr1:144277317-144280007	500	+
chr1	144277317	144280007	chr1:144457560-144460250	500	+
chr1	147882907	147883128	chr1:144294452-144294231	500	-
chr1	144294231	144294452	chr1:147883128-147882907	500	-
chr1	147932088	147932671	chr1:143744559-143745142	500	+
chr1	143744559	143745142	chr1:147932088-147932671	500	+
chr1	144350208	144351802	chr1:147941395-147942989	500	+
chr1	147941395	147942989	chr1:144350208-144351802	500	+
chr1	148199642	148199763	chr1:149556034-149555913	500	-
chr1	149555913	149556034	chr1:148199763-148199642	500	-
chr1	148181129	148183985	chr1:148823088-148821526	500	-
chr1	148821526	148823088	chr1:148183985-148181129	500	-
chr1	149555071	149559557	chr1:144362177-144357692	500	-
chr1	144357692	144362177	chr1:149559557-149555071	500	-
chr1	148302762	148302945	chr1:146453397-146453214	500	-
chr1	146453214	146453397	chr1:148302945-148302762	500	-
chr1	144195028	144195264	chr1:146454406-146454658	500	+
chr1	146454406	146454658	chr1:144195028-144195264	500	+
chr1	146453962	146454115	chr1:145347197-145347350	500	+
chr1	145347197	145347350	chr1:146453962-146454115	500	+
chr1	148260283	148260320	chr1:145350904-145350871	500	-
chr1	145350871	145350904	chr1:148260320-148260283	500	-
chr16	33099425	33099615	chr1:148825092-148824897	500	-
chr1	148824897	148825092	chr16:33099615-33099425	500	-
chr16	32793426	32793616	chr1:148824897-148825092	500	+
chr1	148824897	148825092	chr16:32793426-32793616	500	+
chr1	148833417	148834899	chr1:149014133-149012651	500	-
chr1	149012651	149014133	chr1:148834899-148833417	500	-
chr15	20131292	20131401	chr1:148825811-148825703	500	-
chr1	148825703	148825811	chr15:20131401-20131292	500	-
chrUn_gl000217	128218	128405	chr16:33098450-33098263	500	-
chr16	33098263	33098450	chrUn_gl000217:128405-128218	500	-
chr16	32799344	32799510	chrUn_gl000217:132961-133127	500	+
chrUn_gl000217	132961	133127	chr16:32799344-32799510	500	+
chr1	149015031	149015282	chr15:20124588-20124840	500	+
chr15	20124588	20124840	chr1:149015031-149015282	500	+
chr1	148832232	148832519	chr15:20124884-20124588	500	-
chr15	20124588	20124884	chr1:148832519-148832232	500	-
chr16	32791615	32795122	chr16:33101426-33097919	500	-
chr16	33097919	33101426	chr16:32795122-32791615	500	-
chr2	132775325	132775501	chr16:32800750-32800927	500	+
chr16	32800750	32800927	chr2:132775325-132775501	500	+
chr15	20121516	20121609	chr7:64956301-64956205	500	-
chr7	64956205	64956301	chr15:20121609-20121516	500	-
chr7	64958516	64958568	chr1:148837852-148837904	500	+
chr1	148837852	148837904	chr7:64958516-64958568	500	+
chr1	148837842	148837904	chr18:15178372-15178434	500	+
chr18	15178372	15178434	chr1:148837842-148837904	500	+
chr11	49006721	49006784	chr11:55039122-55039059	500	-
chr11	55039059	55039122	chr11:49006784-49006721	500	-
chr11	89645501	89653563	chr11:89665306-89657244	500	-
chr11	89657244	89665306	chr11:89653563-89645501	500	-
chr11	49073709	49073934	chr11:89708614-89708389	500	-
chr11	89708389	89708614	chr11:49073934-49073709	500	-
chr1	148630381	148632232	chr1:148216161-148214311	500	-
chr1	148214311	148216161	chr1:148632232-148630381	500	-
chr11	49908925	49909197	chr11:49844043-49843771	500	-
chr11	49843771	49844043	chr11:49909197-49908925	500	-
chr11	48994727	48994836	chr11:55041245-55041136	500	-
chr11	55041136	55041245	chr11:48994836-48994727	500	-
chr19	141029	148880	chr11:71398-79250	500	+
chr11	71398	79250	chr19:141029-148880	500	+
chr1	603845	604416	chr1:386355-385356	500	-
chr1	385356	386355	chr1:604416-603845	500	-
chr1	352510	354518	chr6:170933529-170935537	500	+
chr6	170933529	170935537	chr1:352510-354518	500	+
chr11	81194	83251	chr1:615638-617695	500	+
chr1	615638	617695	chr11:81194-83251	500	+
chrUn_gl000227	26532	27915	chr1:615840-617223	500	+
chr1	615840	617223	chrUn_gl000227:26532-27915	500	+
chr4	4140179	4140299	chr4:9504716-9504596	500	-
chr4	9504596	9504716	chr4:4140299-4140179	500	-
chr11	67557441	67557477	chr16:5132488-5132524	500	+
chr16	5132488	5132524	chr11:67557441-67557477	500	+
chr11	3434960	3435162	chr8:8094920-8094719	500	-
chr8	8094719	8094920	chr11:3435162-3434960	500	-
chr11	3487891	3488293	chr11:67605800-67606195	500	+
chr11	67605800	67606195	chr11:3487891-3488293	500	+
chr11	67628791	67629110	chr11:71444248-71443928	500	-
chr11	71443928	71444248	chr11:67629110-67628791	500	-
chr4	9603685	9603772	chr11:71419250-71419337	500	+
chr11	71419250	71419337	chr4:9603685-9603772	500	+
chr11	67654685	67654773	chr4:9603772-9603685	500	-
chr4	9603685	9603772	chr11:67654773-67654685	500	-
chr12	8472845	8472997	chr11:67652323-67652474	500	+
chr11	67652323	67652474	chr12:8472845-8472997	500	+
chr11	3551642	3551720	chr3:129917549-129917627	500	+
chr3	129917549	129917627	chr11:3551642-3551720	500	+
chr11	71402655	71402703	chr3:129917597-129917549	500	-
chr3	129917549	129917597	chr11:71402703-71402655	500	-
chrUn_gl000222	170787	177410	chr3:75631988-75625363	500	-
chr3	75625363	75631988	chrUn_gl000222:177410-170787	500	-
chr8	6956056	6956200	chr4:9540410-9540554	500	+
chr4	9540410	9540554	chr8:6956056-6956200	500	+
chr11	71351660	71351897	chr3:125486483-125486722	500	+
chr3	125486483	125486722	chr11:71351660-71351897	500	+
chr8	12522055	12522209	chr4:4107430-4107586	500	+
chr4	4107430	4107586	chr8:12522055-12522209	500	+
chr4	4095204	4095352	chr3:75614963-75615111	500	+
chr3	75614963	75615111	chr4:4095204-4095352	500	+
chr1	16881665	16881835	chr1:21742422-21742591	500	+
chr1	21742422	21742591	chr1:16881665-16881835	500	+
chr1	145369271	145369472	chr1:16889850-16889649	500	-
chr1	16889649	16889850	chr1:145369472-145369271	500	-
chr1	21750591	21750641	chr1:146466642-146466592	500	-
chr1	146466592	146466642	chr1:21750641-21750591	500	-
chr1	146233539	146234031	chr1:16894723-16895215	500	+
chr1	16894723	16895215	chr1:146233539-146234031	500	+
chr1	146418653	146419145	chr1:16895215-16894723	500	-
chr1	16894723	16895215	chr1:146419145-146418653	500	-
chr1	148018771	148019136	chr1:16896837-16897202	500	+
chr1	16896837	16897202	chr1:148018771-148019136	500	+
chr1	146036290	146036505	chr1:16890910-16891124	500	+
chr1	16890910	16891124	chr1:146036290-146036505	500	+
chr1	147578085	147578282	chr1:16890910-16891124	500	+
chr1	16890910	16891124	chr1:147578085-147578282	500	+
chr1	148748399	148748764	chr1:16897202-16896837	500	-
chr1	16896837	16897202	chr1:148748764-148748399	500	-
chr1	16894585	16894986	chr1:144823067-144822665	500	-
chr1	144822665	144823067	chr1:16894986-16894585	500	-
chr4	9456374	9456499	chr11:71325365-71325483	500	+
chr11	71325365	71325483	chr4:9456374-9456499	500	+
chr3	75415105	75415139	chr2:71247504-71247470	500	-
chr2	71247470	71247504	chr3:75415139-75415105	500	-
chr2	159723122	159723249	chr8:11899109-11898979	500	-
chr8	11898979	11899109	chr2:159723249-159723122	500	-
chr11	71299365	71299509	chr11:71324911-71325055	500	+
chr11	71324911	71325055	chr11:71299365-71299509	500	+
chr11	71324911	71325019	chr7:6912619-6912511	500	-
chr7	6912511	6912619	chr11:71325019-71324911	500	-
chr4	8945189	8945340	chrUn_gl000222:146596-146747	500	+
chrUn_gl000222	146596	146747	chr4:8945189-8945340	500	+
chr7	97582713	97582962	chr3:125437913-125437664	500	-
chr3	125437664	125437913	chr7:97582962-97582713	500	-
chr2	159725963	159726092	chr8:11896271-11896142	500	-
chr8	11896142	11896271	chr2:159726092-159725963	500	-
chrUn_gl000222	150224	150354	chr11:67493621-67493490	500	-
chr11	67493490	67493621	chrUn_gl000222:150354-150224	500	-
chr3	75652417	75652547	chr11:67493490-67493621	500	+
chr11	67493490	67493621	chr3:75652417-75652547	500	+
chrUn_gl000222	149267	149383	chr11:67494576-67494460	500	-
chr11	67494460	67494576	chrUn_gl000222:149383-149267	500	-
chr4	8979655	8979794	chr7:97579784-97579645	500	-
chr7	97579645	97579784	chr4:8979794-8979655	500	-
chr3	75653388	75653504	chr11:67494460-67494576	500	+
chr11	67494460	67494576	chr3:75653388-75653504	500	+
chrUn_gl000222	148434	155512	chr3:75654337-75647259	500	-
chr3	75647259	75654337	chrUn_gl000222:155512-148434	500	-
chr11	89509408	89509574	chr11:89609935-89609758	500	-
chr11	89609758	89609935	chr11:89509574-89509408	500	-
chr11	89575039	89575371	chr11:89657025-89657357	500	+
chr11	89657025	89657357	chr11:89575039-89575371	500	+
chr11	89601381	89601561	chr11:89788042-89788224	500	+
chr11	89788042	89788224	chr11:89601381-89601561	500	+
chr11	89697977	89697981	chr11:89506134-89506138	500	+
chr11	89506134	89506138	chr11:89697977-89697981	500	+
chr11	89726136	89726270	chr11:89666817-89666682	500	-
chr11	89666682	89666817	chr11:89726270-89726136	500	-
chr2	92194926	92203590	chr2:92027816-92025196	500	-
chr2	92025196	92027816	chr2:92203590-92194926	500	-
chr1	207701756	207703903	chr1:207738880-207740034	500	+
chr1	207738880	207740034	chr1:207701756-207703903	500	+
chr1	207721125	207721739	chr1:207739700-207740034	500	+
chr1	207739700	207740034	chr1:207721125-207721739	500	+
chr1	207868961	207868975	chr1:207735341-207735355	500	+
chr1	207735341	207735355	chr1:207868961-207868975	500	+
chr19	60000	61157	chr15:102513064-102511614	500	-
chr15	102511614	102513064	chr19:61157-60000	500	-
chr7	56449351	56449675	chr7:39828226-39827902	500	-
chr7	39827902	39828226	chr7:56449675-56449351	500	-
chr1	224146679	224147073	chr4:120338013-120338404	500	+
chr4	120338013	120338404	chr1:224146679-224147073	500	+
chr11	139104	139250	chr1:243230541-243230688	500	+
chr1	243230541	243230688	chr11:139104-139250	500	+
chr1	243230541	243230688	chr5:180743338-180743192	500	-
chr5	180743192	180743338	chr1:243230688-243230541	500	-
chr8	49426	49939	chr1:224077545-224078058	500	+
chr1	224077545	224078058	chr8:49426-49939	500	+
chrY	27494164	27494546	chr1:224099859-224100241	500	+
chr1	224099859	224100241	chrY:27494164-27494546	500	+
chr1	224093719	224094076	chr1:243172099-243172455	500	+
chr1	243172099	243172455	chr1:224093719-224094076	500	+
chr1	228161468	228161639	chr4:119555548-119555718	500	+
chr4	119555548	119555718	chr1:228161468-228161639	500	+
chr9	141089802	141089851	chr18:25930-25881	500	-
chr18	25881	25930	chr9:141089851-141089802	500	-
chr18	18782	19911	chr10:64367-65496	500	+
chr10	64367	65496	chr18:18782-19911	500	+
chr10	64815	66034	chr18:19230-20447	500	+
chr18	19230	20447	chr10:64815-66034	500	+
chr4	120329623	120330099	chr1:222648826-222649299	500	+
chr1	222648826	222649299	chr4:120329623-120330099	500	+
chr8	7183983	7184086	chr8:12001897-12001794	500	-
chr8	12001794	12001897	chr8:7184086-7183983	500	-
chr8	7841331	7841434	chr8:12001794-12001897	500	+
chr8	12001794	12001897	chr8:7841331-7841434	500	+
chr3	129720490	129720630	chr4:9003940-9003801	500	-
chr4	9003801	9003940	chr3:129720630-129720490	500	-
chr11	67739980	67740046	chr4:8985882-8985816	500	-
chr4	8985816	8985882	chr11:67740046-67739980	500	-
chr12	8588179	8588224	chr7:97574475-97574520	500	+
chr7	97574475	97574520	chr12:8588179-8588224	500	+
chr7	97574533	97574631	chr4:8985921-8985823	500	-
chr4	8985823	8985921	chr7:97574631-97574533	500	-
chr4	4128268	4128398	chr4:8984203-8984073	500	-
chr4	8984073	8984203	chr4:4128398-4128268	500	-
chr13	19035949	19036090	chr22:16658460-16658319	500	-
chr22	16658319	16658460	chr13:19036090-19035949	500	-
chr18	15278445	15278508	chr22:16658397-16658460	500	+
chr22	16658397	16658460	chr18:15278445-15278508	500	+
chr9	66666287	66666365	chr13:19040914-19040836	500	-
chr13	19040836	19040914	chr9:66666365-66666287	500	-
chr13	19028607	19028751	chr14:19158633-19158777	500	+
chr14	19158633	19158777	chr13:19028607-19028751	500	+
chr22	16664854	16664998	chr13:19028751-19028607	500	-
chr13	19028607	19028751	chr22:16664998-16664854	500	-
chr13	19302565	19302605	chr9:66352043-66352083	500	+
chr9	66352043	66352083	chr13:19302565-19302605	500	+
chr9	66340142	66340377	chr2:95398012-95398247	500	+
chr2	95398012	95398247	chr9:66340142-66340377	500	+
chr9	69461245	69461343	chr1:142679293-142679194	500	-
chr1	142679194	142679293	chr9:69461343-69461245	500	-
chr9	44036318	44036399	chr1:142679000-142679036	500	+
chr1	142679000	142679036	chr9:44036318-44036399	500	+
chr4	49575047	49575246	chr1:143173816-143173617	500	-
chr1	143173617	143173816	chr4:49575246-49575047	500	-
chr1	142679000	142679036	chr9:43053342-43053424	500	+
chr9	43053342	43053424	chr1:142679000-142679036	500	+
chr9	43042461	43042679	chr2:95438160-95438379	500	+
chr2	95438160	95438379	chr9:43042461-43042679	500	+
chr1	143171065	143171202	chr13:19367817-19367945	500	+
chr13	19367817	19367945	chr1:143171065-143171202	500	+
chr13	19367814	19367945	chr1:143416885-143416745	500	-
chr1	143416745	143416885	chr13:19367945-19367814	500	-
chr1	143193175	143193750	chr1:143395158-143394582	500	-
chr1	143394582	143395158	chr1:143193750-143193175	500	-
chr1	143415990	143416193	chr4:49576906-49577109	500	+
chr4	49576906	49577109	chr1:143415990-143416193	500	+
chr9	43037352	43038389	chr9:69471976-69470939	500	-
chr9	69470939	69471976	chr9:43038389-43037352	500	-
chr11	131854	132435	chr3:197944864-197944283	500	-
chr3	197944283	197944864	chr11:132435-131854	500	-
chr7	128288936	128289122	chr11:133687-133498	500	-
chr11	133498	133687	chr7:128289122-128288936	500	-
chr1	243218881	243218926	chr3:197947166-197947091	500	-
chr3	197947091	197947166	chr1:243218926-243218881	500	-
chr7	51462176	51462254	chr11:133126-133204	500	+
chr11	133126	133204	chr7:51462176-51462254	500	+
chr3	197947584	197947677	chr1:228159166-228159563	500	+
chr1	228159166	228159563	chr3:197947584-197947677	500	+
chr21	10915137	10915401	chr13:20005373-20005634	500	+
chr13	20005373	20005634	chr21:10915137-10915401	500	+
chr13	25519220	25519256	chrY:28732208-28732172	500	-
chrY	28732172	28732208	chr13:25519256-25519220	500	-
chr13	25520059	25520240	chr13:25177717-25177535	500	-
chr13	25177535	25177717	chr13:25520240-25520059	500	-
chr13	24984102	24984311	chr13:20023545-20023370	500	-
chr13	20023370	20023545	chr13:24984311-24984102	500	-
chr10	15043664	15043765	chr12:8582794-8582895	500	+
chr12	8582794	8582895	chr10:15043664-15043765	500	+
chr12	8583877	8584009	chr3:125428304-125428189	500	-
chr3	125428189	125428304	chr12:8584009-8583877	500	-
chr2	71264605	71264706	chr2:159718614-159718715	500	+
chr2	159718614	159718715	chr2:71264605-71264706	500	+
chr2	159712106	159712159	chr4:9462975-9463026	500	+
chr4	9462975	9463026	chr2:159712106-159712159	500	+
chr3	75398373	75398485	chr4:9470284-9470172	500	-
chr4	9470172	9470284	chr3:75398485-75398373	500	-
chr10	15048698	15048794	chr13:68478489-68478401	500	-
chr13	68478401	68478489	chr10:15048794-15048698	500	-
chr4	119341729	119342365	chr1:412990-413626	500	+
chr1	412990	413626	chr4:119341729-119342365	500	+
chr14	19048725	19049122	chr9:70076293-70075896	500	-
chr9	70075896	70076293	chr14:19049122-19048725	500	-
chr14	20172344	20172665	chr22:16440070-16440391	500	+
chr22	16440070	16440391	chr14:20172344-20172665	500	+
chr14	19805606	19806298	chr22:16447995-16448687	500	+
chr22	16447995	16448687	chr14:19805606-19806298	500	+
chr18	14473054	14473130	chr14:19948027-19948103	500	+
chr14	19948027	19948103	chr18:14473054-14473130	500	+
chr14	19947587	19947681	chrUn_gl000215:27037-26943	500	-
chrUn_gl000215	26943	27037	chr14:19947681-19947587	500	-
chrUn_gl000215	27415	29012	chrUn_gl000213:66380-64783	500	-
chrUn_gl000213	64783	66380	chrUn_gl000215:29012-27415	500	-
chr14	19973591	19973632	chr2:131208315-131208356	500	+
chr2	131208315	131208356	chr14:19973591-19973632	500	+
chr2	131410052	131411083	chr2:130837218-130836187	500	-
chr2	130836187	130837218	chr2:131411083-131410052	500	-
chr2	132387009	132387236	chr2:130829649-130829422	500	-
chr2	130829422	130829649	chr2:132387236-132387009	500	-
chr2	131393721	131393855	chr2:132376474-132376691	500	+
chr2	132376474	132376691	chr2:131393721-131393855	500	+
chr2	130747609	130747786	chr2:132113675-132113498	500	-
chr2	132113498	132113675	chr2:130747786-130747609	500	-
chr4	8945536	8945663	chrUn_gl000222:146943-147070	500	+
chrUn_gl000222	146943	147070	chr4:8945536-8945663	500	+
chr3	125413961	125414094	chr11:67749765-67749625	500	-
chr11	67749625	67749765	chr3:125414094-125413961	500	-
chrUn_gl000222	146943	147089	chr11:67748578-67748432	500	-
chr11	67748432	67748578	chrUn_gl000222:147089-146943	500	-
chr11	67495952	67496085	chr14:52217694-52217559	500	-
chr14	52217559	52217694	chr11:67496085-67495952	500	-
chr14	52214002	52214124	chr9:92984613-92984735	500	+
chr9	92984613	92984735	chr14:52214002-52214124	500	+
chr15	34818464	34820868	chr15:34672243-34674647	500	+
chr15	34672243	34674647	chr15:34818464-34820868	500	+
chr15	102310840	102310943	chr15:23266684-23266580	500	-
chr15	23266580	23266684	chr15:102310943-102310840	500	-
chr1	605882	609269	chr1:383813-380426	500	-
chr1	380426	383813	chr1:609269-605882	500	-
chrUn_gl000227	17595	21939	chr6:91731-96074	500	+
chr6	91731	96074	chrUn_gl000227:17595-21939	500	+
chr15	102433148	102433420	chrUn_gl000227:15739-15543	500	-
chrUn_gl000227	15543	15739	chr15:102433420-102433148	500	-
chr9	66998964	66999242	chr18:15385817-15385541	500	-
chr18	15385541	15385817	chr9:66999242-66998964	500	-
chr9	69954437	69954640	chr9:66998673-66998470	500	-
chr9	66998470	66998673	chr9:69954640-69954437	500	-
chr9	42826123	42826400	chr18:15385817-15385542	500	-
chr18	15385542	15385817	chr9:42826400-42826123	500	-
chr18	15388724	15388891	chr2:132975562-132975729	500	+
chr2	132975562	132975729	chr18:15388724-15388891	500	+
chr15	20037298	20037383	chr9:66996147-66996232	500	+
chr9	66996147	66996232	chr15:20037298-20037383	500	+
chr21	14371792	14372111	chr9:66759578-66759259	500	-
chr9	66759259	66759578	chr21:14372111-14371792	500	-
chr1	148851002	148851181	chr15:20107693-20107512	500	-
chr15	20107512	20107693	chr1:148851181-148851002	500	-
chr16	33856851	33856992	chr2:132792303-132792159	500	-
chr2	132792159	132792303	chr16:33856992-33856851	500	-
chr2	132799286	132799548	chr18:15201217-15201479	500	+
chr18	15201217	15201479	chr2:132799286-132799548	500	+
chr18	15198110	15198147	chr17:25289767-25289685	500	-
chr17	25289685	25289767	chr18:15198147-15198110	500	-
chr2	90479724	90480894	chr2:91705552-91706562	500	+
chr2	91705552	91706562	chr2:90479724-90480894	500	+
chr2	91720786	91721010	chr22:22616914-22617138	500	+
chr22	22616914	22617138	chr2:91720786-91721010	500	+
chr2	92165742	92166059	chr15:20503290-20503605	500	+
chr15	20503290	20503605	chr2:92165742-92166059	500	+
chr15	20511628	20511765	chr2:92174121-92174258	500	+
chr2	92174121	92174258	chr15:20511628-20511765	500	+
chr10	42726346	42726482	chr15:20511765-20511629	500	-
chr15	20511629	20511765	chr10:42726482-42726346	500	-
chr2	92175861	92176051	chr9:42796207-42796017	500	-
chr9	42796017	42796207	chr2:92176051-92175861	500	-
chr22	22648548	22648693	chr10:39030555-39030417	500	-
chr10	39030417	39030555	chr22:22648693-22648548	500	-
chrUn_gl000215	63640	68974	chr21:15091636-15096970	500	+
chr21	15091636	15096970	chrUn_gl000215:63640-68974	500	+
chrUn_gl000213	55545	55644	chr15:21998865-21998964	500	+
chr15	21998865	21998964	chrUn_gl000213:55545-55644	500	+
chr2	130835310	130836323	chr2:131411957-131410947	500	-
chr2	131410947	131411957	chr2:130836323-130835310	500	-
chr15	21047240	21047326	chr2:131227928-131228015	500	+
chr2	131227928	131228015	chr15:21047240-21047326	500	+
chr22	16266825	16266876	chr2:131245483-131245536	500	+
chr2	131245483	131245536	chr22:16266825-16266876	500	+
chrUn_gl000215	63815	68974	chr21:15091811-15096970	500	+
chr21	15091811	15096970	chrUn_gl000215:63815-68974	500	+
chr15	22055135	22055309	chr22:16259580-16259755	500	+
chr22	16259580	16259755	chr15:22055135-22055309	500	+
chr2	131413865	131414280	chr2:130833401-130832996	500	-
chr2	130832996	130833401	chr2:131414280-131413865	500	-
chr18	14515738	14515797	chr22:16260217-16260276	500	+
chr22	16260217	16260276	chr18:14515738-14515797	500	+
chr2	131242285	131242339	chr22:16263614-16263668	500	+
chr22	16263614	16263668	chr2:131242285-131242339	500	+
chr15	23199231	23199532	chr15:30772399-30772098	500	-
chr15	30772098	30772399	chr15:23199532-23199231	500	-
chr15	32819724	32820025	chr15:23199231-23199532	500	+
chr15	23199231	23199532	chr15:32819724-32820025	500	+
chr15	23404766	23405381	chr15:28808029-28807414	500	-
chr15	28807414	28808029	chr15:23405381-23404766	500	-
chr15	28807414	28807720	chr15:22744487-22744793	500	+
chr15	22744487	22744793	chr15:28807414-28807720	500	+
chr15	23577298	23580240	chr15:22738398-22735392	500	-
chr15	22735392	22738398	chr15:23580240-23577298	500	-
chr15	28804086	28804681	chr15:23408746-23408156	500	-
chr15	23408156	23408746	chr15:28804681-28804086	500	-
chr15	24625927	24626082	chr15:24798496-24798648	500	+
chr15	24798496	24798648	chr15:24625927-24626082	500	+
chr15	24409250	24409339	chr15:24797413-24797501	500	+
chr15	24797413	24797501	chr15:24409250-24409339	500	+
chr15	24803506	24803646	chr15:24490387-24490527	500	+
chr15	24490387	24490527	chr15:24803506-24803646	500	+
chr15	20634181	20635533	chr15:28911817-28909477	500	-
chr15	28909477	28911817	chr15:20635533-20634181	500	-
chr15	23350481	23352957	chr15:20683040-20685519	500	+
chr15	20683040	20685519	chr15:23350481-23352957	500	+
chr15	28555318	28555611	chr15:28848010-28847717	500	-
chr15	28847717	28848010	chr15:28555611-28555318	500	-
chr15	28941140	28941280	chr15:23616222-23616101	500	-
chr15	23616101	23616222	chr15:28941280-28941140	500	-
chr15	28766514	28767085	chr15:23611500-23610915	500	-
chr15	23610915	23611500	chr15:28767085-28766514	500	-
chr15	102311215	102311307	chr15:32684236-32684328	500	+
chr15	32684236	32684328	chr15:102311215-102311307	500	+
chr15	20781758	20781976	chr15:23614258-23614476	500	+
chr15	23614258	23614476	chr15:20781758-20781976	500	+
chr15	32734020	32734032	chr15:102308680-102308692	500	+
chr15	102308680	102308692	chr15:32734020-32734032	500	+
chr15	32899449	32899461	chr15:102308692-102308680	500	-
chr15	102308680	102308692	chr15:32899461-32899449	500	-
chr15	28943817	28943829	chr15:102308680-102308692	500	+
chr15	102308680	102308692	chr15:28943817-28943829	500	+
chr15	30847985	30848388	chr15:20771234-20771648	500	+
chr15	20771234	20771648	chr15:30847985-30848388	500	+
chr15	32889460	32889863	chr15:20771234-20771645	500	+
chr15	20771234	20771645	chr15:32889460-32889863	500	+
chr15	20771234	20771592	chr15:23259064-23259357	500	+
chr15	23259064	23259357	chr15:20771234-20771592	500	+
chr15	31087758	31087987	chr15:30900304-30900533	500	+
chr15	30900304	30900533	chr15:31087758-31087987	500	+
chr15	28953789	28954039	chr15:31087453-31087203	500	-
chr15	31087203	31087453	chr15:28954039-28953789	500	-
chr15	23259360	23259710	chr15:30379325-30379676	500	+
chr15	30379325	30379676	chr15:23259360-23259710	500	+
chr15	23259411	23259588	chr15:23603846-23604023	500	+
chr15	23603846	23604023	chr15:23259411-23259588	500	+
chr15	30379377	30379554	chr15:23603846-23604023	500	+
chr15	23603846	23604023	chr15:30379377-30379554	500	+
chr15	30431548	30431654	chr15:23603917-23604023	500	+
chr15	23603917	23604023	chr15:30431548-30431654	500	+
chr15	32890293	32890430	chr15:23604271-23604408	500	+
chr15	23604271	23604408	chr15:32890293-32890430	500	+
chr15	32740852	32741188	chr15:23606593-23606241	500	-
chr15	23606241	23606593	chr15:32741188-32740852	500	-
chr15	32863529	32864104	chr15:30728606-30728031	500	-
chr15	30728031	30728606	chr15:32864104-32863529	500	-
chr15	30832975	30835802	chr15:30717668-30714841	500	-
chr15	30714841	30717668	chr15:30835802-30832975	500	-
chr15	23246567	23247019	chr15:30725170-30724718	500	-
chr15	30724718	30725170	chr15:23247019-23246567	500	-
chr15	22712372	22712425	chr15:32889255-32889203	500	-
chr15	32889203	32889255	chr15:22712425-22712372	500	-
chr15	20767710	20768056	chr15:23600016-23600252	500	+
chr15	23600016	23600252	chr15:20767710-20768056	500	+
chr15	23600016	23600252	chr15:23435106-23435453	500	+
chr15	23435106	23435453	chr15:23600016-23600252	500	+
chr15	32891624	32891917	chr15:32741862-32741569	500	-
chr15	32741569	32741862	chr15:32891917-32891624	500	-
chr15	32827027	32827449	chr15:28984795-28984380	500	-
chr15	28984380	28984795	chr15:32827449-32827027	500	-
chr15	23203089	23203349	chr15:32823585-32823817	500	+
chr15	32823585	32823817	chr15:23203089-23203349	500	+
chr15	28973530	28973614	chr15:30829495-30829411	500	-
chr15	30829411	30829495	chr15:28973614-28973530	500	-
chr1	574302	574412	chr1:243174810-243174919	500	+
chr1	243174810	243174919	chr1:574302-574412	500	+
chr15	78205807	78205867	chr15:72960402-72960342	500	-
chr15	72960342	72960402	chr15:78205867-78205807	500	-
chr15	75586186	75589426	chr15:75561910-75565167	500	+
chr15	75561910	75565167	chr15:75586186-75589426	500	+
chr15	78210344	78210591	chr15:75559718-75559469	500	-
chr15	75559469	75559718	chr15:78210591-78210344	500	-
chr15	74356958	74358404	chr15:72963540-72963213	500	-
chr15	72963213	72963540	chr15:74358404-74356958	500	-
chr15	82639130	82641735	chr15:83015622-83018227	500	+
chr15	83015622	83018227	chr15:82639130-82641735	500	+
chr15	82801082	82801270	chr15:85780723-85780911	500	+
chr15	85780723	85780911	chr15:82801082-82801270	500	+
chr15	84906703	84907196	chr15:85785816-85786309	500	+
chr15	85785816	85786309	chr15:84906703-84907196	500	+
chr15	85785956	85786309	chr15:83015845-83015492	500	-
chr15	83015492	83015845	chr15:85786309-85785956	500	-
chr15	85777017	85777502	chr15:84897903-84898396	500	+
chr15	84897903	84898396	chr15:85777017-85777502	500	+
chr15	84895883	84896743	chr15:82650303-82649443	500	-
chr15	82649443	82650303	chr15:84896743-84895883	500	-
chr15	85110689	85110825	chr15:83052068-83051932	500	-
chr15	83051932	83052068	chr15:85110825-85110689	500	-
chr15	83056132	83056536	chr15:84927272-84927685	500	+
chr15	84927272	84927685	chr15:83056132-83056536	500	+
chr15	83028920	83031537	chr15:82652425-82655040	500	+
chr15	82652425	82655040	chr15:83028920-83031537	500	+
chr15	82652117	82652351	chr15:85773180-85772959	500	-
chr15	85772959	85773180	chr15:82652351-82652117	500	-
chr15	30763508	30763935	chr15:28983210-28983637	500	+
chr15	28983210	28983637	chr15:30763508-30763935	500	+
chr15	32828192	32828619	chr15:28983637-28983210	500	-
chr15	28983210	28983637	chr15:32828619-32828192	500	-
chr15	83005303	83006001	chr15:84979717-84980416	500	+
chr15	84979717	84980416	chr15:83005303-83006001	500	+
chr15	84979717	84980416	chr15:83111206-83110508	500	-
chr15	83110508	83111206	chr15:84980416-84979717	500	-
chr15	82725587	82725957	chr15:85056708-85056338	500	-
chr15	85056338	85056708	chr15:82725957-82725587	500	-
chr15	82674996	82675245	chr15:84918810-84919059	500	+
chr15	84918810	84919059	chr15:82674996-82675245	500	+
chr15	85061154	85061737	chr15:85782567-85781991	500	-
chr15	85781991	85782567	chr15:85061737-85061154	500	-
chr15	82642345	82643993	chr15:83018837-83020485	500	+
chr15	83018837	83020485	chr15:82642345-82643993	500	+
chrY	26311024	26311220	chr15:85063293-85063097	500	-
chr15	85063097	85063293	chrY:26311220-26311024	500	-
chr15	83019105	83019587	chr15:85782698-85782216	500	-
chr15	85782216	85782698	chr15:83019587-83019105	500	-
chr15	85111382	85111720	chr15:84844254-84843917	500	-
chr15	84843917	84844254	chr15:85111720-85111382	500	-
chr15	84840756	84842010	chr15:84977496-84976249	500	-
chr15	84976249	84977496	chr15:84842010-84840756	500	-
chr15	85043544	85044480	chr15:84976249-84977192	500	+
chr15	84976249	84977192	chr15:85043544-85044480	500	+
chr15	84982334	84983785	chr15:85049636-85051087	500	+
chr15	85049636	85051087	chr15:84982334-84983785	500	+
chr15	82730969	82731574	chr15:85050728-85050123	500	-
chr15	85050123	85050728	chr15:82731574-82730969	500	-
chr15	85046318	85046665	chr15:83004621-83004968	500	+
chr15	83004621	83004968	chr15:85046318-85046665	500	+
chr15	85744497	85746963	chr15:84865425-84867886	500	+
chr15	84865425	84867886	chr15:85744497-85746963	500	+
chr15	84954919	84955289	chr15:85746845-85746443	500	-
chr15	85746443	85746845	chr15:84955289-84954919	500	-
chr15	82995117	82996464	chr15:84969526-84970873	500	+
chr15	84969526	84970873	chr15:82995117-82996464	500	+
chrY	26344913	26345006	chr15:84848623-84848531	500	-
chr15	84848531	84848623	chrY:26345006-26344913	500	-
chr15	82745041	82745171	chrY:26344555-26344414	500	-
chrY	26344414	26344555	chr15:82745171-82745041	500	-
chr15	83121572	83121702	chrY:26344555-26344414	500	-
chrY	26344414	26344555	chr15:83121702-83121572	500	-
chr15	85749695	85752677	chr15:84870618-84873599	500	+
chr15	84870618	84873599	chr15:85749695-85752677	500	+
chr15	84848776	84849105	chr15:82744839-82745168	500	+
chr15	82744839	82745168	chr15:84848776-84849105	500	+
chr15	84849534	84851573	chr15:84968771-84966733	500	-
chr15	84966733	84968771	chr15:84851573-84849534	500	-
chr15	83122829	83123533	chr15:84968033-84967330	500	-
chr15	84967330	84968033	chr15:83123533-83122829	500	-
chr15	85731935	85732451	chr15:84965470-84964954	500	-
chr15	84964954	84965470	chr15:85732451-85731935	500	-
chr15	83132851	83135982	chr15:84860245-84863386	500	+
chr15	84860245	84863386	chr15:83132851-83135982	500	+
chr15	84857279	84858174	chr15:82986556-82985668	500	-
chr15	82985668	82986556	chr15:84858174-84857279	500	-
chr6	83181	87536	chrUn_gl000227:8508-12862	500	+
chrUn_gl000227	8508	12862	chr6:83181-87536	500	+
chr11	70423	77958	chr19:140055-147588	500	+
chr19	140055	147588	chr11:70423-77958	500	+
chr1	599093	599318	chr15:102439512-102439287	500	-
chr15	102439287	102439512	chr1:599318-599093	500	-
chr16	28768884	28769625	chr16:74410724-74411465	500	+
chr16	74410724	74411465	chr16:28768884-28769625	500	+
chr16	28656095	28656525	chr16:74412056-74412485	500	+
chr16	74412056	74412485	chr16:28656095-28656525	500	+
chr16	16477852	16479961	chr16:18461911-18459802	500	-
chr16	18459802	18461911	chr16:16479961-16477852	500	-
chr16	18421100	18423442	chr16:18461244-18463586	500	+
chr16	18461244	18463586	chr16:18421100-18423442	500	+
chr16	16475223	16476764	chr16:15033377-15034914	500	+
chr16	15033377	15034914	chr16:16475223-16476764	500	+
chr16	15218759	15219470	chr16:18427927-18428630	500	+
chr16	18427927	18428630	chr16:15218759-15219470	500	+
chr16	18461245	18463591	chr16:18421101-18423447	500	+
chr16	18421101	18423447	chr16:18461245-18463591	500	+
chr16	15218778	15219490	chr16:16471674-16470970	500	-
chr16	16470970	16471674	chr16:15219490-15218778	500	-
chr16	70030454	70030818	chr16:29415485-29415850	500	+
chr16	29415485	29415850	chr16:70030454-70030818	500	+
chr16	30266091	30266925	chr16:29424313-29425148	500	+
chr16	29424313	29425148	chr16:30266091-30266925	500	+
chr16	15475282	15475453	chr16:22524745-22524574	500	-
chr16	22524574	22524745	chr16:15475453-15475282	500	-
chr16	29415932	29416397	chr16:28648851-28648386	500	-
chr16	28648386	28648851	chr16:29416397-29415932	500	-
chr16	16421263	16422886	chr16:16464564-16466185	500	+
chr16	16464564	16466185	chr16:16421263-16422886	500	+
chr16	18434987	18439737	chr16:16464633-16462009	500	-
chr16	16462009	16464633	chr16:18439737-18434987	500	-
chr16	15228518	15228722	chr16:16462212-16462009	500	-
chr16	16462009	16462212	chr16:15228722-15228518	500	-
chr16	18417387	18419453	chr16:18457538-18459597	500	+
chr16	18457538	18459597	chr16:18417387-18419453	500	+
chr16	16438791	16443725	chr16:18457601-18452668	500	-
chr16	18452668	18457601	chr16:16443725-16438791	500	-
chr16	15041118	15041959	chr16:18456802-18455961	500	-
chr16	18455961	18456802	chr16:15041959-15041118	500	-
chr16	18421998	18423163	chr16:15035769-15034606	500	-
chr16	15034606	15035769	chr16:18423163-18421998	500	-
chr16	22498817	22500124	chr16:29543207-29541903	500	-
chr16	29541903	29543207	chr16:22500124-22498817	500	-
chr16	29537043	29537457	chr16:21888823-21889232	500	+
chr16	21888823	21889232	chr16:29537043-29537457	500	+
chr16	21888823	21889232	chr16:30277027-30277441	500	+
chr16	30277027	30277441	chr16:21888823-21889232	500	+
chr16	18892252	18892460	chr16:21911653-21911853	500	+
chr16	21911653	21911853	chr16:18892252-18892460	500	+
chr16	70268019	70268177	chr16:30291707-30291864	500	+
chr16	30291707	30291864	chr16:70268019-70268177	500	+
chr16	30277028	30277442	chr16:22504987-22504573	500	-
chr16	22504573	22504987	chr16:30277442-30277028	500	-
chr16	18896461	18896820	chr16:29565786-29566145	500	+
chr16	29565786	29566145	chr16:18896461-18896820	500	+
chr16	30286583	30288897	chr16:29444831-29447146	500	+
chr16	29444831	29447146	chr16:30286583-30288897	500	+
chr16	2156835	2156934	chr16:16418354-16418255	500	-
chr16	16418255	16418354	chr16:2156934-2156835	500	-
chr16	15219095	15219605	chr16:18428256-18428765	500	+
chr16	18428256	18428765	chr16:15219095-15219605	500	+
chr16	28780177	28780350	chr16:70013900-70013727	500	-
chr16	70013727	70013900	chr16:28780350-28780177	500	-
chr16	28471485	28471641	chr16:70013744-70013900	500	+
chr16	70013744	70013900	chr16:28471485-28471641	500	+
chr16	70021024	70021388	chr16:29406008-29406377	500	+
chr16	29406008	29406377	chr16:70021024-70021388	500	+
chr16	28652522	28653038	chr16:29412317-29411802	500	-
chr16	29411802	29412317	chr16:28653038-28652522	500	-
chr16	30229945	30230455	chr16:29387370-29388844	500	+
chr16	29387370	29388844	chr16:30229945-30230455	500	+
chr16	29396929	29397771	chr16:30238443-30239279	500	+
chr16	30238443	30239279	chr16:29396929-29397771	500	+
chr16	29405620	29406210	chr16:30247123-30247707	500	+
chr16	30247123	30247707	chr16:29405620-29406210	500	+
chr16	30284581	30285171	chr16:29442831-29443421	500	+
chr16	29442831	29443421	chr16:30284581-30285171	500	+
chr16	29520332	29520724	chr16:70033516-70033905	500	+
chr16	70033516	70033905	chr16:29520332-29520724	500	+
chr16	30260315	30260659	chr16:70033516-70033858	500	+
chr16	70033516	70033858	chr16:30260315-30260659	500	+
chr16	28658606	28659006	chr16:29507764-29507371	500	-
chr16	29507371	29507764	chr16:28659006-28658606	500	-
chr16	28781813	28785632	chr16:28470007-28466179	500	-
chr16	28466179	28470007	chr16:28785632-28781813	500	-
chr16	28478646	28479089	chr16:29053098-29052655	500	-
chr16	29052655	29053098	chr16:28479089-28478646	500	-
chr16	28665930	28666994	chr16:28471765-28470701	500	-
chr16	28470701	28471765	chr16:28666994-28665930	500	-
chr16	29060502	29060615	chr16:70013486-70013372	500	-
chr16	70013372	70013486	chr16:29060615-29060502	500	-
chr16	70013362	70013486	chr16:29398365-29398488	500	+
chr16	29398365	29398488	chr16:70013362-70013486	500	+
chr16	29398418	29398557	chr16:74422484-74422345	500	-
chr16	74422345	74422484	chr16:29398557-29398418	500	-
chr16	29507129	29507528	chr16:70020613-70021020	500	+
chr16	70020613	70021020	chr16:29507129-29507528	500	+
chr16	28652952	28653455	chr16:29411888-29411386	500	-
chr16	29411386	29411888	chr16:28653455-28652952	500	-
chr16	22533933	22540510	chr16:21860069-21853502	500	-
chr16	21853502	21860069	chr16:22540510-22533933	500	-
chr16	21859102	21859377	chr16:70020652-70020935	500	+
chr16	70020652	70020935	chr16:21859102-21859377	500	+
chr16	29389232	29390288	chr16:29491497-29492540	500	+
chr16	29491497	29492540	chr16:29389232-29390288	500	+
chr16	29487870	29488032	chr16:28677257-28677046	500	-
chr16	28677046	28677257	chr16:29488032-29487870	500	-
chr16	28791183	28791394	chr16:29488032-29487870	500	-
chr16	29487870	29488032	chr16:28791394-28791183	500	-
chr16	21429229	21429300	chr16:28656656-28656585	500	-
chr16	28656585	28656656	chr16:21429300-21429229	500	-
chr16	28671347	28671615	chr16:29391342-29391074	500	-
chr16	29391074	29391342	chr16:28671615-28671347	500	-
chr16	70019921	70020328	chr16:29506437-29506844	500	+
chr16	29506437	29506844	chr16:70019921-70020328	500	+
chr16	29488987	29490113	chr16:29388309-29388375	500	+
chr16	29388309	29388375	chr16:29488987-29490113	500	+
chr16	29062639	29063200	chr16:29396363-29395802	500	-
chr16	29395802	29396363	chr16:29063200-29062639	500	-
chr16	29397731	29397849	chr16:15460053-15460171	500	+
chr16	15460053	15460171	chr16:29397731-29397849	500	+
chr16	15460053	15460171	chr16:74423167-74423049	500	-
chr16	74423049	74423167	chr16:15460171-15460053	500	-
chr16	28783837	28785202	chr16:28669712-28671077	500	+
chr16	28669712	28671077	chr16:28783837-28785202	500	+
chr16	28666496	28666608	chr16:70013456-70013344	500	-
chr16	70013344	70013456	chr16:28666608-28666496	500	-
chr16	21491089	21493643	chr16:21922882-21925131	500	+
chr16	21922882	21925131	chr16:21491089-21493643	500	+
chr16	21922882	21925131	chr16:22470485-22468240	500	-
chr16	22468240	22470485	chr16:21925131-21922882	500	-
chr16	22496346	22496449	chr16:18877733-18877630	500	-
chr16	18877630	18877733	chr16:22496449-22496346	500	-
chr16	15043076	15043823	chr16:15460325-15459574	500	-
chr16	15459574	15460325	chr16:15043823-15043076	500	-
chr16	74425481	74425496	chr16:28669541-28669556	500	+
chr16	28669541	28669556	chr16:74425481-74425496	500	+
chr16	70015400	70015521	chr16:29400389-29400514	500	+
chr16	29400389	29400514	chr16:70015400-70015521	500	+
chr16	28665837	28666465	chr16:29399107-29398490	500	-
chr16	29398490	29399107	chr16:28666465-28665837	500	-
chr16	29400453	29400576	chr16:14814892-14814763	500	-
chr16	14814763	14814892	chr16:29400576-29400453	500	-
chr16	14814763	14814892	chr16:28473331-28473206	500	-
chr16	28473206	28473331	chr16:14814892-14814763	500	-
chr16	15462803	15462902	chr16:28473236-28473331	500	+
chr16	28473236	28473331	chr16:15462803-15462902	500	+
chr16	30257931	30258779	chr16:29416160-29417012	500	+
chr16	29416160	29417012	chr16:30257931-30258779	500	+
chr16	22467832	22470665	chr16:21494051-21490909	500	-
chr16	21490909	21494051	chr16:22470665-22467832	500	-
chr16	21491376	21493934	chr16:21923169-21925422	500	+
chr16	21923169	21925422	chr16:21491376-21493934	500	+
chr22	17010946	17011113	chr16:32350791-32350608	500	-
chr16	32350608	32350791	chr22:17011113-17010946	500	-
chr16	32335718	32335806	chr15:20529529-20529401	500	-
chr15	20529401	20529529	chr16:32335806-32335718	500	-
chrUn_gl000217	33207	33289	chr15:20529538-20529456	500	-
chr15	20529456	20529538	chrUn_gl000217:33289-33207	500	-
chr22	22626836	22626967	chr15:20529025-20528893	500	-
chr15	20528893	20529025	chr22:22626967-22626836	500	-
chr15	20528702	20528782	chr10:42715332-42715252	500	-
chr10	42715252	42715332	chr15:20528782-20528702	500	-
chr16	32721064	32721193	chr15:22664757-22664628	500	-
chr15	22664628	22664757	chr16:32721193-32721064	500	-
chr1	149014774	149016068	chr1:148832776-148831482	500	-
chr1	148831482	148832776	chr1:149016068-149014774	500	-
chr1	148823448	148823558	chr15:20133652-20133542	500	-
chr15	20133542	20133652	chr1:148823558-148823448	500	-
chr16	32792344	32792531	chrUn_gl000217:125971-126158	500	+
chrUn_gl000217	125971	126158	chr16:32792344-32792531	500	+
chr2	91985305	91985572	chr16:33058504-33058767	500	+
chr16	33058504	33058767	chr2:91985305-91985572	500	+
chr2	90438574	90438785	chr16:33061165-33061376	500	+
chr16	33061165	33061376	chr2:90438574-90438785	500	+
chr18	15211206	15211377	chr17:25276546-25276375	500	-
chr17	25276375	25276546	chr18:15211377-15211206	500	-
chr2	92162721	92162936	chr16:33357507-33357244	500	-
chr16	33357244	33357507	chr2:92162936-92162721	500	-
chr16	33320645	33320897	chr16:33358814-33359065	500	+
chr16	33358814	33359065	chr16:33320645-33320897	500	+
chr16	33353972	33354223	chr16:33315828-33316077	500	+
chr16	33315828	33316077	chr16:33353972-33354223	500	+
chr10	39047202	39047396	chr22:22625643-22625449	500	-
chr22	22625449	22625643	chr10:39047396-39047202	500	-
chr22	17019780	17020049	chr10:42717604-42717334	500	-
chr10	42717334	42717604	chr22:17020049-17019780	500	-
chr9	66937468	66937744	chr22:22628113-22628390	500	+
chr22	22628113	22628390	chr9:66937468-66937744	500	+
chr7	64567001	64567560	chr7:65056075-65053760	500	-
chr7	65053760	65056075	chr7:64567560-64567001	500	-
chr1	148664539	148665493	chr1:149021101-149020147	500	-
chr1	149020147	149021101	chr1:148665493-148664539	500	-
chr16	5135598	5135751	chr12:8385068-8385219	500	+
chr12	8385068	8385219	chr16:5135598-5135751	500	+
chr11	71507849	71508043	chr11:3434447-3434256	500	-
chr11	3434256	3434447	chr11:71508043-71507849	500	-
chr8	8075758	8076653	chr8:12304185-12303290	500	-
chr8	12303290	12304185	chr8:8076653-8075758	500	-
chr4	4039229	4039298	chr7:7035264-7035333	500	+
chr7	7035264	7035333	chr4:4039229-4039298	500	+
chr3	125559312	125559505	chr3:75548280-75548087	500	-
chr3	75548087	75548280	chr3:125559505-125559312	500	-
chr7	7026120	7026170	chr3:125560085-125560035	500	-
chr3	125560035	125560085	chr7:7026170-7026120	500	-
chr11	3538885	3539073	chr11:67657822-67657979	500	+
chr11	67657822	67657979	chr11:3538885-3539073	500	+
chr11	71381830	71381917	chr4:9566071-9566159	500	+
chr4	9566071	9566159	chr11:71381830-71381917	500	+
chr8	6981289	6981393	chr11:71381458-71381562	500	+
chr11	71381458	71381562	chr8:6981289-6981393	500	+
chr16	15465798	15465946	chr16:74417390-74417239	500	-
chr16	74417239	74417390	chr16:15465946-15465798	500	-
chr16	28476256	28476404	chr16:14850953-14850805	500	-
chr16	14850805	14850953	chr16:28476404-28476256	500	-
chr16	15043789	15044257	chr16:14857177-14857645	500	+
chr16	14857177	14857645	chr16:15043789-15044257	500	+
chr16	28667854	28668548	chr16:74423793-74424488	500	+
chr16	74423793	74424488	chr16:28667854-28668548	500	+
chr16	14850805	14850953	chr16:74417239-74417387	500	+
chr16	74417239	74417387	chr16:14850805-14850953	500	+
chr16	29543207	29543441	chr16:29441432-29441669	500	+
chr16	29441432	29441669	chr16:29543207-29543441	500	+
chr16	29539725	29543207	chr16:29437956-29441432	500	+
chr16	29437956	29441432	chr16:29539725-29543207	500	+
chr9	141105947	141106000	chr3:197878547-197878600	500	+
chr3	197878547	197878600	chr9:141105947-141106000	500	+
chr1	224140619	224141010	chr4:120331941-120332332	500	+
chr4	120331941	120332332	chr1:224140619-224141010	500	+
chr4	120331865	120332259	chr10:38736170-38735778	500	-
chr10	38735778	38736170	chr4:120332259-120331865	500	-
chr19	201858	202308	chr4:120331489-120331939	500	+
chr4	120331489	120331939	chr19:201858-202308	500	+
chr17	28898834	28898860	chr17:18330173-18330123	500	-
chr17	18330123	18330173	chr17:28898860-28898834	500	-
chr17	18741537	18742753	chr17:18511085-18509846	500	-
chr17	18509846	18511085	chr17:18742753-18741537	500	-
chr17	20250232	20250290	chr17:16619529-16619587	500	+
chr17	16619529	16619587	chr17:20250232-20250290	500	+
chr17	20780578	20780722	chr7:57630229-57630085	500	-
chr7	57630085	57630229	chr17:20780722-20780578	500	-
chr20	26120963	26121060	chr7:57634796-57634699	500	-
chr7	57634699	57634796	chr20:26121060-26120963	500	-
chr16	33829716	33829874	chr1:149017683-149017841	500	+
chr1	149017683	149017841	chr16:33829716-33829874	500	+
chr7	65054525	65054700	chr7:53206276-53206451	500	+
chr7	53206276	53206451	chr7:65054525-65054700	500	+
chr7	64568744	64569128	chr7:65052566-65052182	500	-
chr7	65052182	65052566	chr7:64569128-64568744	500	-
chr16	32842552	32842710	chr7:65055727-65055885	500	+
chr7	65055727	65055885	chr16:32842552-32842710	500	+
chrUn_gl000217	130899	131077	chr7:65058149-65058327	500	+
chr7	65058149	65058327	chrUn_gl000217:130899-131077	500	+
chr17	25966341	25966758	chr17:26074158-26074587	500	+
chr17	26074158	26074587	chr17:25966341-25966758	500	+
chr17	18382993	18383049	chr17:26068946-26069002	500	+
chr17	26068946	26069002	chr17:18382993-18383049	500	+
chr17	26068946	26069002	chr17:20367957-20367901	500	-
chr17	20367901	20367957	chr17:26069002-26068946	500	-
chr17	34734083	34736746	chr17:34670612-34673275	500	+
chr17	34670612	34673275	chr17:34734083-34736746	500	+
chr17	34569126	34572050	chr17:34734159-34737083	500	+
chr17	34734159	34737083	chr17:34569126-34572050	500	+
chr17	34748807	34749237	chr17:34495743-34496173	500	+
chr17	34495743	34496173	chr17:34748807-34749237	500	+
chr17	34493170	34494517	chr17:36337821-36339187	500	+
chr17	36337821	36339187	chr17:34493170-34494517	500	+
chr17	36330754	36330806	chr17:60335353-60335405	500	+
chr17	60335353	60335405	chr17:36330754-36330806	500	+
chr17	34665277	34665460	chr17:36320314-36320497	500	+
chr17	36320314	36320497	chr17:34665277-34665460	500	+
chr17	36320314	36320497	chr17:34563715-34563898	500	+
chr17	34563715	34563898	chr17:36320314-36320497	500	+
chr17	34562484	34562860	chr17:60309424-60309812	500	+
chr17	60309424	60309812	chr17:34562484-34562860	500	+
chr16	33702649	33702945	chr16:32021555-32021259	500	-
chr16	32021259	32021555	chr16:33702945-33702649	500	-
chr16	32021259	32021555	chr16:32964798-32965094	500	+
chr16	32964798	32965094	chr16:32021259-32021555	500	+
chr17	36687399	36687595	chr16:32979909-32980107	500	+
chr16	32979909	32980107	chr17:36687399-36687595	500	+
chr17	45095606	45096604	chr17:43626653-43625655	500	-
chr17	43625655	43626653	chr17:45096604-45095606	500	-
chr17	44379306	44381127	chr17:44596882-44598702	500	+
chr17	44596882	44598702	chr17:44379306-44381127	500	+
chr17	62852776	62852973	chr17:44629994-44629797	500	-
chr17	44629797	44629994	chr17:62852973-62852776	500	-
chr17	44631608	44633634	chr17:44413752-44415778	500	+
chr17	44413752	44415778	chr17:44631608-44633634	500	+
chr17	43595087	43595716	chr17:44409486-44408841	500	-
chr17	44408841	44409486	chr17:43595716-43595087	500	-
chr17	62861720	62864744	chr17:44621041-44618082	500	-
chr17	44618082	44621041	chr17:62864744-62861720	500	-
chr17	44635321	44637911	chr17:44417465-44419974	500	+
chr17	44417465	44419974	chr17:44635321-44637911	500	+
chr9	42392710	42394270	chr9:67951160-67952717	500	+
chr9	67951160	67952717	chr9:42392710-42394270	500	+
chrUn_gl000211	104554	104744	chr9:67927915-67928102	500	+
chr9	67927915	67928102	chrUn_gl000211:104554-104744	500	+
chrUn_gl000211	104513	104744	chr9:67927874-67928102	500	+
chr9	67927874	67928102	chrUn_gl000211:104513-104744	500	+
chr1	142802643	142803315	chr21:9745241-9745904	500	+
chr21	9745241	9745904	chr1:142802643-142803315	500	+
chr2	95522966	95523088	chr9:67926820-67926699	500	-
chr9	67926699	67926820	chr2:95523088-95522966	500	-
chr9	44118488	44118599	chr2:95522958-95523070	500	+
chr2	95522958	95523070	chr9:44118488-44118599	500	+
chr9	42369677	42369913	chr2:95521651-95521415	500	-
chr2	95521415	95521651	chr9:42369913-42369677	500	-
chr2	95499950	95499986	chr1:143228517-143228553	500	+
chr1	143228517	143228553	chr2:95499950-95499986	500	+
chr18	14319013	14319426	chr18:14263790-14264204	500	+
chr18	14263790	14264204	chr18:14319013-14319426	500	+
chr2	95441780	95441823	chr18:14264530-14264488	500	-
chr18	14264488	14264530	chr2:95441823-95441780	500	-
chr2	131413425	131414316	chr2:130833842-130832951	500	-
chr2	130832951	130833842	chr2:131414316-131413425	500	-
chr15	22055035	22055145	chr2:132380378-132380268	500	-
chr2	132380268	132380378	chr15:22055145-22055035	500	-
chr22	16260481	16260554	chr18:14515996-14516069	500	+
chr18	14515996	14516069	chr22:16260481-16260554	500	+
chr2	132380268	132380365	chr15:21043995-21043898	500	-
chr15	21043898	21043995	chr2:132380365-132380268	500	-
chr2	131394613	131394825	chr2:132377217-132377358	500	+
chr2	132377217	132377358	chr2:131394613-131394825	500	+
chr2	132380014	132380170	chr22:16259844-16259688	500	-
chr22	16259688	16259844	chr2:132380170-132380014	500	-
chr2	90401677	90405032	chr2:91623165-91626520	500	+
chr2	91623165	91626520	chr2:90401677-90405032	500	+
chr16	32097330	32099477	chr16:33040443-33042767	500	+
chr16	33040443	33042767	chr16:32097330-32099477	500	+
chr2	90403536	90411521	chr2:91625024-91633008	500	+
chr2	91625024	91633008	chr2:90403536-90411521	500	+
chr1	148833297	148833590	chr15:20123812-20123519	500	-
chr15	20123519	20123812	chr1:148833590-148833297	500	-
chr1	149013960	149014208	chr15:20123519-20123767	500	+
chr15	20123519	20123767	chr1:149013960-149014208	500	+
chr15	20123531	20123812	chr16:32802433-32802152	500	-
chr16	32802152	32802433	chr15:20123812-20123531	500	-
chr16	32808886	32808944	chr18:15180349-15180407	500	+
chr18	15180349	15180407	chr16:32808886-32808944	500	+
chr1	148839828	148839890	chr18:15180344-15180406	500	+
chr18	15180344	15180406	chr1:148839828-148839890	500	+
chr18	15180354	15180407	chr7:64960478-64960531	500	+
chr7	64960478	64960531	chr18:15180354-15180407	500	+
chr1	148843487	148843563	chr17:25298492-25298416	500	-
chr17	25298416	25298492	chr1:148843563-148843487	500	-
chr16	32149100	32149922	chr16:32801022-32800200	500	-
chr16	32800200	32801022	chr16:32149922-32149100	500	-
chr18	15185602	15185760	chr17:25296880-25296735	500	-
chr17	25296735	25296880	chr18:15185760-15185602	500	-
chr15	20117006	20117271	chr16:32809163-32808898	500	-
chr16	32808898	32809163	chr15:20117271-20117006	500	-
chr16	33863414	33863614	chr16:32811401-32811202	500	-
chr16	32811202	32811401	chr16:33863614-33863414	500	-
chr1	243186255	243186759	chr16:90269149-90268645	500	-
chr16	90268645	90269149	chr1:243186759-243186255	500	-
chrY	26447945	26448167	chr16:90256851-90257067	500	+
chr16	90256851	90257067	chrY:26447945-26448167	500	+
chr5	180812635	180828165	chr1:386083-400001	500	+
chr1	386083	400001	chr5:180812635-180828165	500	+
chr11	60000	68823	chr19:129631-138455	500	+
chr19	129631	138455	chr11:60000-68823	500	+
chr1	387305	391340	chr1:603153-599117	500	-
chr1	599117	603153	chr1:391340-387305	500	-
chrUn_gl000227	14150	14456	chr1:603998-604228	500	+
chr1	603998	604228	chrUn_gl000227:14150-14456	500	+
chr1	606765	607539	chr19:141952-142726	500	+
chr19	141952	142726	chr1:606765-607539	500	+
chr5	180830301	180830571	chr6:71500-70493	500	-
chr6	70493	71500	chr5:180830571-180830301	500	-
chr1	593824	595631	chr1:396633-394826	500	-
chr1	394826	396633	chr1:595631-593824	500	-
chr2	243181811	243182615	chr2:243096444-243095639	500	-
chr2	243095639	243096444	chr2:243182615-243181811	500	-
chr19	37263601	37263632	chr20:25990550-25990519	500	-
chr20	25990519	25990550	chr19:37263632-37263601	500	-
chr19	43408358	43408490	chr19:43345685-43345818	500	+
chr19	43345685	43345818	chr19:43408358-43408490	500	+
chr19	43264735	43264953	chr19:43436176-43436394	500	+
chr19	43436176	43436394	chr19:43264735-43264953	500	+
chr19	43330008	43330256	chr19:43658279-43658527	500	+
chr19	43658279	43658527	chr19:43330008-43330256	500	+
chr19	43224808	43225026	chr19:43340163-43340379	500	+
chr19	43340163	43340379	chr19:43224808-43225026	500	+
chr19	43648189	43648365	chr19:43488215-43488391	500	+
chr19	43488215	43488391	chr19:43648189-43648365	500	+
chr19	43561757	43561965	chr19:43505294-43505505	500	+
chr19	43505294	43505505	chr19:43561757-43561965	500	+
chr19	43527897	43528166	chr19:43584080-43584348	500	+
chr19	43584080	43584348	chr19:43527897-43528166	500	+
chr19	43271938	43272279	chr19:43588906-43589246	500	+
chr19	43588906	43589246	chr19:43271938-43272279	500	+
chr19	43508473	43508743	chr19:43564932-43565204	500	+
chr19	43564932	43565204	chr19:43508473-43508743	500	+
chr19	43764248	43764445	chr19:43235169-43235366	500	+
chr19	43235169	43235366	chr19:43764248-43764445	500	+
chr19	43669202	43669446	chr19:43338476-43338720	500	+
chr19	43338476	43338720	chr19:43669202-43669446	500	+
chr19	43349715	43349929	chr19:43234477-43234691	500	+
chr19	43234477	43234691	chr19:43349715-43349929	500	+
chr19	43764218	43764415	chr19:43235139-43235336	500	+
chr19	43235139	43235336	chr19:43764218-43764415	500	+
chr19	43586871	43587135	chr19:43530675-43530930	500	+
chr19	43530675	43530930	chr19:43586871-43587135	500	+
chr19	43775219	43775395	chr19:43711300-43711475	500	+
chr19	43711300	43711475	chr19:43775219-43775395	500	+
chr19_gl000209_random	110675	111619	chr19:55339772-55340714	500	+
chr19	55339772	55340714	chr19_gl000209_random:110675-111619	500	+
chr19	55279329	55279431	chr19:55248096-55248201	500	+
chr19	55248096	55248201	chr19:55279329-55279431	500	+
chr19	55333871	55333981	chr19:55241811-55241938	500	+
chr19	55241811	55241938	chr19:55333871-55333981	500	+
chr19_gl000209_random	131661	131884	chr19:55345847-55346087	500	+
chr19	55345847	55346087	chr19_gl000209_random:131661-131884	500	+
chr19	55348191	55349286	chr19_gl000209_random:133925-135021	500	+
chr19_gl000209_random	133925	135021	chr19:55348191-55349286	500	+
chr19_gl000209_random	98373	98485	chr19_gl000209_random:22126-22147	500	+
chr19_gl000209_random	22126	22147	chr19_gl000209_random:98373-98485	500	+
chr19_gl000209_random	132811	132891	chr19_gl000209_random:100174-100253	500	+
chr19_gl000209_random	100174	100253	chr19_gl000209_random:132811-132891	500	+
chr19_gl000209_random	115570	116247	chr19:55236340-55236887	500	+
chr19	55236340	55236887	chr19_gl000209_random:115570-116247	500	+
chr1	147681197	147686383	chr1_gl000192_random:430537-435723	500	+
chr1_gl000192_random	430537	435723	chr1:147681197-147686383	500	+
chr1_gl000192_random	430537	435360	chr1:146139365-146144188	500	+
chr1	146139365	146144188	chr1_gl000192_random:430537-435360	500	+
chr20	26057928	26061734	chr20:25759230-25756041	500	-
chr20	25756041	25759230	chr20:26061734-26057928	500	-
chr7	57672956	57674084	chr7:57911977-57910849	500	-
chr7	57910849	57911977	chr7:57674084-57672956	500	-
chr20	25826086	25826468	chr20:25764141-25764523	500	+
chr20	25764141	25764523	chr20:25826086-25826468	500	+
chr7	57711131	57711153	chr20:26040018-26039996	500	-
chr20	26039996	26040018	chr7:57711153-57711131	500	-
chr9	46203159	46205194	chr9:67709998-67707958	500	-
chr9	67707958	67709998	chr9:46205194-46203159	500	-
chr9	67692131	67692583	chr9:44771005-44771457	500	+
chr9	44771005	44771457	chr9:67692131-67692583	500	+
chr9	44795277	44795474	chr7:57848313-57848510	500	+
chr7	57848313	57848510	chr9:44795277-44795474	500	+
chr7	57731600	57731724	chr7:57861874-57861748	500	-
chr7	57861748	57861874	chr7:57731724-57731600	500	-
chr20	26021795	26021913	chr7:57728557-57728441	500	-
chr7	57728441	57728557	chr20:26021913-26021795	500	-
chr15	47372280	47372565	chr20:29448517-29448235	500	-
chr20	29448235	29448517	chr15:47372565-47372280	500	-
chr20	29462354	29462406	chr20:25913101-25913153	500	+
chr20	25913101	25913153	chr20:29462354-29462406	500	+
chrUn_gl000241	37405	37700	chrUn_gl000219:100110-100405	500	+
chrUn_gl000219	100110	100405	chrUn_gl000241:37405-37700	500	+
chr2	87252370	87252412	chr6:161119871-161119829	500	-
chr6	161119829	161119871	chr2:87252412-87252370	500	-
chr2	88044167	88044209	chr6:161119829-161119871	500	+
chr6	161119829	161119871	chr2:88044167-88044209	500	+
chr2	113117596	113119633	chr2:110623639-110621604	500	-
chr2	110621604	110623639	chr2:113119633-113117596	500	-
chr2	110606646	110610370	chr2:113134570-113130870	500	-
chr2	113130870	113134570	chr2:110610370-110606646	500	-
chr2	107049199	107050476	chr2:108479675-108478402	500	-
chr2	108478402	108479675	chr2:107050476-107049199	500	-
chr2	110624198	110624326	chr2:87236770-87237007	500	+
chr2	87236770	87237007	chr2:110624198-110624326	500	+
chr2	108517971	108518188	chr2:87236721-87236938	500	+
chr2	87236721	87236938	chr2:108517971-108518188	500	+
chr21	10382354	10382668	chr9:67860919-67861233	500	+
chr9	67860919	67861233	chr21:10382354-10382668	500	+
chr4_gl000193_random	171719	171947	chr9:67861005-67861233	500	+
chr9	67861005	67861233	chr4_gl000193_random:171719-171947	500	+
chr4_gl000194_random	22028	22307	chr22:16096196-16096327	500	+
chr22	16096196	16096327	chr4_gl000194_random:22028-22307	500	+
chr21	9876892	9877133	chr22:16096238-16096327	500	+
chr22	16096238	16096327	chr21:9876892-9877133	500	+
chr2	132519898	132520030	chrUn_gl000244:23791-23934	500	+
chrUn_gl000244	23791	23934	chr2:132519898-132520030	500	+
chr4_gl000194_random	21897	22226	chr22:16096065-16096327	500	+
chr22	16096065	16096327	chr4_gl000194_random:21897-22226	500	+
chr21	9876761	9877050	chr22:16096107-16096327	500	+
chr22	16096107	16096327	chr21:9876761-9877050	500	+
chr13	25524149	25524331	chr13:25173014-25172832	500	-
chr13	25172832	25173014	chr13:25524331-25524149	500	-
chr9	42673061	42673225	chr9:69246407-69246243	500	-
chr9	69246243	69246407	chr9:42673225-42673061	500	-
chr2	114226276	114226413	chr9:70887438-70887575	500	+
chr9	70887438	70887575	chr2:114226276-114226413	500	+
chr12	72381	73265	chr1:31304-30422	500	-
chr1	30422	31304	chr12:73265-72381	500	-
chr19	72029	72913	chr12:73265-72381	500	-
chr12	72381	73265	chr19:72913-72029	500	-
chr2	114342918	114343223	chr12:75571-75885	500	+
chr12	75571	75885	chr2:114342918-114343223	500	+
chr15	102497196	102497802	chr12:69719-70324	500	+
chr12	69719	70324	chr15:102497196-102497802	500	+
chr9	41965997	41966303	chr18:14892143-14892449	500	+
chr18	14892143	14892449	chr9:41965997-41966303	500	+
chr21	14986783	14986880	chr2:130873547-130873464	500	-
chr2	130873464	130873547	chr21:14986880-14986783	500	-
chr2	130874724	130874929	chr2:132352531-132352330	500	-
chr2	132352330	132352531	chr2:130874929-130874724	500	-
chr22	16285026	16285150	chr2:132351923-132351799	500	-
chr2	132351799	132351923	chr22:16285150-16285026	500	-
chr21	15209285	15209364	chr9:66356773-66356852	500	+
chr9	66356773	66356852	chr21:15209285-15209364	500	+
chr9	42480425	42480445	chr21:15209364-15209344	500	-
chr21	15209344	15209364	chr9:42480445-42480425	500	-
chr9	66340103	66340343	chr2:95397973-95398213	500	+
chr2	95397973	95398213	chr9:66340103-66340343	500	+
chr21	15254955	15255354	chr21:15235632-15235992	500	+
chr21	15235632	15235992	chr21:15254955-15255354	500	+
chr1	143417903	143418127	chr4:49578820-49579044	500	+
chr4	49578820	49579044	chr1:143417903-143418127	500	+
chr1	143205562	143206279	chr1:143382781-143382064	500	-
chr1	143382064	143382781	chr1:143206279-143205562	500	-
chr9	44044455	44044547	chr1:143182132-143182228	500	+
chr1	143182132	143182228	chr9:44044455-44044547	500	+
chr2	131410650	131411770	chr2:132017453-132018575	500	+
chr2	132017453	132018575	chr2:131410650-131411770	500	+
chr2	132387594	132387821	chr2:132025009-132025236	500	+
chr2	132025009	132025236	chr2:132387594-132387821	500	+
chr2	132035088	132035224	chr14:19599910-19600001	500	+
chr14	19599910	19600001	chr2:132035088-132035224	500	+
chr14	19598387	19598502	chr2:131426887-131427006	500	+
chr2	131426887	131427006	chr14:19598387-19598502	500	+
chr22	16242762	16242877	chr2:131427006-131426887	500	-
chr2	131426887	131427006	chr22:16242877-16242762	500	-
chr2	131163063	131163291	chr2:130772338-130772566	500	+
chr2	130772338	130772566	chr2:131163063-131163291	500	+
chr2	130772338	130772566	chr2:131473563-131473335	500	-
chr2	131473335	131473563	chr2:130772566-130772338	500	-
chr2	130829139	130829366	chr2:132387518-132387292	500	-
chr2	132387292	132387518	chr2:130829366-130829139	500	-
chr22	16241524	16242015	chr14:19598925-19598518	500	-
chr14	19598518	19598925	chr22:16242015-16241524	500	-
chr22	16241504	16241621	chr2:130819753-130819872	500	+
chr2	130819753	130819872	chr22:16241504-16241621	500	+
chr2	130819753	130819872	chr14:19598945-19598829	500	-
chr14	19598829	19598945	chr2:130819872-130819753	500	-
chr2	132392590	132392795	chr2:130824654-130824449	500	-
chr2	130824449	130824654	chr2:132392795-132392590	500	-
chr2	131369998	131370433	chr2:130877091-130876662	500	-
chr2	130876662	130877091	chr2:131370433-131369998	500	-
chr2	132639109	132639170	chr21:29353152-29353089	500	-
chr21	29353089	29353152	chr2:132639170-132639109	500	-
chr18	15097089	15097137	chr21:29353152-29353104	500	-
chr21	29353104	29353152	chr18:15097137-15097089	500	-
chr21	14654968	14655038	chr21:29363152-29363222	500	+
chr21	29363152	29363222	chr21:14654968-14655038	500	+
chr16	32097313	32099770	chr16:33040586-33043060	500	+
chr16	33040586	33043060	chr16:32097313-32099770	500	+
chr16	32800550	32802793	chr16:33092491-33090571	500	-
chr16	33090571	33092491	chr16:32802793-32800550	500	-
chr15	20123074	20123340	chr16:32802870-32802624	500	-
chr16	32802624	32802870	chr15:20123340-20123074	500	-
chrUn_gl000217	139289	139403	chr1:148837151-148837261	500	+
chr1	148837151	148837261	chrUn_gl000217:139289-139403	500	+
chr1	149015025	149015084	chr7:57914676-57914617	500	-
chr7	57914617	57914676	chr1:149015084-149015025	500	-
chr1	148832466	148832525	chr7:57914617-57914676	500	+
chr7	57914617	57914676	chr1:148832466-148832525	500	+
chr1	148670556	148670615	chr7:57914617-57914676	500	+
chr7	57914617	57914676	chr1:148670556-148670615	500	+
chr2	90405359	90405426	chr1:149015067-149015134	500	+
chr1	149015067	149015134	chr2:90405359-90405426	500	+
chr7	61728918	61728981	chr16:32800948-32801011	500	+
chr16	32800948	32801011	chr7:61728918-61728981	500	+
chr15	20123242	20123541	chr1:148671957-148671658	500	-
chr1	148671658	148671957	chr15:20123541-20123242	500	-
chr16	33091984	33092043	chr7:57914676-57914617	500	-
chr7	57914617	57914676	chr16:33092043-33091984	500	-
chr16	33090028	33093356	chr16:32803336-32799685	500	-
chr16	32799685	32803336	chr16:33093356-33090028	500	-
chr16	32805013	32805113	chr7:64956865-64956969	500	+
chr7	64956865	64956969	chr16:32805013-32805113	500	+
chr7	64956822	64956955	chr17:25305868-25305735	500	-
chr17	25305735	25305868	chr7:64956955-64956822	500	-
chr2	132789722	132789757	chr7:64967333-64967368	500	+
chr7	64967333	64967368	chr2:132789722-132789757	500	+
chrUn_gl000222	155710	155809	chr4:8984881-8984980	500	+
chr4	8984881	8984980	chrUn_gl000222:155710-155809	500	+
chr4	8984914	8984977	chr2:159711855-159711918	500	+
chr2	159711855	159711918	chr4:8984914-8984977	500	+
chr2	71257746	71257836	chr11:71332807-71332897	500	+
chr11	71332807	71332897	chr2:71257746-71257836	500	+
chr10	15048873	15048958	chr2:159712077-159711992	500	-
chr2	159711992	159712077	chr10:15048958-15048873	500	-
chr2	159708370	159708518	chr11:71329356-71329489	500	+
chr11	71329356	71329489	chr2:159708370-159708518	500	+
chr2	159706148	159706282	chr3:8725892-8726023	500	+
chr3	8725892	8726023	chr2:159706148-159706282	500	+
chr2	71255453	71255503	chr12:8591552-8591502	500	-
chr12	8591502	8591552	chr2:71255503-71255453	500	-
chr10	15051258	15051352	chr2:159709714-159709620	500	-
chr2	159709620	159709714	chr10:15051352-15051258	500	-
chr12	8583384	8583494	chr8:12556758-12556868	500	+
chr8	12556758	12556868	chr12:8583384-8583494	500	+
chr2	159709549	159709595	chr12:8591548-8591502	500	-
chr12	8591502	8591548	chr2:159709595-159709549	500	-
chr13	42013665	42013772	chr9:93513198-93513305	500	+
chr9	93513198	93513305	chr13:42013665-42013772	500	+
chr9	93511140	93511180	chr11:71607826-71607786	500	-
chr11	71607786	71607826	chr9:93511180-93511140	500	-
chr11	71607786	71607826	chr2:71259390-71259430	500	+
chr2	71259390	71259430	chr11:71607786-71607826	500	+
chr2	71259459	71259556	chr2:159713483-159713580	500	+
chr2	159713483	159713580	chr2:71259459-71259556	500	+
chr9	92973290	92973407	chr2:71259831-71259948	500	+
chr2	71259831	71259948	chr9:92973290-92973407	500	+
chr2	71254956	71255001	chr10:15051928-15051883	500	-
chr10	15051883	15051928	chr2:71255001-71254956	500	-
chr8	12562566	12562601	chr2:159709101-159709079	500	-
chr2	159709079	159709101	chr8:12562601-12562566	500	-
chr11	71604552	71604653	chr10:15050781-15050686	500	-
chr10	15050686	15050781	chr11:71604653-71604552	500	-
chr11	71605145	71605250	chr10:15050194-15050089	500	-
chr10	15050089	15050194	chr11:71605250-71605145	500	-
chr16	33856987	33857048	chr16:33576835-33576863	500	+
chr16	33576835	33576863	chr16:33856987-33857048	500	+
chr16	32130495	32130583	chr15:20107058-20107146	500	+
chr15	20107058	20107146	chr16:32130495-32130583	500	+
chr21	9440233	9440451	chr1:148853237-148853017	500	-
chr1	148853017	148853237	chr21:9440451-9440233	500	-
chr15	20105604	20105677	chr16:32129047-32129120	500	+
chr16	32129047	32129120	chr15:20105604-20105677	500	+
chr10	39035787	39035955	chr2:92175006-92175174	500	+
chr2	92175006	92175174	chr10:39035787-39035955	500	+
chr10	42725754	42725862	chr2:92174818-92174725	500	-
chr2	92174725	92174818	chr10:42725862-42725754	500	-
chr9	66944968	66945255	chr10:39038442-39038263	500	-
chr10	39038263	39038442	chr9:66945255-66944968	500	-
chr22	22646603	22646881	chr9:67346107-67345829	500	-
chr9	67345829	67346107	chr22:22646881-22646603	500	-
chr1	142892548	142892737	chr21:9646362-9646173	500	-
chr21	9646173	9646362	chr1:142892737-142892548	500	-
chr21	9659534	9659836	chrUn_gl000221:68109-67802	500	-
chrUn_gl000221	67802	68109	chr21:9659836-9659534	500	-
chr1	142629676	142629816	chrUn_gl000214:42469-42610	500	+
chrUn_gl000214	42469	42610	chr1:142629676-142629816	500	+
chr4_gl000194_random	97757	98077	chr21:9671383-9671066	500	-
chr21	9671066	9671383	chr4_gl000194_random:98077-97757	500	-
chr21	9672019	9672543	chrUn_gl000221:55641-55115	500	-
chrUn_gl000221	55115	55641	chr21:9672543-9672019	500	-
chr1	142867346	142867515	chrUn_gl000240:16248-16417	500	+
chrUn_gl000240	16248	16417	chr1:142867346-142867515	500	+
chrUn_gl000221	56394	56563	chrUn_gl000240:16248-16417	500	+
chrUn_gl000240	16248	16417	chrUn_gl000221:56394-56563	500	+
chrUn_gl000221	80510	81955	chr1:142891497-142892943	500	+
chr1	142891497	142892943	chrUn_gl000221:80510-81955	500	+
chr21	10615658	10615933	chr9:42268184-42268455	500	+
chr9	42268184	42268455	chr21:10615658-10615933	500	+
chr9	70669224	70671156	chr9:42273924-42275858	500	+
chr9	42273924	42275858	chr9:70669224-70671156	500	+
chr21	9864773	9864821	chr2:132525659-132525612	500	-
chr2	132525612	132525659	chr21:9864821-9864773	500	-
chr9	42284846	42286795	chr9:70680144-70682093	500	+
chr9	70680144	70682093	chr9:42284846-42286795	500	+
chr14	19769380	19769447	chr9:70673823-70673890	500	+
chr9	70673823	70673890	chr14:19769380-19769447	500	+
chr22	16073518	16073584	chr9:70673890-70673824	500	-
chr9	70673824	70673890	chr22:16073584-16073518	500	-
chr7	97496745	97496768	chr21:9894005-9893982	500	-
chr21	9893982	9894005	chr7:97496768-97496745	500	-
chr21	9930470	9930765	chrUn_gl000247:3943-4238	500	+
chrUn_gl000247	3943	4238	chr21:9930470-9930765	500	+
chr21	9682680	9683029	chrUn_gl000247:13587-13237	500	-
chrUn_gl000247	13237	13587	chr21:9683029-9682680	500	-
chrUn_gl000247	3008	3113	chr1:143159359-143159254	500	-
chr1	143159254	143159359	chrUn_gl000247:3113-3008	500	-
chrUn_gl000243	4231	4507	chrUn_gl000247:13452-13168	500	-
chrUn_gl000247	13168	13452	chrUn_gl000243:4507-4231	500	-
chr21	9934685	9934860	chrUn_gl000240:499-688	500	+
chrUn_gl000240	499	688	chr21:9934685-9934860	500	+
chr1	142850864	142850876	chr1:143157380-143157120	500	-
chr1	143157120	143157380	chr1:142850876-142850864	500	-
chr9	68328289	68328678	chr9:45412279-45411890	500	-
chr9	45411890	45412279	chr9:68328678-68328289	500	-
chr9	42277340	42277827	chr21:10624654-10625141	500	+
chr21	10624654	10625141	chr9:42277340-42277827	500	+
chr21	10632693	10633120	chr9:45406531-45406103	500	-
chr9	45406103	45406531	chr21:10633120-10632693	500	-
chr21	14488502	14488637	chr22:16632501-16632369	500	-
chr22	16632369	16632501	chr21:14488637-14488502	500	-
chr13	19073712	19074239	chr21:14500198-14500726	500	+
chr21	14500198	14500726	chr13:19073712-19074239	500	+
chr22	16647304	16647560	chr13:19047098-19046843	500	-
chr13	19046843	19047098	chr22:16647560-16647304	500	-
chr2	132837120	132837489	chr21:14493862-14493493	500	-
chr21	14493493	14493862	chr2:132837489-132837120	500	-
chr22	16640707	16640965	chr13:19053684-19053430	500	-
chr13	19053430	19053684	chr22:16640965-16640707	500	-
chr9	66670227	66670414	chr18:15277486-15277672	500	+
chr18	15277486	15277672	chr9:66670227-66670414	500	+
chr13	25511491	25511833	chr13:19982659-19983001	500	+
chr13	19982659	19983001	chr13:25511491-25511833	500	+
chrY	28737336	28737429	chr13:19985782-19985689	500	-
chr13	19985689	19985782	chrY:28737429-28737336	500	-
chr7	57719551	57719673	chr17:21897373-21897251	500	-
chr17	21897251	21897373	chr7:57719673-57719551	500	-
chr20	26255949	26256039	chr17:21895892-21895981	500	+
chr17	21895892	21895981	chr20:26255949-26256039	500	+
chr20	25853550	25853587	chr17:21897373-21897336	500	-
chr17	21897336	21897373	chr20:25853587-25853550	500	-
chr22	18668981	18671166	chr22:20640823-20643001	500	+
chr22	20640823	20643001	chr22:18668981-18671166	500	+
chr22	18861941	18862899	chr22:20641767-20642732	500	+
chr22	20641767	20642732	chr22:18861941-18862899	500	+
chr22	18742808	18743197	chr22:18663406-18663017	500	-
chr22	18663017	18663406	chr22:18743197-18742808	500	-
chr22	21659401	21659501	chr22:23810286-23810386	500	+
chr22	23810286	23810386	chr22:21659401-21659501	500	+
chr22	23810286	23810386	chr22:18664920-18665020	500	+
chr22	18664920	18665020	chr22:23810286-23810386	500	+
chr22	21534729	21535252	chr22:20643840-20643317	500	-
chr22	20643317	20643840	chr22:21535252-21534729	500	-
chr22	20617773	20621038	chr22:18759762-18756497	500	-
chr22	18756497	18759762	chr22:20621038-20617773	500	-
chr22	25023375	25023585	chr22:18762765-18762555	500	-
chr22	18762555	18762765	chr22:25023585-25023375	500	-
chr22	21557350	21557990	chr22:20621207-20620568	500	-
chr22	20620568	20621207	chr22:21557990-21557350	500	-
chr22	20613408	20616639	chr22:18764176-18760896	500	-
chr22	18760896	18764176	chr22:20616639-20613408	500	-
chr22	18767028	18767238	chr22:25019097-25018887	500	-
chr22	25018887	25019097	chr22:18767238-18767028	500	-
chr22	21640655	21641926	chr22:18837933-18839205	500	+
chr22	18837933	18839205	chr22:21640655-21641926	500	+
chr22	18668392	18668673	chr22:20342867-20342586	500	-
chr22	20342586	20342867	chr22:18668673-18668392	500	-
chr22	21522059	21522127	chr22:20326340-20326408	500	+
chr22	20326340	20326408	chr22:21522059-21522127	500	+
chr22	21677799	21678091	chr22:20327863-20327571	500	-
chr22	20327571	20327863	chr22:21678091-21677799	500	-
chr22	25044511	25044793	chr22:21471759-21472041	500	+
chr22	21471759	21472041	chr22:25044511-25044793	500	+
chr22	29075561	29075648	chr16:33357169-33357256	500	+
chr16	33357169	33357256	chr22:29075561-29075648	500	+
chr16	32323921	32324173	chr16:33359514-33359766	500	+
chr16	33359514	33359766	chr16:32323921-32324173	500	+
chrY	28661730	28661790	chr22:38776499-38776439	500	-
chr22	38776439	38776499	chrY:28661790-28661730	500	-
chr17	81189107	81190039	chr5:180900340-180900731	500	+
chr5	180900340	180900731	chr17:81189107-81190039	500	+
chr22	51240200	51240664	chr17:81191356-81191820	500	+
chr17	81191356	81191820	chr22:51240200-51240664	500	+
chr21	48114455	48114948	chr2:243157423-243156930	500	-
chr2	243156930	243157423	chr21:48114948-48114455	500	-
chr2	243156691	243157600	chr5:180903853-180902944	500	-
chr5	180902944	180903853	chr2:243157600-243156691	500	-
chr11	71324193	71324336	chr11:67496772-67496628	500	-
chr11	67496628	67496772	chr11:71324336-71324193	500	-
chr3	75411309	75411419	chr4:9457400-9457290	500	-
chr4	9457290	9457400	chr3:75411419-75411309	500	-
chr3	125417034	125417096	chr4:9456965-9457027	500	+
chr4	9456965	9457027	chr3:125417034-125417096	500	+
chr3	125439128	125439245	chr3:125416892-125417009	500	+
chr3	125416892	125417009	chr3:125439128-125439245	500	+
chr2	159705042	159705099	chr3:75411738-75411681	500	-
chr3	75411681	75411738	chr2:159705099-159705042	500	-
chr10	15055944	15055997	chr3:75411682-75411723	500	+
chr3	75411682	75411723	chr10:15055944-15055997	500	+
chr3	125439972	125440101	chr2:159705738-159705870	500	+
chr2	159705738	159705870	chr3:125439972-125440101	500	+
chr7	61804049	61804109	chr2:91617787-91617847	500	+
chr2	91617787	91617847	chr7:61804049-61804109	500	+
chr2	92247407	92247792	chr2:91981422-91981041	500	-
chr2	91981041	91981422	chr2:92247792-92247407	500	-
chr9	69811909	69812143	chr2:91645243-91645009	500	-
chr2	91645009	91645243	chr9:69812143-69811909	500	-
chr2	91979455	91979719	chr16:32842173-32841909	500	-
chr16	32841909	32842173	chr2:91979719-91979455	500	-
chr2	92247407	92247800	chr2:91981422-91981033	500	-
chr2	91981033	91981422	chr2:92247800-92247407	500	-
chr9	69807683	69807759	chr2:92251817-92251893	500	+
chr2	92251817	92251893	chr9:69807683-69807759	500	+
chr2	91979446	91979711	chr16:32842182-32841917	500	-
chr16	32841917	32842182	chr2:91979711-91979446	500	-
chr2	91646860	91648393	chr2:90425082-90426616	500	+
chr2	90425082	90426616	chr2:91646860-91648393	500	+
chr2	90425285	90426822	chr2:91647063-91648599	500	+
chr2	91647063	91648599	chr2:90425285-90426822	500	+
chr2	92216970	92217375	chr9:70389075-70389480	500	+
chr9	70389075	70389480	chr2:92216970-92217375	500	+
chr10	42728375	42728480	chr2:92172233-92172128	500	-
chr2	92172128	92172233	chr10:42728480-42728375	500	-
chr2	92186269	92186566	chr22:17348914-17349211	500	+
chr22	17348914	17349211	chr2:92186269-92186566	500	+
chr18	14263801	14263980	chr1:142678565-142678386	500	-
chr1	142678386	142678565	chr18:14263980-14263801	500	-
chr1	143415224	143415343	chr13:19369447-19369328	500	-
chr13	19369328	19369447	chr1:143415343-143415224	500	-
chr2	95427944	95427989	chr4:49215291-49215336	500	+
chr4	49215291	49215336	chr2:95427944-95427989	500	+
chr1	142676131	142676250	chr13:19369328-19369447	500	+
chr13	19369328	19369447	chr1:142676131-142676250	500	+
chr1	143172607	143172723	chr13:19369331-19369447	500	+
chr13	19369331	19369447	chr1:143172607-143172723	500	+
chr11	67744436	67744545	chr4:8949600-8949491	500	-
chr4	8949491	8949600	chr11:67744545-67744436	500	-
chr4	9482823	9482940	chr11:71327486-71327603	500	+
chr11	71327486	71327603	chr4:9482823-9482940	500	+
chr10	15053668	15053771	chr9:93515885-93515988	500	+
chr9	93515885	93515988	chr10:15053668-15053771	500	+
chr13	42016430	42016547	chr2:159708650-159708406	500	-
chr2	159708406	159708650	chr13:42016547-42016430	500	-
chr2	159707142	159707218	chr10:15053909-15053834	500	-
chr10	15053834	15053909	chr2:159707218-159707142	500	-
chr3	125440326	125440420	chr12:8594181-8594087	500	-
chr12	8594087	8594181	chr3:125440420-125440326	500	-
chr2	71251824	71251904	chr3:125440208-125440288	500	+
chr3	125440208	125440288	chr2:71251824-71251904	500	+
chr8	12557223	12557338	chr12:8583849-8583958	500	+
chr12	8583849	8583958	chr8:12557223-12557338	500	+
chr12	8578880	8578956	chr7:97591601-97591714	500	+
chr7	97591601	97591714	chr12:8578880-8578956	500	+
chrUn_gl000222	144874	146626	chr3:75657898-75656145	500	-
chr3	75656145	75657898	chrUn_gl000222:146626-144874	500	-
chr8	12529207	12529375	chr11:71344730-71344562	500	-
chr11	71344562	71344730	chr8:12529375-12529207	500	-
chr11	67725535	67725708	chr8:7914599-7914421	500	-
chr8	7914421	7914599	chr11:67725708-67725535	500	-
chr8	7914314	7914530	chr11:3605005-3604817	500	-
chr11	3604817	3605005	chr8:7914530-7914314	500	-
chr8	11872413	11872582	chr7:97557467-97557636	500	+
chr7	97557467	97557636	chr8:11872413-11872582	500	+
chr12	8546785	8546907	chr11:71353909-71353786	500	-
chr11	71353786	71353909	chr12:8546907-8546785	500	-
chr4	9727725	9727829	chr11:67537160-67537056	500	-
chr11	67537056	67537160	chr4:9727829-9727725	500	-
chr11	67609204	67609516	chr11:71463907-71463599	500	-
chr11	71463599	71463907	chr11:67609516-67609204	500	-
chr3	125580855	125580995	chr11:67626143-67626016	500	-
chr11	67626016	67626143	chr3:125580995-125580855	500	-
chr11	67608761	67608853	chr3:125589017-125588877	500	-
chr3	125588877	125589017	chr11:67608853-67608761	500	-
chr3	129881893	129881935	chr4:9623077-9623035	500	-
chr4	9623035	9623077	chr3:129881935-129881893	500	-
chr3	125588709	125588849	chr11:67609011-67608881	500	-
chr11	67608881	67609011	chr3:125588849-125588709	500	-
chr3	195359839	195359965	chr3:197383848-197383722	500	-
chr3	197383722	197383848	chr3:195359965-195359839	500	-
chr5	266208	266248	chr3:195359919-195359959	500	+
chr3	195359919	195359959	chr5:266208-266248	500	+
chr5	1614075	1614138	chr3:195663241-195663302	500	+
chr3	195663241	195663302	chr5:1614075-1614138	500	+
chr3	197360240	197360411	chr3:195663169-195663340	500	+
chr3	195663169	195663340	chr3:197360240-197360411	500	+
chr11	175267	175562	chr19:245520-245555	500	+
chr19	245520	245555	chr11:175267-175562	500	+
chr11	174758	175396	chr19:245007-245555	500	+
chr19	245007	245555	chr11:174758-175396	500	+
chr3	41922630	41922666	chr15:30953764-30953728	500	-
chr15	30953728	30953764	chr3:41922666-41922630	500	-
chr15	30952123	30952384	chr15:30421043-30421304	500	+
chr15	30421043	30421304	chr15:30952123-30952384	500	+
chr15	32701444	32701660	chr15:30952384-30952168	500	-
chr15	30952168	30952384	chr15:32701660-32701444	500	-
chr4	9464133	9464217	chr10:15047685-15047601	500	-
chr10	15047601	15047685	chr4:9464217-9464133	500	-
chr13	42003854	42003932	chr10:15039577-15039655	500	+
chr10	15039577	15039655	chr13:42003854-42003932	500	+
chr7	97569093	97569095	chr3:125451787-125451531	500	-
chr3	125451531	125451787	chr7:97569095-97569093	500	-
chrUn_gl000222	158713	158806	chr2:71260814-71260910	500	+
chr2	71260814	71260910	chrUn_gl000222:158713-158806	500	+
chr3	129734207	129734411	chr3:125450524-125450317	500	-
chr3	125450317	125450524	chr3:129734411-129734207	500	-
chr3	75465705	75465872	chr4:9710947-9710780	500	-
chr4	9710780	9710947	chr3:75465872-75465705	500	-
chr4	9705402	9705661	chr4:9168054-9168313	500	+
chr4	9168054	9168313	chr4:9705402-9705661	500	+
chr8	12050083	12050252	chr4:9156515-9156338	500	-
chr4	9156338	9156515	chr8:12050252-12050083	500	-
chr4	9574725	9574822	chr3:75582075-75581978	500	-
chr3	75581978	75582075	chr4:9574822-9574725	500	-
chr12	8503791	8503877	chr16:5328738-5328652	500	-
chr16	5328652	5328738	chr12:8503877-8503791	500	-
chr3	75581981	75582069	chr11:71390725-71390637	500	-
chr11	71390637	71390725	chr3:75582069-75581981	500	-
chr3	129922237	129922312	chr16:5332722-5332647	500	-
chr16	5332647	5332722	chr3:129922312-129922237	500	-
chr4	4095098	4095312	chr4:9016787-9016583	500	-
chr4	9016583	9016787	chr4:4095312-4095098	500	-
chr7	97563025	97563161	chr4:8997155-8997033	500	-
chr4	8997033	8997155	chr7:97563161-97563025	500	-
chr3	125485117	125485284	chr8:6949300-6949467	500	+
chr8	6949300	6949467	chr3:125485117-125485284	500	+
chr8	6953144	6953287	chr4:9537511-9537640	500	+
chr4	9537511	9537640	chr8:6953144-6953287	500	+
chr3	75628997	75629137	chr4:9002915-9002775	500	-
chr4	9002775	9002915	chr3:75629137-75628997	500	-
chr11	67716261	67716482	chr11:3595434-3595658	500	+
chr11	3595434	3595658	chr11:67716261-67716482	500	+
chr7	97552113	97552261	chr4:9008956-9008807	500	-
chr4	9008807	9008956	chr7:97552261-97552113	500	-
chr4	9544414	9544579	chr3:125496094-125496259	500	+
chr3	125496094	125496259	chr4:9544414-9544579	500	+
chr11	67714053	67714227	chr4:4099992-4100190	500	+
chr4	4099992	4100190	chr11:67714053-67714227	500	+
chr11	67707452	67707654	chr4:4093409-4093610	500	+
chr4	4093409	4093610	chr11:67707452-67707654	500	+
chr1	143454128	143454136	chr3:75818034-75818076	500	+
chr3	75818034	75818076	chr1:143454128-143454136	500	+
chr3	75818034	75818076	chrUn_gl000247:28547-28555	500	+
chrUn_gl000247	28547	28555	chr3:75818034-75818076	500	+
chr1	143151552	143151639	chrUn_gl000218:69247-69160	500	-
chrUn_gl000218	69160	69247	chr1:143151639-143151552	500	-
chrUn_gl000247	28467	28547	chrUn_gl000218:83822-83902	500	+
chrUn_gl000218	83822	83902	chrUn_gl000247:28467-28547	500	+
chr1	142611718	142611811	chrY:13377721-13377628	500	-
chrY	13377628	13377721	chr1:142611811-142611718	500	-
chrY	13377628	13377675	chr21:10156988-10156942	500	-
chr21	10156942	10156988	chrY:13377675-13377628	500	-
chrUn_gl000221	86884	86930	chrY:13377628-13377675	500	+
chrY	13377628	13377675	chrUn_gl000221:86884-86930	500	+
chrUn_gl000214	5057	5297	chrUn_gl000218:122665-122425	500	-
chrUn_gl000218	122425	122665	chrUn_gl000214:5297-5057	500	-
chr21	9975535	9975571	chr21:10156977-10156942	500	-
chr21	10156942	10156977	chr21:9975571-9975535	500	-
chrUn_gl000218	116973	117170	chr21:10144323-10144126	500	-
chr21	10144126	10144323	chrUn_gl000218:117170-116973	500	-
chr21	10156942	10156980	chr1:143474652-143474613	500	-
chr1	143474613	143474652	chr21:10156980-10156942	500	-
chrUn_gl000221	125855	131192	chr21:10118018-10112683	500	-
chr21	10112683	10118018	chrUn_gl000221:131192-125855	500	-
chr21	9994044	9995646	chr4_gl000194_random:140534-142137	500	+
chr4_gl000194_random	140534	142137	chr21:9994044-9995646	500	+
chr21	10156940	10156986	chrY:13377677-13377630	500	-
chrY	13377630	13377677	chr21:10156986-10156940	500	-
chr3	75829477	75829665	chr4_gl000194_random:110048-110237	500	+
chr4_gl000194_random	110048	110237	chr3:75829477-75829665	500	+
chr4_gl000194_random	129953	130902	chr1:143482521-143483467	500	+
chr1	143482521	143483467	chr4_gl000194_random:129953-130902	500	+
chr21	9980258	9980533	chrY:13382362-13382637	500	+
chrY	13382362	13382637	chr21:9980258-9980533	500	+
chrY	13382362	13382637	chr4_gl000194_random:126757-127032	500	+
chr4_gl000194_random	126757	127032	chrY:13382362-13382637	500	+
chr7	128267798	128267941	chr7:56469301-56469024	500	-
chr7	56469024	56469301	chr7:128267941-128267798	500	-
chr7	45828335	45828517	chr7:128266366-128266548	500	+
chr7	128266366	128266548	chr7:45828335-45828517	500	+
chr4	120355657	120355868	chr7:56470260-56470507	500	+
chr7	56470260	56470507	chr4:120355657-120355868	500	+
chr4	119555533	119556501	chr4:120327400-120326451	500	-
chr4	120326451	120327400	chr4:119556501-119555533	500	-
chr10	38725959	38726455	chr5:180742737-180743274	500	+
chr5	180742737	180743274	chr10:38725959-38726455	500	+
chr1	224146760	224147152	chr4:120338093-120338483	500	+
chr4	120338093	120338483	chr1:224146760-224147152	500	+
chr7	39827573	39827896	chr7:56449984-56449681	500	-
chr7	56449681	56449984	chr7:39827896-39827573	500	-
chr4	132665909	132666188	chr4:132645974-132646253	500	+
chr4	132645974	132646253	chr4:132665909-132666188	500	+
chr10	91167	91614	chr18:45558-46005	500	+
chr18	45558	46005	chr10:91167-91614	500	+
chr4	190906432	190906644	chr18:49959-50180	500	+
chr18	49959	50180	chr4:190906432-190906644	500	+
chr9	45106524	45107939	chr9:46276795-46275380	500	-
chr9	46275380	46276795	chr9:45107939-45106524	500	-
chr4	4131292	4131486	chr4:9512579-9512572	500	-
chr4	9512572	9512579	chr4:4131486-4131292	500	-
chr4	9513191	9513241	chr11:71328680-71328810	500	+
chr11	71328680	71328810	chr4:9513191-9513241	500	+
chr11	71326243	71326396	chr7:97581066-97580913	500	-
chr7	97580913	97581066	chr11:71326396-71326243	500	-
chr8	11892483	11892657	chr7:97577634-97577808	500	+
chr7	97577634	97577808	chr8:11892483-11892657	500	+
chr3	125470090	125470248	chr3:75402493-75402329	500	-
chr3	75402329	75402493	chr3:125470248-125470090	500	-
chr2	71259990	71260158	chr3:75402739-75402572	500	-
chr3	75402572	75402739	chr2:71260158-71259990	500	-
chr3	129746545	129746673	chr3:75412816-75412944	500	+
chr3	75412816	75412944	chr3:129746545-129746673	500	+
chr11	67490282	67490352	chr7:6906638-6906708	500	+
chr7	6906638	6906708	chr11:67490282-67490352	500	+
chr4	3943927	3944070	chr4:9705691-9705548	500	-
chr4	9705548	9705691	chr4:3944070-3943927	500	-
chr4	9710435	9710566	chr8:12035063-12035019	500	-
chr8	12035019	12035063	chr4:9710566-9710435	500	-
chr4	9710222	9710504	chr4:9172895-9173163	500	+
chr4	9172895	9173163	chr4:9710222-9710504	500	+
chr4	3963757	3963945	chr4:9148360-9148170	500	-
chr4	9148170	9148360	chr4:3963945-3963757	500	-
chr16	5159373	5159489	chr4:9144825-9144709	500	-
chr4	9144709	9144825	chr16:5159489-5159373	500	-
chr8	6993452	6993792	chr8:7966553-7966893	500	+
chr8	7966553	7966893	chr8:6993452-6993792	500	+
chr11	3555372	3555636	chr11:67675592-67675856	500	+
chr11	67675592	67675856	chr11:3555372-3555636	500	+
chr11	67674044	67674195	chr8:7973295-7973144	500	-
chr8	7973144	7973295	chr11:67674195-67674044	500	-
chr16	5337033	5337162	chr3:125532734-125532863	500	+
chr3	125532734	125532863	chr16:5337033-5337162	500	+
chr12	8497929	8498085	chr8:7969341-7969185	500	-
chr8	7969185	7969341	chr12:8498085-8497929	500	-
chr8	7966130	7966355	chr11:71393377-71393601	500	+
chr11	71393377	71393601	chr8:7966130-7966355	500	+
chr4	4068982	4069175	chr11:71392374-71392180	500	-
chr11	71392180	71392374	chr4:4069175-4068982	500	-
chr11	71396598	71396785	chr7:97520330-97520142	500	-
chr7	97520142	97520330	chr11:71396785-71396598	500	-
chr8	7970070	7970401	chr8:6996961-6997292	500	+
chr8	6996961	6997292	chr8:7970070-7970401	500	+
chr8	6989420	6989667	chr8:12419634-12419391	500	-
chr8	12419391	12419634	chr8:6989667-6989420	500	-
chr8	7940594	7941206	chr8:12441473-12440874	500	-
chr8	12440874	12441473	chr8:7941206-7940594	500	-
chr4	4065521	4065758	chr8:12412589-12412826	500	+
chr8	12412589	12412826	chr4:4065521-4065758	500	+
chr11	71366754	71367068	chr7:97542260-97541945	500	-
chr7	97541945	97542260	chr11:71367068-71366754	500	-
chr7	97521359	97521603	chr8:12412828-12413072	500	+
chr8	12412828	12413072	chr7:97521359-97521603	500	+
chr8	12423459	12423707	chr8:6985558-6985311	500	-
chr8	6985311	6985558	chr8:12423707-12423459	500	-
chrUn_gl000218	94826	94927	chr1:142621406-142621305	500	-
chr1	142621305	142621406	chrUn_gl000218:94927-94826	500	-
chr1	142620393	142620642	chr4:49164900-49165149	500	+
chr4	49164900	49165149	chr1:142620393-142620642	500	+
chr4	49165902	49165984	chrUn_gl000214:32974-33056	500	+
chrUn_gl000214	32974	33056	chr4:49165902-49165984	500	+
chrUn_gl000240	36141	36364	chr1:143464073-143464296	500	+
chr1	143464073	143464296	chrUn_gl000240:36141-36364	500	+
chr1	143466590	143466846	chr21:9648952-9648696	500	-
chr21	9648696	9648952	chr1:143466846-143466590	500	-
chr21	9650526	9650588	chr4_gl000194_random:112432-112209	500	-
chr4_gl000194_random	112209	112432	chr21:9650588-9650526	500	-
chr1	143127274	143127476	chrUn_gl000221:69696-69494	500	-
chrUn_gl000221	69494	69696	chr1:143127476-143127274	500	-
chr4	49627418	49627656	chr21:9657945-9657706	500	-
chr21	9657706	9657945	chr4:49627656-49627418	500	-
chr21	9657686	9657861	chr4:49173239-49173414	500	+
chr4	49173239	49173414	chr21:9657686-9657861	500	+
chr4	49516617	49516752	chrUn_gl000214:118523-118388	500	-
chrUn_gl000214	118388	118523	chr4:49516752-49516617	500	-
chr21	9712515	9712703	chrUn_gl000211:56329-56517	500	+
chrUn_gl000211	56329	56517	chr21:9712515-9712703	500	+
chrUn_gl000211	50546	50739	chrY:13260934-13261127	500	+
chrY	13260934	13261127	chrUn_gl000211:50546-50739	500	+
chrY	13256587	13256760	chr21:9701920-9702087	500	+
chr21	9701920	9702087	chrY:13256587-13256760	500	+
chr4_gl000194_random	84375	84622	chrUn_gl000233:27252-27001	500	-
chrUn_gl000233	27001	27252	chr4_gl000194_random:84622-84375	500	-
chr21	9681356	9681613	chrUn_gl000218:70109-69852	500	-
chrUn_gl000218	69852	70109	chr21:9681613-9681356	500	-
chr1	143144228	143144505	chr4:49610101-49609822	500	-
chr4	49609822	49610101	chr1:143144505-143144228	500	-
chr21	10188879	10190178	chrUn_gl000221:55038-53736	500	-
chrUn_gl000221	53736	55038	chr21:10190178-10188879	500	-
chr21	9683919	9684161	chrUn_gl000240:3181-2979	500	-
chrUn_gl000240	2979	3181	chr21:9684161-9683919	500	-
chrUn_gl000240	37660	37994	chr21:10165791-10165454	500	-
chr21	10165454	10165791	chrUn_gl000240:37994-37660	500	-
chr1	142654458	142654598	chr4:49199891-49200000	500	+
chr4	49199891	49200000	chr1:142654458-142654598	500	+
chr4	49164889	49165178	chr21:10165454-10165743	500	+
chr21	10165454	10165743	chr4:49164889-49165178	500	+
chrUn_gl000221	76463	78254	chr21:10167420-10165629	500	-
chr21	10165629	10167420	chrUn_gl000221:78254-76463	500	-
chr21	14872714	14873006	chr13:19494319-19494030	500	-
chr13	19494030	19494319	chr21:14873006-14872714	500	-
chr4	60663395	60663465	chr18:14652773-14652703	500	-
chr18	14652703	14652773	chr4:60663465-60663395	500	-
chr4	70218906	70219080	chr4:70111196-70111988	500	+
chr4	70111196	70111988	chr4:70218906-70219080	500	+
chr4	69664498	69664551	chr4:70235049-70235102	500	+
chr4	70235049	70235102	chr4:69664498-69664551	500	+
chr4	8966263	8966588	chr4:9500265-9500589	500	+
chr4	9500265	9500589	chr4:8966263-8966588	500	+
chr12	8508055	8508168	chr4:9569399-9569155	500	-
chr4	9569155	9569399	chr12:8508168-8508055	500	-
chr3	75591693	75591935	chr4:4078831-4079073	500	+
chr4	4078831	4079073	chr3:75591693-75591935	500	+
chr11	3507970	3508387	chr11:67625991-67626409	500	+
chr11	67625991	67626409	chr11:3507970-3508387	500	+
chr11	71324266	71324393	chr11:71298704-71298844	500	+
chr11	71298704	71298844	chr11:71324266-71324393	500	+
chrUn_gl000222	146544	146688	chr14:52216352-52216496	500	+
chr14	52216352	52216496	chrUn_gl000222:146544-146688	500	+
chr14	52216352	52216496	chr3:75656227-75656083	500	-
chr3	75656083	75656227	chr14:52216496-52216352	500	-
chr3	125458390	125458520	chr3:125435761-125435888	500	+
chr3	125435761	125435888	chr3:125458390-125458520	500	+
chr11	71297740	71297905	chr2:159723366-159723531	500	+
chr2	159723366	159723531	chr11:71297740-71297905	500	+
chr3	125435440	125435551	chr3:125412441-125412552	500	+
chr3	125412441	125412552	chr3:125435440-125435551	500	+
chr2	71247076	71247244	chr3:75415536-75415367	500	-
chr3	75415367	75415536	chr2:71247244-71247076	500	-
chr11	67498394	67498554	chr3:75415139-75415295	500	+
chr3	75415139	75415295	chr11:67498394-67498554	500	+
chr3	75652680	75652789	chr11:67745451-67745560	500	+
chr11	67745451	67745560	chr3:75652680-75652789	500	+
chr4	9540660	9540901	chr12:8536470-8536244	500	-
chr12	8536244	8536470	chr4:9540901-9540660	500	-
chr8	12510117	12510251	chr12:8536413-8536550	500	+
chr12	8536413	8536550	chr8:12510117-12510251	500	+
chr8	12454283	12454528	chr7:97553862-97554107	500	+
chr7	97553862	97554107	chr8:12454283-12454528	500	+
chr8	7931774	7932317	chr8:12450245-12449704	500	-
chr8	12449704	12450245	chr8:7932317-7931774	500	-
chr8	7070372	7070580	chr8:12449813-12450021	500	+
chr8	12449813	12450021	chr8:7070372-7070580	500	+
chr4	9119993	9120258	chr4:9656191-9656459	500	+
chr4	9656191	9656459	chr4:9119993-9120258	500	+
chr8	8027119	8027157	chr11:3505577-3505570	500	-
chr11	3505570	3505577	chr8:8027157-8027119	500	-
chr3	125598687	125598846	chr11:3481196-3481039	500	-
chr11	3481039	3481196	chr3:125598846-125598687	500	-
chr11	3489185	3489353	chr4:3999499-3999667	500	+
chr4	3999499	3999667	chr11:3489185-3489353	500	+
chr4	9641461	9641525	chr4:4006712-4006672	500	-
chr4	4006672	4006712	chr4:9641525-9641461	500	-
chr8	12359883	12361068	chr8:8020805-8019620	500	-
chr8	8019620	8020805	chr8:12361068-12359883	500	-
chr4	9097765	9097892	chr8:8027906-8028033	500	+
chr8	8027906	8028033	chr4:9097765-9097892	500	+
chr8	8040369	8040572	chr4:4002833-4002631	500	-
chr4	4002631	4002833	chr8:8040572-8040369	500	-
chr4	9642289	9642395	chr4:4005907-4005801	500	-
chr4	4005801	4005907	chr4:9642395-9642289	500	-
chr4	3988592	3988610	chr4:9123562-9123544	500	-
chr4	9123544	9123562	chr4:3988610-3988592	500	-
chr8	12083498	12083898	chr8:12326008-12326407	500	+
chr8	12326008	12326407	chr8:12083498-12083898	500	+
chr8	12351260	12351466	chr11:3503290-3503496	500	+
chr11	3503290	3503496	chr8:12351260-12351466	500	+
chr4	9089167	9089423	chr4:4014462-4014204	500	-
chr4	4014204	4014462	chr4:9089423-9089167	500	-
chr3	75527245	75527486	chr3:129873930-129874169	500	+
chr3	129873930	129874169	chr3:75527245-75527486	500	+
chr4_gl000194_random	125671	125706	chr1:142901513-142901546	500	+
chr1	142901513	142901546	chr4_gl000194_random:125671-125706	500	+
chr21	10153298	10153331	chr4_gl000194_random:125706-125671	500	-
chr4_gl000194_random	125671	125706	chr21:10153331-10153298	500	-
chrUn_gl000214	34081	34129	chr1:142887296-142887248	500	-
chr1	142887248	142887296	chrUn_gl000214:34129-34081	500	-
chr9	68315436	68315839	chr9:45424795-45424392	500	-
chr9	45424392	45424795	chr9:68315839-68315436	500	-
chr22	16090308	16090342	chr9:45430075-45430109	500	+
chr9	45430075	45430109	chr22:16090308-16090342	500	+
chr9	42266054	42267952	chr9:70661546-70663447	500	+
chr9	70661546	70663447	chr9:42266054-42267952	500	+
chr21	10607138	10607356	chr9:70655176-70655346	500	+
chr9	70655176	70655346	chr21:10607138-10607356	500	+
chr2	132518659	132518701	chr4_gl000194_random:17732-17690	500	-
chr4_gl000194_random	17690	17732	chr2:132518701-132518659	500	-
chr4_gl000194_random	17661	17730	chr9:45431041-45431110	500	+
chr9	45431041	45431110	chr4_gl000194_random:17661-17730	500	+
chr9	70655977	70656046	chr4_gl000194_random:17730-17661	500	-
chr4_gl000194_random	17661	17730	chr9:70656046-70655977	500	-
chrUn_gl000244	22509	22569	chr9:68309049-68309109	500	+
chr9	68309049	68309109	chrUn_gl000244:22509-22569	500	+
chr14	19751643	19751703	chr9:68309049-68309109	500	+
chr9	68309049	68309109	chr14:19751643-19751703	500	+
chr1	143158174	143158330	chr4_gl000194_random:77089-76933	500	-
chr4_gl000194_random	76933	77089	chr1:143158330-143158174	500	-
chr4_gl000194_random	76919	77089	chrUn_gl000247:4024-4194	500	+
chrUn_gl000247	4024	4194	chr4_gl000194_random:76919-77089	500	+
chr5	177476105	177476583	chr5:175543038-175543516	500	+
chr5	175543038	175543516	chr5:177476105-177476583	500	+
chr5	177151262	177151854	chr5:177473973-177473382	500	-
chr5	177473382	177473973	chr5:177151854-177151262	500	-
chr9	46758323	46761655	chr9:44331545-44328213	500	-
chr9	44328213	44331545	chr9:46761655-46758323	500	-
chr5	180703284	180703470	chrUn_gl000237:8074-7888	500	-
chrUn_gl000237	7888	8074	chr5:180703470-180703284	500	-
chr1	695097	695907	chr4:120356702-120357512	500	+
chr4	120356702	120357512	chr1:695097-695907	500	+
chr10	38703897	38704368	chr9:141141408-141141884	500	+
chr9	141141408	141141884	chr10:38703897-38704368	500	+
chr9	141147867	141148405	chr4:120357512-120356974	500	-
chr4	120356974	120357512	chr9:141148405-141147867	500	-
chr16	90208824	90209346	chr4:120357512-120356990	500	-
chr4	120356990	120357512	chr16:90209346-90208824	500	-
chr7	56462429	56462738	chr1:224155933-224156235	500	+
chr1	224155933	224156235	chr7:56462429-56462738	500	+
chr1	224156015	224156202	chr7:39815290-39815098	500	-
chr7	39815098	39815290	chr1:224156202-224156015	500	-
chr10	38720272	38720459	chr7:39815098-39815290	500	+
chr7	39815098	39815290	chr10:38720272-38720459	500	+
chr1	705863	706233	chr10:38700386-38699986	500	-
chr10	38699986	38700386	chr1:706233-705863	500	-
chr5	180735662	180735854	chr7:39814051-39814243	500	+
chr7	39814051	39814243	chr5:180735662-180735854	500	+
chr7	39811964	39812054	chr19:218792-218702	500	-
chr19	218702	218792	chr7:39812054-39811964	500	-
chr16	90215468	90215558	chr7:39811964-39812054	500	+
chr7	39811964	39812054	chr16:90215468-90215558	500	+
chr4	120359864	120360102	chr7:39803262-39802998	500	-
[truncated: 955 more rows]
